# Supplementary material for: An Improved Method for Sampling and Quantitative Protein Analytics of Cerebrospinal Fluid of Individual Mice
Source: Mol Cell Proteomics. 2025 Mar 27;24(5):100958. doi: 10.1016/j.mcpro.2025.100958 (PMC12090247; doi:10.1016/j.mcpro.2025.100958)
Supplement: Suppl Data 1R [file mmc1.xlsx]

## Sheet: 1-Info
Supplementary Table X -Aging and repeated collection
Sheet	Description
1-Info	Information
2-Aging	CSF analysis of 3, 6 and 12 months old WT mice (n=9,5,5)
3-Repeated_collection	CSF of repeated collection from WT mice (n=6, 2 technical replicates)
2-Aging
Column	Description
A-B	UniProt Accession of all matching proteins (A) and the majority proteins in the group (B)
C	Protein names
D	Gene names
E-G	Average log2 fold changes between 6M and 3M (E), 12M and 3M (F), as well as 12M and 6M (G)
H-J	p-values: Student's Ttest comparing log2 LFQ intensities between 6M and 3M (H), 12M and 3M (I), as well as 12M and 6M (J), p < 0.05 is indicated in red
K-M	Quantification values of groups 3M (K), 6M (L) and 12M (M)
N-V	Log2 transformed LFQ intensities of CSF at 3M
W-AA	Log2 transformed LFQ intensities of CSF at 6M
AB-AF	Log2 transformed LFQ intensities of CSF at 12M
AG-AO	Unique peptides identified in CSF samples at 3M
AP-AT	Unique peptides identified in CSF samples at 6M
AU-AY	Unique peptides identified in CSF samples at 12M
AZ-BH	iBAQ values of CSF at 3M
BI-BM	iBAQ values of CSF at 6M
BN-BR	iBAQ values of CSF at 12M
BS-BU	Cumulative protein sequence coverage for all peptides (BS), unique and razor peptides (BT) and unique peptides (BU) (includes repeated collection experiment)
BV-CD	Protein sequence coverage for CSF samples at 3M
CE-CI	Protein sequence coverage for CSF samples at 6M
CJ-CN	Protein sequence coverage for CSF samples at 12M
3-Repeated_collection
Column	Description
A-B	UniProt Accession of all matching proteins (A) and the majority proteins in the group (B)
C	Protein names
D	Gene names
E	Average log2 fold changes calculated from individual log2 fold changes of mice between 6 and 3 months
F	p-values: One-sample ttest of the fold changes from individual mice at 6 and 3 months against zero, p < 0.05 is indicated in red
G-H	Quantification values of groups 3M (G) and 6M (H)
I	Relative quantifications for individual mice between samples collected at 3 and 6 months
J-O	Log2 fold changes of individual mice between 6 and 3 months
P-U	Log2 transformed LFQ intensities of CSF at 3M (average of technical replicates)
V-AA	Log2 transformed LFQ intensities of CSF at 6M (average of technical replicates)
AB-AM	Log2 transformed LFQ intensities of CSF at 3M (individual meaurements)
AN-AY	Log2 transformed LFQ intensities of CSF at 6M (individual meaurements)
AZ-BK	Unique peptides identified in samples at 6M
BL-BW	Unique peptides identified in samples at 3M
BX-BZ	Cumulative protein sequence coverage for all peptides (BX), unique and razor peptides (BY) and unique peptides (BZ) (includes aging experiment)
CA-CL	Protein sequence coverage for samples at 6M
CM-CX	Protein sequence coverage for samples at 3M

## Sheet: 2-Aging
Protein AC	Majority protein AC	Protein names	Gene names	log2 FC 6M vs 3M	log2 FC 12M vs 3M	log2 FC 12M vs 6M	p 6M vs 3M	p 12M vs 3M	p 12M vs 6M	Quants 3M	Quants 6M	Quants 12M	log2 LFQ CSF_03M_1	log2 LFQ CSF_03M_2	log2 LFQ CSF_03M_3	log2 LFQ CSF_03M_4	log2 LFQ CSF_03M_5	log2 LFQ CSF_03M_6	log2 LFQ CSF_03M_7	log2 LFQ CSF_03M_8	log2 LFQ CSF_03M_9	log2 LFQ CSF_06M_1	log2 LFQ CSF_06M_2	log2 LFQ CSF_06M_3	log2 LFQ CSF_06M_4	log2 LFQ CSF_06M_5	log2 LFQ CSF_12M_1	log2 LFQ CSF_12M_2	log2 LFQ CSF_12M_3	log2 LFQ CSF_12M_4	log2 LFQ CSF_12M_5	Unique peptides CSF_03M_1	Unique peptides CSF_03M_2	Unique peptides CSF_03M_3	Unique peptides CSF_03M_4	Unique peptides CSF_03M_5	Unique peptides CSF_03M_6	Unique peptides CSF_03M_7	Unique peptides CSF_03M_8	Unique peptides CSF_03M_9	Unique peptides CSF_06M_1	Unique peptides CSF_06M_2	Unique peptides CSF_06M_3	Unique peptides CSF_06M_4	Unique peptides CSF_06M_5	Unique peptides CSF_12M_1	Unique peptides CSF_12M_2	Unique peptides CSF_12M_3	Unique peptides CSF_12M_4
Q61838	Q61838	Alpha-2-macroglobulin;Alpha-2-macroglobulin 165 kDa subunit;Alpha-2-macroglobulin 35 kDa subunit	A2m	0.385447	0.190125	-0.195322	0.60691	0.777121	0.840649	9	5	5	30.0396	31.8018	33.47	31.2609	32.0465	31.9894	31.1581	30.486	30.0689	33.0459	30.4951	30.6776	30.5691	33.9846	33.6028	30.4364	30.6511	30.9902	32.1152	37	51	58	48	53	54	48	46	43	55	46	46	44	59	63	43	47	47
Q6GQT1;REV__Q6QNU9	Q6GQT1	Alpha-2-macroglobulin-P	A2mp	0.203492	0.19219	-0.011302	0.393615	0.362639	0.967387	9	5	5	30.3339	31.0931	31.4069	31.4266	31.3751	31.0452	31.0452	31.1455	30.6041	31.7035	30.5582	31.3103	31.0138	31.696	31.6289	31.0182	31.1367	30.8455	31.596	47	49	52	53	49	52	45	48	46	50	47	51	43	53	53	47	51	46
Q8R0P4	Q8R0P4	Mth938 domain-containing protein	Aamdc	-0.705891	-0.521049	0.184842	0.00656148	0.024298	0.328692	9	5	5	25.1453	25.2809	26.1814	26.2165	25.6132	25.9042	25.3701	26.1582	25.5657	25.2974	24.8099	24.7231	24.7956	25.4198	25.4705	25.1507	24.8818	25.1035	25.3635	3	5	7	7	7	7	6	6	7	4	4	3	5	4	4	4	3	4
P41234	P41234	ATP-binding cassette sub-family A member 2	Abca2	NaN	NaN	NaN	NaN	NaN	NaN	0	0	1	NaN	NaN	NaN	NaN	NaN	NaN	NaN	NaN	NaN	NaN	NaN	NaN	NaN	NaN	NaN	NaN	NaN	NaN	21.4089	1	1	1	1	1	0	0	1	0	0	0	0	1	0	0	0	0	0
B2RX12	B2RX12	Canalicular multispecific organic anion transporter 2	Abcc3	NaN	NaN	NaN	NaN	NaN	NaN	0	0	1	NaN	NaN	NaN	NaN	NaN	NaN	NaN	NaN	NaN	NaN	NaN	NaN	NaN	NaN	NaN	NaN	NaN	NaN	28.255	1	1	1	1	1	1	1	1	1	1	1	1	1	1	1	1	1	1
Q922Q6;REV__Q922Q6;Q3UHU5;F6ZDS4	Q922Q6	Alpha/beta hydrolase domain-containing protein 14A	Abhd14a	-0.0102867	-0.0196107	-0.009324	0.970745	0.940618	0.978935	9	5	5	23.0847	23.7908	24.0209	24.4748	23.9643	23.7329	23.562	23.7908	23.0822	23.9211	22.9925	23.8333	23.3188	24.4959	24.2828	23.3372	23.1302	23.6221	24.1427	3	4	4	3	4	3	4	4	4	4	4	4	3	2	3	3	4	4
Q8VCR7	Q8VCR7	Alpha/beta hydrolase domain-containing protein 14B	Abhd14b	NaN	1.11891	NaN	NaN	NaN	NaN	3	1	2	NaN	23.2109	NaN	NaN	NaN	23.206	NaN	23.5769	NaN	NaN	NaN	NaN	22.3948	NaN	25.9658	NaN	22.9346	NaN	NaN	1	3	2	2	1	2	2	3	1	1	2	2	3	1	4	1	3	1
Q4KML4	Q4KML4	Costars family protein ABRACL	Abracl	NaN	NaN	NaN	NaN	NaN	NaN	0	0	1	NaN	NaN	NaN	NaN	NaN	NaN	NaN	NaN	NaN	NaN	NaN	NaN	NaN	NaN	NaN	NaN	NaN	NaN	20.3438	1	1	1	0	1	1	1	1	1	1	1	1	1	0	1	1	1	1
Q8BWT1	Q8BWT1	3-ketoacyl-CoA thiolase, mitochondrial	Acaa2	NaN	NaN	NaN	NaN	NaN	NaN	1	0	0	NaN	NaN	23.1965	NaN	NaN	NaN	NaN	NaN	NaN	NaN	NaN	NaN	NaN	NaN	NaN	NaN	NaN	NaN	NaN	0	0	3	0	0	0	0	0	0	0	0	0	0	0	0	0	0	0
Q61282	Q61282	Aggrecan core protein	Acan	0.340812	0.383518	0.042706	0.162352	0.0365568	0.892093	9	5	5	24.4153	24.4754	24.9088	24.8267	24.908	24.5318	24.5031	24.8532	24.1243	25.5956	23.9781	25.1905	24.9803	25.0409	25.1046	24.7921	24.8757	24.703	25.5236	6	7	4	8	7	5	8	6	8	4	8	8	7	4	4	9	7	7
P09470	P09470	Angiotensin-converting enzyme;Angiotensin-converting enzyme, soluble form	Ace	0.0892258	0.00321578	-0.08601	0.694819	0.984964	0.762559	9	5	5	27.0346	27.545	28.0265	27.5769	27.6164	27.4681	27.1107	27.5854	27.2415	27.9207	26.9149	27.5238	27.175	28.2478	27.6695	27.2711	27.3573	27.1762	27.8782	12	23	24	24	26	25	26	22	23	23	24	23	19	21	23	22	20	20
P21836	P21836	Acetylcholinesterase	Ache	0.476364	0.215708	-0.260656	0.0212582	0.133348	0.244806	9	5	5	26.368	26.5663	26.6502	26.9869	26.8545	26.4232	26.4694	26.6302	26.1202	27.4861	26.4542	26.9791	26.8713	27.4072	26.8038	26.6462	26.7733	26.5822	27.0891	10	10	14	12	12	10	9	12	10	13	10	14	10	13	13	8	9	11
Q91V92	Q91V92	ATP-citrate synthase	Acly	NaN	NaN	NaN	NaN	NaN	NaN	1	0	1	NaN	NaN	22.0982	NaN	NaN	NaN	NaN	NaN	NaN	NaN	NaN	NaN	NaN	NaN	21.3977	NaN	NaN	NaN	NaN	0	0	3	0	0	0	0	0	0	0	0	0	0	0	2	0	0	0
P28271	P28271	Cytoplasmic aconitate hydratase	Aco1	NaN	0.00493167	NaN	NaN	NaN	NaN	3	0	2	21.6091	NaN	22.913	NaN	NaN	21.7859	NaN	NaN	NaN	NaN	NaN	NaN	NaN	NaN	22.6365	21.5787	NaN	NaN	NaN	2	1	2	0	0	2	1	1	0	1	1	1	1	0	2	2	1	1
Q99KI0	Q99KI0	Aconitate hydratase, mitochondrial	Aco2	-0.224819	NaN	NaN	NaN	NaN	NaN	5	2	1	24.0265	NaN	27.9155	NaN	23.7958	21.448	NaN	22.118	NaN	NaN	NaN	23.8299	23.442	NaN	22.869	NaN	NaN	NaN	NaN	10	0	17	0	2	2	0	2	1	0	0	2	2	0	3	0	1	0
Q9D358	Q9D358	Low molecular weight phosphotyrosine protein phosphatase	Acp1	-1.45466	-0.876935	0.577722	NaN	0.0859809	NaN	9	2	5	24.1108	23.1083	25.0506	23.0422	22.3483	23.6197	22.283	22.7859	21.9643	NaN	21.7859	NaN	21.5966	NaN	22.9852	21.9768	21.9058	22.0922	22.3849	3	3	3	3	3	3	3	3	3	1	3	1	2	1	2	3	3	2
P24638	P24638	Lysosomal acid phosphatase	Acp2	-0.0521409	0.246905	0.299046	0.825226	0.149272	0.326296	9	5	5	23.0868	23.1191	23.109	23.4239	23.8078	23.9094	23.4445	23.5374	23.3585	23.6462	23.0179	23.0857	22.8399	24.2587	23.9852	23.5317	23.2943	23.7126	23.8199	3	4	4	3	4	4	5	5	4	4	5	3	5	4	5	5	4	4
P68134;P68033;P62737;P63268	P68134;P68033;P62737;P63268	Actin, alpha skeletal muscle;Actin, alpha cardiac muscle 1;Actin, aortic smooth muscle;Actin, gamma-enteric smooth muscle	Acta1;Actc1;Acta2;Actg2	-0.798729	-0.589476	0.209253	0.515657	0.676543	0.800418	8	5	4	24.7704	23.9087	29.5217	22.0349	22.08	23.1192	21.8698	23.4171	NaN	23.1092	21.8017	22.5986	23.2435	24.4545	25.0785	21.8435	NaN	22.452	23.629	4	2	5	2	2	2	2	2	1	3	2	3	3	2	4	2	1	2
P60710;Q8BFZ3	P60710	Actin, cytoplasmic 1;Actin, cytoplasmic 1, N-terminally processed	Actb	NaN	NaN	NaN	NaN	NaN	NaN	0	0	1	NaN	NaN	NaN	NaN	NaN	NaN	NaN	NaN	NaN	NaN	NaN	NaN	NaN	NaN	23.0068	NaN	NaN	NaN	NaN	1	1	1	0	0	0	0	0	0	1	1	0	0	1	1	0	0	0
P63260	P63260	Actin, cytoplasmic 2;Actin, cytoplasmic 2, N-terminally processed	Actg1	NaN	NaN	NaN	NaN	NaN	NaN	0	0	1	NaN	NaN	NaN	NaN	NaN	NaN	NaN	NaN	NaN	NaN	NaN	NaN	NaN	NaN	NaN	NaN	NaN	NaN	20.6937	0	1	1	1	1	1	1	1	1	1	1	1	1	1	1	1	1	1
P57780;Q7TPR4;O88990	P57780	Alpha-actinin-4	Actn4	0.275784	0.969403	0.69362	0.579329	0.19952	0.406588	9	5	4	21.6756	22.6681	23.5854	22.2056	22.6856	23.0017	20.6244	23.1559	21.2824	23.6058	21.8737	22.7014	22.3394	22.4611	25.3418	NaN	22.1427	21.8304	23.8447	4	4	6	5	4	6	2	6	3	9	5	4	7	4	10	2	4	7
Q80US4	Q80US4	Actin-related protein 5	Actr5	NaN	NaN	NaN	NaN	NaN	NaN	0	0	1	NaN	NaN	NaN	NaN	NaN	NaN	NaN	NaN	NaN	NaN	NaN	NaN	NaN	NaN	NaN	24.3979	NaN	NaN	NaN	0	0	0	0	1	0	0	0	0	0	0	1	0	0	0	1	0	0
Q61271	Q61271	Activin receptor type-1B	Acvr1b	0.445487	0.389965	-0.055522	0.198031	0.213968	0.883176	7	3	5	NaN	23.0251	NaN	23.1758	22.6149	22.9942	21.9992	23.2067	22.2396	23.6326	22.8382	23.118	NaN	NaN	23.7078	22.6979	22.4535	23.3888	23.4558	1	3	2	3	3	3	3	3	3	2	3	3	2	1	2	4	3	3
P56376	P56376	Acylphosphatase-1	Acyp1	0.565557	0.636697	0.07114	0.0326063	0.0305211	0.755097	7	5	5	NaN	23.7504	24.9834	24.249	23.8461	23.9015	NaN	23.7104	23.8858	25.0952	24.554	24.5706	24.4276	24.4136	24.8228	24.3292	24.5263	24.4106	25.3278	1	3	4	4	3	3	2	3	3	4	3	4	4	3	3	4	4	3
P56375	P56375	Acylphosphatase-2	Acyp2	-0.637302	-0.405654	0.231648	0.351245	0.555764	0.337976	7	5	5	23.9662	NaN	26.1686	23.3897	22.4025	NaN	22.1041	22.8095	22.3096	22.8171	22.3078	22.5088	22.9004	22.8152	23.143	22.5287	22.8552	22.4588	23.5219	3	2	3	2	2	1	2	3	3	3	3	3	3	3	3	3	3	3
Q9R1V4	Q9R1V4	Disintegrin and metalloproteinase domain-containing protein 11	Adam11	NaN	NaN	NaN	NaN	NaN	NaN	3	0	1	NaN	21.8501	NaN	22.4539	NaN	NaN	NaN	NaN	21.44	NaN	NaN	NaN	NaN	NaN	NaN	NaN	NaN	21.6885	NaN	2	2	1	2	1	1	1	1	2	1	2	1	1	1	1	2	1	2
Q9R1V6	Q9R1V6	Disintegrin and metalloproteinase domain-containing protein 22	Adam22	-0.0921147	-0.118345	-0.02623	0.664338	0.574362	0.901856	9	5	5	23.5035	24.2824	24.7908	24.2992	24.5682	24.3226	24.2026	24.6197	23.9031	24.21	23.9785	24.1854	23.8381	24.7119	24.4154	23.8963	23.7542	24.2497	24.4772	6	8	6	6	8	7	5	5	7	5	6	6	5	3	3	5	3	7
Q9R1V7	Q9R1V7	Disintegrin and metalloproteinase domain-containing protein 23	Adam23	-0.407528	-0.466595	-0.0590675	NaN	NaN	NaN	2	4	2	NaN	NaN	NaN	NaN	NaN	NaN	NaN	24.3084	23.4	NaN	23.3045	23.3561	23.442	23.684	NaN	23.2417	NaN	23.5335	NaN	1	1	2	2	1	1	1	2	2	1	2	2	2	2	2	2	1	2
Q9JLN6	Q9JLN6	Disintegrin and metalloproteinase domain-containing protein 28	Adam28	NaN	NaN	NaN	NaN	NaN	NaN	0	0	1	NaN	NaN	NaN	NaN	NaN	NaN	NaN	NaN	NaN	NaN	NaN	NaN	NaN	NaN	NaN	NaN	NaN	NaN	23.0283	0	0	0	0	0	0	0	0	0	0	0	0	0	1	0	0	0	1
P97857	P97857	A disintegrin and metalloproteinase with thrombospondin motifs 1	Adamts1	-0.0695316	-0.00520956	0.064322	0.777788	0.981837	0.820072	9	5	5	25.912	26.7944	27.2395	27.0438	26.9312	26.7646	26.4373	26.975	26.3817	26.9628	26.0591	26.7366	26.2853	27.2083	27.1311	26.2166	26.5606	26.5823	27.0829	7	9	9	9	9	9	9	9	10	10	10	10	8	9	9	7	9	8
Q8C9W3	Q8C9W3	A disintegrin and metalloproteinase with thrombospondin motifs 2	Adamts2	-0.525886	-0.468656	0.05723	0.00334141	0.00335821	0.719036	9	5	5	24.6288	24.83	25.0764	25.053	25.2119	24.7499	24.876	25.1899	24.517	24.4039	24.0023	24.5495	24.2108	24.7224	24.5637	24.1727	24.3021	24.4811	24.6554	5	7	7	7	7	7	7	7	7	6	4	3	6	5	6	6	7	7
Q8BNJ2	Q8BNJ2	A disintegrin and metalloproteinase with thrombospondin motifs 4	Adamts4	-0.510256	-0.506656	0.0036	0.161732	0.0694029	0.991645	9	5	5	23.9263	24.8112	25.6938	25.5064	25.2107	25.0343	25.0648	25.2062	24.3857	24.5246	23.2571	24.9629	24.5087	25.1062	24.5962	24.3179	24.443	24.3448	24.6757	3	4	3	2	3	3	4	5	4	2	2	3	3	1	2	2	4	2
Q80T21	Q80T21	ADAMTS-like protein 4	Adamtsl4	NaN	NaN	NaN	NaN	NaN	NaN	1	2	0	NaN	22.6411	NaN	NaN	NaN	NaN	NaN	NaN	NaN	23.4588	NaN	NaN	22.7251	NaN	NaN	NaN	NaN	NaN	NaN	1	2	1	1	2	2	2	2	1	2	1	0	2	1	2	1	2	1
P28474;Q64437	P28474	Alcohol dehydrogenase class-3	Adh5	-1.23984	0.761247	2.00109	NaN	0.388148	NaN	7	2	3	23.7618	24.0968	26.3944	22.5514	23.0524	25.7186	NaN	24.2618	NaN	NaN	22.7541	NaN	NaN	23.2911	25.51	NaN	24.7835	NaN	24.7776	5	4	7	3	3	4	1	5	0	0	4	0	0	3	4	0	2	0
P54923	P54923	[Protein ADP-ribosylarginine] hydrolase	Adprh	-0.14036	0.296596	0.436956	0.643066	0.33908	0.233221	9	5	5	22.3967	23.6201	23.4682	23.3285	23.3209	23.4596	22.9325	24.0636	22.5317	23.2037	22.7517	22.8783	22.6741	23.9692	24.1869	23.2315	23.252	22.9582	24.0332	3	4	3	4	4	4	4	4	5	3	3	5	2	4	5	4	3	4
P54822	P54822	Adenylosuccinate lyase	Adsl	NaN	NaN	NaN	NaN	NaN	NaN	1	0	1	NaN	NaN	23.8976	NaN	NaN	NaN	NaN	NaN	NaN	NaN	NaN	NaN	NaN	NaN	22.0957	NaN	NaN	NaN	NaN	1	1	5	0	0	0	0	0	0	0	0	0	0	0	2	0	0	0
P28650	P28650	Adenylosuccinate synthetase isozyme 1	Adssl1	-3.68849	NaN	NaN	NaN	NaN	NaN	2	2	0	21.8233	NaN	28.0028	NaN	NaN	NaN	NaN	NaN	NaN	NaN	NaN	21.2634	21.1857	NaN	NaN	NaN	NaN	NaN	NaN	5	0	11	0	1	0	0	1	0	0	0	2	4	0	1	0	0	1
Q640N1;Q9D2L5	Q640N1	Adipocyte enhancer-binding protein 1	Aebp1	-0.530393	-0.612185	-0.081792	0.165207	0.0179474	0.868158	9	5	5	25.719	26.4739	26.9114	26.2959	26.1117	25.9047	26.6954	26.2256	26.0006	25.9597	24.7443	26.2286	24.7408	26.9736	25.9935	25.4695	25.6811	25.007	26.0869	8	13	11	11	10	11	13	11	10	11	7	11	7	14	11	11	9	10
O89020;CON__REFSEQ:XP_585019	O89020	Afamin	Afm	1.30429	1.02677	-0.277514	0.00281147	0.00500181	0.622006	9	5	5	27.6429	27.9564	28.7413	28.2754	28.399	28.59	27.9175	28.2375	27.7396	29.973	28.5279	29.0349	28.9537	30.8651	30.4205	28.6792	28.7972	28.6231	29.447	14	16	17	16	17	16	14	16	14	22	21	22	21	21	21	17	17	19
A2ASQ1	A2ASQ1	Agrin;Agrin N-terminal 110 kDa subunit;Agrin C-terminal 110 kDa subunit;Agrin C-terminal 90 kDa fragment;Agrin C-terminal 22 kDa fragment	Agrn	0.0780844	-0.151602	-0.229686	0.775453	0.509501	0.451578	9	5	5	25.9204	26.9022	27.1776	27.3188	27.144	27.0265	26.6999	27.0054	26.4764	27.3432	26.312	26.893	26.4684	27.6356	26.8898	26.3979	26.5744	26.4688	27.1728	4	7	6	8	7	8	6	8	7	8	7	7	7	6	7	7	7	6
P11859;Q499E4	P11859	Angiotensinogen;Angiotensin-1;Angiotensin-2;Angiotensin-3;Angiotensin-4;Angiotensin 1-9;Angiotensin 1-7;Angiotensin 1-5;Angiotensin 1-4	Agt	0.116993	0.128363	0.01137	0.615087	0.48719	0.969891	9	5	5	32.2652	32.5914	32.9733	32.9928	32.7259	32.5483	32.2279	32.5005	32.1482	33.0586	31.8654	32.7668	32.4005	33.2567	33.104	32.2315	32.7148	32.4558	32.8988	15	17	16	15	14	15	14	15	16	17	16	17	17	17	18	17	17	15
P50247	P50247	Adenosylhomocysteinase	Ahcy	-0.94873	0.248507	1.19724	NaN	0.753392	NaN	7	2	3	23.1028	23.8884	25.3686	NaN	22.8145	23.8093	22.5608	23.1013	NaN	22.6501	22.4941	NaN	NaN	NaN	25.4441	22.6153	NaN	23.2485	NaN	3	3	7	1	4	3	2	4	1	5	3	1	1	1	4	3	0	2
Q68FL4;Q80SW1	Q68FL4;Q80SW1	Putative adenosylhomocysteinase 3;Putative adenosylhomocysteinase 2	Ahcyl2;Ahcyl1	NaN	NaN	NaN	NaN	NaN	NaN	0	0	1	NaN	NaN	NaN	NaN	NaN	NaN	NaN	NaN	NaN	NaN	NaN	NaN	NaN	NaN	22.0422	NaN	NaN	NaN	NaN	0	0	0	0	0	0	0	0	0	0	0	0	0	0	2	0	0	0
P29699	P29699	Alpha-2-HS-glycoprotein	Ahsg	-0.0923769	-0.119473	-0.027096	0.830177	0.723893	0.959367	9	5	5	30.2649	31.6757	32.2132	31.6603	31.7829	31.4914	31.4131	31.8925	30.7557	31.7239	30.7332	30.9126	30.5186	32.9552	32.2183	30.7758	30.9564	31.159	31.5986	8	10	10	7	9	10	9	10	8	10	8	9	8	10	10	8	8	9
Q9R0Y5	Q9R0Y5	Adenylate kinase isoenzyme 1	Ak1	-1.40247	-1.07647	0.326	NaN	0.610046	NaN	5	2	3	25.2227	NaN	29.032	NaN	NaN	22.1092	NaN	23.1648	20.7056	NaN	NaN	22.1991	23.0896	NaN	23.9715	21.5662	23.3734	NaN	NaN	3	1	7	0	0	3	0	2	2	0	1	2	2	1	4	2	3	1
Q9JII6	Q9JII6	Alcohol dehydrogenase [NADP(+)]	Akr1a1	-0.0945313	0.434297	0.528828	0.806406	0.381152	0.244328	6	5	5	22.9871	23.4209	24.7561	NaN	NaN	23.3609	22.6773	23.8716	NaN	23.4219	23.5676	22.7719	23.346	23.9816	25.3333	23.4941	23.6714	23.1936	24.0407	3	4	6	2	2	4	3	3	1	3	2	4	3	4	6	4	4	4
P45376	P45376	Aldose reductase	Akr1b1	-0.329119	1.09743	1.42655	0.746151	0.303093	0.0308342	9	5	5	25.6436	24.4271	28.5651	23.0494	22.3797	25.3317	22.7142	26.3421	22.3962	24.5566	24.4726	24.003	24.9117	23.1044	27.2338	25.1887	25.2516	24.6185	25.8884	6	7	11	6	3	11	4	9	3	7	5	4	8	3	11	5	8	4
P45377	P45377	Aldose reductase-related protein 2	Akr1b8	NaN	NaN	NaN	NaN	NaN	NaN	1	0	0	NaN	NaN	24.1581	NaN	NaN	NaN	NaN	NaN	NaN	NaN	NaN	NaN	NaN	NaN	NaN	NaN	NaN	NaN	NaN	1	1	2	0	0	1	1	1	1	1	1	1	1	1	1	1	1	1
P07724;P70434	P07724	Serum albumin	Alb	0.886037	0.667725	-0.218312	0.0154393	0.019652	0.633332	9	5	5	36.3055	36.5943	37.2856	37.0891	37.2208	37.2834	36.7042	36.9951	36.4223	37.9982	36.9222	37.4732	37.3754	39.0502	38.4696	37.0972	37.3508	37.1917	37.6183	49	54	53	47	47	53	48	54	45	62	60	62	62	72	66	61	63	57
Q61490	Q61490	CD166 antigen	Alcam	0.101412	0.141824	0.040412	0.636863	0.387556	0.897137	9	5	5	23.313	23.3617	23.5703	23.6639	24.0263	23.5049	23.5854	23.6738	23.3035	23.9018	22.7418	23.8268	23.5707	24.2455	23.7581	23.6866	23.1787	23.6406	24.2247	3	7	4	6	7	4	7	8	7	3	6	6	8	4	4	4	4	6
P24549;O35945	P24549	Retinal dehydrogenase 1	Aldh1a1	-0.634143	0.862333	1.49648	0.469276	0.380332	0.0400778	9	5	5	25.3432	27.4931	27.4428	25.9107	22.5685	27.0866	23.9795	27.8355	24.3508	25.32	24.9308	25.174	24.789	25.5103	28.7554	26.2138	25.1501	26.195	26.8923	14	14	14	10	4	13	4	13	8	9	11	7	7	8	16	12	10	12
Q62148;Q9JHW9;Q9CZS1	Q62148	Retinal dehydrogenase 2	Aldh1a2	-0.66676	0.63392	1.30068	0.277469	0.364389	0.046012	8	5	5	24.9884	26.6687	26.1257	25.4508	NaN	26.4899	24.0056	27.3154	24.1022	25.5822	25.2848	24.8004	24.1383	25.0772	28.1308	25.9689	25.4007	25.5243	26.3615	8	14	15	9	1	11	6	17	8	7	13	7	7	4	17	12	13	11
Q8R0Y6;Q8K009	Q8R0Y6	Cytosolic 10-formyltetrahydrofolate dehydrogenase	Aldh1l1	NaN	NaN	NaN	NaN	NaN	NaN	2	0	1	NaN	NaN	NaN	NaN	NaN	22.2731	NaN	22.2457	NaN	NaN	NaN	NaN	NaN	NaN	23.5931	NaN	NaN	NaN	NaN	0	1	2	1	1	4	1	6	1	0	0	0	0	0	4	1	2	1
P47738	P47738	Aldehyde dehydrogenase, mitochondrial	Aldh2	NaN	NaN	NaN	NaN	NaN	NaN	1	0	1	NaN	NaN	22.5956	NaN	NaN	NaN	NaN	NaN	NaN	NaN	NaN	NaN	NaN	NaN	22.556	NaN	NaN	NaN	NaN	0	0	5	0	0	0	0	0	0	0	0	0	0	0	3	0	0	0
Q9DBF1	Q9DBF1	Alpha-aminoadipic semialdehyde dehydrogenase	Aldh7a1	-1.10873	-0.300664	0.808069	0.0342671	0.713405	0.305315	4	4	5	NaN	23.2348	23.9728	NaN	NaN	23.1426	NaN	24.7301	NaN	23.0761	22.3449	22.7881	22.4362	NaN	25.9884	22.7636	22.912	22.7331	22.95	1	5	3	1	0	5	0	6	0	2	2	2	2	1	7	3	2	3
P05064	P05064	Fructose-bisphosphate aldolase A	Aldoa	-0.652305	-0.587007	0.065298	0.446911	0.50101	0.846845	9	5	5	30.0324	28.1569	33.0627	28.0909	27.9091	28.3067	27.5307	28.3366	27.1959	28.0538	27.6652	27.8752	28.185	28.6381	29.0737	27.7067	27.8716	27.5681	28.5236	19	17	25	20	20	22	17	19	18	16	17	16	17	18	20	18	18	17
Q91Y97	Q91Y97	Fructose-bisphosphate aldolase B	Aldob	NaN	NaN	NaN	NaN	NaN	NaN	0	0	1	NaN	NaN	NaN	NaN	NaN	NaN	NaN	NaN	NaN	NaN	NaN	NaN	NaN	NaN	23.8537	NaN	NaN	NaN	NaN	0	0	0	0	0	0	0	0	1	0	0	0	0	1	4	1	0	0
P05063	P05063	Fructose-bisphosphate aldolase C	Aldoc	0.0169802	0.310992	0.294012	0.913897	0.0542229	0.179322	9	5	5	24.63	24.8016	24.9946	25.299	24.9201	25.1064	24.6693	25.1583	24.6647	25.1316	24.7344	24.889	24.5286	25.3813	25.6265	25.0912	24.8605	25.1457	25.4112	8	7	8	8	8	8	9	8	8	8	8	7	9	8	8	9	8	8
Q07456;CON__P00978	Q07456	Protein AMBP;Alpha-1-microglobulin;Inter-alpha-trypsin inhibitor light chain;Trypstatin	Ambp	0.507842	0.525804	0.017962	0.251293	0.103662	0.9754	9	5	5	26.2928	27.7689	27.8464	27.6101	27.4423	27.6255	27.0607	27.3257	26.9182	28.5914	26.5334	27.2524	27.4665	29.3014	28.8088	27.4684	27.4878	27.3737	28.0961	6	8	7	8	7	7	7	7	7	7	7	7	7	8	7	7	7	7
P00687;CON__Q3MHH8	P00687	Alpha-amylase 1	Amy1	0.642618	0.448862	-0.193756	0.106107	0.131261	0.689219	9	5	5	23.6804	24.7499	25.2401	25.0383	25.0746	25.1625	24.637	24.6346	24.3742	25.8731	24.2886	25.1786	24.8912	26.6435	26.0394	24.6808	25.1033	24.935	25.1477	3	4	5	5	6	6	6	6	6	7	4	7	7	8	8	6	8	6
Q02357	Q02357	Ankyrin-1	Ank1	NaN	NaN	NaN	NaN	NaN	NaN	1	0	0	NaN	NaN	NaN	NaN	NaN	20.6731	NaN	NaN	NaN	NaN	NaN	NaN	NaN	NaN	NaN	NaN	NaN	NaN	NaN	0	0	1	0	0	2	0	0	0	0	0	0	0	0	0	0	0	0
Q811D2	Q811D2	Ankyrin repeat domain-containing protein 26	Ankrd26	NaN	NaN	NaN	NaN	NaN	NaN	1	0	0	19.3862	NaN	NaN	NaN	NaN	NaN	NaN	NaN	NaN	NaN	NaN	NaN	NaN	NaN	NaN	NaN	NaN	NaN	NaN	1	0	0	0	0	0	0	0	0	0	0	0	0	0	0	0	0	0
O35381;Q64G17	O35381	Acidic leucine-rich nuclear phosphoprotein 32 family member A	Anp32a	NaN	NaN	NaN	NaN	NaN	NaN	3	0	1	NaN	NaN	23.1238	NaN	NaN	22.3457	NaN	22.4164	NaN	NaN	NaN	NaN	NaN	NaN	23.4497	NaN	NaN	NaN	NaN	1	1	2	1	0	2	0	2	0	0	0	0	0	0	2	1	0	0
P97822	P97822	Acidic leucine-rich nuclear phosphoprotein 32 family member E	Anp32e	NaN	NaN	NaN	NaN	NaN	NaN	0	0	1	NaN	NaN	NaN	NaN	NaN	NaN	NaN	NaN	NaN	NaN	NaN	NaN	NaN	NaN	21.3812	NaN	NaN	NaN	NaN	0	0	0	0	0	0	0	0	0	0	0	0	0	0	1	0	0	0
P07356	P07356	Annexin A2	Anxa2	NaN	NaN	NaN	NaN	NaN	NaN	1	0	0	NaN	NaN	24.3042	NaN	NaN	NaN	NaN	NaN	NaN	NaN	NaN	NaN	NaN	NaN	NaN	NaN	NaN	NaN	NaN	0	0	4	0	0	0	0	0	0	0	0	0	1	0	0	0	0	0
O35639	O35639	Annexin A3	Anxa3	NaN	-0.343624	NaN	NaN	0.185954	NaN	5	1	4	NaN	21.7525	22.0983	NaN	NaN	21.4013	21.1021	22.0215	NaN	NaN	21.3711	NaN	NaN	NaN	NaN	21.2997	21.4134	21.0451	21.5678	1	3	3	1	1	2	3	3	1	1	2	1	0	0	0	3	3	2
P48036	P48036	Annexin A5	Anxa5	-0.148694	0.454968	0.603662	0.725667	0.343153	0.0790262	9	5	5	24.7824	25.5439	25.8862	24.6047	23.562	25.1529	23.8269	26.0199	23.9987	24.4933	24.789	24.5375	24.8774	24.6579	26.3882	25.1307	24.8021	24.8179	25.2346	7	10	9	7	3	8	4	8	7	5	7	7	6	4	11	6	7	7
P14824	P14824	Annexin A6	Anxa6	NaN	NaN	NaN	NaN	NaN	NaN	2	1	0	20.8325	NaN	24.0152	NaN	NaN	NaN	NaN	NaN	NaN	NaN	20.615	NaN	NaN	NaN	NaN	NaN	NaN	NaN	NaN	2	0	3	1	0	1	0	1	1	0	2	0	0	0	1	1	1	0
P17427	P17427	AP-2 complex subunit alpha-2	Ap2a2	NaN	NaN	NaN	NaN	NaN	NaN	5	0	1	NaN	23.8111	24.1911	24.0077	24.1114	23.9749	NaN	NaN	NaN	NaN	NaN	NaN	NaN	NaN	24.3928	NaN	NaN	NaN	NaN	1	2	2	2	2	2	1	1	1	1	1	1	1	1	2	1	1	1
Q9DBG3	Q9DBG3	AP-2 complex subunit beta	Ap2b1	0.610646	0.592924	-0.017722	0.00534836	0.000944347	0.943734	9	5	5	24.1974	24.3457	24.4355	24.6979	24.5402	24.8596	24.3485	24.7842	24.4659	25.4206	24.3148	25.4107	25.2263	25.278	25.5911	24.8478	24.9672	25.1152	25.0405	5	6	6	9	8	7	5	6	4	7	6	6	6	7	8	4	7	6
P12246	P12246	Serum amyloid P-component	Apcs	-0.756984	-0.642874	0.11411	0.577614	0.621509	0.884769	7	3	3	22.2183	27.4074	22.0784	24.3707	NaN	21.7635	21.9214	NaN	22.2816	NaN	21.7904	21.6398	NaN	23.7451	23.0347	22.4639	22.019	NaN	NaN	2	5	2	3	1	2	2	1	2	0	3	2	0	3	2	2	2	1
Q8R146	Q8R146	Acylamino-acid-releasing enzyme	Apeh	NaN	NaN	NaN	NaN	NaN	NaN	1	0	0	NaN	NaN	23.1571	NaN	NaN	NaN	NaN	NaN	NaN	NaN	NaN	NaN	NaN	NaN	NaN	NaN	NaN	NaN	NaN	1	1	2	1	0	0	0	1	0	0	0	0	0	0	1	0	0	0
Q03157	Q03157	Amyloid-like protein 1;C30	Aplp1	0.0605267	-0.171335	-0.231862	0.827729	0.488081	0.492398	9	5	5	30.1381	30.9451	31.4037	31.2386	31.2921	30.6357	30.5761	30.9805	30.4154	31.2494	30.4333	31.1069	30.1757	31.5736	31.0021	30.2106	30.4623	30.474	31.2307	18	19	21	19	22	21	17	17	17	20	19	17	19	23	21	17	19	19
Q06335	Q06335	Amyloid-like protein 2	Aplp2	-0.0210529	-0.169823	-0.14877	0.927679	0.449566	0.582562	9	5	5	28.5234	29.1766	29.6949	29.5696	29.6053	29.3704	28.9186	29.5862	29.0498	29.6105	28.7272	29.2554	28.9323	29.7552	29.4279	28.8366	28.8987	28.7638	29.6098	13	16	16	14	17	17	13	15	14	16	13	18	17	15	18	16	15	15
Q00623;CON__P15497	Q00623	Apolipoprotein A-I;Proapolipoprotein A-I;Truncated apolipoprotein A-I	Apoa1	0.0157093	-0.199095	-0.214804	0.979453	0.701742	0.819467	9	5	5	31.657	32.4251	33.7069	32.6738	33.4793	32.951	32.4032	32.4568	31.9227	33.698	31.8303	31.4401	31.3275	34.9359	34.5185	31.8192	31.4814	31.6173	32.7214	16	17	19	17	18	18	15	18	15	17	17	15	18	20	20	13	18	19
Q8K4Z3	Q8K4Z3	NAD(P)H-hydrate epimerase	Apoa1bp	0.248332	0.450206	0.201874	0.452381	0.196711	0.600362	9	5	5	23.6848	24.0386	25.2626	24.3451	24.2919	24.1379	23.4237	24.6025	23.4891	23.9309	24.197	24.5801	23.966	25.2764	25.4939	24.4997	24.0945	24.0044	24.8675	4	6	6	6	5	5	3	6	5	3	5	4	3	4	5	6	4	4
P09813	P09813	Apolipoprotein A-II;Proapolipoprotein A-II	Apoa2	4.06458	2.55535	-1.50923	NaN	NaN	NaN	7	2	2	25.7288	24.2843	29.855	28.958	29.6598	NaN	24.4245	NaN	23.2476	29.9452	NaN	NaN	NaN	31.372	30.3871	NaN	NaN	27.9116	NaN	1	1	1	1	1	1	1	1	1	1	1	1	1	3	2	1	1	1
P06728;CON__Q32PJ2	P06728	Apolipoprotein A-IV	Apoa4	-0.535065	-0.621293	-0.086228	0.191824	0.0592094	0.885411	9	5	5	31.3469	31.8771	32.6039	32.258	32.1165	32.2253	31.887	32.2514	31.5214	31.8675	30.9027	30.8501	30.5849	33.1681	32.5968	31.267	30.7346	30.863	31.4809	24	24	23	24	24	22	21	21	24	22	22	22	19	25	23	20	20	20
E9Q414	E9Q414	Apolipoprotein B-100;Apolipoprotein B-48	Apob	0.616779	NaN	NaN	NaN	NaN	NaN	5	2	1	NaN	22.9839	25.0898	23.0411	22.7355	22.6779	NaN	NaN	NaN	23.0415	NaN	NaN	NaN	24.8033	24.7169	NaN	NaN	NaN	NaN	2	9	15	3	8	7	2	1	0	7	0	1	0	11	13	0	0	2
Q9WV35	Q9WV35	Probable C->U-editing enzyme APOBEC-2	Apobec2	NaN	NaN	NaN	NaN	NaN	NaN	1	0	0	NaN	NaN	24.9652	NaN	NaN	NaN	NaN	NaN	NaN	NaN	NaN	NaN	NaN	NaN	NaN	NaN	NaN	NaN	NaN	1	0	5	0	0	0	0	0	0	0	0	0	0	0	0	0	0	0
P34928	P34928	Apolipoprotein C-I;Truncated apolipoprotein C-I	Apoc1	NaN	NaN	NaN	NaN	NaN	NaN	1	0	0	NaN	NaN	25.3525	NaN	NaN	NaN	NaN	NaN	NaN	NaN	NaN	NaN	NaN	NaN	NaN	NaN	NaN	NaN	NaN	0	2	2	1	1	1	1	1	1	1	0	1	1	0	1	1	1	1
P33622	P33622	Apolipoprotein C-III	Apoc3	-0.794715	-1.12462	-0.329908	0.259679	NaN	NaN	6	3	2	NaN	25.2142	NaN	25.3205	26.6607	25.8411	25.0556	25.0533	NaN	26.2559	NaN	23.5122	24.4205	NaN	NaN	NaN	NaN	23.7811	25.0182	1	1	1	1	1	1	1	1	1	1	1	1	1	1	1	1	1	1
P51910	P51910	Apolipoprotein D	Apod	-0.162261	0.710751	0.873012	0.58133	0.0027115	0.0660066	9	5	5	28.7786	28.4423	29.0119	29.1045	29.3014	28.9378	29.0124	29.172	28.6386	29.2342	28.8402	28.2497	27.7446	29.7864	30.1532	30.0065	29.0492	29.5692	29.4421	5	7	7	6	8	8	7	7	7	6	5	7	7	7	6	7	6	6
P08226;Q8VHG0	P08226	Apolipoprotein E	Apoe	0.267873	0.0908287	-0.177044	0.273309	0.699123	0.576247	9	5	5	33.4058	34.1142	34.1891	34.5486	34.3329	34.0759	33.6756	34.1329	33.5538	34.6052	33.7948	34.322	33.763	34.8705	34.4075	33.6772	33.9248	33.7054	34.7552	16	17	17	18	16	18	16	18	16	17	18	19	19	19	18	18	18	19
Q01339;CON__P17690	Q01339	Beta-2-glycoprotein 1	Apoh	0.652023	0.669343	0.01732	0.0585113	0.0362854	0.968509	9	5	5	27.471	28.3396	28.7558	28.5245	28.8295	29.0197	28.544	28.807	28.437	29.535	28.566	28.7859	28.7046	30.2953	30.1978	28.773	28.7375	28.9233	29.3418	14	17	14	17	16	16	16	13	16	15	17	16	18	21	19	15	17	16
Q9Z1R3	Q9Z1R3	Apolipoprotein M	Apom	NaN	NaN	NaN	NaN	NaN	NaN	1	1	0	NaN	NaN	NaN	NaN	23.0683	NaN	NaN	NaN	NaN	NaN	NaN	NaN	NaN	24.5234	NaN	NaN	NaN	NaN	NaN	1	0	2	1	2	1	0	0	1	1	0	0	0	3	1	0	0	0
P12023	P12023	Amyloid beta A4 protein;N-APP;Soluble APP-alpha;Soluble APP-beta;C99;Beta-amyloid protein 42;Beta-amyloid protein 40;C83;P3(42);P3(40);C80;Gamma-secretase C-terminal fragment 59;Gamma-secretase C-terminal fragment 57;Gamma-secretase C-terminal fragment 50;C31	App	-0.154949	-0.211073	-0.056124	0.567313	0.38694	0.850368	9	5	5	30.4964	31.2871	31.8374	31.7271	31.6214	31.2297	31.015	31.516	30.8271	31.4746	30.6425	31.305	30.5143	31.7096	31.384	30.7831	30.8363	30.7955	31.5664	19	22	24	23	22	21	23	25	21	21	19	22	18	23	23	20	19	22
Q8BSL7;P84078;P61205;P84084;P61750	Q8BSL7;P84078;P61205;P84084;P61750	ADP-ribosylation factor 2;ADP-ribosylation factor 1;ADP-ribosylation factor 3;ADP-ribosylation factor 5;ADP-ribosylation factor 4	Arf2;Arf1;Arf3;Arf5;Arf4	NaN	NaN	NaN	NaN	NaN	NaN	5	0	1	NaN	22.2233	23.8121	21.9303	NaN	22.312	NaN	22.3512	NaN	NaN	NaN	NaN	NaN	NaN	23.0949	NaN	NaN	NaN	NaN	0	2	2	2	1	2	0	2	0	0	1	1	1	0	2	1	1	1
Q99PT1	Q99PT1	Rho GDP-dissociation inhibitor 1	Arhgdia	0.184278	0.450362	0.266084	0.682691	0.41082	0.612459	9	5	5	24.6081	24.9376	26.1542	24.3631	23.6961	25.2064	23.6186	25.4321	23.5291	24.7451	24.537	24.853	24.3076	25.5594	26.8118	24.6162	24.3889	24.3673	25.1484	5	8	8	6	3	7	4	8	4	6	7	4	7	4	8	6	7	6
Q61599	Q61599	Rho GDP-dissociation inhibitor 2	Arhgdib	0.507236	0.803726	0.29649	0.38168	0.377304	0.769886	5	5	5	NaN	20.6491	21.7725	20.8491	NaN	20.9614	NaN	20.7662	NaN	21.216	20.6032	21.1223	21.0903	23.5028	25.0916	20.7529	21.1532	20.5676	21.4518	1	2	2	2	1	2	1	2	1	1	2	2	2	2	3	2	2	2
P59999	P59999	Actin-related protein 2/3 complex subunit 4	Arpc4	NaN	NaN	NaN	NaN	NaN	NaN	0	0	1	NaN	NaN	NaN	NaN	NaN	NaN	NaN	NaN	NaN	NaN	NaN	NaN	NaN	NaN	NaN	NaN	NaN	NaN	20.4807	1	1	1	0	0	1	0	1	0	0	1	0	0	0	0	0	0	0
P50428	P50428	Arylsulfatase A	Arsa	NaN	NaN	NaN	NaN	NaN	NaN	0	0	1	NaN	NaN	NaN	NaN	NaN	NaN	NaN	NaN	NaN	NaN	NaN	NaN	NaN	NaN	NaN	NaN	NaN	21.3967	NaN	0	0	0	1	0	0	1	0	1	1	1	1	0	1	1	0	1	2
P50429	P50429	Arylsulfatase B	Arsb	0.171619	0.263849	0.09223	0.630884	0.448426	0.812872	9	5	5	23.3669	25.0471	25.3724	25.0818	25.0561	24.9472	24.5239	25.2415	24.3224	25.8838	24.2013	24.7839	24.6926	25.1628	25.9228	24.7916	24.6433	24.5674	25.2604	3	6	6	5	5	3	5	6	4	6	4	4	4	2	4	3	4	2
Q3TYD4	Q3TYD4	Arylsulfatase G	Arsg	0.114659	0.402409	0.28775	0.616005	0.0432441	0.313108	7	5	5	NaN	21.8485	NaN	22.584	22.3812	22.409	22.0643	22.4929	22.0633	22.6608	21.6298	22.4944	22.1817	22.9232	23.0602	22.596	22.5976	22.1895	22.8853	1	3	1	3	3	2	3	3	3	3	2	2	3	2	2	3	3	3
Q8R2G4;REV__Q9D6E4;P70352	Q8R2G4	Ecto-ADP-ribosyltransferase 3	Art3	0.130124	0.336562	0.206438	0.691943	0.24134	0.555485	9	5	5	23.0477	23.4919	24.9322	24.3115	23.942	23.9082	23.6188	23.9888	23.6097	24.4857	23.2814	23.9541	23.4849	24.8062	24.8601	23.9466	24.1	23.9309	24.2068	4	6	7	7	5	8	6	6	5	6	6	8	5	6	6	7	7	6
Q9WV54	Q9WV54	Acid ceramidase;Acid ceramidase subunit alpha;Acid ceramidase subunit beta	Asah1	-0.217213	0.118505	0.335718	0.465273	0.657811	0.288187	9	5	5	22.406	23.8913	23.8505	23.4852	23.8488	23.2152	23.4568	23.5385	22.8125	23.7891	22.9796	23.2757	22.3653	23.4514	24.0507	23.2835	23.3502	23.1103	23.745	3	5	6	5	3	6	6	5	4	2	3	5	2	2	3	5	5	3
P16460	P16460	Argininosuccinate synthase	Ass1	NaN	NaN	NaN	NaN	NaN	NaN	0	0	1	NaN	NaN	NaN	NaN	NaN	NaN	NaN	NaN	NaN	NaN	NaN	NaN	NaN	NaN	23.5368	NaN	NaN	NaN	NaN	1	1	1	0	0	0	0	1	0	0	0	0	0	0	3	1	0	0
F6VAN0	F6VAN0	Cyclic AMP-dependent transcription factor ATF-6 alpha;Processed cyclic AMP-dependent transcription factor ATF-6 alpha	Atf6	NaN	NaN	NaN	NaN	NaN	NaN	2	0	0	NaN	20.9694	21.9974	NaN	NaN	NaN	NaN	NaN	NaN	NaN	NaN	NaN	NaN	NaN	NaN	NaN	NaN	NaN	NaN	0	2	2	1	0	0	1	0	1	1	0	1	1	1	0	0	0	0
Q9CWJ9	Q9CWJ9	Bifunctional purine biosynthesis protein PURH;Phosphoribosylaminoimidazolecarboxamide formyltransferase;IMP cyclohydrolase	Atic	NaN	-0.27268	NaN	NaN	0.737874	NaN	5	1	3	24.4264	24.9016	26.0906	NaN	NaN	24.0561	NaN	23.9046	NaN	NaN	NaN	NaN	23.2706	NaN	25.9657	23.4643	23.7796	NaN	NaN	7	3	7	0	0	7	1	6	0	1	2	2	2	1	6	3	2	0
O08997	O08997	Copper transport protein ATOX1	Atox1	-0.260195	0.115199	0.375394	0.524658	0.807565	0.483667	9	5	5	24.1279	22.9905	24.9842	22.9208	23.2219	23.9039	22.8819	24.1679	22.9191	23.6815	22.6837	22.7682	23.2624	24.1466	25.3242	23.2621	23.0904	22.9949	23.7478	2	3	3	2	2	3	3	3	3	2	2	3	3	2	2	1	2	2
Q8VDN2;Q64436	Q8VDN2	Sodium/potassium-transporting ATPase subunit alpha-1	Atp1a1	0.253642	-0.196334	-0.449976	0.289435	0.353305	0.187688	9	4	5	24.0033	24.6504	24.5413	23.9708	23.8621	23.9311	23.8209	24.2434	23.7193	25.0161	24.3769	23.9092	24.0424	NaN	24.0561	24.5656	23.6771	23.621	23.5111	8	5	5	4	5	6	7	8	7	3	5	4	4	1	3	7	5	3
Q6PIE5;Q6PIC6;Q9WV27;Q9Z1W8	Q6PIE5;Q6PIC6	Sodium/potassium-transporting ATPase subunit alpha-2;Sodium/potassium-transporting ATPase subunit alpha-3	Atp1a2;Atp1a3	-0.300204	0.390391	0.690595	0.51535	0.383962	0.10543	8	4	5	23.3818	24.6208	24.1523	25.0522	NaN	24.9362	23.0534	23.8609	22.9921	23.5963	23.5561	23.3303	24.3412	NaN	25.3028	23.9416	24.4977	23.6859	24.555	5	7	4	8	1	5	2	6	3	2	5	2	6	0	9	7	6	7
P14094	P14094	Sodium/potassium-transporting ATPase subunit beta-1	Atp1b1	-0.126476	-0.102089	0.0243867	NaN	0.71967	NaN	7	2	3	NaN	22.5281	NaN	22.7607	22.2452	22.8685	21.7592	22.8607	22.0344	22.5247	NaN	NaN	22.0958	NaN	22.4812	22.4817	NaN	22.0409	NaN	1	2	1	2	2	2	2	2	2	2	1	1	2	1	2	2	1	2
P14231	P14231	Sodium/potassium-transporting ATPase subunit beta-2	Atp1b2	NaN	NaN	NaN	NaN	NaN	NaN	0	0	1	NaN	NaN	NaN	NaN	NaN	NaN	NaN	NaN	NaN	NaN	NaN	NaN	NaN	NaN	NaN	NaN	21.2162	NaN	NaN	1	1	1	0	0	1	1	0	0	0	1	0	1	1	1	1	1	0
P97370	P97370	Sodium/potassium-transporting ATPase subunit beta-3	Atp1b3	NaN	NaN	NaN	NaN	NaN	NaN	0	0	1	NaN	NaN	NaN	NaN	NaN	NaN	NaN	NaN	NaN	NaN	NaN	NaN	NaN	NaN	NaN	NaN	19.7329	NaN	NaN	1	1	0	1	0	1	0	0	1	0	1	1	1	0	1	1	1	0
Q8R429;O55143	Q8R429	Sarcoplasmic/endoplasmic reticulum calcium ATPase 1	Atp2a1	NaN	NaN	NaN	NaN	NaN	NaN	2	0	0	22.4277	NaN	24.2531	NaN	NaN	NaN	NaN	NaN	NaN	NaN	NaN	NaN	NaN	NaN	NaN	NaN	NaN	NaN	NaN	3	0	4	0	0	0	0	0	0	0	0	0	0	0	0	0	0	0
Q03265	Q03265	ATP synthase subunit alpha, mitochondrial	Atp5a1	NaN	NaN	NaN	NaN	NaN	NaN	1	0	0	21.4311	NaN	NaN	NaN	NaN	NaN	NaN	NaN	NaN	NaN	NaN	NaN	NaN	NaN	NaN	NaN	NaN	NaN	NaN	2	0	1	1	1	1	1	1	0	1	0	1	1	0	1	1	0	1
P56480	P56480	ATP synthase subunit beta, mitochondrial	Atp5b	NaN	NaN	NaN	NaN	NaN	NaN	2	1	0	23.3683	NaN	23.4298	NaN	NaN	NaN	NaN	NaN	NaN	NaN	NaN	NaN	22.4321	NaN	NaN	NaN	NaN	NaN	NaN	4	0	4	0	0	0	0	0	0	0	0	0	2	0	0	1	0	0
Q9R1Q9	Q9R1Q9	V-type proton ATPase subunit S1	Atp6ap1	-0.573507	-0.413975	0.159532	0.0650384	0.0642978	0.633339	9	5	5	29.0085	30.0921	30.2131	30.165	30.0716	29.7758	29.7706	30.2676	29.5752	29.5902	28.6248	29.5201	28.6402	30.1681	29.5935	29.1668	29.3212	29.3921	29.8675	7	7	6	7	6	6	7	6	6	6	7	6	6	6	6	5	6	6
Q9CYN9	Q9CYN9	Renin receptor	Atp6ap2	-1.016	-0.948281	0.067714	0.00124365	0.00370819	0.770286	9	5	5	24.0575	25.2505	25.0989	25.4283	25.5125	25.1939	25.0271	25.4395	24.4046	24.1502	23.9193	23.8989	23.7458	24.4352	24.5315	23.4294	23.9795	24.3254	24.222	4	6	7	8	7	7	7	7	5	5	4	5	4	6	5	7	5	6
P35455	P35455	Vasopressin-neurophysin 2-copeptin;Arg-vasopressin;Neurophysin 2;Copeptin	Avp	NaN	NaN	NaN	NaN	NaN	NaN	0	1	0	NaN	NaN	NaN	NaN	NaN	NaN	NaN	NaN	NaN	NaN	22.0097	NaN	NaN	NaN	NaN	NaN	NaN	NaN	NaN	2	1	1	1	2	2	1	1	1	0	2	1	1	0	0	1	1	2
Q64726	Q64726	Zinc-alpha-2-glycoprotein	Azgp1	0.521177	0.436225	-0.084952	0.175931	0.126915	0.870177	9	5	5	27.1254	27.5342	28.318	27.893	28.126	28.1076	27.7834	28.1043	27.2834	28.6751	27.4082	28.0582	27.6804	29.8258	29.2164	27.8843	27.9378	27.8173	28.3672	10	13	13	11	14	14	13	13	13	14	9	14	11	13	14	12	9	11
P01887	P01887	Beta-2-microglobulin	B2m	0.619767	0.350893	-0.268874	0.153512	0.12279	0.618992	8	5	5	28.4578	29.4063	NaN	29.1163	29.1206	29.548	28.7835	29.0154	29.0023	29.7119	28.9984	29.3964	28.7658	31.5078	29.904	29.051	29.2198	29.0615	29.7995	3	2	2	3	2	2	3	3	2	3	3	3	2	2	2	3	3	3
Q09200	Q09200	Beta-1,4 N-acetylgalactosaminyltransferase 1	B4galnt1	NaN	NaN	NaN	NaN	NaN	NaN	2	0	0	NaN	NaN	NaN	22.8561	NaN	NaN	NaN	22.2413	NaN	NaN	NaN	NaN	NaN	NaN	NaN	NaN	NaN	NaN	NaN	1	2	2	3	2	1	2	3	2	0	2	0	1	1	2	1	2	3
Q8BWP8	Q8BWP8	Beta-1,4-glucuronyltransferase 1	B4gat1	-0.121677	0.0188449	0.140522	0.657005	0.941347	0.585175	9	5	5	26.8681	28.2074	28.3691	28.4868	28.389	28.1496	28.0251	28.4047	27.886	28.0834	27.5218	27.9301	27.6479	28.645	28.3342	27.7586	27.8526	28.0283	28.5572	7	12	13	12	14	13	11	11	11	13	10	12	12	13	13	10	13	13
Q3UHD1	Q3UHD1	Brain-specific angiogenesis inhibitor 1	Bai1	-0.392316	-0.0896157	0.3027	0.26477	0.778821	0.217498	7	4	5	24.4282	25.3334	NaN	25.2342	25.6451	NaN	24.3364	25.8403	24.5244	NaN	24.3357	24.8377	24.5234	24.9294	25.0315	24.5751	24.7023	24.954	25.5332	3	4	1	4	4	2	5	5	4	1	4	3	3	4	3	3	2	3
Q8CGM1	Q8CGM1	Brain-specific angiogenesis inhibitor 2	Bai2	0.189942	0.0379898	-0.151952	0.416351	0.864461	0.60776	9	5	5	25.2055	25.6799	26.1942	26.4819	25.9899	26.0779	25.7689	26.1053	25.715	26.461	25.6967	26.1171	25.581	26.6598	26.0161	25.4078	25.8596	25.8671	26.6051	3	6	6	6	5	6	5	5	4	5	4	5	4	4	5	3	4	4
Q80ZF8	Q80ZF8	Brain-specific angiogenesis inhibitor 3	Bai3	-0.127564	0.322273	0.449836	0.379167	0.0785887	0.0910274	7	4	5	NaN	NaN	22.115	21.8284	21.7807	21.6593	21.5979	21.6501	21.6062	21.8825	21.2327	21.7406	21.6269	NaN	22.5263	22.0085	21.5609	21.8947	22.362	0	3	2	2	2	2	2	2	2	2	2	2	2	1	2	3	2	2
O54962	O54962	Barrier-to-autointegration factor;Barrier-to-autointegration factor, N-terminally processed	Banf1	NaN	NaN	NaN	NaN	NaN	NaN	0	0	1	NaN	NaN	NaN	NaN	NaN	NaN	NaN	NaN	NaN	NaN	NaN	NaN	NaN	NaN	NaN	NaN	NaN	NaN	19.7139	1	1	1	1	1	1	0	1	0	1	1	1	0	1	1	1	1	0
Q91XV3	Q91XV3	Brain acid soluble protein 1	Basp1	0.262359	0.00859667	-0.253762	0.307732	0.969832	0.417847	9	5	5	25.3204	25.3935	25.7069	26.5298	26.0916	25.6654	25.4255	25.7283	25.4071	26.2307	25.2921	25.8836	25.7132	26.6745	25.8191	25.4679	25.4273	25.4356	26.3755	4	4	4	4	4	4	5	5	5	5	4	4	4	5	4	4	5	4
Q9R069	Q9R069	Basal cell adhesion molecule	Bcam	0.351753	0.282353	-0.0693992	0.0991205	0.0806867	0.833191	7	4	3	21.6624	21.5317	NaN	21.8349	NaN	21.7137	21.5757	21.6841	21.3085	21.9735	NaN	21.9719	21.3834	22.5417	NaN	21.5648	22.0871	NaN	22.0428	3	2	1	3	1	2	2	2	2	2	1	2	2	2	1	3	2	1
Q61361	Q61361	Brevican core protein	Bcan	0.224473	0.172373	-0.0521	0.317547	0.402352	0.829742	9	5	5	28.375	29.1147	29.5215	29.5313	29.2757	29.194	28.8337	29.3305	28.8698	29.6015	28.8482	29.3635	29.0269	29.8636	29.4499	28.9998	29.0835	29.1309	29.7789	22	28	28	28	26	29	26	29	25	31	26	27	27	25	29	28	27	27
Q03311	Q03311	Cholinesterase	Bche	NaN	NaN	NaN	NaN	NaN	NaN	0	0	1	NaN	NaN	NaN	NaN	NaN	NaN	NaN	NaN	NaN	NaN	NaN	NaN	NaN	NaN	22.5587	NaN	NaN	NaN	NaN	0	0	0	0	0	0	1	0	1	0	1	0	0	1	2	1	0	0
P21237	P21237	Brain-derived neurotrophic factor	Bdnf	NaN	NaN	NaN	NaN	NaN	NaN	1	0	1	NaN	NaN	NaN	23.73	NaN	NaN	NaN	NaN	NaN	NaN	NaN	NaN	NaN	NaN	NaN	NaN	NaN	21.9286	NaN	2	1	1	2	0	1	2	0	1	0	1	1	1	1	0	1	1	3
P28653	P28653	Biglycan	Bgn	-0.702799	-0.594183	0.108616	0.0504794	0.065315	0.725707	9	4	5	23.2693	23.7544	24.5715	23.9349	23.3145	22.9393	23.1549	23.5594	22.7189	22.8627	NaN	22.7546	22.1842	23.2615	23.3652	22.7251	22.3705	22.6008	23.3104	3	3	3	3	3	3	3	3	3	3	1	3	2	2	3	2	3	2
O08539	O08539	Myc box-dependent-interacting protein 1	Bin1	NaN	NaN	NaN	NaN	NaN	NaN	1	0	0	NaN	NaN	25.5264	NaN	NaN	NaN	NaN	NaN	NaN	NaN	NaN	NaN	NaN	NaN	NaN	NaN	NaN	NaN	NaN	0	1	5	0	0	0	1	1	0	0	0	0	0	0	0	0	0	0
Q8R016	Q8R016	Bleomycin hydrolase	Blmh	NaN	NaN	NaN	NaN	NaN	NaN	1	0	0	NaN	NaN	NaN	NaN	NaN	NaN	NaN	22.9053	NaN	NaN	NaN	NaN	NaN	NaN	NaN	NaN	NaN	NaN	NaN	1	1	1	1	2	1	2	3	2	2	1	2	1	0	2	1	1	2
Q9CY64	Q9CY64	Biliverdin reductase A	Blvra	NaN	NaN	NaN	NaN	NaN	NaN	1	0	0	NaN	NaN	NaN	NaN	NaN	NaN	NaN	20.295	NaN	NaN	NaN	NaN	NaN	NaN	NaN	NaN	NaN	NaN	NaN	1	0	1	0	0	1	0	2	0	0	0	0	1	0	1	1	1	0
Q923D2	Q923D2	Flavin reductase (NADPH)	Blvrb	-0.409135	-0.292635	0.1165	0.738096	0.76566	0.907242	6	3	4	25.6443	23.1521	27.4697	23.1899	NaN	24.9063	NaN	23.6164	NaN	22.5025	24.7388	NaN	NaN	25.5206	25.7729	23.7886	23.6457	NaN	24.2748	5	4	5	2	0	5	1	4	1	2	2	1	1	3	3	2	3	1
P98063	P98063	Bone morphogenetic protein 1	Bmp1	-0.70118	-0.805955	-0.104775	NaN	NaN	NaN	2	2	2	NaN	NaN	24.4116	NaN	NaN	24.0563	NaN	NaN	NaN	NaN	NaN	NaN	23.2294	23.8362	23.6056	NaN	23.2505	NaN	NaN	2	2	2	2	2	2	2	2	2	2	2	2	2	2	2	2	2	2
P15327	P15327	Bisphosphoglycerate mutase	Bpgm	-4.26425	NaN	NaN	NaN	NaN	NaN	3	2	1	25.7242	NaN	27.607	NaN	NaN	22.7256	NaN	NaN	NaN	NaN	NaN	NaN	20.5125	21.6635	21.2017	NaN	NaN	NaN	NaN	6	0	9	0	0	7	0	0	0	1	1	0	2	2	2	0	0	0
P97361	P97361	BPI fold-containing family A member 1	Bpifa1	NaN	NaN	NaN	NaN	NaN	NaN	0	0	1	NaN	NaN	NaN	NaN	NaN	NaN	NaN	NaN	NaN	NaN	NaN	NaN	NaN	NaN	NaN	NaN	NaN	22.6178	NaN	0	1	0	1	1	0	0	0	0	0	0	0	0	0	0	1	1	1
Q80ZU7	Q80ZU7	BPI fold-containing family B member 3	Bpifb3	NaN	NaN	NaN	NaN	NaN	NaN	0	1	0	NaN	NaN	NaN	NaN	NaN	NaN	NaN	NaN	NaN	NaN	NaN	NaN	NaN	21.5971	NaN	NaN	NaN	NaN	NaN	0	0	0	0	0	0	0	0	0	0	0	0	0	1	0	0	0	0
Q9Z0S1	Q9Z0S1	3(2),5-bisphosphate nucleotidase 1	Bpnt1	-0.16099	0.432975	0.593964	0.598587	0.317312	0.149264	9	5	4	22.0906	21.6556	23.1734	21.731	21.5097	22.1881	21.5118	22.8521	21.3293	22.0186	21.6746	21.8036	21.6465	22.075	23.4847	22.2144	21.5501	NaN	22.5012	2	4	3	3	3	3	2	4	4	2	4	2	2	2	4	4	3	1
P18572	P18572	Basigin	Bsg	0.0867144	-0.0696516	-0.156366	0.593793	0.628823	0.27725	9	5	5	23.5642	23.936	24.5324	23.9545	24.1328	24.1001	23.976	23.9815	23.5732	24.4089	24.1098	23.9934	23.671	24.112	23.9809	24.0048	23.7367	23.7673	24.0237	2	2	2	2	2	2	2	2	1	2	2	2	2	2	2	2	2	2
Q8CIF4	Q8CIF4	Biotinidase	Btd	0.66395	0.665096	0.001146	0.127402	0.0884145	0.997952	9	5	5	23.7051	25.591	26.173	25.4164	25.4349	25.0442	24.8363	25.514	24.9013	26.0746	24.8663	25.8953	25.3814	27	26.6106	25.685	25.7263	25.1318	26.0696	3	5	7	6	8	4	6	7	6	6	6	7	7	7	8	6	6	5
P98086	P98086	Complement C1q subcomponent subunit A	C1qa	0.375734	0.14661	-0.229124	0.339666	0.547317	0.620378	9	5	5	25.4719	26.0294	26.3111	26.0492	26.1605	26.0251	25.7888	25.5527	24.7364	26.6264	25.4365	26.536	24.9432	27.2949	26.3714	25.7385	25.9668	25.6607	25.954	5	7	6	7	6	6	6	7	7	7	5	7	6	7	6	7	7	7
P14106	P14106	Complement C1q subcomponent subunit B	C1qb	0.378752	0.244542	-0.13421	0.235317	0.148894	0.746378	9	5	5	25.6119	26.53	26.3888	26.0748	26.2836	26.3404	26.3332	26.0213	25.9223	27.2253	25.881	26.5042	25.563	27.5572	26.6266	26.4448	26.5499	25.9201	26.5182	6	5	4	6	5	5	6	5	5	4	6	6	6	5	5	6	5	3
Q02105	Q02105	Complement C1q subcomponent subunit C	C1qc	0.480857	0.158047	-0.32281	0.208514	0.559322	0.500981	9	5	5	24.6158	25.8927	26.162	25.7655	25.9252	25.9498	25.4668	25.5359	25.2572	26.6656	25.3578	26.1195	25.082	27.2743	26.3559	25.9216	25.6194	25.0646	25.9236	2	5	5	4	5	4	4	5	4	4	4	4	4	5	4	4	4	4
Q8R066	Q8R066	Complement C1q tumor necrosis factor-related protein 4	C1qtnf4	NaN	NaN	NaN	NaN	NaN	NaN	0	0	1	NaN	NaN	NaN	NaN	NaN	NaN	NaN	NaN	NaN	NaN	NaN	NaN	NaN	NaN	NaN	NaN	NaN	22.9955	NaN	1	1	1	1	1	1	1	1	1	1	1	1	0	0	0	1	1	1
Q8CG16;Q8CFG9	Q8CG16;Q8CFG9	Complement C1r-A subcomponent;Complement C1r-A subcomponent heavy chain;Complement C1r-A subcomponent light chain;Complement C1r-B subcomponent;Complement C1r-B subcomponent heavy chain;Complement C1r-B subcomponent light chain	C1ra;C1rb	0.360355	0.233549	-0.126806	0.364136	0.45306	0.815911	9	5	5	23.3696	24.2911	25.1336	24.5048	24.2532	24.5638	24.2403	24.1854	23.9863	24.6234	23.7705	24.6437	23.9243	26.2445	25.1728	24.1337	24.2007	23.8132	25.2518	3	6	6	6	5	5	5	6	5	5	4	5	3	7	6	4	4	4
Q8CG14	Q8CG14	Complement C1s-A subcomponent;Complement C1s-A subcomponent heavy chain;Complement C1s-A subcomponent light chain	C1sa	0.484941	0.223817	-0.261124	0.351401	0.581361	0.675888	9	5	5	22.5601	24.3393	24.6149	24.306	24.3462	23.9119	23.9169	23.5329	22.7674	24.7804	23.1366	24.4767	23.1806	25.9035	24.9551	23.5028	23.778	23.4196	24.5168	2	4	5	6	5	4	5	5	5	5	4	4	5	6	4	4	5	4
P21180	P21180	Complement C2;Complement C2b fragment;Complement C2a fragment	C2	0.227967	0.214121	-0.013846	0.488669	0.339437	0.973417	9	5	5	26.53	27.3883	27.638	27.6266	27.5916	27.443	27.0455	27.3043	26.7938	27.7254	26.8504	27.4025	26.7121	28.761	27.916	27.2478	27.3071	27.084	27.8274	16	22	23	19	22	21	18	20	16	20	19	19	19	21	22	19	19	17
P01027;CON__Q2UVX4	P01027	Complement C3;Complement C3 beta chain;C3-beta-c;Complement C3 alpha chain;C3a anaphylatoxin;Acylation stimulating protein;Complement C3b alpha chain;Complement C3c alpha chain fragment 1;Complement C3dg fragment;Complement C3g fragment;Complement C3d fragment;Complement C3f fragment;Complement C3c alpha chain fragment 2	C3	0.0997347	-0.221207	-0.320942	0.840544	0.528038	0.622352	9	5	5	31.2122	32.946	32.8583	32.5207	32.3023	32.5712	31.9751	32.2757	31.4365	32.8817	31.121	31.8461	31.5734	34.2422	33.0314	31.6748	31.5226	31.5896	32.2412	75	93	95	90	89	93	87	86	84	91	80	85	87	98	92	82	82	81
P01029;CON__ENSEMBL:ENSBTAP00000007350	P01029	Complement C4-B;Complement C4 beta chain;Complement C4 alpha chain;C4a anaphylatoxin;Complement C4 gamma chain	C4b	0.473575	0.497665	0.02409	0.158475	0.065073	0.953134	9	5	5	30.1816	31.0593	31.4338	31.4991	31.211	30.9911	30.626	31.001	30.5286	31.8702	30.5117	31.3868	30.9017	32.4373	32.0368	31.1346	31.2446	30.9971	31.815	39	48	51	50	52	46	48	54	44	50	49	49	51	57	51	53	47	45
P08607	P08607	C4b-binding protein	C4bpa	NaN	NaN	-0.301592	NaN	NaN	0.736491	0	3	5	NaN	NaN	NaN	NaN	NaN	NaN	NaN	NaN	NaN	NaN	21.0327	NaN	21.3858	24.0288	23.2561	21.0592	21.4005	21.601	21.9207	0	1	0	0	0	1	1	1	0	2	3	1	2	3	2	2	2	2
P06684;CON__Q1A7A4	P06684	Complement C5;Complement C5 beta chain;Complement C5 alpha chain;C5a anaphylatoxin;Complement C5 alpha chain	C5	0.191827	0.0152011	-0.176626	0.7269	0.968173	0.807611	9	5	5	26.8118	28.0939	28.817	28.1118	28.4638	27.9623	27.4585	27.5112	27.1263	28.6478	27.0637	27.369	26.8049	30.1606	28.9699	27.4492	27.3141	27.3148	28.115	19	33	33	32	34	33	24	33	30	31	26	30	22	39	36	23	23	25
Q8K182	Q8K182	Complement component C8 alpha chain	C8a	-0.230813	-0.725655	-0.494842	0.62398	0.0204503	0.461979	9	5	5	27.3879	27.7068	28.6431	28.0545	28.4221	28.1924	27.9001	28.1453	27.4912	28.4337	27.1367	27.0962	26.453	29.695	27.7998	26.7617	26.9215	26.8129	28.0444	16	19	23	21	22	22	21	19	18	20	15	18	12	23	21	15	19	17
Q8BH35	Q8BH35	Complement component C8 beta chain	C8b	-0.419032	-0.810566	-0.391534	0.398995	0.0168375	0.564774	9	5	5	26.9218	27.8688	28.5641	27.9736	28.3165	28.0113	27.8225	27.9126	27.4131	28.1327	26.7354	26.8829	26.0775	29.4121	27.76	26.5124	26.7822	26.5679	27.6604	16	21	22	20	21	22	21	20	19	21	17	16	11	23	17	14	18	12
Q8VCG4	Q8VCG4	Complement component C8 gamma chain	C8g	-0.223674	-0.710144	-0.48647	0.681646	0.0446209	0.512855	9	5	5	26.1343	27.2868	27.9933	27.3876	27.6238	27.4672	27.1701	27.2008	26.6619	27.7653	25.9231	26.4178	25.6718	29.1737	27.2067	25.9523	26.0789	26.1378	27.1435	6	8	9	8	8	9	9	8	8	9	7	8	7	9	8	8	8	7
P06683	P06683	Complement component C9	C9	-0.182476	-0.55904	-0.376564	0.691364	0.0703709	0.542984	9	5	5	27.1164	27.7555	28.3877	28.334	28.4708	27.9522	27.8534	27.7545	27.1985	28.179	26.6036	27.1917	26.8851	29.5745	28.041	26.8918	26.8631	27.0297	27.7253	13	17	17	18	17	18	16	17	15	14	11	15	16	16	13	16	14	16
P13634	P13634	Carbonic anhydrase 1	Ca1	-3.15433	-2.0533	1.10102	0.0593281	NaN	NaN	5	5	2	27.0741	NaN	28.7024	22.9232	NaN	25.8299	NaN	21.0916	NaN	21.8578	21.523	21.7203	21.2699	23.4785	23.1936	NaN	22.9483	NaN	NaN	9	1	11	2	0	10	0	3	0	2	3	5	4	8	6	0	2	0
P00920	P00920	Carbonic anhydrase 2	Ca2	-1.42274	-1.4839	-0.0611595	0.254699	0.293936	0.905119	9	5	4	26.6996	22.1001	28.592	21.7132	22.2135	25.1919	21.1248	23.024	22.2719	22.8103	21.1707	22.4937	22.4428	22.2638	23.2325	NaN	21.9983	21.144	22.3256	7	3	9	3	3	7	2	4	4	3	2	4	4	3	3	1	4	3
P16015	P16015	Carbonic anhydrase 3	Ca3	0.814202	0.378656	-0.435546	0.656065	0.835234	0.751692	9	5	5	26.5654	20.4929	30.9211	21.3857	19.8861	21.4236	20.6346	22.3039	21.3685	22.65	21.0525	24.241	26.7428	23.2636	25.4839	21.4465	25.2754	21.0841	22.4822	12	4	16	5	2	5	2	4	3	6	2	5	10	6	7	3	13	2
Q6PDJ1	Q6PDJ1	VWFA and cache domain-containing protein 1	Cachd1	0.0234324	0.169988	0.146556	0.899676	0.262229	0.521131	9	5	5	24.7565	25.2662	25.5158	25.6027	25.5278	25.2719	25.2071	25.3778	25.0471	25.5325	24.8284	25.2451	25.0366	25.9039	25.6503	25.2933	25.2332	25.3178	25.7848	8	11	12	13	12	12	11	13	10	9	9	9	14	12	11	11	9	10
O08532	O08532	Voltage-dependent calcium channel subunit alpha-2/delta-1;Voltage-dependent calcium channel subunit alpha-2-1;Voltage-dependent calcium channel subunit delta-1	Cacna2d1	0.145987	-0.337015	-0.483002	0.62256	0.223888	0.16064	9	5	5	27.8016	28.7558	29.0044	29.3289	29.1129	28.7992	28.2768	28.794	28.1447	29.2402	28.0728	28.6917	28.5809	29.4878	28.5936	27.9639	27.999	28.1726	28.9295	19	23	24	25	25	23	22	23	21	23	20	23	22	21	23	20	22	19
Q6PHS9	Q6PHS9	Voltage-dependent calcium channel subunit alpha-2/delta-2;Voltage-dependent calcium channel subunit alpha-2-2;Voltage-dependent calcium channel subunit delta-2	Cacna2d2	0.330104	0.284896	-0.045208	0.126087	0.105407	0.859244	9	5	5	25.2632	25.4348	25.6253	25.8612	25.943	25.3522	25.3694	25.601	25.0238	26.1928	25.2404	25.7019	25.5989	26.4021	25.9962	25.4866	25.6319	25.6149	26.1804	9	11	10	9	11	10	12	11	10	10	12	11	11	7	12	11	11	10
Q9Z1L5	Q9Z1L5	Voltage-dependent calcium channel subunit alpha-2/delta-3;Voltage-dependent calcium channel subunit alpha-2-3;Voltage-dependent calcium channel subunit delta-3	Cacna2d3	0.170072	0.0473724	-0.1227	0.444268	0.828379	0.637038	9	5	5	27.2083	27.7482	27.9671	28.3518	28.0066	27.6864	27.4109	27.7072	27.2216	28.2646	27.3173	27.8436	27.6852	28.2441	28.0372	27.3221	27.4143	27.7303	28.2375	13	17	18	19	19	18	16	18	16	19	18	16	17	19	14	17	18	14
Q8R5M8	Q8R5M8	Cell adhesion molecule 1	Cadm1	0.235971	0.129219	-0.106752	0.309562	0.530591	0.662175	9	5	5	25.5348	26.0163	26.4355	26.5572	26.2876	25.883	25.6659	26.2397	25.56	26.5601	25.6408	26.1634	26.1623	26.7533	26.2937	25.8333	25.8444	26.237	26.5377	4	4	3	5	5	5	4	4	4	4	5	5	3	4	5	3	5	4
Q8BLQ9	Q8BLQ9	Cell adhesion molecule 2	Cadm2	NaN	NaN	NaN	NaN	NaN	NaN	2	1	1	NaN	NaN	NaN	23.7726	NaN	23.554	NaN	NaN	NaN	NaN	NaN	23.6307	NaN	NaN	NaN	23.1559	NaN	NaN	NaN	2	2	1	3	3	2	3	3	2	2	3	2	2	1	2	2	3	3
Q99N28	Q99N28	Cell adhesion molecule 3	Cadm3	0.418906	0.286998	-0.131908	0.273797	0.431377	0.649314	9	5	5	24.3215	26.0649	26.5137	26.6757	26.5166	26.2105	25.744	26.3887	25.6533	26.7858	25.901	26.3415	26.0528	27.0628	26.2961	25.9696	26.2046	26.0605	26.9537	5	6	6	6	7	5	5	5	5	5	5	6	5	5	5	5	5	3
Q8R464	Q8R464	Cell adhesion molecule 4	Cadm4	0.26318	0.36217	0.09899	0.342034	0.300603	0.760399	9	5	5	23.2542	24.3387	24.6937	24.907	25.1305	24.3958	24.5469	25.1019	24.6241	24.8234	24.5116	25.0027	24.714	25.0379	25.3432	24.1378	25.3576	24.2429	25.503	2	3	2	3	2	2	2	3	2	2	4	3	2	2	2	2	3	2
P12658;Q08331	P12658	Calbindin	Calb1	NaN	NaN	NaN	NaN	NaN	NaN	0	1	0	NaN	NaN	NaN	NaN	NaN	NaN	NaN	NaN	NaN	NaN	22.2348	NaN	NaN	NaN	NaN	NaN	NaN	NaN	NaN	2	2	1	2	2	1	2	2	1	0	2	1	0	0	1	1	0	1
Q99JA0;P70160	Q99JA0;P70160	Calcitonin gene-related peptide 1;Calcitonin	Calca	NaN	NaN	NaN	NaN	NaN	NaN	0	0	1	NaN	NaN	NaN	NaN	NaN	NaN	NaN	NaN	NaN	NaN	NaN	NaN	NaN	NaN	23.7052	NaN	NaN	NaN	NaN	1	1	1	1	1	0	1	1	1	2	1	1	0	1	2	1	1	1
Q99MP3	Q99MP3	Calcitonin gene-related peptide 2	Calcb	NaN	NaN	NaN	NaN	NaN	NaN	0	0	1	NaN	NaN	NaN	NaN	NaN	NaN	NaN	NaN	NaN	NaN	NaN	NaN	NaN	NaN	NaN	NaN	NaN	20.4664	NaN	1	1	1	1	1	1	1	1	1	1	1	1	1	0	1	1	1	1
P62204;Q9D6P8	P62204;Q9D6P8	Calmodulin;Calmodulin-like protein 3	Calm1;Calml3	NaN	NaN	NaN	NaN	NaN	NaN	1	0	2	21.8001	NaN	NaN	NaN	NaN	NaN	NaN	NaN	NaN	NaN	NaN	NaN	NaN	NaN	23.1817	NaN	NaN	NaN	23.4308	2	0	1	1	1	1	1	0	0	1	0	1	1	1	2	0	1	1
P14211	P14211	Calreticulin	Calr	0.112657	-0.0182731	-0.13093	0.640068	0.940532	0.713699	9	5	5	24.6442	24.8644	25.2084	25.6348	25.6131	25.5057	25.1393	25.1393	24.87	25.9532	24.8901	24.7455	25.1204	25.7537	25.7862	24.9079	24.6923	24.6853	25.7364	6	6	6	8	9	8	7	7	4	7	4	4	3	6	6	3	3	6
Q9DCA7	Q9DCA7	Neuron-specific vesicular protein calcyon	Caly	NaN	NaN	NaN	NaN	NaN	NaN	0	0	1	NaN	NaN	NaN	NaN	NaN	NaN	NaN	NaN	NaN	NaN	NaN	NaN	NaN	NaN	NaN	NaN	NaN	NaN	23.5463	1	1	1	1	1	1	1	1	1	1	1	1	1	1	1	1	1	1
P11798;Q6PHZ2	P11798;Q6PHZ2	Calcium/calmodulin-dependent protein kinase type II subunit alpha;Calcium/calmodulin-dependent protein kinase type II subunit delta	Camk2a;Camk2d	NaN	NaN	NaN	NaN	NaN	NaN	0	0	1	NaN	NaN	NaN	NaN	NaN	NaN	NaN	NaN	NaN	NaN	NaN	NaN	NaN	NaN	NaN	NaN	NaN	NaN	21.684	1	1	1	1	1	1	1	1	1	1	1	1	1	1	1	1	1	1
P28652;Q923T9	P28652	Calcium/calmodulin-dependent protein kinase type II subunit beta	Camk2b	-0.0286831	0.101684	0.130367	0.886751	0.583648	0.433005	9	4	4	22.1154	22.4311	22.7747	23.132	22.7706	22.6939	22.3984	22.7565	22.0843	22.8625	22.1783	22.5237	22.6128	NaN	NaN	22.5989	22.5873	22.6516	22.8609	3	3	2	3	3	3	3	3	3	2	2	3	3	1	1	2	2	3
Q8VCF1	Q8VCF1	Soluble calcium-activated nucleotidase 1	Cant1	0.118051	0.0913993	-0.026652	0.587495	0.590054	0.917841	9	5	5	25.8171	26.509	26.8301	26.7537	26.6917	26.6525	26.3748	26.738	26.4467	27.0473	25.9727	26.5409	26.494	27.2096	26.9089	26.435	26.4471	26.4102	26.9301	10	11	11	14	14	11	10	13	12	16	13	13	11	13	14	10	13	14
P47754;P47753	P47754	F-actin-capping protein subunit alpha-2	Capza2	NaN	-0.116642	NaN	NaN	NaN	NaN	2	0	3	NaN	NaN	NaN	NaN	NaN	22.4682	NaN	22.0145	NaN	NaN	NaN	NaN	NaN	NaN	23.0891	NaN	NaN	21.4479	21.8372	1	1	2	1	1	2	0	2	0	1	0	0	0	1	2	0	1	2
P47757	P47757	F-actin-capping protein subunit beta	Capzb	NaN	NaN	NaN	NaN	NaN	NaN	3	0	0	NaN	NaN	22.9697	NaN	NaN	22.0893	NaN	21.9934	NaN	NaN	NaN	NaN	NaN	NaN	NaN	NaN	NaN	NaN	NaN	1	1	2	1	1	2	1	2	1	1	1	1	0	1	1	1	1	1
Q9CR86	Q9CR86	Calcium-regulated heat stable protein 1	Carhsp1	NaN	NaN	NaN	NaN	NaN	NaN	0	0	1	NaN	NaN	NaN	NaN	NaN	NaN	NaN	NaN	NaN	NaN	NaN	NaN	NaN	NaN	NaN	NaN	NaN	NaN	20.2885	1	1	1	1	0	0	0	1	1	0	1	0	1	1	1	1	1	0
P56388	P56388	Cocaine- and amphetamine-regulated transcript protein;CART(1-52);CART(55-102);CART(62-102)	Cartpt	NaN	NaN	NaN	NaN	NaN	NaN	0	0	1	NaN	NaN	NaN	NaN	NaN	NaN	NaN	NaN	NaN	NaN	NaN	NaN	NaN	NaN	NaN	NaN	24.3625	NaN	NaN	0	2	1	0	1	1	1	1	1	1	2	1	1	0	1	0	2	0
Q6P2L7	Q6P2L7	Protein CASC4	Casc4	NaN	NaN	0.174403	NaN	NaN	NaN	1	2	4	NaN	NaN	NaN	NaN	NaN	NaN	NaN	25.6463	NaN	25.9541	NaN	NaN	25.5628	NaN	NaN	25.9245	25.8674	25.9786	25.9609	2	3	3	1	3	3	3	3	3	2	3	3	3	1	2	3	3	3
P24270	P24270	Catalase	Cat	NaN	NaN	NaN	NaN	NaN	NaN	3	0	0	24.4967	NaN	26.2565	NaN	NaN	23.7116	NaN	NaN	NaN	NaN	NaN	NaN	NaN	NaN	NaN	NaN	NaN	NaN	NaN	7	1	12	0	0	6	0	0	0	0	0	1	0	0	1	0	0	0
Q9R171	Q9R171	Cerebellin-1;Cerebellin;[des-Ser1]-cerebellin	Cbln1	0.480565	0.522717	0.042152	0.0177822	0.029354	0.866794	9	5	5	24.5527	24.4537	24.8809	24.8979	24.6062	24.2578	24.3368	24.7713	23.8799	25.172	24.762	24.7819	24.8547	25.4085	25.6876	24.7328	24.8172	24.5945	25.3578	4	5	5	4	4	4	4	4	5	4	3	3	5	4	4	5	5	5
Q8BGU2	Q8BGU2	Cerebellin-2	Cbln2	NaN	NaN	NaN	NaN	NaN	NaN	0	0	1	NaN	NaN	NaN	NaN	NaN	NaN	NaN	NaN	NaN	NaN	NaN	NaN	NaN	NaN	NaN	NaN	NaN	NaN	20.4282	1	1	1	1	1	1	1	1	0	1	1	1	1	1	0	1	1	1
Q9JHG0	Q9JHG0	Cerebellin-3	Cbln3	NaN	NaN	NaN	NaN	NaN	NaN	0	0	1	NaN	NaN	NaN	NaN	NaN	NaN	NaN	NaN	NaN	NaN	NaN	NaN	NaN	NaN	NaN	NaN	NaN	NaN	22.2753	1	1	1	0	0	2	1	1	1	1	1	2	1	1	0	1	2	1
Q8BME9	Q8BME9	Cerebellin-4	Cbln4	0.146243	0.331813	0.18557	NaN	0.352042	NaN	7	2	3	23.7686	23.1701	24.4857	24.6683	24.3191	NaN	24.1644	NaN	24.088	NaN	24.0613	NaN	24.421	NaN	NaN	NaN	24.3213	24.0438	24.9149	3	3	3	3	3	3	3	3	3	2	3	3	3	1	2	2	3	3
P48758	P48758	Carbonyl reductase [NADPH] 1	Cbr1	NaN	0.191294	NaN	NaN	0.663917	NaN	8	1	4	23.2337	22.7464	23.8847	22.2428	NaN	23.1025	22.2884	23.2959	22.0409	NaN	22.2936	NaN	NaN	NaN	24.2503	22.6062	NaN	22.889	22.4373	2	4	2	3	1	3	2	4	2	0	2	1	1	1	4	3	1	2
Q8K354	Q8K354	Carbonyl reductase [NADPH] 3	Cbr3	NaN	NaN	NaN	NaN	NaN	NaN	0	0	1	NaN	NaN	NaN	NaN	NaN	NaN	NaN	NaN	NaN	NaN	NaN	NaN	NaN	NaN	NaN	NaN	NaN	NaN	20.4799	0	0	0	0	0	0	0	0	0	0	0	0	0	0	2	1	1	0
Q8BIS8	Q8BIS8	Coiled-coil domain-containing protein 126	Ccdc126	NaN	NaN	NaN	NaN	NaN	NaN	0	0	1	NaN	NaN	NaN	NaN	NaN	NaN	NaN	NaN	NaN	NaN	NaN	NaN	NaN	NaN	NaN	NaN	NaN	NaN	20.3323	0	0	1	1	0	1	0	0	0	0	0	0	0	1	1	0	0	0
P51944	P51944	Cyclin-F	Ccnf	NaN	NaN	NaN	NaN	NaN	NaN	0	0	1	NaN	NaN	NaN	NaN	NaN	NaN	NaN	NaN	NaN	NaN	NaN	NaN	NaN	NaN	NaN	NaN	NaN	NaN	23.3435	1	0	0	1	1	1	1	1	0	1	0	1	1	1	1	0	1	0
Q8R422	Q8R422	CD109 antigen	Cd109	-0.248544	0.0198984	0.268442	0.326343	0.905938	0.374111	9	5	5	23.6179	24.2304	24.6035	24.4687	24.2612	23.8016	23.8812	24.0067	23.9001	23.9505	22.9606	24.0581	23.6342	24.5825	24.4215	24.0403	24.0291	23.825	24.212	4	9	8	9	8	7	9	10	9	7	9	7	9	4	6	11	10	7
P10810	P10810	Monocyte differentiation antigen CD14	Cd14	0.103049	0.204287	0.101238	0.703622	0.341801	0.7423	9	5	5	25.343	26.1042	26.5102	26.5096	26.3194	25.9857	25.7904	26.2675	25.6391	26.5576	25.4724	26.2111	25.6529	26.8819	26.4921	26.0072	26.0491	26.0737	26.66	10	9	9	9	8	7	8	9	8	10	9	8	8	9	7	8	9	6
O54901	O54901	OX-2 membrane glycoprotein	Cd200	-0.172422	-0.063804	0.108618	0.496679	0.679788	0.724944	8	5	5	NaN	24.7127	25.2503	24.6712	24.9575	24.8319	24.3363	24.8095	24.5673	25.2827	24.5453	24.9989	24.4854	23.661	24.717	24.6445	24.3527	24.7454	25.0568	1	4	2	3	3	3	4	3	4	2	3	3	3	2	3	3	4	3
Q91V98	Q91V98	Endosialin	Cd248	-0.0164	-0.157014	-0.140614	0.955019	0.665734	0.758735	8	4	3	22.0827	22.7696	NaN	23.4025	23.3072	23.1594	22.6364	22.8684	22.365	NaN	22.525	22.573	22.6217	23.5104	NaN	22.2762	22.2632	NaN	23.4613	2	2	1	2	2	2	2	2	2	1	2	2	2	2	1	2	2	1
Q64314	Q64314	Hematopoietic progenitor cell antigen CD34	Cd34	NaN	NaN	NaN	NaN	NaN	NaN	0	0	1	NaN	NaN	NaN	NaN	NaN	NaN	NaN	NaN	NaN	NaN	NaN	NaN	NaN	NaN	NaN	NaN	NaN	NaN	20.8711	0	0	0	1	1	0	1	1	1	1	1	1	1	1	1	1	1	1
P15379	P15379	CD44 antigen	Cd44	-0.009373	-0.144273	-0.1349	0.981718	0.529527	0.709376	4	5	5	NaN	24.3506	25.0319	25.1094	24.9648	NaN	NaN	NaN	NaN	24.9109	24.0867	24.5347	24.7255	26.0163	25.0555	24.5727	24.9581	24.2875	24.7257	1	2	2	2	2	1	1	1	1	2	2	2	2	2	2	2	2	2
O55186	O55186	CD59A glycoprotein	Cd59a	NaN	NaN	-0.18985	NaN	NaN	0.666212	1	4	4	NaN	22.8559	NaN	NaN	NaN	NaN	NaN	NaN	NaN	25.0626	23.3265	24.2631	NaN	25.0817	24.2631	24.3854	24.1534	NaN	24.1725	1	2	0	1	0	0	1	0	0	2	2	2	0	2	2	2	2	1
Q9QWK4	Q9QWK4	CD5 antigen-like	Cd5l	0.326908	0.39771	0.070802	0.436573	0.442811	0.925568	9	5	5	23.666	24.3922	24.4714	23.8382	24.2166	23.9284	23.353	23.4624	22.6546	24.7879	23.4674	23.6034	23.2076	25.4475	26.4071	23.3028	23.3805	23.3805	24.397	2	6	5	4	4	3	6	5	5	5	4	4	3	6	6	3	4	4
P35762	P35762	CD81 antigen	Cd81	-0.0295293	-0.100048	-0.070519	0.889007	0.685609	0.659013	9	5	4	22.0473	22.8066	23.4661	23.3893	22.4415	22.981	22.7081	22.834	22.7376	22.6356	22.9881	22.9285	22.5818	22.8359	NaN	22.9356	22.3826	22.6042	22.9714	2	2	2	2	2	2	2	2	2	2	2	2	2	2	1	2	2	2
O88324	O88324	CD83 antigen	Cd83	-0.04484	0.09365	0.13849	0.612343	0.250343	0.123271	7	3	5	NaN	23.7227	23.8022	NaN	24.025	23.6705	23.6981	23.6144	23.667	NaN	23.6319	23.7619	23.7002	NaN	23.7519	23.719	23.814	23.8713	24.0263	1	2	2	1	2	2	2	2	2	1	2	2	2	1	2	2	2	2
Q18PI6	Q18PI6	SLAM family member 5	Cd84	NaN	NaN	NaN	NaN	NaN	NaN	0	0	1	NaN	NaN	NaN	NaN	NaN	NaN	NaN	NaN	NaN	NaN	NaN	NaN	NaN	NaN	NaN	NaN	NaN	NaN	22.1819	0	1	1	1	1	1	1	1	1	1	1	1	1	0	1	1	1	1
Q9Z0M6	Q9Z0M6	CD97 antigen	Cd97	NaN	NaN	NaN	NaN	NaN	NaN	5	0	1	NaN	21.2451	NaN	22.3046	21.4048	NaN	21.3634	NaN	21.1076	NaN	NaN	NaN	NaN	NaN	NaN	NaN	NaN	NaN	21.3272	1	2	1	2	2	1	2	1	2	1	1	1	1	1	1	1	1	1
Q8VCN6	Q8VCN6	CD99 antigen	Cd99	NaN	NaN	NaN	NaN	NaN	NaN	0	1	0	NaN	NaN	NaN	NaN	NaN	NaN	NaN	NaN	NaN	NaN	21.1162	NaN	NaN	NaN	NaN	NaN	NaN	NaN	NaN	1	1	1	1	1	1	1	1	1	1	2	1	1	0	0	1	1	1
Q8BIF0	Q8BIF0	CD99 antigen-like protein 2	Cd99l2	-0.815695	NaN	NaN	NaN	NaN	NaN	2	2	1	22.5681	NaN	NaN	25.1202	NaN	NaN	NaN	NaN	NaN	21.6627	NaN	NaN	NaN	24.3941	NaN	NaN	NaN	23.3316	NaN	1	1	1	1	1	1	1	1	1	1	1	1	1	1	1	1	1	1
P09803	P09803	Cadherin-1;E-Cad/CTF1;E-Cad/CTF2;E-Cad/CTF3	Cdh1	NaN	NaN	NaN	NaN	NaN	NaN	0	0	1	NaN	NaN	NaN	NaN	NaN	NaN	NaN	NaN	NaN	NaN	NaN	NaN	NaN	NaN	NaN	NaN	20.9403	NaN	NaN	1	1	1	1	1	0	1	0	1	1	0	1	1	1	1	1	1	0
P70408;P70407	P70408	Cadherin-10	Cdh10	-0.214687	-0.328397	-0.11371	0.160287	NaN	NaN	6	4	2	NaN	22.7352	22.7923	22.9056	22.6062	22.7803	22.4623	NaN	NaN	22.5247	NaN	22.2681	22.3084	22.8946	NaN	NaN	NaN	22.1077	22.6628	1	2	2	2	2	2	2	1	1	2	1	2	2	2	1	1	1	2
P55288	P55288	Cadherin-11	Cdh11	0.00399	-0.060358	-0.064348	0.987569	0.801379	0.829486	9	5	5	23.1773	23.8118	23.9352	24.6954	24.3216	23.8409	23.7058	23.7925	23.6839	24.1733	23.6412	23.6965	23.3359	24.5977	24.0404	23.7789	23.3056	23.6076	24.3903	5	7	3	7	6	5	6	5	6	4	6	7	4	6	6	4	6	6
Q9WTR5	Q9WTR5	Cadherin-13	Cdh13	0.663348	0.527346	-0.136002	0.0535622	0.0372989	0.741349	9	5	5	26.9448	27.42	28.2512	28.0479	27.9307	27.6228	27.4291	27.7119	27.4369	28.4178	27.6083	28.158	27.7643	29.5879	28.4166	27.7152	27.8631	28.1053	28.7562	8	9	8	8	8	8	7	9	9	8	7	8	8	9	8	8	8	9
P33146	P33146	Cadherin-15	Cdh15	-0.165585	0.613709	0.779294	0.567715	0.011521	0.0798944	8	4	5	NaN	23.3822	23.8542	23.373	23.6569	23.6766	23.7576	23.8288	22.987	23.2522	22.7925	23.1409	NaN	24.4102	24.6635	24.0482	23.9652	23.6233	24.591	1	6	4	5	6	7	7	7	3	3	5	3	2	5	6	7	8	6
P15116	P15116	Cadherin-2	Cdh2	0.324078	0.182038	-0.14204	0.218313	0.424157	0.574272	9	5	5	29.4025	30.409	30.7884	30.8556	30.6661	30.4557	30.358	30.6218	30.139	31.0455	30.2537	30.6017	30.4052	31.3677	30.7867	30.3042	30.3961	30.4936	30.983	12	14	14	15	14	15	14	14	13	13	14	15	12	13	15	13	13	14
P39038	P39038	Cadherin-4	Cdh4	-0.652296	-0.613056	0.03924	0.00720052	0.00237348	0.887756	9	5	5	26.9991	27.325	27.5402	27.7844	27.6269	27.6205	27.1854	27.7332	27.3727	26.8762	26.6927	26.5956	26.2738	27.6265	26.9298	26.5869	26.441	27.0913	27.2121	5	5	4	6	5	4	5	5	5	5	5	6	4	5	4	5	6	6
P55284	P55284	Cadherin-5	Cdh5	0.173293	-0.0465433	-0.219836	0.473297	0.79143	0.521684	9	5	5	24.7171	25.3003	25.2146	25.4676	25.4419	25.3203	25.1542	25.1694	24.7928	25.7888	24.7975	24.9905	24.9407	26.2258	25.6962	25.003	24.9275	24.7054	25.312	8	8	7	8	8	8	6	8	8	4	6	8	8	7	8	7	7	7
P97326	P97326	Cadherin-6	Cdh6	NaN	-0.428279	NaN	NaN	NaN	NaN	9	1	2	23.0705	23.2225	23.7699	24.0109	23.2016	23.1073	22.8149	23.6347	23.008	NaN	NaN	NaN	22.9988	NaN	NaN	22.6671	NaN	NaN	23.1075	2	4	3	5	4	3	4	5	5	2	3	0	3	1	0	5	2	3
Q8BM92	Q8BM92	Cadherin-7	Cdh7	NaN	NaN	NaN	NaN	NaN	NaN	5	0	1	21.3934	21.5949	NaN	NaN	21.7292	NaN	21.5373	21.9221	NaN	NaN	NaN	NaN	NaN	NaN	NaN	NaN	NaN	21.612	NaN	2	3	1	2	3	2	3	2	1	2	2	1	1	0	1	1	2	2
P97291	P97291	Cadherin-8	Cdh8	-0.199698	-0.0324384	0.16726	0.263747	0.859811	0.358557	9	5	5	23.3709	23.6902	23.2881	24.3141	23.9593	23.5897	23.5186	23.9974	23.5205	23.6729	23.4791	23.4086	23.149	23.7633	24.0927	23.4411	23.3457	23.6182	23.8116	2	3	3	4	4	4	3	3	4	4	3	3	2	2	3	4	4	3
Q91X79	Q91X79	Chymotrypsin-like elastase family member 1	Cela1	0.874967	0.740156	-0.134811	0.241061	0.135526	0.873867	5	3	5	NaN	NaN	NaN	22.3935	22.6051	NaN	22.2692	22.2184	21.4233	NaN	NaN	22.8731	21.6942	24.6033	24.4264	22.8698	22.7994	22.3014	22.2133	0	1	1	2	2	2	3	2	2	2	1	3	2	4	2	3	3	2
P05208	P05208	Chymotrypsin-like elastase family member 2A	Cela2a	NaN	NaN	NaN	NaN	NaN	NaN	0	0	1	NaN	NaN	NaN	NaN	NaN	NaN	NaN	NaN	NaN	NaN	NaN	NaN	NaN	NaN	23.1956	NaN	NaN	NaN	NaN	1	1	1	1	1	1	0	2	0	1	1	0	0	1	2	0	1	0
Q9R0M0	Q9R0M0	Cadherin EGF LAG seven-pass G-type receptor 2	Celsr2	0.194716	0.263826	0.06911	0.64797	0.361242	0.887596	9	5	5	24.2265	25.4267	26.1422	25.72	26.0175	25.4722	25.6274	25.358	25.0389	26.0052	24.0522	25.8512	25.4943	26.8093	26.2714	25.5255	25.5607	25.6392	25.561	4	5	6	6	7	5	3	7	4	6	5	7	4	7	6	4	6	5
Q8VCC2	Q8VCC2	Liver carboxylesterase 1	Ces1	NaN	NaN	NaN	NaN	NaN	NaN	0	0	1	NaN	NaN	NaN	NaN	NaN	NaN	NaN	NaN	NaN	NaN	NaN	NaN	NaN	NaN	NaN	NaN	NaN	NaN	23.5011	1	1	1	1	1	1	1	1	1	1	1	1	1	1	1	1	1	1
P23953;Q8VCT4;Q91WU0;Q64176	P23953	Carboxylesterase 1C	Ces1c	0.938343	0.723703	-0.21464	0.0411114	0.0722195	0.697026	9	5	5	27.2334	28.2854	28.9726	28.648	28.9089	29.4789	28.4881	28.7406	28.4883	30.0528	28.5146	28.8794	29.3236	30.8348	30.262	28.6375	28.7904	28.9068	29.9352	13	16	15	15	15	15	15	15	15	17	14	16	15	17	17	16	14	13
Q8BK48;Q91WG0	Q8BK48	Pyrethroid hydrolase Ces2e	Ces2e	1.88583	1.99937	0.11354	0.0362336	0.00882314	0.864284	3	4	4	NaN	21.8741	NaN	NaN	NaN	NaN	21.3605	NaN	20.9278	23.7337	NaN	22.8402	22.0493	24.47	24.4225	22.9735	NaN	22.8588	23.2925	0	2	2	1	1	2	2	1	2	2	2	2	3	4	3	2	1	2
P04186;CON__Q3KUS7	P04186	Complement factor B;Complement factor B Ba fragment;Complement factor B Bb fragment	Cfb	0.422084	0.387406	-0.034678	0.282351	0.17947	0.947723	9	5	5	28.6068	29.4573	29.9385	29.5891	29.5923	29.4677	29.067	29.3575	28.7153	29.7862	28.8803	29.3611	29.2294	31.4043	30.6282	29.3812	29.1584	29.4599	29.8602	21	27	26	24	24	26	25	26	23	26	24	28	26	29	27	25	25	24
P03953	P03953	Complement factor D	Cfd	-0.001194	-0.230802	-0.229608	0.997864	0.416132	0.667933	9	5	5	27.8638	28.7746	29.6799	29.6782	29.3298	29.0343	29.0557	29.2589	28.7801	29.6366	27.8192	28.6979	28.4479	30.6455	28.9987	28.4448	28.7191	28.6517	29.2847	6	7	8	6	8	7	7	7	7	7	7	8	6	7	7	6	6	6
P06909	P06909	Complement factor H	Cfh	0.383946	0.408654	0.024708	0.254051	0.132976	0.953486	9	5	5	28.7056	29.5937	29.4367	29.8796	29.984	29.6997	29.2172	29.3148	28.8405	30.2835	29.0106	29.5397	29.2371	30.8888	30.6022	29.4214	29.6105	29.4884	29.9606	28	34	35	36	38	34	34	34	28	38	33	35	29	42	38	32	38	32
Q61129	Q61129	Complement factor I;Complement factor I heavy chain;Complement factor I light chain	Cfi	0.581704	0.54231	-0.039394	0.167459	0.0863929	0.943544	9	5	5	27.6248	28.4604	29.162	28.6865	28.8	28.727	28.2035	28.5307	27.9675	29.2976	28.132	28.6757	28.3866	30.7291	29.919	28.6703	28.5749	28.5021	29.3577	14	19	22	16	19	19	18	21	18	17	17	19	19	20	20	18	19	17
P18760	P18760	Cofilin-1	Cfl1	-0.388225	0.168723	0.556948	0.260281	0.649536	0.21366	9	5	5	25.0284	25.1784	26.217	24.9974	24.7714	25.7829	24.6006	25.7873	24.4401	24.6787	24.6572	24.8189	24.1874	25.7186	26.5577	24.6968	25.2332	24.8711	25.4867	6	8	9	9	8	10	8	9	8	6	8	9	8	9	8	8	9	8
P45591	P45591	Cofilin-2	Cfl2	NaN	NaN	NaN	NaN	NaN	NaN	5	1	0	23.7011	21.1021	27.0127	NaN	NaN	20.9742	NaN	21.6841	NaN	NaN	NaN	NaN	21.0861	NaN	NaN	NaN	NaN	NaN	NaN	3	2	6	1	0	2	1	3	1	1	1	0	2	1	1	1	1	0
P11680	P11680	Properdin	Cfp	0.59775	0.103528	-0.494222	0.267514	0.806597	0.496899	9	5	5	23.6767	24.3886	25.3212	24.4289	25.0547	24.6466	23.749	23.9026	23.3144	25.3858	23.8233	23.921	24.3471	26.8909	25.5534	23.5879	23.5559	24.2492	24.9505	5	6	6	6	6	5	4	6	5	8	5	6	7	6	6	4	6	7
Q8R1U2	Q8R1U2	Cell growth regulator with EF hand domain protein 1	Cgref1	0.27129	0.181126	-0.090164	0.227911	0.326586	0.741717	9	5	5	25.9707	26.1227	26.1229	26.9012	26.5166	26.4333	26.074	26.4923	25.9821	26.9201	25.9414	26.5769	26.223	27.1483	26.6399	26.2364	26.0358	26.6148	26.8319	5	6	5	6	6	5	6	6	6	6	5	5	6	6	6	6	6	6
P26339	P26339	Chromogranin-A;Pancreastatin;Beta-granin;WE-14;Catestatin;GE-25;Serpinin-RRG;Serpinin;p-Glu serpinin precursor	Chga	-0.0262202	-0.327456	-0.301236	0.922364	0.144949	0.33975	9	5	5	31.1097	31.4676	31.9251	32.2329	32.1405	31.8966	31.2208	31.7857	31.377	32.1566	30.9723	31.5303	31.2744	32.3553	31.4385	31.03	31.2215	31.2388	31.8538	16	16	18	17	16	18	16	18	16	19	15	12	15	17	18	14	15	15
P16014	P16014	Secretogranin-1;CCB peptide;PE-11	Chgb	0.156363	-0.0191251	-0.175488	0.484997	0.927297	0.464558	9	5	5	32.0188	32.5494	32.9539	33.1001	32.5954	32.5477	32.1052	32.7905	32.1067	33.1386	32.1918	32.5993	32.4737	33.027	32.8581	32.1633	32.2829	32.3927	32.856	26	28	30	30	30	29	27	30	29	29	27	30	29	31	29	30	28	28
Q61362	Q61362	Chitinase-3-like protein 1	Chi3l1	0.233844	0.214086	-0.019758	0.244583	0.0634291	0.943702	9	5	5	26.0449	26.1263	26.1957	26.4224	26.3323	26.2528	25.9607	26.3097	26.0887	26.8651	25.4588	26.5942	26.5517	26.6623	26.659	26.3241	26.0855	26.3134	26.6514	6	15	12	13	12	12	10	11	11	14	13	12	13	16	13	13	11	12
P70232	P70232	Neural cell adhesion molecule L1-like protein;Processed neural cell adhesion molecule L1-like protein	Chl1	0.409261	0.459237	0.049976	0.116239	0.0773818	0.866752	9	5	5	28.4206	29.0463	29.4211	29.5624	29.5645	29.0805	28.8635	29.3771	28.595	29.9084	28.9614	29.5154	29.1439	30.0345	29.8794	29.1671	29.1782	29.418	30.1707	27	31	34	31	30	32	31	32	31	34	30	33	30	32	31	27	31	31
Q6PGK7	Q6PGK7	Carbohydrate sulfotransferase 10	Chst10	NaN	NaN	NaN	NaN	NaN	NaN	0	0	1	NaN	NaN	NaN	NaN	NaN	NaN	NaN	NaN	NaN	NaN	NaN	NaN	NaN	NaN	NaN	NaN	NaN	NaN	20.2334	0	1	0	1	1	1	0	1	1	0	0	0	0	0	0	1	1	1
Q99LL3	Q99LL3	Carbohydrate sulfotransferase 12	Chst12	NaN	NaN	NaN	NaN	NaN	NaN	1	0	0	NaN	NaN	NaN	NaN	NaN	NaN	NaN	20.1792	NaN	NaN	NaN	NaN	NaN	NaN	NaN	NaN	NaN	NaN	NaN	0	1	0	1	0	0	0	2	0	0	0	0	0	0	0	0	0	0
Q91XQ5	Q91XQ5	Carbohydrate sulfotransferase 15	Chst15	-0.345591	-0.0696092	0.275982	0.142776	0.674242	0.313044	8	4	5	NaN	23.072	23.8069	23.4278	23.5567	23.3921	23.423	23.7117	22.9813	23.7019	22.6687	23.2001	22.7326	NaN	23.5925	23.1537	23.2914	23.0361	23.6854	1	3	3	3	4	4	3	4	3	3	3	3	3	1	3	2	2	4
Q8BQ86	Q8BQ86	Carbohydrate sulfotransferase 8	Chst8	NaN	NaN	NaN	NaN	NaN	NaN	0	1	0	NaN	NaN	NaN	NaN	NaN	NaN	NaN	NaN	NaN	NaN	NaN	NaN	NaN	23.3621	NaN	NaN	NaN	NaN	NaN	1	1	1	1	1	0	1	1	1	1	1	1	1	1	1	1	1	1
Q04447	Q04447	Creatine kinase B-type	Ckb	-1.09575	0.319812	1.41556	0.0384306	0.557232	0.0274926	9	5	5	26.4617	27.9171	27.8658	27.3248	26.5812	28.5226	26.2056	28.6482	26.5832	26.9434	25.7954	25.6347	25.935	26.9408	29.2096	27.1713	26.6544	27.2964	27.9953	12	11	11	13	11	13	11	12	11	10	10	8	10	10	12	12	11	12
P07310	P07310	Creatine kinase M-type	Ckm	-0.109309	-2.03271	-1.9234	0.954851	0.283533	0.20843	9	5	5	30.1544	24.4067	34.3832	24.3669	23.2409	26.221	24.4221	24.6051	23.2272	25.912	22.1487	28.3263	28.2144	25.4228	25.5748	22.0817	25.4162	21.9819	25.3526	17	9	21	9	6	8	8	7	7	8	4	9	16	7	10	4	8	2
Q6P8J7;P30275;O54833;Q60737	Q6P8J7	Creatine kinase S-type, mitochondrial	Ckmt2	NaN	NaN	NaN	NaN	NaN	NaN	7	0	1	20.3122	18.7652	27.3241	18.8086	18.6327	18.8015	NaN	18.8923	NaN	NaN	NaN	NaN	NaN	NaN	NaN	NaN	NaN	NaN	18.5502	3	2	11	2	2	2	0	2	1	0	1	0	0	0	1	1	0	1
O88200	O88200	C-type lectin domain family 11 member A	Clec11a	NaN	NaN	NaN	NaN	NaN	NaN	4	1	1	NaN	22.4963	NaN	22.2849	22.8929	22.2466	NaN	NaN	NaN	NaN	NaN	NaN	NaN	23.1171	23.4401	NaN	NaN	NaN	NaN	0	2	1	2	2	2	1	0	0	0	0	0	0	2	4	0	0	0
P43025	P43025	Tetranectin	Clec3b	0.201429	-0.298737	-0.500166	0.646661	0.387909	0.417803	9	5	5	24.903	25.8315	26.1514	24.9208	25.2291	24.5998	25.4345	24.8572	24.6943	25.5916	23.7092	25.875	25.0694	26.6627	26.0869	24.357	24.6547	24.3805	24.928	5	6	5	7	6	4	6	4	6	6	5	7	5	3	3	5	3	4
Q9Z1Q5	Q9Z1Q5	Chloride intracellular channel protein 1	Clic1	-0.820757	0.109557	0.930314	0.163078	0.841356	0.22731	9	3	5	22.328	23.1922	24.2192	22.4914	22.1217	23.6102	22.1526	24.1579	22.1115	22.0468	21.6447	NaN	NaN	22.641	24.8303	22.7682	22.3877	21.9745	23.2453	4	5	4	5	6	6	6	6	7	2	5	1	3	2	5	2	3	3
Q9QYB1	Q9QYB1	Chloride intracellular channel protein 4	Clic4	-1.03029	-0.174358	0.855936	0.0239247	0.751515	0.242407	9	5	5	23.7427	23.8041	24.4835	23.9648	22.9585	24.0969	22.4394	23.9562	22.6215	22.0663	22.2379	23.0653	21.7913	23.503	25.749	22.7058	22.531	22.9152	23.0425	5	4	7	5	4	6	4	3	4	3	3	2	2	4	4	4	3	2
Q9EPL2	Q9EPL2	Calsyntenin-1;Soluble Alc-alpha;CTF1-alpha	Clstn1	0.210574	-0.038366	-0.24894	0.367765	0.869064	0.402128	9	5	5	28.9451	29.5596	29.9735	29.9468	29.7664	29.6289	29.2363	29.6708	28.9817	30.1376	29.3623	29.7992	29.207	30.163	29.9449	29.0998	29.1792	29.1901	30.0104	22	21	20	21	23	24	20	22	21	23	19	24	22	22	20	22	21	21
Q9ER65	Q9ER65	Calsyntenin-2	Clstn2	NaN	NaN	NaN	NaN	NaN	NaN	3	1	0	NaN	21.2897	NaN	21.5157	NaN	21.4019	NaN	NaN	NaN	21.6534	NaN	NaN	NaN	NaN	NaN	NaN	NaN	NaN	NaN	2	2	2	2	2	2	2	2	2	2	1	2	0	2	1	1	2	1
Q99JH7	Q99JH7	Calsyntenin-3	Clstn3	0.118271	0.00653733	-0.111734	0.631158	0.977686	0.664588	9	5	5	25.8898	26.8684	27.4394	27.0176	26.6656	26.9106	26.6022	27.0107	26.4606	27.2789	26.38	26.9408	26.5133	27.2923	27.0819	26.3887	26.6192	26.542	27.2147	12	15	16	14	14	16	16	14	17	13	14	15	12	12	12	12	12	15
Q68FD5	Q68FD5	Clathrin heavy chain 1	Cltc	-0.975502	-0.2376	0.737901	0.0462889	0.674968	0.344347	6	3	5	22.6704	23.2498	24.2324	22.4669	NaN	22.991	NaN	23.2847	NaN	21.9853	21.8771	22.6586	NaN	NaN	24.9609	22.4264	22.2961	22.1261	22.7485	3	10	9	3	1	7	0	6	1	2	5	2	1	0	12	2	2	3
Q06890	Q06890	Clusterin;Clusterin beta chain;Clusterin alpha chain	Clu	-0.390728	-0.284076	0.106652	0.257453	0.259015	0.804737	9	5	5	31.6967	32.5515	32.8593	32.9199	33.0072	32.7159	32.4745	32.7819	32.107	32.5636	31.7713	31.7881	31.3414	33.4229	32.8389	31.8194	31.9692	32.1526	32.6406	20	20	22	22	21	20	20	18	18	18	18	17	18	20	20	18	18	17
Q8R1G2	Q8R1G2	Carboxymethylenebutenolidase homolog	Cmbl	-0.179353	1.1123	1.29165	0.771611	0.10616	0.0364982	9	5	5	22.7674	24.8201	25.9692	23.5247	22.7593	24.7371	23.0244	25.4199	23.074	23.855	24.8462	22.9748	23.5266	23.9539	26.5878	24.9794	25.1836	24.0389	24.8251	4	8	7	4	3	6	4	7	4	5	6	6	5	4	8	6	6	5
Q9D1A2	Q9D1A2	Cytosolic non-specific dipeptidase	Cndp2	NaN	NaN	NaN	NaN	NaN	NaN	1	0	0	NaN	NaN	NaN	NaN	NaN	NaN	NaN	23.3955	NaN	NaN	NaN	NaN	NaN	NaN	NaN	NaN	NaN	NaN	NaN	1	1	1	1	1	1	1	2	1	1	1	0	1	1	1	1	1	1
O88507	O88507	Ciliary neurotrophic factor receptor subunit alpha	Cntfr	0.594784	0.666247	0.0714625	0.26244	0.187948	0.856321	3	4	4	22.8961	NaN	23.7308	24.2332	NaN	NaN	NaN	NaN	NaN	24.318	NaN	23.6426	23.9287	24.97	24.2159	NaN	23.632	24.5266	24.7706	2	1	2	2	1	1	1	1	1	3	1	2	2	2	3	1	2	2
P12960	P12960	Contactin-1	Cntn1	0.100796	0.06591	-0.034886	0.660761	0.757682	0.897064	9	5	5	28.7638	29.4777	29.9604	29.8634	29.8462	29.5721	29.397	29.801	29.3019	29.9344	29.0013	29.7267	29.4488	30.1613	29.8873	29.2303	29.4173	29.436	30.1272	25	30	25	29	30	30	29	31	28	29	26	30	28	29	29	29	30	27
Q61330	Q61330	Contactin-2	Cntn2	0.268166	0.351456	0.08329	0.226705	0.0572686	0.74124	9	5	5	27.7321	28.2703	28.4505	28.5904	28.616	28.4414	28.1376	28.4748	27.8595	29.0139	27.9049	28.5745	28.2767	28.9999	28.8706	28.3356	28.629	28.421	28.9302	17	21	20	15	23	19	21	20	19	16	18	18	17	17	18	21	21	17
Q07409	Q07409	Contactin-3	Cntn3	-0.0327511	-0.0954591	-0.062708	0.857951	0.657537	0.842215	9	5	5	22.4753	22.1143	22.8751	23.0018	22.739	22.7015	22.6235	22.8036	22.5389	22.945	21.9156	22.6621	22.6504	22.9258	22.6431	21.6779	22.7548	22.5675	23.1422	2	3	2	4	3	3	3	2	3	3	3	4	2	2	3	2	2	2
Q69Z26;P68500	Q69Z26	Contactin-4	Cntn4	0.194533	0.0900831	-0.10445	0.470626	0.648903	0.766313	9	5	5	24.7305	25.2749	25.3591	25.6493	25.5868	25.2457	24.744	25.3657	24.9968	26.1201	24.4381	25.5725	25.0959	25.8308	25.6306	24.8545	25.2224	25.0846	25.7433	4	6	7	8	8	7	8	7	7	7	5	7	7	8	6	5	7	6
Q9JMB8	Q9JMB8	Contactin-6	Cntn6	0.245631	0.276187	0.030556	0.268101	0.212139	0.918992	9	5	5	24.3318	24.3017	24.7305	25.1843	25.0571	24.5416	24.4183	24.8394	24.3647	25.3762	24.3767	24.8882	24.4698	25.3224	25.0778	24.6056	24.4015	24.9185	25.5827	8	11	11	12	11	11	9	13	9	10	9	12	10	8	9	10	10	12
Q9CPW0	Q9CPW0	Contactin-associated protein-like 2	Cntnap2	0.188832	0.250838	0.062006	0.477074	0.25058	0.860606	9	5	5	24.0774	24.7271	24.6202	25.108	24.6323	24.4521	24.0037	24.4518	24.2539	25.1721	23.5938	24.938	24.6161	25.0279	25.0807	24.2068	24.441	24.7052	25.2241	4	9	5	11	6	9	8	10	8	10	7	10	10	9	9	9	7	8
Q99P47;Q0V8T8;Q0V8T9	Q99P47	Contactin-associated protein-like 4	Cntnap4	0.169955	0.284559	0.114604	0.419057	0.188679	0.665406	9	5	5	25.5738	26.3065	26.431	26.5786	26.6115	26.1734	26.0106	26.3902	25.8716	26.8022	25.8511	26.3536	26.1697	26.7549	26.886	26.0784	26.2955	26.2606	26.984	13	19	18	19	21	16	17	18	18	18	20	19	15	16	17	15	15	15
Q62507	Q62507	Cochlin	Coch	0.312435	0.314237	0.001802	0.205989	0.23653	0.995177	9	5	5	27.0447	27.3377	28.032	27.7935	28.2012	27.7398	27.8845	27.9833	27.0651	28.5619	28.0715	28.0434	27.4467	27.8174	28.5832	27.5542	27.5489	27.7912	28.4725	9	11	11	10	11	10	13	12	9	11	14	14	10	10	12	14	10	12
Q64739	Q64739	Collagen alpha-2(XI) chain	Col11a2	NaN	NaN	NaN	NaN	NaN	NaN	0	0	1	NaN	NaN	NaN	NaN	NaN	NaN	NaN	NaN	NaN	NaN	NaN	NaN	NaN	NaN	21.5349	NaN	NaN	NaN	NaN	0	0	1	1	0	1	1	1	0	1	1	1	0	1	1	1	0	0
O35206	O35206	Collagen alpha-1(XV) chain;Restin	Col15a1	NaN	NaN	NaN	NaN	NaN	NaN	0	1	0	NaN	NaN	NaN	NaN	NaN	NaN	NaN	NaN	NaN	NaN	NaN	NaN	21.1682	NaN	NaN	NaN	NaN	NaN	NaN	2	2	1	2	1	1	1	2	1	1	2	0	2	1	0	0	1	0
P39061	P39061	Collagen alpha-1(XVIII) chain;Endostatin	Col18a1	NaN	NaN	NaN	NaN	NaN	NaN	0	0	1	NaN	NaN	NaN	NaN	NaN	NaN	NaN	NaN	NaN	NaN	NaN	NaN	NaN	NaN	NaN	NaN	NaN	NaN	20.9594	0	0	0	0	0	1	0	1	1	0	1	1	1	1	0	1	0	1
P11087;CON__Q862S4	P11087	Collagen alpha-1(I) chain	Col1a1	-0.25085	-0.80524	-0.55439	0.516869	0.0206864	0.218344	9	5	5	26.1352	27.5144	26.8458	27.6153	27.8967	27.9215	27.5028	27.203	26.7802	27.5536	26.2446	26.8789	26.2818	28.1284	26.9075	26.1578	26.7883	25.8697	26.5921	8	11	11	10	11	9	9	11	10	11	7	9	10	10	9	8	8	7
Q01149	Q01149	Collagen alpha-2(I) chain	Col1a2	-0.256237	-0.614299	-0.358062	0.470121	0.0360255	0.375681	9	5	5	25.6867	26.8424	26.4987	27.0545	27.3189	26.9318	26.862	26.6894	26.0168	26.934	25.3896	26.5193	25.8547	27.2996	26.5555	25.808	26.1094	25.6403	26.0938	8	8	9	9	10	9	9	10	9	9	7	8	7	9	10	8	9	7
P08121	P08121	Collagen alpha-1(III) chain	Col3a1	-0.0979262	-0.915158	-0.817232	0.680688	0.000936833	0.00957434	9	5	5	24.1722	25.4018	25.117	25.1549	25.3503	25.1477	24.9589	25.2558	24.5378	25.2574	24.5126	24.9675	24.4185	25.4078	24.3147	23.774	24.4544	23.7652	24.1694	3	6	4	6	6	5	6	6	6	6	4	5	4	4	3	5	5	5
P08122	P08122	Collagen alpha-2(IV) chain;Canstatin	Col4a2	NaN	NaN	NaN	NaN	NaN	NaN	1	0	0	19.3551	NaN	NaN	NaN	NaN	NaN	NaN	NaN	NaN	NaN	NaN	NaN	NaN	NaN	NaN	NaN	NaN	NaN	NaN	1	0	0	0	0	0	0	0	0	0	0	0	0	0	0	0	0	0
Q04857	Q04857	Collagen alpha-1(VI) chain	Col6a1	-0.40923	-0.889144	-0.479914	0.159868	0.000120105	0.217627	9	5	5	23.8785	24.5669	24.6257	24.7115	24.3869	24.0614	24.2284	24.4096	24.0906	24.1678	23.1824	24.091	23.1981	24.9587	23.5261	23.224	23.4288	23.1399	23.8796	5	6	5	6	5	6	6	7	5	3	5	7	5	5	5	6	4	3
Q8K4Q8	Q8K4Q8	Collectin-12	Colec12	0.144892	-0.284184	-0.429076	0.534482	0.174565	0.172299	8	5	5	NaN	24.457	24.9419	24.6887	24.9761	24.4789	24.5838	24.574	23.9732	25.2665	24.1532	24.7239	24.2963	25.2055	24.4214	23.6422	24.356	24.4018	24.6786	2	4	4	4	4	3	3	3	3	3	3	2	4	4	4	3	2	4
Q9R0G6;CON__ENSEMBL:ENSBTAP00000006074	Q9R0G6	Cartilage oligomeric matrix protein	Comp	0.22943	0.643097	0.413667	0.497047	0.157393	0.632972	8	4	3	22.6365	22.8292	22.9196	22.8536	22.8475	22.8607	NaN	22.3283	22.5963	22.5775	NaN	22.2547	22.7056	24.3157	24.8018	NaN	22.4532	NaN	22.8762	2	2	2	2	2	3	2	4	2	3	1	3	3	7	6	1	4	1
Q9CQI6	Q9CQI6	Coactosin-like protein	Cotl1	0.0929295	0.388825	0.295896	0.69687	0.21723	0.395139	8	5	5	23.6315	23.8552	24.6241	24.2541	23.7694	24.2703	NaN	24.8158	23.785	24.3436	23.7335	23.9901	24.3936	24.6323	25.5953	24.462	24.3301	23.8657	24.3194	3	6	7	3	6	7	2	4	4	6	5	6	3	4	7	4	7	3
Q61147;CON__ENSEMBL:ENSBTAP00000031900	Q61147	Ceruloplasmin	Cp	0.463253	0.395311	-0.067942	0.207464	0.190649	0.893556	9	5	5	30.1316	31.1753	31.5446	31.4371	31.2629	31.1053	30.8495	31.1224	30.6858	31.9053	30.6625	31.0748	30.9813	32.867	32.4921	30.9956	31.1723	30.9264	31.5648	38	45	43	42	40	40	40	43	40	37	40	41	41	47	45	39	40	32
Q9JHH6	Q9JHH6	Carboxypeptidase B2	Cpb2	0.2797	0.14722	-0.13248	0.518174	0.623733	0.810808	9	5	5	25.1949	26.6807	26.6118	26.5943	26.7605	26.3492	26.1103	26.3348	25.6657	26.9438	25.2147	26.1393	26.2686	28.1112	27.2296	26.0611	26.0137	26.0768	26.6339	5	7	6	7	8	7	6	7	6	8	6	7	7	8	7	5	7	5
O89001	O89001	Carboxypeptidase D	Cpd	-0.0934493	0.0120617	0.105511	0.555443	0.903691	0.592023	7	4	5	NaN	22.3675	NaN	22.3517	22.2488	22.2514	22.073	22.1679	21.9621	22.3396	21.6941	22.4863	21.919	NaN	22.2025	22.2784	21.9923	22.4977	22.1055	1	2	2	2	2	3	2	2	2	2	2	2	2	1	2	2	2	2
Q00493	Q00493	Carboxypeptidase E	Cpe	-0.362478	-0.23954	0.122938	0.228906	0.365122	0.702856	9	5	5	28.5769	29.8963	30.2531	29.9987	29.7718	29.5423	29.692	29.9749	29.4542	29.3668	28.8418	29.4463	28.7713	30.1838	29.7755	29.0563	29.1216	29.3182	29.953	14	17	19	19	16	19	20	18	16	16	18	19	16	18	18	17	17	17
Q9JJN5;CON__Q2KJ83	Q9JJN5	Carboxypeptidase N catalytic chain	Cpn1	1.29677	0.862012	-0.434758	0.122556	0.268449	0.732616	9	5	5	22.0996	24.8765	24.0092	23.3977	24.4468	23.3865	23.3268	23.3283	22.0014	26.2024	22.9851	23.9155	23.0574	27.4749	27.1559	22.8285	23.2594	22.9883	25.2296	3	3	4	2	6	5	4	4	2	7	4	5	4	8	8	6	5	2
Q9DBB9	Q9DBB9	Carboxypeptidase N subunit 2	Cpn2	0.774589	0.558307	-0.216282	0.18016	0.221444	0.783437	9	5	5	25.9428	26.869	27.9559	26.9955	27.3302	27.177	26.3372	26.4253	25.9945	28.3706	26.4413	26.8316	26.4959	29.6378	28.8976	26.5812	26.7067	26.8855	27.6246	7	12	13	13	12	13	12	13	10	13	11	11	12	12	13	11	10	12
Q9WVJ3	Q9WVJ3	Carboxypeptidase Q	Cpq	0.529914	0.508112	-0.021802	0.135473	0.0991497	0.940937	9	5	5	25.4974	27.1973	27.341	27.1822	27.3306	27.4459	27.1776	27.259	26.8701	27.915	26.6036	27.7615	27.4516	28.085	27.7797	27.5357	27.592	27.1187	27.6816	3	6	6	8	8	7	8	8	7	7	7	9	7	7	7	7	8	8
P22935;P62965	P22935	Cellular retinoic acid-binding protein 2	Crabp2	-1.39574	-0.184646	1.21109	0.0120703	0.859886	0.193598	3	4	5	NaN	23.5731	22.3924	NaN	NaN	NaN	NaN	22.9959	NaN	NaN	21.9866	21.5516	21.0883	21.739	25.6575	22.1777	22.3127	21.5418	22.3226	0	3	2	1	1	2	1	3	1	1	3	3	2	2	5	3	3	2
O88668	O88668	Protein CREG1	Creg1	0.178471	0.161039	-0.0174313	0.185669	0.20996	0.943112	8	5	3	NaN	22.7018	22.9825	22.6385	22.8111	22.7668	22.6313	22.7441	22.6251	23.1971	22.5277	23.1075	22.583	23.1653	23.1804	22.5861	22.9297	NaN	NaN	1	2	2	2	2	2	2	2	2	2	2	2	2	2	2	2	2	1
P14847	P14847	C-reactive protein	Crp	NaN	NaN	-0.591217	NaN	NaN	NaN	0	5	2	NaN	NaN	NaN	NaN	NaN	NaN	NaN	NaN	NaN	23.6742	22.8965	22.9791	23.1591	24.7552	23.6077	NaN	NaN	22.1955	NaN	0	0	0	1	0	2	0	1	0	3	2	3	3	3	2	1	1	2
Q8R555	Q8R555	Cartilage acidic protein 1	Crtac1	0.386093	0.122241	-0.263852	0.0363842	0.553172	0.385282	9	5	5	26.8753	26.8041	27.2767	27.375	27.1746	27.1576	26.831	27.1723	26.6893	27.6728	26.8977	27.3195	27.351	27.8872	27.4488	26.6339	27.2534	26.6444	27.8283	9	15	14	15	16	17	15	15	14	14	16	16	17	11	12	10	12	14
P23927	P23927	Alpha-crystallin B chain	Cryab	NaN	NaN	NaN	NaN	NaN	NaN	2	0	0	22.9925	NaN	26.9182	NaN	NaN	NaN	NaN	NaN	NaN	NaN	NaN	NaN	NaN	NaN	NaN	NaN	NaN	NaN	NaN	2	0	5	0	0	0	0	0	0	0	0	0	0	0	0	0	0	0
Q99KP3	Q99KP3	Lambda-crystallin homolog	Cryl1	NaN	NaN	NaN	NaN	NaN	NaN	0	0	1	NaN	NaN	NaN	NaN	NaN	NaN	NaN	NaN	NaN	NaN	NaN	NaN	NaN	NaN	23.3329	NaN	NaN	NaN	NaN	2	2	1	0	0	1	1	1	1	1	1	0	1	0	3	1	1	0
O54983	O54983	Ketimine reductase mu-crystallin	Crym	NaN	NaN	NaN	NaN	NaN	NaN	8	1	1	NaN	22.2125	23.1196	22.7884	22.4372	22.5327	22.0391	22.6785	21.9928	NaN	NaN	NaN	NaN	22.8815	NaN	NaN	NaN	NaN	22.1967	1	2	2	2	2	2	2	2	2	1	1	1	1	2	1	1	1	1
Q9CZU6	Q9CZU6	Citrate synthase, mitochondrial	Cs	NaN	NaN	NaN	NaN	NaN	NaN	2	0	0	24.1434	NaN	25.7282	NaN	NaN	NaN	NaN	NaN	NaN	NaN	NaN	NaN	NaN	NaN	NaN	NaN	NaN	NaN	NaN	3	0	6	0	0	0	0	0	0	0	0	0	1	0	1	0	1	1
P07141	P07141	Macrophage colony-stimulating factor 1;Processed macrophage colony-stimulating factor 1	Csf1	-0.198883	-0.0674553	0.131428	0.326516	0.727193	0.56017	9	5	5	23.863	24.2388	24.4537	24.7397	24.5244	24.2884	24.1697	24.6086	23.6861	24.1123	23.6089	24.0336	24.0676	24.6124	24.2587	23.9363	24.1841	23.9652	24.7476	4	5	5	5	5	3	6	4	5	5	6	5	4	5	6	3	4	3
P09581	P09581	Macrophage colony-stimulating factor 1 receptor	Csf1r	0.671233	0.434171	-0.237062	0.00940927	0.0402849	0.424973	9	5	5	27.3036	27.4788	27.8402	28.0486	28.0059	27.5522	27.224	27.8113	27.2957	28.8446	27.8877	27.8371	28.0501	28.8256	28.405	27.6542	27.7888	27.9126	28.4992	8	9	10	10	10	11	9	10	10	9	10	11	11	10	11	11	11	9
Q8VHY0	Q8VHY0	Chondroitin sulfate proteoglycan 4	Cspg4	0.0761676	0.0615176	-0.01465	0.751464	0.757697	0.963679	9	5	5	23.9281	24.3038	24.6832	24.5734	24.3768	24.031	23.921	24.2858	23.7277	24.9224	23.5818	24.2309	23.8858	24.777	24.6206	23.9759	24.2113	23.7966	24.7202	10	12	5	12	11	11	10	11	9	10	10	8	10	8	6	12	9	9
Q71M36	Q71M36	Chondroitin sulfate proteoglycan 5	Cspg5	0.151106	0.177492	0.026386	0.349219	0.341848	0.862101	9	5	5	25.7532	26.5539	26.4948	26.7525	26.5578	26.5544	26.1362	26.6362	26.054	26.6907	26.4284	26.4017	26.562	26.6133	26.5571	26.2591	26.2807	26.7722	26.9589	2	3	3	3	3	3	2	3	2	3	3	3	3	2	3	3	3	3
P97315	P97315	Cysteine and glycine-rich protein 1	Csrp1	NaN	NaN	NaN	NaN	NaN	NaN	0	0	1	NaN	NaN	NaN	NaN	NaN	NaN	NaN	NaN	NaN	NaN	NaN	NaN	NaN	NaN	22.9125	NaN	NaN	NaN	NaN	0	0	0	0	0	1	0	0	0	0	0	0	0	1	2	0	0	0
P50462	P50462	Cysteine and glycine-rich protein 3	Csrp3	NaN	NaN	NaN	NaN	NaN	NaN	1	0	0	NaN	NaN	23.8654	NaN	NaN	NaN	NaN	NaN	NaN	NaN	NaN	NaN	NaN	NaN	NaN	NaN	NaN	NaN	NaN	0	0	2	0	0	0	0	0	0	0	0	0	0	0	0	0	0	0
P21460;Q8CCP0	P21460	Cystatin-C	Cst3	0.535284	0.44062	-0.094664	0.0872615	0.122758	0.72142	9	5	5	32.4087	33.5328	34.1418	33.9909	33.8245	33.456	33.3559	33.8036	33.0197	34.3128	33.329	34.2	33.8237	34.5297	34.4174	33.6152	33.7953	33.764	34.13	13	12	15	12	12	10	11	13	11	12	12	12	12	12	13	13	12	12
Q62426	Q62426	Cystatin-B	Cstb	NaN	NaN	NaN	NaN	NaN	NaN	1	0	0	NaN	NaN	NaN	NaN	NaN	NaN	NaN	23.4936	NaN	NaN	NaN	NaN	NaN	NaN	NaN	NaN	NaN	NaN	NaN	1	1	2	1	1	2	1	3	1	2	1	1	2	1	2	1	2	1
Q8R242	Q8R242	Di-N-acetylchitobiase	Ctbs	0.722798	0.76565	0.042852	0.00789633	0.000723001	0.899485	8	5	5	NaN	24.3643	23.9711	24.1957	24.1494	24.1787	23.9348	23.9189	23.8392	25.0294	24.0978	24.5652	24.5682	25.6984	25.2949	24.3435	24.6281	24.6575	25.2493	1	5	2	3	2	4	3	3	4	5	5	6	6	4	5	5	6	3
P29268	P29268	Connective tissue growth factor	Ctgf	-0.0232667	-0.445951	-0.422684	0.908577	0.0236635	0.114188	9	4	5	25.5636	25.8785	26.0775	26.1924	25.9417	26.3378	25.9588	25.9737	25.3413	26.175	25.4432	25.7029	NaN	26.2594	25.7584	25.4289	25.1474	25.1905	25.8369	4	5	5	5	4	4	3	6	4	7	4	2	1	4	4	3	4	2
P12399;P12400	P12399	Protein CTLA-2-alpha	Ctla2a	-0.461631	0.122863	0.584494	0.0491658	0.564712	0.0429453	9	5	5	24.1963	24.3382	25.1833	25.2158	24.2962	24.729	24.4928	24.5659	24.4422	24.5917	24.3739	24.0107	24.1931	23.5557	24.5925	24.8926	24.6619	24.244	25.2564	3	5	3	6	4	3	3	4	3	2	4	3	4	4	2	2	3	2
P16675	P16675	Lysosomal protective protein;Lysosomal protective protein 32 kDa chain;Lysosomal protective protein 20 kDa chain	Ctsa	0.198142	0.178636	-0.019506	0.43791	0.440986	0.937218	9	5	5	26.8507	27.9592	28.2333	28.1955	27.9595	27.9195	27.5606	27.8856	27.3494	28.3503	27.4291	27.9146	27.6668	28.4706	28.3561	27.668	27.71	27.8235	28.1763	9	10	12	12	11	11	10	11	11	11	12	11	11	11	11	11	11	11
P10605	P10605	Cathepsin B;Cathepsin B light chain;Cathepsin B heavy chain	Ctsb	0.381627	0.407803	0.026176	0.25514	0.188305	0.929447	9	5	5	27.5923	29.1677	29.6137	29.4787	29.274	28.9734	28.7411	29.1465	28.8719	29.7906	28.6701	29.2932	29.0851	29.9909	29.7973	29.262	29.1306	29.0299	29.7409	13	13	14	14	13	12	14	14	13	14	13	15	13	13	15	12	14	14
P97821	P97821	Dipeptidyl peptidase 1;Dipeptidyl peptidase 1 exclusion domain chain;Dipeptidyl peptidase 1 heavy chain;Dipeptidyl peptidase 1 light chain	Ctsc	0.241365	0.250877	0.009512	0.359593	0.238616	0.976677	9	5	5	21.8031	22.383	22.4553	22.6996	22.3095	21.7809	21.7631	21.9551	21.7857	23.1501	21.5944	22.1733	22.0918	22.7169	22.35	22.2974	22.0571	22.0938	22.9757	1	3	2	4	3	1	2	4	3	2	3	2	2	3	3	3	2	3
P18242	P18242	Cathepsin D	Ctsd	0.260189	0.586393	0.326204	0.495714	0.103575	0.3392	9	5	5	27.2266	28.8505	29.5545	29.3613	29.1222	29.0151	28.6634	29.0406	28.3965	29.4521	28.3847	29.028	28.5664	29.8867	29.8553	28.979	29.261	29.1845	29.6692	7	10	10	10	11	11	12	13	11	10	13	9	9	10	11	9	11	12
Q9R013	Q9R013	Cathepsin F	Ctsf	NaN	NaN	NaN	NaN	NaN	NaN	0	0	1	NaN	NaN	NaN	NaN	NaN	NaN	NaN	NaN	NaN	NaN	NaN	NaN	NaN	NaN	NaN	NaN	20.7411	NaN	NaN	0	1	2	1	1	1	1	1	0	0	0	0	0	0	0	0	1	0
P49935	P49935	Pro-cathepsin H;Cathepsin H mini chain;Cathepsin H;Cathepsin H heavy chain;Cathepsin H light chain	Ctsh	-0.48779	-0.640166	-0.152376	0.0753104	0.00510194	0.664079	8	5	4	NaN	23.9032	24.2449	23.812	23.4841	23.7048	23.4475	23.5349	23.3734	23.8379	22.4619	23.1179	22.7827	23.8012	23.1356	23.2809	23.162	22.6132	NaN	1	2	2	2	2	2	2	2	2	2	2	2	2	2	2	2	2	2
P06797	P06797	Cathepsin L1;Cathepsin L1 heavy chain;Cathepsin L1 light chain	Ctsl	0.46862	0.561854	0.093234	0.124113	0.0556738	0.66136	9	5	5	26.1143	27.908	27.9048	27.6409	27.6567	27.7908	27.173	27.539	27.3809	28.1851	27.3452	28.0837	27.7135	28.2979	28.1473	28.0097	28.0122	27.6414	28.281	8	9	10	10	9	9	9	9	9	8	10	9	8	10	10	9	10	9
Q8BM88	Q8BM88	Cathepsin O	Ctso	0.764501	0.596035	-0.168466	0.018969	0.0269422	0.656822	7	5	5	NaN	23.0614	23.6352	23.1668	23.0267	NaN	22.7777	23.261	22.7795	24.3665	23.024	23.992	23.4011	24.5449	24.3261	23.1913	23.1766	23.8168	23.9753	1	3	2	4	4	1	3	4	2	3	3	3	2	2	3	2	3	3
O70370	O70370	Cathepsin S	Ctss	1.44727	1.29082	-0.156452	0.013418	0.0273112	0.758087	9	5	5	22.6159	25.2271	25.5542	25.3715	25.8333	25.5566	24.5786	25.3534	25.1319	26.9436	25.4041	26.47	26.2278	27.3144	26.6962	25.2288	26.4096	25.8586	27.3846	3	3	2	4	2	3	3	4	4	6	6	8	7	5	7	6	7	6
Q9WUU7	Q9WUU7	Cathepsin Z	Ctsz	0.332477	0.331889	-0.000588	0.177092	0.122979	0.99809	9	5	5	27.3304	28.3585	28.4303	28.5714	28.3244	28.2294	27.9895	28.2714	27.7087	28.8481	28.0044	28.4783	28.0183	28.9878	28.5431	28.3177	28.3616	28.2042	28.9074	10	11	10	10	11	11	12	10	10	11	9	10	10	9	10	9	11	11
Q9CQ89	Q9CQ89	Protein CutA	Cuta	NaN	NaN	NaN	NaN	NaN	NaN	0	0	1	NaN	NaN	NaN	NaN	NaN	NaN	NaN	NaN	NaN	NaN	NaN	NaN	NaN	NaN	NaN	NaN	NaN	NaN	21.6889	1	0	1	1	1	1	1	1	1	1	1	1	1	1	0	1	1	1
O35188	O35188	Fractalkine;Processed fractalkine	Cx3cl1	0.38424	-0.028812	-0.413052	0.39144	0.942816	0.366241	8	5	5	25.9764	NaN	27.5308	28.3292	27.4455	27.7842	26.6517	27.0984	26.6562	28.2231	26.5686	27.2125	27.3752	28.4622	27.58	26.5537	26.7685	26.948	27.9261	2	2	2	3	3	1	2	3	1	2	2	1	2	1	1	1	1	2
P40224	P40224	Stromal cell-derived factor 1	Cxcl12	NaN	NaN	NaN	NaN	NaN	NaN	1	0	0	NaN	20.1309	NaN	NaN	NaN	NaN	NaN	NaN	NaN	NaN	NaN	NaN	NaN	NaN	NaN	NaN	NaN	NaN	NaN	0	1	0	0	0	0	0	0	0	0	0	0	0	0	0	0	0	0
Q8BSU2	Q8BSU2	C-X-C motif chemokine 16	Cxcl16	0.0598756	-0.0783661	-0.138242	0.739497	0.536638	0.546733	9	3	4	24.2378	24.6946	24.4163	24.6417	24.4062	24.0701	24.1023	24.4658	24.2815	24.7006	NaN	NaN	23.9759	24.6085	24.3535	NaN	24.4534	24.0655	24.2881	2	2	2	2	2	2	2	2	2	2	1	1	2	2	2	1	2	2
Q62165	Q62165	Dystroglycan;Alpha-dystroglycan;Beta-dystroglycan	Dag1	-0.405828	-0.261048	0.14478	0.0703717	0.199165	0.602361	9	5	5	26.0267	26.6043	26.8983	26.7974	27.054	26.6213	26.7037	26.8642	26.3069	26.5851	25.8602	26.1378	25.8174	26.8352	26.9707	26.0665	26.0391	26.2857	26.5976	5	6	5	7	7	5	7	6	6	5	6	6	5	5	5	7	5	5
Q922B2	Q922B2	Aspartate--tRNA ligase, cytoplasmic	Dars	NaN	NaN	NaN	NaN	NaN	NaN	1	0	0	NaN	NaN	21.6077	NaN	NaN	NaN	NaN	NaN	NaN	NaN	NaN	NaN	NaN	NaN	NaN	NaN	NaN	NaN	NaN	0	0	2	0	0	1	0	0	0	0	0	0	0	0	0	0	0	0
P31786	P31786	Acyl-CoA-binding protein	Dbi	0.230761	0.330855	0.100094	0.562401	0.421258	0.782702	8	5	5	NaN	26.2038	27.6625	26.2222	25.693	26.2483	25.2437	26.2734	25.3704	26.9201	25.5158	26.2263	26.5208	26.5441	27.3753	26.1255	26.4702	25.8194	26.4372	1	3	3	2	2	2	2	2	2	2	2	2	2	2	3	2	2	2
P70211	P70211	Netrin receptor DCC	Dcc	NaN	NaN	NaN	NaN	NaN	NaN	0	0	1	NaN	NaN	NaN	NaN	NaN	NaN	NaN	NaN	NaN	NaN	NaN	NaN	NaN	NaN	NaN	NaN	NaN	NaN	21.7396	0	0	0	1	1	0	0	0	0	0	0	1	0	1	0	0	0	0
P28654	P28654	Decorin	Dcn	-0.164447	0.0383389	0.202786	0.375039	0.821975	0.340006	9	5	5	26.2181	26.6507	27.1328	26.9107	26.6426	26.5442	26.5485	26.7607	26.162	26.6443	25.9843	26.7945	26.1971	26.6521	26.9454	26.3401	26.6323	26.4242	26.9444	8	9	8	9	9	8	8	9	8	8	9	9	8	8	9	8	9	9
Q9DAR7	Q9DAR7	m7GpppX diphosphatase	Dcps	NaN	NaN	NaN	NaN	NaN	NaN	0	0	1	NaN	NaN	NaN	NaN	NaN	NaN	NaN	NaN	NaN	NaN	NaN	NaN	NaN	NaN	NaN	18.8346	NaN	NaN	NaN	0	1	1	0	0	0	0	0	0	0	0	0	0	0	1	1	0	0
Q99LD8	Q99LD8	N(G),N(G)-dimethylarginine dimethylaminohydrolase 2	Ddah2	NaN	NaN	NaN	NaN	NaN	NaN	3	0	1	NaN	22.6013	23.0571	NaN	NaN	22.649	NaN	NaN	NaN	NaN	NaN	NaN	NaN	NaN	23.2161	NaN	NaN	NaN	NaN	2	3	2	1	2	3	1	2	1	1	2	1	1	1	3	1	1	1
Q3U1J4	Q3U1J4	DNA damage-binding protein 1	Ddb1	0.102469	0.229236	0.126766	0.740561	0.439264	0.740469	8	5	5	NaN	22.7159	24.0568	23.2373	23.1275	23.1862	22.5695	23.6091	23.0762	23.6982	22.5537	23.1731	22.9528	24.121	23.8841	23.1369	23.1212	22.8587	24.1318	3	3	3	3	3	3	3	3	3	3	3	3	3	3	3	3	3	3
O88533	O88533	Aromatic-L-amino-acid decarboxylase	Ddc	NaN	NaN	NaN	NaN	NaN	NaN	1	0	0	NaN	NaN	NaN	NaN	NaN	NaN	NaN	20.8255	NaN	NaN	NaN	NaN	NaN	NaN	NaN	NaN	NaN	NaN	NaN	0	0	0	0	0	1	0	1	0	0	0	0	0	0	0	0	0	0
Q03146	Q03146	Epithelial discoidin domain-containing receptor 1	Ddr1	NaN	-0.07473	NaN	NaN	NaN	NaN	2	1	2	NaN	21.3846	NaN	21.9964	NaN	NaN	NaN	NaN	NaN	NaN	NaN	21.8501	NaN	NaN	NaN	NaN	21.5165	21.715	NaN	1	2	2	2	2	1	2	1	2	1	1	2	2	0	1	1	2	2
Q9Z1N5;Q8VDW0	Q9Z1N5	Spliceosome RNA helicase Ddx39b	Ddx39b	NaN	NaN	NaN	NaN	NaN	NaN	0	0	1	NaN	NaN	NaN	NaN	NaN	NaN	NaN	NaN	NaN	NaN	NaN	NaN	NaN	NaN	20.873	NaN	NaN	NaN	NaN	0	0	2	0	0	1	0	1	0	0	0	1	0	0	1	0	1	0
P98154	P98154	Integral membrane protein DGCR2/IDD	Dgcr2	NaN	NaN	NaN	NaN	NaN	NaN	0	0	1	NaN	NaN	NaN	NaN	NaN	NaN	NaN	NaN	NaN	NaN	NaN	NaN	NaN	NaN	20.8899	NaN	NaN	NaN	NaN	1	1	0	1	0	1	1	1	1	1	0	1	0	0	1	0	0	0
Q3U0B3	Q3U0B3	Dehydrogenase/reductase SDR family member 11	Dhrs11	NaN	NaN	NaN	NaN	NaN	NaN	1	0	0	NaN	NaN	21.462	NaN	NaN	NaN	NaN	NaN	NaN	NaN	NaN	NaN	NaN	NaN	NaN	NaN	NaN	NaN	NaN	0	0	1	0	0	0	0	0	0	0	0	0	0	0	0	0	0	0
Q811T9	Q811T9	Disrupted in schizophrenia 1 homolog	Disc1	NaN	NaN	NaN	NaN	NaN	NaN	0	0	1	NaN	NaN	NaN	NaN	NaN	NaN	NaN	NaN	NaN	NaN	NaN	NaN	NaN	NaN	NaN	NaN	NaN	22.039	NaN	0	1	1	0	1	0	1	1	1	1	1	1	0	2	1	1	1	1
Q9QUN9	Q9QUN9	Dickkopf-related protein 3	Dkk3	0.0824422	0.18078	0.098338	0.753564	0.555461	0.776631	9	5	5	27.7954	28.9678	29.2865	29.2707	29.1948	28.7659	28.5383	29.0543	28.5189	29.1706	28.4107	28.6078	28.8991	29.4309	29.1882	28.4771	28.5724	28.7641	30.0092	8	11	12	12	10	11	10	12	11	12	11	11	11	10	11	12	12	12
O08749	O08749	Dihydrolipoyl dehydrogenase, mitochondrial	Dld	-0.363996	0.0550456	0.419042	0.082494	0.789573	0.0777062	9	5	5	23.0971	23.3283	24.243	23.8887	23.5108	23.286	23.3354	23.4256	23.1864	23.298	23.2128	23.1713	22.5892	23.2984	23.9136	23.3396	23.1044	23.4225	23.8847	4	7	6	4	4	4	4	6	5	2	3	2	3	4	3	6	4	5
Q09163	Q09163	Protein delta homolog 1;Fetal antigen 1	Dlk1	NaN	NaN	NaN	NaN	NaN	NaN	0	0	1	NaN	NaN	NaN	NaN	NaN	NaN	NaN	NaN	NaN	NaN	NaN	NaN	NaN	NaN	NaN	NaN	NaN	NaN	23.1175	0	1	1	1	1	1	1	0	0	1	1	1	1	1	1	1	1	0
Q8K1E3	Q8K1E3	Protein delta homolog 2	Dlk2	0.867832	0.337477	-0.530355	NaN	0.633715	NaN	3	2	3	NaN	NaN	NaN	22.1984	NaN	NaN	22.1993	NaN	21.5573	23.2244	NaN	22.4813	NaN	NaN	NaN	21.218	NaN	22.3885	23.3608	1	1	1	2	1	1	2	2	2	2	1	2	0	1	0	2	0	2
O55188	O55188	Dentin matrix acidic phosphoprotein 1	Dmp1	NaN	NaN	NaN	NaN	NaN	NaN	0	0	1	NaN	NaN	NaN	NaN	NaN	NaN	NaN	NaN	NaN	NaN	NaN	NaN	NaN	NaN	NaN	NaN	NaN	24.6163	NaN	2	1	2	1	2	2	2	1	2	1	2	2	1	1	1	2	1	2
Q91YW3	Q91YW3	DnaJ homolog subfamily C member 3	Dnajc3	NaN	-0.398568	NaN	NaN	NaN	NaN	8	1	2	21.3096	22.1156	21.6057	21.6618	22.3559	NaN	21.2148	21.2506	21.3839	21.2382	NaN	NaN	NaN	NaN	NaN	NaN	21.0716	21.3557	NaN	2	2	2	3	2	0	2	2	2	2	0	1	1	1	0	1	2	2
P49183	P49183	Deoxyribonuclease-1	Dnase1	1.45636	NaN	NaN	NaN	NaN	NaN	2	4	1	NaN	NaN	NaN	NaN	NaN	NaN	NaN	20.9025	22.0461	NaN	23.2156	21.7439	21.4171	25.346	25.7954	NaN	NaN	NaN	NaN	0	0	0	1	0	0	0	2	2	0	2	3	2	2	2	1	1	1
Q8JZM4	Q8JZM4	Delta and Notch-like epidermal growth factor-related receptor	Dner	0.759521	0.704681	-0.0548395	0.00295033	0.0214121	0.881093	9	4	5	24.6836	25.0188	25.1447	25.5721	25.5075	25.1878	24.5476	25.4193	24.9485	26.2573	25.7055	NaN	25.6874	25.8456	26.5718	24.9365	25.3713	26.0084	26.2076	3	5	5	6	4	5	5	4	4	6	3	2	5	6	5	4	5	3
Q99KK7	Q99KK7	Dipeptidyl peptidase 3	Dpp3	NaN	NaN	NaN	NaN	NaN	NaN	2	1	1	NaN	NaN	23.0048	NaN	NaN	21.7456	NaN	NaN	NaN	21.8574	NaN	NaN	NaN	NaN	22.0811	NaN	NaN	NaN	NaN	0	0	2	0	0	2	1	1	1	2	1	0	0	1	2	1	1	1
Q9Z218;REV__Q9CXP8	Q9Z218;REV__Q9CXP8	Dipeptidyl aminopeptidase-like protein 6	Dpp6	NaN	NaN	NaN	NaN	NaN	NaN	0	2	1	NaN	NaN	NaN	NaN	NaN	NaN	NaN	NaN	NaN	22.3362	NaN	21.7148	NaN	NaN	23.0346	NaN	NaN	NaN	NaN	0	2	1	2	2	1	1	1	0	2	1	2	2	2	2	2	1	1
Q9ET22	Q9ET22	Dipeptidyl peptidase 2	Dpp7	0.442438	0.376344	-0.066094	0.0131796	0.0135842	0.770582	9	5	5	24.2334	24.5601	24.4838	24.9111	24.6891	24.5363	24.4333	24.4045	24.4395	25.2621	24.3737	25.2652	24.7692	25.1481	25.2116	24.5962	24.7459	24.7046	25.2297	5	5	6	6	5	5	5	6	5	6	6	4	3	5	3	5	5	6
Q9QZZ6	Q9QZZ6	Dermatopontin	Dpt	NaN	NaN	NaN	NaN	NaN	NaN	0	0	1	NaN	NaN	NaN	NaN	NaN	NaN	NaN	NaN	NaN	NaN	NaN	NaN	NaN	NaN	NaN	NaN	NaN	NaN	24.2337	1	1	1	1	1	1	1	1	1	1	1	1	1	1	1	0	1	1
O08553;P97427	O08553	Dihydropyrimidinase-related protein 2	Dpysl2	-0.658191	0.26612	0.924311	0.200745	0.692252	0.278109	8	4	3	22.6973	23.4509	25.0573	23.685	22.8183	24.5419	NaN	23.7949	23.0768	23.1146	NaN	22.6743	22.2745	23.865	25.3483	22.7175	NaN	NaN	23.6534	3	6	9	6	6	11	2	7	5	5	2	4	4	6	10	6	2	3
P55850	P55850	Desmocollin-3	Dsc3	NaN	NaN	NaN	NaN	NaN	NaN	0	0	1	NaN	NaN	NaN	NaN	NaN	NaN	NaN	NaN	NaN	NaN	NaN	NaN	NaN	NaN	NaN	NaN	NaN	NaN	23.0582	1	1	1	1	1	1	1	1	1	2	1	2	2	0	1	2	2	2
O55111	O55111	Desmoglein-2	Dsg2	NaN	NaN	NaN	NaN	NaN	NaN	0	0	1	NaN	NaN	NaN	NaN	NaN	NaN	NaN	NaN	NaN	NaN	NaN	NaN	NaN	NaN	NaN	NaN	NaN	NaN	20.2813	1	0	1	0	1	1	1	1	0	1	0	1	0	1	1	1	0	1
E9Q557	E9Q557	Desmoplakin	Dsp	NaN	NaN	NaN	NaN	NaN	NaN	1	0	0	20.8417	NaN	NaN	NaN	NaN	NaN	NaN	NaN	NaN	NaN	NaN	NaN	NaN	NaN	NaN	NaN	NaN	NaN	NaN	1	0	0	0	0	0	0	0	0	0	0	0	1	0	0	0	0	0
Q9R0P5	Q9R0P5	Destrin	Dstn	-0.332713	0.14168	0.474394	0.534697	0.787556	0.315445	7	4	5	22.2943	NaN	24.5903	22.9099	22.3346	24.0498	22.5317	23.9897	NaN	22.3857	22.723	NaN	22.9862	23.5459	24.6427	23.201	23.1404	22.6133	23.3255	4	1	4	2	2	3	3	3	1	3	3	1	3	2	4	3	3	2
Q9DD18	Q9DD18	D-tyrosyl-tRNA(Tyr) deacylase 1	Dtd1	NaN	NaN	NaN	NaN	NaN	NaN	0	0	1	NaN	NaN	NaN	NaN	NaN	NaN	NaN	NaN	NaN	NaN	NaN	NaN	NaN	NaN	NaN	NaN	NaN	NaN	21.5493	0	0	0	1	0	1	0	1	1	1	0	1	1	0	1	1	0	1
Q9D7X3	Q9D7X3	Dual specificity protein phosphatase 3	Dusp3	NaN	NaN	NaN	NaN	NaN	NaN	0	0	1	NaN	NaN	NaN	NaN	NaN	NaN	NaN	NaN	NaN	NaN	NaN	NaN	NaN	NaN	20.8506	NaN	NaN	NaN	NaN	1	1	1	0	0	1	0	1	0	0	0	0	0	0	1	0	0	0
Q9D0M5;P63168	Q9D0M5;P63168	Dynein light chain 2, cytoplasmic;Dynein light chain 1, cytoplasmic	Dynll2;Dynll1	NaN	NaN	NaN	NaN	NaN	NaN	0	0	1	NaN	NaN	NaN	NaN	NaN	NaN	NaN	NaN	NaN	NaN	NaN	NaN	NaN	NaN	NaN	NaN	NaN	NaN	24.4475	1	1	0	1	0	2	0	1	0	2	0	0	0	1	1	2	1	0
P42125	P42125	Enoyl-CoA delta isomerase 1, mitochondrial	Eci1	NaN	NaN	NaN	NaN	NaN	NaN	1	0	0	NaN	NaN	21.3799	NaN	NaN	NaN	NaN	NaN	NaN	NaN	NaN	NaN	NaN	NaN	NaN	NaN	NaN	NaN	NaN	1	0	1	0	0	0	0	0	0	0	0	0	0	0	0	0	0	0
Q61508	Q61508	Extracellular matrix protein 1	Ecm1	-0.224226	-0.257042	-0.032816	0.600672	0.328052	0.953858	9	5	5	25.4817	26.354	26.7364	26.1886	26.6057	25.4793	25.9748	25.9292	25.9671	26.1221	24.4184	25.9931	25.2622	27.4812	26.5193	25.4202	25.6398	25.4463	26.0873	4	8	8	7	8	5	7	5	5	8	5	8	6	9	6	6	9	6
Q5FW85	Q5FW85	Extracellular matrix protein 2	Ecm2	-0.392282	-0.578712	-0.18643	0.231485	0.028504	0.682748	8	4	4	NaN	23.8956	24.1085	23.3947	23.5819	23.2646	23.5899	23.2914	23.0887	23.0279	22.1652	23.3701	NaN	23.9753	23.5844	22.8	22.7528	NaN	22.6556	3	4	5	5	5	5	6	5	5	2	4	4	4	3	4	4	4	4
Q99LS0	Q99LS0	Augurin	Ecrg4	0.399521	0.245763	-0.153758	0.0155375	0.093649	0.41428	9	5	5	26.5432	26.2545	26.6363	26.7963	26.3148	26.5883	26.2946	26.9266	26.582	26.9484	26.9632	26.9298	27.3706	26.5282	27.0248	26.9012	26.3357	26.8453	26.8646	2	3	3	3	3	3	3	3	3	2	2	2	3	2	2	2	2	3
P48299	P48299	Endothelin-3	Edn3	NaN	NaN	NaN	NaN	NaN	NaN	1	1	1	NaN	NaN	NaN	25.1104	NaN	NaN	NaN	NaN	NaN	NaN	NaN	NaN	24.8554	NaN	NaN	NaN	NaN	24.4804	NaN	1	1	0	2	1	1	1	1	1	1	1	1	2	1	1	1	1	2
P10126	P10126	Elongation factor 1-alpha 1	Eef1a1	NaN	0.154317	NaN	NaN	0.929288	NaN	3	1	3	NaN	NaN	24.8089	NaN	NaN	21.9072	NaN	21.8362	NaN	21.178	NaN	NaN	NaN	NaN	25.6079	21.4822	NaN	NaN	21.9252	0	1	3	1	1	2	0	2	1	2	1	1	1	1	3	2	1	1
P62631	P62631	Elongation factor 1-alpha 2	Eef1a2	NaN	NaN	NaN	NaN	NaN	NaN	1	0	0	NaN	NaN	26.7582	NaN	NaN	NaN	NaN	NaN	NaN	NaN	NaN	NaN	NaN	NaN	NaN	NaN	NaN	NaN	NaN	0	0	2	0	0	0	0	0	0	0	0	0	0	0	0	0	0	0
P57776	P57776	Elongation factor 1-delta	Eef1d	NaN	NaN	NaN	NaN	NaN	NaN	1	0	0	NaN	NaN	21.5455	NaN	NaN	NaN	NaN	NaN	NaN	NaN	NaN	NaN	NaN	NaN	NaN	NaN	NaN	NaN	NaN	0	0	1	0	0	0	0	0	0	0	0	0	0	0	0	0	0	0
P58252;O08810	P58252	Elongation factor 2	Eef2	-0.843424	0.207211	1.05064	0.452862	0.875381	0.419887	9	4	4	21.6241	21.7276	27.3581	21.6428	20.8227	22.7861	20.8767	22.2677	20.476	22.3196	20.8547	21.1615	20.9935	NaN	25.8271	20.7734	NaN	21.158	21.7733	6	7	18	2	2	5	3	8	3	3	5	5	4	1	14	4	1	2
Q8BGQ6	Q8BGQ6	EF-hand calcium-binding domain-containing protein 14	Efcab14	NaN	NaN	NaN	NaN	NaN	NaN	0	0	1	NaN	NaN	NaN	NaN	NaN	NaN	NaN	NaN	NaN	NaN	NaN	NaN	NaN	NaN	NaN	NaN	NaN	21.4965	NaN	1	1	0	1	0	1	1	0	1	1	0	0	0	1	0	1	0	1
Q8BPB5	Q8BPB5	EGF-containing fibulin-like extracellular matrix protein 1	Efemp1	0.695424	0.561828	-0.133596	0.0469243	0.0679898	0.725013	9	5	5	27.2037	28.2905	28.3309	28.5951	28.8234	28.7489	28.3552	28.53	27.7996	29.5178	28.6086	28.7733	28.2391	29.8257	29.5116	28.4016	28.6776	28.4739	29.2319	16	14	15	15	16	16	15	16	16	16	16	18	16	17	17	17	16	16
Q9WVJ9	Q9WVJ9	EGF-containing fibulin-like extracellular matrix protein 2	Efemp2	0.271575	0.247133	-0.024442	0.22936	0.232726	0.924844	9	5	5	25.3924	26.1372	26.2592	26.5902	26.2733	26.2194	25.9913	26.1238	25.6709	26.4822	25.9807	26.569	25.812	26.8795	26.6671	26.0803	26.1231	25.9988	26.7317	7	9	7	8	8	8	9	11	9	10	10	10	8	10	9	10	11	7
O08545	O08545	Ephrin-A3	Efna3	NaN	NaN	NaN	NaN	NaN	NaN	0	0	1	NaN	NaN	NaN	NaN	NaN	NaN	NaN	NaN	NaN	NaN	NaN	NaN	NaN	NaN	NaN	NaN	NaN	NaN	23.3975	1	1	1	1	1	1	1	1	1	1	1	1	1	1	1	1	1	1
O08543	O08543	Ephrin-A5	Efna5	NaN	NaN	NaN	NaN	NaN	NaN	0	0	1	NaN	NaN	NaN	NaN	NaN	NaN	NaN	NaN	NaN	NaN	NaN	NaN	NaN	NaN	21.1965	NaN	NaN	NaN	NaN	0	1	1	1	1	1	1	0	1	0	0	0	0	0	1	0	0	0
P52800	P52800	Ephrin-B2	Efnb2	0.315778	0.19205	-0.123728	0.226569	0.429921	0.699395	9	5	5	23.1119	23.8992	23.883	24.2966	24.1436	24.1329	23.5893	23.8087	23.2663	24.6727	23.4933	24.188	23.6637	24.5231	24.4551	23.6857	23.6686	23.5999	24.5128	2	3	3	3	3	2	3	3	4	4	3	4	4	3	3	3	4	3
O35393	O35393	Ephrin-B3	Efnb3	0.34321	0.171524	-0.171686	0.264895	0.478597	0.606325	9	5	5	25.4011	26.6815	26.6865	26.7102	26.6656	26.4759	26.0763	26.8573	26.1696	27.3855	25.782	26.6651	26.6807	27.2717	27.0069	26.3216	26.3401	26.3908	26.8671	5	7	8	9	7	8	8	9	8	7	8	8	8	9	8	7	6	9
Q01279	Q01279	Epidermal growth factor receptor	Egfr	-0.319254	-0.815114	-0.49586	0.545412	0.0320707	0.523184	9	5	5	25.2022	25.5948	26.7548	26.0595	26.3501	26.4589	26.2401	25.9413	25.9368	26.928	24.6145	25.1788	24.3639	27.6179	25.9721	24.2738	24.6332	25.2196	26.1248	10	10	13	10	11	12	8	9	8	12	7	9	9	12	10	7	7	7
Q8BH64	Q8BH64	EH domain-containing protein 2	Ehd2	NaN	NaN	NaN	NaN	NaN	NaN	0	0	1	NaN	NaN	NaN	NaN	NaN	NaN	NaN	NaN	NaN	NaN	NaN	NaN	NaN	NaN	22.4915	NaN	NaN	NaN	NaN	0	0	1	0	0	0	0	0	0	0	0	0	0	0	1	0	0	0
P10630;P60843	P10630;P60843	Eukaryotic initiation factor 4A-II;Eukaryotic initiation factor 4A-II, N-terminally processed;Eukaryotic initiation factor 4A-I	Eif4a2;Eif4a1	-1.80214	-0.343253	1.45889	NaN	0.787732	NaN	4	2	3	NaN	21.6515	24.6735	NaN	NaN	23.1712	NaN	22.4381	NaN	21.4202	20.9427	NaN	NaN	NaN	24.8836	21.4867	21.5508	NaN	NaN	1	2	4	1	0	3	1	3	1	2	2	1	1	0	4	3	3	2
P63242;Q8BGY2	P63242;Q8BGY2	Eukaryotic translation initiation factor 5A-1;Eukaryotic translation initiation factor 5A-2	Eif5a;Eif5a2	-1.12299	-1.00588	0.117113	0.161454	0.341757	0.339894	4	5	3	21.1843	NaN	24.2292	NaN	NaN	20.9738	NaN	20.851	NaN	20.5484	20.6523	20.4716	20.8686	20.8919	NaN	20.7691	20.8241	NaN	20.8178	2	1	2	1	1	2	1	2	1	2	2	2	2	2	1	2	2	1
Q7TNG5	Q7TNG5	Echinoderm microtubule-associated protein-like 2	Eml2	-0.591059	0.246894	0.837953	NaN	0.756454	NaN	5	2	4	21.9628	22.5627	22.7265	NaN	NaN	22.6926	NaN	23.6055	NaN	22.2983	21.9397	NaN	NaN	NaN	25.3618	22.2268	22.1989	22.0402	NaN	2	2	3	1	0	3	0	5	1	2	2	0	1	0	3	3	2	3
Q8C522	Q8C522	Endonuclease domain-containing 1 protein	Endod1	NaN	NaN	NaN	NaN	NaN	NaN	2	0	1	21.4683	NaN	NaN	22.1267	NaN	NaN	NaN	NaN	NaN	NaN	NaN	NaN	NaN	NaN	NaN	NaN	NaN	21.9497	NaN	2	1	2	2	1	1	1	1	1	1	1	1	1	2	0	1	1	2
P17182	P17182	Alpha-enolase	Eno1	-0.804462	0.0162316	0.820694	0.0837801	0.974266	0.0901662	9	5	5	27.1441	27.4364	28.5975	26.9001	26.516	28.0168	26.2426	28.1899	26.0786	26.6674	26.5492	25.956	26.0808	26.9032	28.7255	27.0607	26.7137	26.5537	27.2064	10	13	12	10	10	11	9	11	10	10	9	9	8	9	13	10	10	10
P17183	P17183	Gamma-enolase	Eno2	0.286274	0.207092	-0.079182	0.328549	0.439968	0.807177	9	5	5	25.3572	26.4115	26.6543	26.5	26.4011	26.5402	25.8244	26.343	25.5119	26.9774	25.7672	26.5377	26.0264	26.9802	26.9506	26.0687	26.1268	26.0053	26.7416	7	8	7	9	9	9	8	10	6	9	9	8	7	10	9	10	10	7
P21550	P21550	Beta-enolase	Eno3	-1.40534	-3.06319	-1.65785	0.612445	0.273383	0.282275	6	5	5	28.5066	18.9338	32.687	20.6979	NaN	21.1055	NaN	20.592	NaN	20.7398	20.6202	23.7581	26.0199	20.6042	23.8494	18.9328	21.1335	18.6925	20.8448	18	2	32	3	2	7	1	5	0	4	3	8	12	3	7	3	5	3
Q8BGB7	Q8BGB7	Enolase-phosphatase E1	Enoph1	NaN	NaN	NaN	NaN	NaN	NaN	0	0	1	NaN	NaN	NaN	NaN	NaN	NaN	NaN	NaN	NaN	NaN	NaN	NaN	NaN	NaN	NaN	NaN	NaN	NaN	19.9445	1	1	1	0	1	1	0	1	1	0	0	0	1	1	1	1	1	1
Q9R1E6	Q9R1E6	Ectonucleotide pyrophosphatase/phosphodiesterase family member 2	Enpp2	0.368237	0.341777	-0.02646	0.268575	0.262198	0.915233	9	5	5	32.4264	34.0835	34.3012	34.1041	34.3236	34.4022	33.7838	34.0985	33.5865	34.5868	33.5063	34.3471	34.1895	34.717	34.643	34.0974	34.1757	33.9742	34.324	43	51	56	56	55	58	55	57	51	56	53	54	54	57	57	51	57	51
Q9EQG7	Q9EQG7	Ectonucleotide pyrophosphatase/phosphodiesterase family member 5	Enpp5	-0.594636	-0.0362298	0.558406	0.248648	0.903992	0.430544	9	5	5	24.7631	24.6058	26.0117	25.7523	25.385	25.2435	25.2359	25.017	24.7499	25.5058	22.2165	25.2278	24.6874	25.3695	25.1595	24.086	25.4603	25.469	25.6242	3	4	6	3	4	5	3	4	3	4	3	3	2	4	3	3	3	3
Q8BGN3	Q8BGN3	Ectonucleotide pyrophosphatase/phosphodiesterase family member 6	Enpp6	NaN	-0.318591	NaN	NaN	NaN	NaN	5	0	2	NaN	NaN	21.8905	21.1416	21.1556	21.0678	NaN	21.1228	NaN	NaN	NaN	NaN	NaN	NaN	NaN	NaN	21.0453	NaN	20.8688	0	2	2	2	2	2	2	2	2	2	2	2	1	1	1	1	2	2
P48193	P48193	Protein 4.1	Epb41	NaN	NaN	NaN	NaN	NaN	NaN	1	0	0	NaN	NaN	NaN	NaN	NaN	21.4996	NaN	NaN	NaN	NaN	NaN	NaN	NaN	NaN	NaN	NaN	NaN	NaN	NaN	2	0	2	1	1	3	0	0	0	0	0	0	0	0	0	1	0	0
Q99M71	Q99M71	Mammalian ependymin-related protein 1	Epdr1	0.472716	0.441785	-0.030931	0.0196713	0.0649753	0.913688	9	4	5	22.2701	23.2296	23.1631	22.738	22.7949	22.7314	22.4697	22.4883	22.6945	23.235	NaN	23.3232	22.896	23.361	23.7045	23.0498	22.9154	22.5192	23.6755	3	4	3	2	2	3	3	3	2	3	2	3	3	2	3	3	3	2
Q03137	Q03137	Ephrin type-A receptor 4	Epha4	0.324598	0.067464	-0.257134	0.28034	0.811248	0.43406	9	5	5	26.2385	27.6124	27.6557	27.8869	27.748	27.3777	27.0629	27.5639	27.0119	28.1163	26.9993	27.6261	27.372	28.2636	27.7929	26.8787	27.099	27.339	27.9821	10	12	12	13	12	8	9	11	12	10	11	11	11	10	11	7	10	11
Q61772;Q8BYG9	Q61772	Ephrin type-A receptor 7	Epha7	0.119433	0.0931627	-0.02627	0.594955	0.688808	0.908695	9	5	5	23.0688	23.7309	24.3015	24.3785	23.7431	23.5913	23.4985	23.7499	23.3176	24.0637	23.3112	23.8412	23.7876	24.1379	23.8096	23.5262	23.5631	23.6666	24.4447	4	4	6	7	6	7	6	5	5	6	7	6	7	5	4	7	6	6
P54763	P54763	Ephrin type-B receptor 2	Ephb2	NaN	NaN	NaN	NaN	NaN	NaN	0	0	1	NaN	NaN	NaN	NaN	NaN	NaN	NaN	NaN	NaN	NaN	NaN	NaN	NaN	NaN	NaN	NaN	NaN	NaN	20.8218	0	1	1	1	1	1	0	0	0	0	1	1	1	0	1	0	1	1
O08644	O08644	Ephrin type-B receptor 6	Ephb6	-0.195366	-0.348354	-0.152988	0.459355	0.177329	0.704074	9	5	5	24.0449	24.1435	24.3559	24.8258	24.6812	24.1344	23.7588	24.4927	24.1658	23.9159	23.9716	23.8334	23.55	25.1984	24.1887	23.236	23.5142	24.0228	24.7426	4	9	8	7	10	9	8	10	10	5	8	7	4	5	6	7	5	8
Q9EQH2	Q9EQH2	Endoplasmic reticulum aminopeptidase 1	Erap1	-0.0574462	0.0335638	0.09101	0.799895	0.89133	0.801167	9	5	5	21.908	22.4732	22.8437	22.5663	22.3433	22.2488	21.7904	22.2726	22.1335	22.8624	21.6215	22.2443	21.833	22.5848	23.0312	21.8729	21.9172	21.8837	22.896	2	3	3	4	4	3	3	3	3	3	3	2	2	3	3	2	2	3
Q9D1Q6	Q9D1Q6	Endoplasmic reticulum resident protein 44	Erp44	NaN	NaN	NaN	NaN	NaN	NaN	3	0	1	NaN	NaN	NaN	NaN	21.7673	NaN	21.3846	NaN	21.6472	NaN	NaN	NaN	NaN	NaN	NaN	NaN	NaN	NaN	22.0681	0	1	0	1	2	1	2	1	2	1	2	0	1	1	1	1	0	1
Q9R0P3	Q9R0P3	S-formylglutathione hydrolase	Esd	-0.885226	-0.710138	0.175088	NaN	0.363672	NaN	9	2	5	23.0163	22.876	26.2701	22.1167	21.7612	23.9922	22.3555	24.4048	22.1602	NaN	22.2686	NaN	NaN	22.395	24.4591	21.6902	22.0169	21.8596	22.5085	3	4	8	2	2	8	3	8	3	0	3	0	1	2	7	2	5	2
Q99LC5	Q99LC5	Electron transfer flavoprotein subunit alpha, mitochondrial	Etfa	NaN	NaN	NaN	NaN	NaN	NaN	1	0	0	NaN	NaN	23.5201	NaN	NaN	NaN	NaN	NaN	NaN	NaN	NaN	NaN	NaN	NaN	NaN	NaN	NaN	NaN	NaN	1	0	2	0	0	0	0	0	0	0	0	0	0	0	1	0	0	0
Q9DCW4	Q9DCW4	Electron transfer flavoprotein subunit beta	Etfb	NaN	NaN	NaN	NaN	NaN	NaN	1	0	0	NaN	NaN	23.3952	NaN	NaN	NaN	NaN	NaN	NaN	NaN	NaN	NaN	NaN	NaN	NaN	NaN	NaN	NaN	NaN	1	0	4	0	0	0	0	0	0	0	0	0	0	0	0	0	0	0
P70428	P70428	Exostosin-2	Ext2	NaN	NaN	-0.390602	NaN	NaN	NaN	0	3	2	NaN	NaN	NaN	NaN	NaN	NaN	NaN	NaN	NaN	21.4488	21.2792	NaN	NaN	22.9222	21.7018	NaN	21.2838	NaN	NaN	1	2	1	2	2	1	1	2	1	2	2	1	1	2	2	1	2	1
Q9JKV7	Q9JKV7	Exostosin-like 1	Extl1	NaN	NaN	NaN	NaN	NaN	NaN	0	0	1	NaN	NaN	NaN	NaN	NaN	NaN	NaN	NaN	NaN	NaN	NaN	NaN	NaN	NaN	NaN	NaN	NaN	NaN	20.7141	0	1	0	1	1	0	1	1	1	0	1	0	0	0	0	1	1	1
Q9ES89	Q9ES89	Exostosin-like 2	Extl2	0.0504975	0.241974	0.191476	0.855717	0.297039	0.555518	8	5	5	NaN	24.855	25.1339	25.031	25.447	25.8814	25.4275	25.9096	25.034	25.9368	24.9732	25.2319	24.7385	26.0719	26.1549	25.2667	25.3147	25.4268	25.7465	1	5	5	4	4	6	5	6	5	6	5	7	6	6	4	4	7	5
O88947	O88947	Coagulation factor X;Factor X light chain;Factor X heavy chain;Activated factor Xa heavy chain	F10	0.301044	0.105292	-0.195752	0.540697	0.787328	0.777941	9	5	5	24.3026	24.9571	25.8865	25.2766	25.7968	25.6139	25.1116	25.1658	24.2757	26.3168	24.2751	24.932	24.5835	27.1681	26.6085	24.8718	24.8127	24.4532	25.5507	6	7	6	7	7	6	6	7	4	8	3	5	4	7	7	6	6	6
Q80YC5	Q80YC5	Coagulation factor XII;Coagulation factor XIIa heavy chain;Coagulation factor XIIa light chain	F12	0.879131	0.514589	-0.364542	0.159343	0.292491	0.657427	9	5	5	23.9807	25.4261	25.8926	25.5399	26.0584	25.6774	24.7262	25.2526	24.0846	26.8933	24.3452	25.7978	25.1668	28.1029	27.3634	24.9672	25.2901	25.0828	25.7797	3	6	6	6	7	8	4	7	4	6	5	7	8	9	7	6	7	7
Q8BH61	Q8BH61	Coagulation factor XIII A chain	F13a1	-0.168713	-0.426281	-0.257568	0.752563	0.299854	0.742894	9	5	5	23.1848	23.9039	24.9526	24.0435	24.3772	23.9907	23.5545	24.2371	23.2545	24.9962	22.442	22.6465	23.2288	25.5645	24.9727	22.4869	23.0774	23.3167	23.7365	4	6	5	3	4	4	5	5	4	5	3	3	3	6	5	2	4	3
Q07968	Q07968	Coagulation factor XIII B chain	F13b	0.702637	0.619477	-0.08316	0.363035	0.438559	0.947436	6	4	3	21.1066	NaN	22.4708	22.373	23.3828	22.5185	NaN	NaN	21.8207	23.0202	21.8247	21.9095	NaN	25.1712	24.6356	21.514	NaN	NaN	22.5451	2	1	3	3	3	3	1	1	2	3	2	2	1	4	3	4	1	1
P19221	P19221	Prothrombin;Activation peptide fragment 1;Activation peptide fragment 2;Thrombin light chain;Thrombin heavy chain	F2	0.0555336	0.364096	0.308562	0.882501	0.18581	0.545885	9	5	5	27.6195	28.8253	28.9936	28.7084	28.9166	28.8283	28.5603	28.8574	28.258	29.1774	28.0145	28.1179	27.9227	30.1381	29.8527	28.7547	28.5975	28.6391	29.0694	10	16	14	16	15	16	12	16	14	16	14	15	13	15	16	14	14	13
O88783	O88783	Coagulation factor V;Coagulation factor V heavy chain;Coagulation factor V light chain	F5	-0.254765	0.0156489	0.270414	0.464692	0.951693	0.517433	9	5	5	26.4611	27.2101	27.8365	26.9432	27.3688	27.9183	26.9933	27.6611	26.9712	27.6677	25.7607	26.773	27.1261	27.7117	27.6911	27.24	26.6505	27.2702	27.5396	23	29	27	24	23	23	25	26	26	21	19	17	22	26	23	21	24	25
P16294	P16294	Coagulation factor IX;Coagulation factor IXa light chain;Coagulation factor IXa heavy chain	F9	-0.177899	0.117297	0.295196	0.375066	0.484157	0.248072	8	4	5	NaN	22.9092	23.2412	22.7485	22.949	23.0774	22.7291	22.6947	22.3594	NaN	22.3087	22.6167	22.4924	23.2248	23.3985	22.7388	23.1071	22.618	22.9169	1	3	3	4	3	3	3	4	3	1	3	4	3	3	3	3	3	3
P11404	P11404	Fatty acid-binding protein, heart	Fabp3	0.204588	0.509126	0.304538	0.847882	0.638746	0.552815	9	5	5	27.1328	24.1899	30.1375	24.3474	23.4941	23.9336	23.5852	24.6582	23.3875	25.265	24.397	24.6331	26.0712	25.5823	26.6041	25.1778	26.1996	24.6932	24.7965	4	2	6	2	4	1	4	5	4	2	2	3	4	3	4	5	3	3
P04117;P24526;O08716	P04117	Fatty acid-binding protein, adipocyte	Fabp4	0.158961	0.911889	0.752928	0.869407	0.357364	0.315005	8	5	5	24.0825	22.8409	27.577	21.1243	NaN	23.7576	22.7639	22.6627	22.4344	23.3547	22.4611	22.9186	23.7733	25.314	25.7524	22.8455	24.8213	23.5862	24.581	3	4	7	2	1	5	4	4	3	3	3	6	4	3	7	3	6	5
Q05816	Q05816	Fatty acid-binding protein, epidermal	Fabp5	NaN	NaN	NaN	NaN	NaN	NaN	3	0	0	NaN	21.9983	NaN	NaN	NaN	NaN	NaN	22.7048	21.5363	NaN	NaN	NaN	NaN	NaN	NaN	NaN	NaN	NaN	NaN	1	2	1	1	1	1	1	2	2	1	0	0	1	1	1	0	1	1
P35505	P35505	Fumarylacetoacetase	Fah	-0.147822	0.629578	0.7774	0.580859	0.124994	0.153154	9	5	5	22.9888	23.0108	23.4188	22.9496	22.2971	23.2872	22.4136	23.6739	22.6079	23.5395	23.0504	22.5477	22.5784	22.3493	25.1623	23.5405	22.7215	22.7709	23.757	4	4	4	4	4	5	4	4	5	4	4	3	3	2	7	6	4	5
Q9D2L9	Q9D2L9	Protein FAM111A	Fam111a	NaN	NaN	NaN	NaN	NaN	NaN	0	0	1	NaN	NaN	NaN	NaN	NaN	NaN	NaN	NaN	NaN	NaN	NaN	NaN	NaN	NaN	NaN	NaN	NaN	NaN	23.6865	1	1	1	1	1	1	1	1	1	1	1	1	1	1	1	1	1	1
Q7TPG8	Q7TPG8	Protein FAM19A1	Fam19a1	NaN	NaN	NaN	NaN	NaN	NaN	0	0	1	NaN	NaN	NaN	NaN	NaN	NaN	NaN	NaN	NaN	NaN	NaN	NaN	NaN	NaN	NaN	NaN	NaN	NaN	22.3344	1	1	1	1	1	1	1	1	1	1	1	1	1	1	1	1	1	1
Q7TPG7	Q7TPG7	Protein FAM19A2	Fam19a2	NaN	NaN	NaN	NaN	NaN	NaN	0	0	1	NaN	NaN	NaN	NaN	NaN	NaN	NaN	NaN	NaN	NaN	NaN	NaN	NaN	NaN	NaN	NaN	NaN	NaN	22.0278	0	1	0	1	1	1	1	1	1	1	0	1	1	1	1	1	1	1
Q5MJS3;Q8CID3	Q5MJS3	Extracellular serine/threonine protein kinase FAM20C	Fam20c	0.231455	0.0431787	-0.188276	0.466615	0.881571	0.59175	9	5	5	25.2997	26.4716	26.9218	26.8127	26.949	26.4848	26.0825	26.7751	26.1749	27.1674	25.9899	26.6241	26.2127	27.37	26.9056	25.945	26.1305	26.4415	26.9999	8	14	15	12	15	14	8	12	11	12	11	13	12	12	11	12	12	10
Q91VU0	Q91VU0	Protein FAM3C	Fam3c	0.0475064	0.00283244	-0.044674	0.851328	0.990466	0.880114	9	5	5	27.2413	27.988	28.2863	28.359	28.2871	27.8184	27.4085	27.9483	27.4387	28.336	27.4468	27.9435	27.3802	28.4508	28.3135	27.4434	27.5433	27.7455	28.2882	7	9	11	9	11	10	11	9	10	11	11	11	8	9	10	10	10	11
P19096	P19096	Fatty acid synthase;[Acyl-carrier-protein] S-acetyltransferase;[Acyl-carrier-protein] S-malonyltransferase;3-oxoacyl-[acyl-carrier-protein] synthase;3-oxoacyl-[acyl-carrier-protein] reductase;3-hydroxyacyl-[acyl-carrier-protein] dehydratase;Enoyl-[acyl-carrier-protein] reductase;Oleoyl-[acyl-carrier-protein] hydrolase	Fasn	NaN	NaN	NaN	NaN	NaN	NaN	2	0	1	20.4433	NaN	25.7204	NaN	NaN	NaN	NaN	NaN	NaN	NaN	NaN	NaN	NaN	NaN	20.3167	NaN	NaN	NaN	NaN	3	0	13	0	0	0	0	0	0	0	0	0	0	0	2	0	0	0
Q5F226	Q5F226	Protocadherin Fat 2	Fat2	0.194483	0.637649	0.443166	0.359827	0.0145295	0.0578714	9	5	5	23.7901	24.3598	24.2381	24.8973	24.8132	24.5328	24.2626	24.8525	23.8457	24.6729	24.328	24.525	24.4672	24.9749	25.4298	24.6788	24.6822	24.9727	25.4204	8	15	8	15	18	15	15	20	12	13	17	14	13	9	16	18	17	16
Q08879;CON__ENSEMBL:ENSBTAP00000016046	Q08879	Fibulin-1	Fbln1	0.00352022	-0.11738	-0.1209	0.990047	0.61377	0.723178	9	5	5	27.6861	28.7159	28.8995	29.0559	28.841	28.5247	28.5197	28.4363	28.1939	28.9888	27.8277	28.564	28.03	29.3144	28.907	28.0854	28.2601	28.097	28.7708	18	21	23	22	24	20	21	20	16	21	20	21	19	22	20	16	19	16
P37889	P37889	Fibulin-2	Fbln2	0.104819	-0.179583	-0.284402	0.667476	0.499273	0.423711	9	5	5	23.116	24.1583	24.1263	24.4364	24.1692	24.2701	23.8039	23.832	23.7391	24.4553	23.5292	24.4354	23.5378	24.3727	24.2969	23.1536	23.5525	23.4253	24.48	5	8	9	7	8	8	6	7	6	7	6	7	5	3	5	7	6	6
Q9WVH9	Q9WVH9	Fibulin-5	Fbln5	0.279701	0.286839	0.007138	0.197533	0.163135	0.979312	9	5	5	24.2503	24.7368	25.196	25.2699	25.1182	24.9003	25.0888	25.0791	24.7101	25.9571	24.816	25.1515	24.9154	25.1972	25.5444	24.7752	24.8283	25.6144	25.3105	4	3	5	4	4	4	4	4	4	4	5	5	3	3	3	4	4	4
Q61554;Q61555	Q61554	Fibrillin-1	Fbn1	NaN	NaN	NaN	NaN	NaN	NaN	1	0	0	NaN	22.3219	NaN	NaN	NaN	NaN	NaN	NaN	NaN	NaN	NaN	NaN	NaN	NaN	NaN	NaN	NaN	NaN	NaN	2	3	2	1	1	2	1	1	1	1	1	1	2	2	0	1	1	1
O70165	O70165	Ficolin-1	Fcn1	0.877592	0.200152	-0.67744	0.105939	NaN	NaN	9	4	2	22.231	22.0864	23.7402	22.5121	22.8762	22.3864	22.6659	22.6954	22.2348	24.3297	NaN	22.0377	22.6359	24.9197	NaN	NaN	NaN	22.9196	22.687	3	4	4	3	3	4	3	2	3	3	2	4	3	4	2	1	2	3
Q9QXC1	Q9QXC1	Fetuin-B	Fetub	0.470223	0.337185	-0.133038	0.197181	0.155007	0.774428	9	5	5	28.0765	29.0439	29.3288	29.006	29.0251	29.2663	28.7231	28.992	28.5211	29.8917	28.5183	28.8437	28.8278	30.7046	29.7607	28.8452	28.9791	28.9654	29.5705	10	11	10	12	12	12	11	11	12	12	11	12	10	13	12	12	9	8
E9PV24	E9PV24	Fibrinogen alpha chain;Fibrinopeptide A;Fibrinogen alpha chain	Fga	-0.160964	-0.150768	0.010196	0.821259	0.812447	0.990755	9	5	5	26.1106	29.4253	28.6306	29.0167	29.5848	28.7188	28.1719	27.8863	27.3757	29.586	27.1481	27.1839	26.8663	30.0335	29.8647	27.3728	27.4413	27.2866	28.9035	10	22	9	21	23	16	17	14	14	16	15	20	12	17	17	12	17	16
Q8K0E8;CON__P02676	Q8K0E8	Fibrinogen beta chain;Fibrinopeptide B;Fibrinogen beta chain	Fgb	-0.0418776	-0.33204	-0.290162	0.94614	0.568178	0.721445	9	5	5	25.6548	28.225	27.1458	27.9698	28.57	27.4529	27.3205	26.4812	26.4098	28.4394	26.3886	26.4236	25.9334	28.8443	28.7004	25.8925	26.2015	26.395	27.3892	6	13	7	10	12	12	10	9	8	11	8	8	9	12	12	8	10	8
P16092	P16092	Fibroblast growth factor receptor 1	Fgfr1	0.152128	0.116482	-0.035646	0.53747	0.603388	0.903502	9	5	5	25.6055	26.127	26.4104	26.606	26.4612	25.9181	25.5917	26.1574	25.6435	26.5846	25.5365	26.1346	25.9908	26.8034	26.6424	25.9459	25.8652	25.8529	26.5653	6	8	6	8	7	6	7	8	8	7	7	8	7	8	6	7	7	7
Q61851;Q03142	Q61851	Fibroblast growth factor receptor 3	Fgfr3	-0.108572	-0.204314	-0.095742	0.617714	0.454375	0.575898	9	5	3	23.0284	23.9467	24.0226	24.3641	23.5191	23.1908	23.3655	23.6412	23.3679	23.7752	23.1529	23.5534	23.3603	23.6411	23.5829	NaN	23.368	23.2516	NaN	3	3	4	4	4	4	3	3	3	4	3	3	4	3	3	2	3	3
Q8VCM7	Q8VCM7	Fibrinogen gamma chain	Fgg	-0.308841	-0.463825	-0.154984	0.631056	0.415585	0.852462	9	5	5	25.9349	28.2712	27.2611	27.8833	28.5375	27.3997	26.9038	26.3011	26.2215	28.1706	26.078	26.1086	25.3969	28.6539	28.3063	25.6944	26.0822	26.1469	27.4032	10	17	13	19	19	15	17	17	15	19	15	15	14	17	17	11	15	15
Q71KU9	Q71KU9	Fibrinogen-like protein 1	Fgl1	NaN	NaN	NaN	NaN	NaN	NaN	3	0	0	NaN	23.5463	NaN	NaN	NaN	NaN	21.7255	NaN	21.8726	NaN	NaN	NaN	NaN	NaN	NaN	NaN	NaN	NaN	NaN	1	3	0	1	0	0	2	0	2	0	0	0	0	0	0	0	1	1
P12804	P12804	Fibroleukin	Fgl2	0.104142	-0.468557	-0.572699	0.678893	0.0468767	0.106909	9	5	4	22.797	23.5045	23.7786	23.5392	23.7325	23.0322	23.7221	23.7305	23.0849	23.7635	23.1717	23.576	22.8702	24.3178	23.1325	NaN	22.8206	22.6394	23.2761	2	3	3	3	3	3	3	3	3	3	3	3	4	2	3	3	2	2
P97807	P97807	Fumarate hydratase, mitochondrial	Fh	NaN	NaN	NaN	NaN	NaN	NaN	1	0	0	NaN	NaN	24.1891	NaN	NaN	NaN	NaN	NaN	NaN	NaN	NaN	NaN	NaN	NaN	NaN	NaN	NaN	NaN	NaN	1	1	5	1	1	0	1	0	1	1	1	1	1	0	1	1	1	0
P97447	P97447	Four and a half LIM domains protein 1	Fhl1	NaN	NaN	NaN	NaN	NaN	NaN	4	0	1	23.0234	NaN	28.4086	NaN	NaN	22.1392	NaN	20.835	NaN	NaN	NaN	NaN	NaN	NaN	24.0725	NaN	NaN	NaN	NaN	6	1	11	0	0	4	0	2	0	0	0	0	1	0	7	0	0	0
Q8BQB4	Q8BQB4	Four-jointed box protein 1	Fjx1	-0.0325567	-0.335207	-0.30265	0.833842	0.0466142	0.238268	9	5	5	24.0614	24.3908	24.2874	24.4046	24.5045	24.5152	24.2159	24.6489	24.0832	24.6838	23.8889	24.1788	24.0794	24.7351	24.4577	23.6071	23.6524	24.0698	24.2659	2	3	3	3	3	3	3	3	3	3	3	3	3	3	3	3	3	3
P26883	P26883	Peptidyl-prolyl cis-trans isomerase FKBP1A	Fkbp1a	NaN	NaN	NaN	NaN	NaN	NaN	0	0	1	NaN	NaN	NaN	NaN	NaN	NaN	NaN	NaN	NaN	NaN	NaN	NaN	NaN	NaN	NaN	NaN	NaN	NaN	23.0874	0	1	1	1	1	1	1	1	1	1	1	1	1	1	1	1	1	1
Q62446	Q62446	Peptidyl-prolyl cis-trans isomerase FKBP3	Fkbp3	NaN	NaN	NaN	NaN	NaN	NaN	1	0	0	NaN	NaN	23.413	NaN	NaN	NaN	NaN	NaN	NaN	NaN	NaN	NaN	NaN	NaN	NaN	NaN	NaN	NaN	NaN	0	0	2	0	0	0	0	0	0	0	0	0	0	0	1	0	0	0
Q8BTM8	Q8BTM8	Filamin-A	Flna	NaN	NaN	NaN	NaN	NaN	NaN	0	0	1	NaN	NaN	NaN	NaN	NaN	NaN	NaN	NaN	NaN	NaN	NaN	NaN	NaN	NaN	20.8073	NaN	NaN	NaN	NaN	0	0	0	0	0	0	0	0	0	0	0	0	0	0	1	0	0	0
Q6RKD8	Q6RKD8		Flrt1	0.0917713	0.270493	0.178722	0.872375	0.58252	0.421515	5	3	4	20.9062	NaN	NaN	23.2138	22.9101	22.072	NaN	22.4401	NaN	22.6577	22.1118	NaN	22.4311	NaN	NaN	22.564	22.2463	22.619	22.8864	3	1	1	3	3	2	1	3	2	2	3	2	3	1	1	2	3	3
P50608	P50608	Fibromodulin	Fmod	-1.10639	-1.13335	-0.026966	0.00431076	0.000850064	0.936409	9	5	5	26.2544	27.4393	27.9106	27.828	27.6337	27.2442	27.6565	27.5873	26.9744	26.6186	25.7298	26.2149	25.6423	27.2226	26.5137	25.789	26.1833	26.1849	26.6226	3	8	7	6	7	6	7	8	6	6	6	7	5	6	6	5	5	5
P11276	P11276	Fibronectin;Anastellin	Fn1	0.205096	-0.168394	-0.37349	0.565554	0.542996	0.448085	9	5	5	29.1277	30.1758	30.4873	30.4866	30.3303	29.98	30.0111	29.9008	29.6225	30.681	29.1886	30.3575	29.5018	31.3644	30.5771	29.3253	29.7467	29.3183	30.2584	41	59	53	56	62	58	60	56	48	54	48	61	52	58	52	51	50	42
B1AXV0	B1AXV0	DOMON domain-containing protein FRRS1L	Frrs1l	0.327933	0.330863	0.00293	0.102265	0.0841319	0.98893	9	5	5	24.0654	24.4225	24.6218	25.1534	24.767	24.7586	24.2745	24.7884	24.4535	25.223	24.7676	24.8725	24.4363	25.2875	25.1357	24.5299	24.7088	24.9845	25.2427	4	5	4	5	4	5	4	4	5	6	5	5	4	3	6	5	4	6
Q61553	Q61553	Fascin	Fscn1	NaN	NaN	NaN	NaN	NaN	NaN	4	1	1	23.0323	22.8192	23.3998	NaN	NaN	NaN	NaN	NaN	22.7625	NaN	NaN	NaN	NaN	23.0483	NaN	22.565	NaN	NaN	NaN	4	3	2	2	1	1	1	1	2	1	0	0	1	2	3	2	0	1
Q62356	Q62356	Follistatin-related protein 1	Fstl1	0.0574978	-0.143868	-0.201366	0.795701	0.42634	0.427446	9	5	5	27.2732	27.8722	28.0454	28.2954	27.8937	27.384	27.4437	27.6781	27.5256	28.0771	27.085	27.9572	27.4878	28.2421	27.5077	27.394	27.5501	27.385	28.0057	10	11	9	10	9	10	11	10	9	10	11	9	10	9	10	9	9	8
Q8BFR2;Q5STE3	Q8BFR2	Follistatin-related protein 5	Fstl5	-0.0901056	-3.06694	-2.97684	0.931007	0.000976288	0.134519	9	4	3	23.9923	25.339	24.173	25.2347	26.5955	26.5644	23.6142	24.7987	25.1439	26.8906	23.3549	21.9398	NaN	27.6568	22.5123	NaN	NaN	22.3322	21.1066	8	11	8	9	11	12	7	11	11	12	7	4	0	12	3	1	1	4
P09528	P09528	Ferritin heavy chain;Ferritin heavy chain, N-terminally processed	Fth1	-0.13647	0.170152	0.306622	0.652238	0.390893	0.409746	9	5	5	23.7498	24.4285	25.0025	24.5514	24.9744	24.3695	24.2199	24.5124	24.4048	25.0972	24.0915	23.895	23.4563	25.1183	24.8035	24.3664	24.4731	24.5503	24.9982	5	6	6	5	5	6	6	6	5	4	5	5	5	4	3	4	5	4
Q99LJ1	Q99LJ1	Tissue alpha-L-fucosidase	Fuca1	-0.478094	-0.161624	0.31647	0.072794	0.272642	0.354208	8	5	5	NaN	23.4428	23.6895	23.6253	23.6443	23.2201	23.3189	23.4266	23.162	23.3342	22.3564	22.9312	22.3404	23.8533	23.664	23.0742	23.0382	23.0518	23.5695	1	5	3	3	4	5	4	5	3	4	4	5	3	4	4	3	4	4
Q8R2K1	Q8R2K1	Fucose mutarotase	Fuom	NaN	NaN	NaN	NaN	NaN	NaN	0	0	1	NaN	NaN	NaN	NaN	NaN	NaN	NaN	NaN	NaN	NaN	NaN	NaN	NaN	NaN	NaN	NaN	NaN	NaN	20.976	1	1	0	1	1	1	1	1	0	1	1	1	1	1	1	1	1	1
Q04646	Q04646	Sodium/potassium-transporting ATPase subunit gamma	Fxyd2	NaN	NaN	NaN	NaN	NaN	NaN	1	0	1	NaN	NaN	NaN	NaN	NaN	NaN	NaN	NaN	23.9208	NaN	NaN	NaN	NaN	NaN	NaN	NaN	NaN	NaN	23.5201	1	1	1	1	1	1	1	1	2	0	1	1	1	2	1	1	1	1
P70699	P70699	Lysosomal alpha-glucosidase	Gaa	-0.506518	-0.211116	0.295402	0.0605312	0.320338	0.284332	9	5	5	24.0535	25.0608	25.2358	25.0849	25.2827	25.1189	24.8142	24.9851	24.4619	24.4595	23.9603	24.4488	23.9272	25.1703	25.1676	24.5472	24.5489	24.4875	24.6919	4	8	8	9	6	9	9	9	6	9	6	5	3	6	6	6	8	7
O08912	O08912	Polypeptide N-acetylgalactosaminyltransferase 1;Polypeptide N-acetylgalactosaminyltransferase 1 soluble form	Galnt1	-0.521276	0.148849	0.670125	0.0791982	0.51009	0.0159302	9	3	4	22.7352	23.813	23.7079	24.0926	24.0047	23.7557	23.3303	23.6946	23.3518	NaN	22.9323	23.4715	22.861	NaN	NaN	23.6309	23.6597	23.7563	23.9866	3	4	3	4	3	3	4	4	4	2	3	3	3	3	2	4	2	3
Q9JJ61	Q9JJ61	Polypeptide N-acetylgalactosaminyltransferase 16	Galnt16	0.167292	-0.210672	-0.377964	0.327569	0.24961	0.0564945	9	5	5	24.7762	24.8789	25.0498	25.6015	24.9856	24.4743	24.7666	25.2181	25.0989	25.2753	24.932	24.9727	25.4979	25.0752	24.93	24.3448	24.6294	24.8372	25.1218	1	3	3	3	3	3	3	3	3	3	3	3	2	4	3	3	3	3
Q8K1B9	Q8K1B9	Polypeptide N-acetylgalactosaminyltransferase 18	Galnt18	NaN	NaN	NaN	NaN	NaN	NaN	7	0	0	NaN	22.0454	NaN	22.8555	22.1633	22.6388	22.1497	22.6378	22.3632	NaN	NaN	NaN	NaN	NaN	NaN	NaN	NaN	NaN	NaN	1	2	1	2	2	2	2	2	2	1	1	1	1	1	1	1	1	1
Q6PB93	Q6PB93	Polypeptide N-acetylgalactosaminyltransferase 2;Polypeptide N-acetylgalactosaminyltransferase 2 soluble form	Galnt2	0.175345	0.152457	-0.022888	0.492737	0.526386	0.951772	6	5	5	NaN	22.9664	NaN	22.971	22.8993	22.8892	22.6967	22.8802	NaN	22.917	22.5035	23.0398	22.7697	24.0658	23.4042	22.5205	22.8146	22.6107	23.8314	2	2	2	3	3	3	2	3	2	3	4	3	3	2	3	4	4	3
Q8BHN3	Q8BHN3	Neutral alpha-glucosidase AB	Ganab	-0.0513873	0.0378987	0.089286	0.809573	0.830517	0.767134	9	5	5	25.3694	25.8091	25.9179	26.1551	26.0312	25.7217	25.6426	25.9832	25.4435	26.0485	25.4112	25.6359	25.1213	26.456	26.1484	25.6278	25.3981	25.6411	26.304	12	16	14	17	15	16	18	15	16	15	13	15	12	15	14	14	15	12
P06837	P06837	Neuromodulin	Gap43	NaN	NaN	NaN	NaN	NaN	NaN	1	2	0	NaN	NaN	NaN	22.5335	NaN	NaN	NaN	NaN	NaN	23.2026	22.1973	NaN	NaN	NaN	NaN	NaN	NaN	NaN	NaN	1	1	2	2	2	2	0	1	2	2	2	2	1	2	2	1	0	1
P16858;Q64467	P16858	Glyceraldehyde-3-phosphate dehydrogenase	Gapdh	-1.85788	-0.919283	0.9386	0.0412226	0.298055	0.072386	9	5	5	29.7908	28.3164	32.6372	27.6863	27.3144	28.9172	27.1846	29.2691	27.2857	27.0519	26.6103	26.0836	27.267	27.2543	29.3266	27.3289	27.4129	27.1793	27.7124	13	15	17	11	12	15	11	16	11	10	13	9	11	8	15	11	14	10
Q64737	Q64737	Trifunctional purine biosynthetic protein adenosine-3;Phosphoribosylamine--glycine ligase;Phosphoribosylformylglycinamidine cyclo-ligase;Phosphoribosylglycinamide formyltransferase	Gart	NaN	NaN	NaN	NaN	NaN	NaN	1	0	0	NaN	NaN	21.4075	NaN	NaN	NaN	NaN	NaN	NaN	NaN	NaN	NaN	NaN	NaN	NaN	NaN	NaN	NaN	NaN	0	0	1	0	0	0	1	0	0	0	1	0	1	1	1	1	1	0
Q61592;P39655	Q61592	Growth arrest-specific protein 6	Gas6	-0.31728	-0.146062	0.171218	0.110947	0.364498	0.375822	9	5	5	26.1763	26.7009	26.5898	26.7943	27.1565	26.9986	26.9996	26.8969	26.4104	26.9583	25.9341	26.4315	26.4002	26.4247	26.812	26.7827	26.559	26.4256	26.4255	9	11	12	13	13	14	14	12	13	9	7	11	8	12	10	10	10	10
Q9D6Y9	Q9D6Y9	1,4-alpha-glucan-branching enzyme	Gbe1	NaN	NaN	NaN	NaN	NaN	NaN	1	0	0	NaN	NaN	23.0694	NaN	NaN	NaN	NaN	NaN	NaN	NaN	NaN	NaN	NaN	NaN	NaN	NaN	NaN	NaN	NaN	0	0	2	0	0	0	0	0	0	0	0	0	0	0	1	0	0	0
P21614	P21614	Vitamin D-binding protein	Gc	0.874247	0.685983	-0.188264	0.0224101	0.0291526	0.715398	9	5	5	31.1583	31.7881	32.3105	31.8338	32.3194	32.0267	31.6137	32.0043	31.503	33.1205	31.8189	32.2992	32.27	34.0615	33.5874	32.1453	32.1429	31.9572	32.7958	21	28	26	24	27	27	25	26	25	28	25	28	25	29	29	26	26	23
P97494	P97494	Glutamate--cysteine ligase catalytic subunit	Gclc	NaN	NaN	NaN	NaN	NaN	NaN	0	0	1	NaN	NaN	NaN	NaN	NaN	NaN	NaN	NaN	NaN	NaN	NaN	NaN	NaN	NaN	21.8752	NaN	NaN	NaN	NaN	1	0	2	0	0	1	0	0	0	0	0	0	0	0	1	0	0	0
O09172	O09172	Glutamate--cysteine ligase regulatory subunit	Gclm	NaN	NaN	NaN	NaN	NaN	NaN	1	0	0	NaN	NaN	NaN	NaN	NaN	20.753	NaN	NaN	NaN	NaN	NaN	NaN	NaN	NaN	NaN	NaN	NaN	NaN	NaN	1	0	1	0	0	1	0	0	0	0	0	0	0	0	0	0	0	0
P97402	P97402	N-acetyllactosaminide beta-1,6-N-acetylglucosaminyl-transferase	Gcnt2	NaN	NaN	NaN	NaN	NaN	NaN	0	0	1	NaN	NaN	NaN	NaN	NaN	NaN	NaN	NaN	NaN	NaN	NaN	NaN	NaN	NaN	NaN	NaN	NaN	NaN	22.6421	1	1	1	0	1	1	1	1	0	1	0	1	1	1	1	1	0	1
Q9R111	Q9R111	Guanine deaminase	Gda	-1.11683	-0.78873	0.328098	0.0117839	0.0139838	0.533466	9	5	5	25.6295	25.5514	26.6842	26.2491	26.01	25.8562	25.2509	25.733	25.3334	24.7757	24.4991	24.2414	23.6704	26.2836	24.845	24.6658	24.5226	25.139	25.9382	13	14	16	18	15	13	14	12	9	6	8	7	3	12	7	8	8	8
P50396	P50396	Rab GDP dissociation inhibitor alpha	Gdi1	0.247725	0.569897	0.322172	0.414715	0.069052	0.260743	9	5	5	23.6991	24.6752	24.9949	24.6044	24.3132	24.9003	23.9702	25.214	23.7084	25.1855	24.1634	24.7699	24.3277	25.0586	25.6164	24.5375	24.9036	24.9302	25.1282	7	11	8	9	10	9	4	11	5	8	9	8	4	9	9	4	6	5
Q61598	Q61598	Rab GDP dissociation inhibitor beta	Gdi2	-0.272587	0.503846	0.776433	0.798137	0.625851	0.538374	9	3	5	22.7368	23.8838	26.497	22.3896	21.2753	24.476	21.3339	24.8956	22.9105	22.5123	23.4507	23.352	NaN	NaN	26.8795	23.3832	22.8184	21.7474	24.5788	5	8	11	5	2	7	2	6	5	4	5	5	1	2	10	5	4	3
P03995	P03995	Glial fibrillary acidic protein	Gfap	0.357098	0.649453	0.292355	NaN	NaN	NaN	5	2	2	NaN	22.444	NaN	23.9775	22.2661	NaN	NaN	22.1719	22.1408	23.5808	NaN	22.3335	NaN	NaN	23.3551	NaN	NaN	23.1439	NaN	0	2	0	4	4	0	0	2	3	3	1	3	1	0	3	1	0	5
O08842	O08842	GDNF family receptor alpha-2	Gfra2	0.224766	0.029498	-0.195268	0.38239	0.908058	0.467501	9	5	5	24.7819	25.9027	26.062	26.2935	25.9867	25.7006	25.3175	25.9447	25.4149	26.1407	25.6455	25.701	25.6498	26.5449	25.7767	25.2785	25.487	25.7947	26.3687	6	8	8	6	7	6	6	7	6	5	7	6	6	4	6	6	6	6
J3KML8	J3KML8	Golgi-associated olfactory signaling regulator	Gfy	NaN	NaN	NaN	NaN	NaN	NaN	0	1	0	NaN	NaN	NaN	NaN	NaN	NaN	NaN	NaN	NaN	21.6761	NaN	NaN	NaN	NaN	NaN	NaN	NaN	NaN	NaN	1	1	0	1	2	1	0	0	1	1	0	0	0	0	0	0	0	0
Q9Z0L8	Q9Z0L8	Gamma-glutamyl hydrolase	Ggh	0.143526	0.0540376	-0.089488	0.587913	0.796746	0.756483	9	5	5	25.9651	27.3123	27.2194	26.7131	26.6603	26.7846	26.7447	26.8578	26.3721	27.1255	26.5338	26.9508	26.1668	27.6237	27.2478	26.5555	26.7077	26.6047	26.8375	8	9	7	8	8	6	8	6	7	8	8	9	7	8	7	8	8	7
P16882	P16882	Growth hormone receptor;Growth hormone-binding protein	Ghr	NaN	NaN	NaN	NaN	NaN	NaN	0	1	0	NaN	NaN	NaN	NaN	NaN	NaN	NaN	NaN	NaN	NaN	NaN	NaN	NaN	21.9187	NaN	NaN	NaN	NaN	NaN	0	0	0	0	0	0	1	0	0	0	0	0	0	1	0	0	0	0
Q9D0T7	Q9D0T7	Gastrokine-3	Gkn3	-0.113309	0.0977688	0.211078	0.67967	0.63496	0.544503	8	4	4	NaN	24.9107	24.7867	24.2768	24.309	23.9032	24.4843	24.681	24.1292	24.8104	24.2528	NaN	23.5071	24.7169	NaN	24.3068	24.332	24.5874	24.9054	1	4	3	3	3	3	2	3	3	3	3	1	2	2	1	2	2	2
P51569	P51569	Alpha-galactosidase A	Gla	NaN	NaN	NaN	NaN	NaN	NaN	0	1	0	NaN	NaN	NaN	NaN	NaN	NaN	NaN	NaN	NaN	NaN	19.1587	NaN	NaN	NaN	NaN	NaN	NaN	NaN	NaN	0	0	0	1	1	1	1	1	1	0	1	0	0	0	0	0	0	0
Q9CPU0	Q9CPU0	Lactoylglutathione lyase	Glo1	NaN	NaN	NaN	NaN	NaN	NaN	1	1	1	NaN	NaN	23.7887	NaN	NaN	NaN	NaN	NaN	NaN	21.9797	NaN	NaN	NaN	NaN	22.6324	NaN	NaN	NaN	NaN	1	0	2	1	0	1	0	1	0	2	1	1	1	1	2	1	1	1
Q9QUH0	Q9QUH0	Glutaredoxin-1	Glrx	NaN	NaN	NaN	NaN	NaN	NaN	1	2	1	NaN	NaN	24.8948	NaN	NaN	NaN	NaN	NaN	NaN	24.4594	NaN	NaN	NaN	24.4052	24.444	NaN	NaN	NaN	NaN	1	1	2	1	1	1	1	1	1	2	1	0	1	2	2	1	1	1
Q9CQM9	Q9CQM9	Glutaredoxin-3	Glrx3	NaN	NaN	NaN	NaN	NaN	NaN	2	1	1	20.8986	NaN	23.5687	NaN	NaN	NaN	NaN	NaN	NaN	NaN	20.2308	NaN	NaN	NaN	21.9989	NaN	NaN	NaN	NaN	3	1	3	1	0	1	0	1	1	1	2	0	1	0	2	0	1	0
P26443	P26443	Glutamate dehydrogenase 1, mitochondrial	Glud1	NaN	NaN	NaN	NaN	NaN	NaN	0	0	1	NaN	NaN	NaN	NaN	NaN	NaN	NaN	NaN	NaN	NaN	NaN	NaN	NaN	NaN	21.2641	NaN	NaN	NaN	NaN	0	0	1	0	0	0	0	0	0	0	0	0	1	0	1	0	0	0
P15105	P15105	Glutamine synthetase	Glul	-1.02425	0.578838	1.60309	0.150194	0.398381	0.094087	9	3	5	22.8104	24.0211	24.9838	23.0036	22.2272	24.3127	23.0966	25.0816	22.2768	22.7608	22.3984	NaN	22.3726	NaN	26.2002	23.3475	23.0354	23.2529	24.7325	2	7	3	2	2	5	2	6	2	3	2	1	2	1	7	4	2	4
Q02596	Q02596	Glycosylation-dependent cell adhesion molecule 1	Glycam1	NaN	NaN	NaN	NaN	NaN	NaN	0	0	1	NaN	NaN	NaN	NaN	NaN	NaN	NaN	NaN	NaN	NaN	NaN	NaN	NaN	NaN	NaN	NaN	21.9127	NaN	NaN	0	0	0	0	0	0	0	0	1	0	0	0	0	1	1	0	1	0
P01642	P01642	Ig kappa chain V-V region L7	Gm10881	NaN	NaN	NaN	NaN	NaN	NaN	0	0	1	NaN	NaN	NaN	NaN	NaN	NaN	NaN	NaN	NaN	NaN	NaN	NaN	NaN	NaN	NaN	NaN	NaN	NaN	18.3384	0	1	0	1	1	1	0	0	0	1	0	0	0	1	1	0	0	1
Q3UR78	Q3UR78	Neuropeptide-like protein C4orf48 homolog	Gm1673	0.65199	0.47342	-0.17857	0.0117269	0.0579806	0.567513	9	5	5	25.8081	25.8775	26.1564	26.5863	26.4828	26.0464	25.5535	26.1051	25.604	27.1629	26.286	26.3971	26.3444	27.1919	26.7927	26.2466	25.8831	26.4231	27.1439	3	4	4	3	4	4	4	4	3	4	4	4	4	2	3	4	4	4
Q60648	Q60648	Ganglioside GM2 activator	Gm2a	-0.22859	-0.013526	0.215064	0.276687	0.937254	0.334868	9	5	5	29.5743	30.2629	30.388	30.5842	30.4544	30.1958	30.3309	30.5662	29.8705	30.1122	29.7158	30.1623	29.5296	30.5745	30.603	30.0406	30.0589	30.2842	30.1831	6	8	8	8	8	8	8	8	8	7	7	7	7	7	7	8	8	8
P01628;P01627	P01628;P01627	Ig kappa chain V-II region MOPC 511;Ig kappa chain V-II region VKappa167	Gm5153	NaN	NaN	NaN	NaN	NaN	NaN	0	0	1	NaN	NaN	NaN	NaN	NaN	NaN	NaN	NaN	NaN	NaN	NaN	NaN	NaN	NaN	NaN	NaN	19.0733	NaN	NaN	0	0	0	0	0	0	0	0	0	0	0	1	0	0	0	0	1	0
P01639	P01639	Ig kappa chain V-V region MOPC 41	Gm5571	NaN	NaN	NaN	NaN	NaN	NaN	0	1	2	NaN	NaN	NaN	NaN	NaN	NaN	NaN	NaN	NaN	NaN	NaN	NaN	NaN	25.0663	NaN	22.1869	22.3621	NaN	NaN	0	1	0	0	0	0	0	0	0	0	1	1	0	2	1	2	2	1
Q9CQI3;Q9ERL7	Q9CQI3	Glia maturation factor beta	Gmfb	-0.832979	0.0247622	0.857742	NaN	0.95467	NaN	9	2	3	22.1948	22.4676	23.12	21.9892	22.197	22.4075	21.5758	22.6905	21.631	NaN	21.6646	NaN	21.1746	NaN	23.4651	21.6115	NaN	21.7554	NaN	2	3	3	2	2	2	3	3	2	1	2	1	2	1	2	3	1	2
Q9Z0F1	Q9Z0F1	Neuroendocrine secretory protein 55;LHAL tetrapeptide;GPIPIRRH peptide	Gnas	NaN	NaN	NaN	NaN	NaN	NaN	0	0	1	NaN	NaN	NaN	NaN	NaN	NaN	NaN	NaN	NaN	NaN	NaN	NaN	NaN	NaN	NaN	NaN	NaN	NaN	23.4375	1	1	1	1	1	1	1	1	1	1	1	1	1	1	1	1	1	1
Q69ZN6	Q69ZN6	N-acetylglucosamine-1-phosphotransferase subunits alpha/beta;N-acetylglucosamine-1-phosphotransferase subunit alpha;N-acetylglucosamine-1-phosphotransferase subunit beta	Gnptab	NaN	NaN	NaN	NaN	NaN	NaN	0	0	1	NaN	NaN	NaN	NaN	NaN	NaN	NaN	NaN	NaN	NaN	NaN	NaN	NaN	NaN	NaN	NaN	NaN	20.5404	NaN	1	0	1	1	0	1	0	1	1	1	0	0	0	0	1	1	0	1
Q6S5C2	Q6S5C2	N-acetylglucosamine-1-phosphotransferase subunit gamma	Gnptg	NaN	NaN	NaN	NaN	NaN	NaN	4	0	0	NaN	NaN	22.9783	23.1277	NaN	22.609	NaN	NaN	22.3527	NaN	NaN	NaN	NaN	NaN	NaN	NaN	NaN	NaN	NaN	1	2	2	3	2	2	1	1	3	0	1	1	1	0	1	2	1	1
Q8BFR4	Q8BFR4	N-acetylglucosamine-6-sulfatase	Gns	-0.587859	-0.372217	0.215642	0.00668795	0.0378645	0.341311	9	5	5	24.8172	24.8351	25.3252	25.1227	25.1337	24.5522	24.8501	24.8181	24.4108	24.3272	23.9542	24.3805	23.9118	24.8565	24.9871	24.3871	24.2952	24.326	24.513	6	7	7	7	7	7	7	7	6	7	6	5	4	6	5	5	5	5
Q8BXA1	Q8BXA1	Golgi integral membrane protein 4	Golim4	NaN	NaN	NaN	NaN	NaN	NaN	0	0	1	NaN	NaN	NaN	NaN	NaN	NaN	NaN	NaN	NaN	NaN	NaN	NaN	NaN	NaN	NaN	NaN	NaN	22.0153	NaN	0	0	1	1	1	0	1	1	1	0	1	1	1	1	1	1	1	1
Q91XA2	Q91XA2	Golgi membrane protein 1	Golm1	-0.250988	-0.525943	-0.274955	0.12386	0.0151225	0.126009	9	4	3	22.7687	22.3972	22.7043	23.0983	22.5146	22.2794	22.237	22.6431	22.3598	22.2419	22.1137	22.4857	22.378	NaN	22.1887	NaN	21.7554	22.1455	NaN	2	3	3	3	2	2	3	2	2	4	4	3	2	1	2	0	2	2
P05201	P05201	Aspartate aminotransferase, cytoplasmic	Got1	0.43934	0.353688	-0.085652	0.206092	0.263252	0.760837	9	5	5	28.67	29.6358	30.9198	30.1167	29.9944	29.9103	29.3611	29.8471	29.3419	30.7001	29.5208	30.16	29.8834	30.7085	30.4467	29.8209	29.8427	29.9764	30.458	20	27	26	26	26	26	22	24	24	27	24	28	25	25	26	25	26	26
P05202	P05202	Aspartate aminotransferase, mitochondrial	Got2	-0.936235	-0.482247	0.453988	0.306686	0.609327	0.322228	6	4	4	25.2385	NaN	26.4796	22.7609	22.8295	22.8787	NaN	22.4681	NaN	22.7641	NaN	22.584	23.2295	22.7809	24.4471	22.6779	22.874	NaN	23.1756	8	1	11	2	2	5	1	3	1	3	3	5	5	2	7	5	5	1
O35930	O35930	Platelet glycoprotein Ib alpha chain	Gp1ba	NaN	NaN	NaN	NaN	NaN	NaN	1	0	0	NaN	NaN	NaN	NaN	NaN	NaN	20.9559	NaN	NaN	NaN	NaN	NaN	NaN	NaN	NaN	NaN	NaN	NaN	NaN	0	0	0	0	1	0	2	1	1	1	1	1	0	1	1	0	0	0
Q9QZF2	Q9QZF2	Glypican-1;Secreted glypican-1	Gpc1	0.239683	0.118523	-0.12116	0.297937	0.566755	0.660977	9	5	5	25.5757	26.007	26.6425	26.7264	26.3503	26.3733	26.0393	26.3586	26.0662	26.922	25.8697	26.5176	26.16	26.9176	26.7062	26.1454	26.1242	25.9977	26.8076	7	12	10	10	12	11	10	10	10	11	12	11	11	13	14	13	11	11
P51655	P51655	Glypican-4;Secreted glypican-4	Gpc4	NaN	NaN	NaN	NaN	NaN	NaN	1	0	0	NaN	NaN	NaN	23.5194	NaN	NaN	NaN	NaN	NaN	NaN	NaN	NaN	NaN	NaN	NaN	NaN	NaN	NaN	NaN	2	2	1	3	1	2	2	2	3	1	1	1	2	1	1	1	1	2
Q8CAL5	Q8CAL5	Glypican-5;Secreted glypican-5	Gpc5	-0.00980444	0.181896	0.1917	0.967175	0.404554	0.489248	9	5	5	22.5645	23.5355	23.6435	23.6568	23.7312	23.4958	22.9615	23.2741	23.1187	23.4763	22.793	23.5926	22.8664	23.879	23.811	23.3169	23.1756	23.2881	23.9743	3	4	3	4	5	5	5	5	4	3	4	5	4	2	4	5	4	3
P13707	P13707	Glycerol-3-phosphate dehydrogenase [NAD(+)], cytoplasmic	Gpd1	NaN	NaN	NaN	NaN	NaN	NaN	2	0	0	24.5544	NaN	27.2456	NaN	NaN	NaN	NaN	NaN	NaN	NaN	NaN	NaN	NaN	NaN	NaN	NaN	NaN	NaN	NaN	6	0	8	0	0	1	1	0	0	0	0	0	1	0	0	0	0	0
Q3ULJ0	Q3ULJ0	Glycerol-3-phosphate dehydrogenase 1-like protein	Gpd1l	NaN	NaN	NaN	NaN	NaN	NaN	0	0	1	NaN	NaN	NaN	NaN	NaN	NaN	NaN	NaN	NaN	NaN	NaN	NaN	NaN	NaN	20.119	NaN	NaN	NaN	NaN	0	0	1	0	0	0	0	2	0	0	0	0	0	0	1	0	0	0
P06745;CON__Q3ZBD7	P06745	Glucose-6-phosphate isomerase	Gpi	0.217252	0.470646	0.253394	0.760009	0.540232	0.57906	9	5	5	25.7916	25.7059	29.3208	25.1494	25.1623	26.0566	24.5762	26.1288	23.9968	26.2835	25.4688	25.8091	26.0479	26.3039	27.7904	25.5758	25.873	25.6352	26.3058	10	10	22	9	6	12	5	12	6	8	12	12	11	9	17	13	14	10
O70362	O70362	Phosphatidylinositol-glycan-specific phospholipase D	Gpld1	0.207616	0.179474	-0.028142	0.648987	0.605978	0.961613	9	5	5	26.3084	27.7035	28.2222	27.8172	28.1127	27.8294	27.4679	27.5445	26.9781	28.2371	27.0628	27.368	26.6996	29.4395	28.5832	27.1228	27.3582	27.3732	28.2289	13	18	15	16	16	19	14	14	12	17	17	16	12	16	17	15	18	15
P35802	P35802	Neuronal membrane glycoprotein M6-a	Gpm6a	NaN	NaN	NaN	NaN	NaN	NaN	0	0	1	NaN	NaN	NaN	NaN	NaN	NaN	NaN	NaN	NaN	NaN	NaN	NaN	NaN	NaN	NaN	NaN	NaN	NaN	23.3079	1	1	1	1	1	1	1	1	1	1	1	1	1	1	1	1	0	1
Q9QY42	Q9QY42	Prosaposin receptor GPR37	Gpr37	0.407193	-0.0474849	-0.454678	0.158341	0.804834	0.227523	9	5	5	25.5447	25.0077	24.9881	24.7129	24.8453	24.7502	24.4458	24.9291	24.4509	25.6	24.1755	25.2237	25.2353	26.0651	25.3497	24.6381	24.7838	24.4146	24.84	2	3	2	2	3	2	2	2	3	2	3	2	2	2	3	2	2	2
Q99JG2	Q99JG2	Prosaposin receptor GPR37L1	Gpr37l1	0.723357	0.696483	-0.026874	0.114178	0.0887007	0.931158	9	5	5	24.6117	25.2591	26.9141	26.2664	26.3907	25.9501	24.8302	26.3094	25.0218	26.7046	25.8218	26.4178	25.9105	27.4028	26.5206	26.3032	26.3582	26.22	26.7212	2	3	3	3	3	3	3	3	3	2	2	3	3	3	3	3	2	2
Q8QZR5	Q8QZR5	Alanine aminotransferase 1	Gpt	NaN	NaN	NaN	NaN	NaN	NaN	1	0	0	NaN	NaN	23.0489	NaN	NaN	NaN	NaN	NaN	NaN	NaN	NaN	NaN	NaN	NaN	NaN	NaN	NaN	NaN	NaN	0	0	3	0	0	0	0	0	0	0	0	0	0	0	0	0	0	0
P11352	P11352	Glutathione peroxidase 1	Gpx1	-1.14848	-0.45614	0.692342	0.194131	NaN	NaN	7	4	2	24.5283	23.3811	26.5477	23.7109	22.3746	23.4442	NaN	21.7227	NaN	23.241	22.1954	22.4482	22.2126	NaN	23.2046	NaN	NaN	NaN	23.2287	4	2	9	3	3	5	2	3	2	2	4	4	3	2	5	2	2	3
P46412;P21765	P46412	Glutathione peroxidase 3	Gpx3	-0.675238	-0.397492	0.277746	0.251667	0.262333	0.742394	9	5	5	26.1093	26.7813	27.5931	26.6604	26.8219	26.9641	26.553	26.636	26.1179	26.0105	24.8096	25.2175	25.2383	28.813	27.2793	25.8586	25.3835	25.8678	27.0883	5	7	7	6	7	7	6	6	7	6	5	6	5	8	5	5	5	6
Q91WR8	Q91WR8	Glutathione peroxidase 6	Gpx6	1.65324	NaN	NaN	NaN	NaN	NaN	2	2	0	NaN	NaN	NaN	21.8891	23.0669	NaN	NaN	NaN	NaN	23.4248	NaN	NaN	NaN	24.8376	NaN	NaN	NaN	NaN	NaN	1	1	0	2	3	2	2	0	1	3	2	0	0	3	0	0	0	0
Q91Z53	Q91Z53	Glyoxylate reductase/hydroxypyruvate reductase	Grhpr	-0.781539	-0.0355924	0.745947	0.218201	0.956728	0.286188	9	4	5	23.5721	22.3498	25.427	22.4597	22.2276	22.9277	22.2213	23.9971	21.9829	22.9214	21.8178	21.9268	22.2813	NaN	25.1204	22.5279	22.479	22.2775	22.509	5	5	8	5	4	5	4	7	3	2	4	3	2	0	6	5	5	5
Q9Z2W8	Q9Z2W8	Glutamate receptor 4	Gria4	-0.107857	0.284295	0.392152	0.701522	0.201689	0.229713	9	5	5	24.0987	24.6541	25.1501	25.1396	24.745	24.4466	24.1178	24.9261	24.1883	24.6283	24.0002	24.9453	23.7395	25.1842	25.162	24.6258	24.6943	24.757	25.2192	3	4	4	6	5	4	5	5	5	5	4	3	4	4	6	4	4	5
P28798	P28798	Granulins;Acrogranin;Granulin-1;Granulin-2;Granulin-3;Granulin-4;Granulin-5;Granulin-6;Granulin-7	Grn	0.306469	-0.0499251	-0.356394	0.224725	0.837348	0.241146	9	5	5	25.1331	26.1287	26.4468	26.2347	26.0905	25.9419	25.6757	26.1486	25.4462	26.6364	25.7322	26.0667	25.9252	26.753	26.3168	25.5407	25.9222	25.3012	26.2507	5	9	6	8	10	9	8	8	9	10	8	8	6	8	9	9	9	7
Q8R1I2	Q8R1I2	Gastrin-releasing peptide;Neuromedin-C	Grp	-0.649577	0.0316883	0.681265	NaN	0.927253	NaN	9	2	4	22.499	23.3697	24.5192	23.9736	23.4334	23.2104	23.1008	23.8711	23.1975	NaN	NaN	NaN	22.7983	22.8303	NaN	23.3621	23.0349	23.3733	24.2119	2	2	2	2	2	2	2	2	2	1	2	1	2	2	1	2	2	2
P13020;CON__Q3SX14	P13020	Gelsolin	Gsn	0.15968	-0.0545804	-0.21426	0.671795	0.846746	0.663792	9	5	5	30.6812	31.6172	32.0131	31.6779	31.9257	31.4412	31.0243	31.5899	30.8026	32.057	30.5038	31.393	31.0584	32.8824	32.2374	31.1568	31.1535	30.8483	31.4273	31	32	35	33	31	28	33	34	29	32	26	29	29	32	31	29	29	29
P47791	P47791	Glutathione reductase, mitochondrial	Gsr	0.239412	0.393012	0.1536	NaN	NaN	NaN	3	2	2	22.2515	NaN	NaN	22.5493	NaN	22.3658	NaN	NaN	NaN	NaN	NaN	22.3921	22.8645	NaN	NaN	22.7013	NaN	NaN	22.8625	3	2	1	2	2	2	2	2	2	2	2	2	2	2	2	2	2	2
P51855	P51855	Glutathione synthetase	Gss	NaN	NaN	NaN	NaN	NaN	NaN	0	0	1	NaN	NaN	NaN	NaN	NaN	NaN	NaN	NaN	NaN	NaN	NaN	NaN	NaN	NaN	NaN	NaN	NaN	NaN	20.2788	1	1	1	0	0	1	1	1	1	1	1	0	1	1	1	1	1	1
P10649	P10649	Glutathione S-transferase Mu 1	Gstm1	0.150771	1.50757	1.35679	0.846084	0.0988791	0.0671941	9	5	5	22.748	23.4575	26.3831	22.5771	22.3659	25.1003	22.2792	25.6502	22.3749	23.6261	23.3106	24.1934	23.2261	24.6956	26.9945	25.0638	24.5621	23.5302	25.6851	3	6	7	3	3	4	3	6	3	5	6	4	4	3	6	6	6	4
P15626;O35660	P15626	Glutathione S-transferase Mu 2	Gstm2	-0.543345	0.24927	0.792615	0.229372	0.647353	0.083793	4	4	4	NaN	NaN	24.8988	23.2253	NaN	23.4252	NaN	24.1059	NaN	23.3772	23.0856	23.2457	NaN	23.7733	25.1846	23.7336	23.6482	NaN	24.0859	0	1	5	2	1	4	1	6	1	3	2	2	2	2	5	5	5	2
P48774	P48774	Glutathione S-transferase Mu 5	Gstm5	NaN	0.536653	NaN	NaN	0.664899	NaN	3	1	3	NaN	NaN	22.9243	NaN	NaN	22.5296	NaN	22.4435	NaN	NaN	NaN	NaN	21.9754	NaN	25.4441	21.903	NaN	NaN	22.1602	2	1	4	0	0	3	0	2	1	1	1	0	2	0	4	3	1	0
P19157;P46425	P19157;P46425	Glutathione S-transferase P 1;Glutathione S-transferase P 2	Gstp1;Gstp2	-0.722701	0.328961	1.05166	0.203317	0.585837	0.0932768	9	5	5	24.5719	25.4282	27.3587	24.7284	24.551	26.1187	24.3907	26.3275	24.3264	24.6478	24.2572	24.1651	24.0937	25.779	27.248	25.3203	24.986	24.6808	25.966	6	5	9	4	5	6	4	8	3	3	4	4	5	3	4	5	4	4
Q64471	Q64471	Glutathione S-transferase theta-1	Gstt1	NaN	NaN	NaN	NaN	NaN	NaN	5	0	1	NaN	22.2873	22.9354	NaN	NaN	22.4435	NaN	22.5188	21.5187	NaN	NaN	NaN	NaN	NaN	23.2737	NaN	NaN	NaN	NaN	1	2	3	0	0	3	0	3	3	0	1	0	0	1	2	1	1	2
Q9WVL0	Q9WVL0	Maleylacetoacetate isomerase	Gstz1	NaN	NaN	NaN	NaN	NaN	NaN	0	0	1	NaN	NaN	NaN	NaN	NaN	NaN	NaN	NaN	NaN	NaN	NaN	NaN	NaN	NaN	NaN	NaN	NaN	NaN	18.3105	0	0	1	0	0	0	0	0	0	0	1	0	0	0	1	1	0	0
Q9Z1E4	Q9Z1E4	Glycogen [starch] synthase, muscle	Gys1	NaN	NaN	NaN	NaN	NaN	NaN	1	0	0	NaN	NaN	21.6811	NaN	NaN	NaN	NaN	NaN	NaN	NaN	NaN	NaN	NaN	NaN	NaN	NaN	NaN	NaN	NaN	0	0	2	0	0	0	0	0	0	0	0	0	0	0	0	0	0	0
P01898	P01898	H-2 class I histocompatibility antigen, Q10 alpha chain	H2-Q10	0.118419	0.353739	0.235319	0.849205	0.532	0.792776	8	5	4	NaN	22.2802	24.1252	22.3117	23.5544	23.555	22.102	22.4575	22.1247	23.895	21.6653	22.0135	22.1405	24.947	24.5623	22.4796	NaN	22.1691	23.4593	0	4	4	3	4	4	3	3	3	2	4	2	3	5	3	3	1	3
Q8K0D2	Q8K0D2	Hyaluronan-binding protein 2;Hyaluronan-binding protein 2 50 kDa heavy chain;Hyaluronan-binding protein 2 50 kDa heavy chain alternate form;Hyaluronan-binding protein 2 27 kDa light chain;Hyaluronan-binding protein 2 27 kDa light chain alternate form	Habp2	0.467077	-0.214003	-0.68108	0.57808	0.0676588	0.429078	3	3	3	NaN	22.0346	22.1053	NaN	NaN	21.9549	NaN	NaN	NaN	22.0494	21.4453	NaN	NaN	24.0014	21.9526	NaN	21.6966	NaN	21.8036	1	3	2	1	1	3	1	1	1	2	2	1	2	3	2	1	2	1
Q61425	Q61425	Hydroxyacyl-coenzyme A dehydrogenase, mitochondrial	Hadh	NaN	NaN	NaN	NaN	NaN	NaN	1	0	0	NaN	NaN	23.0534	NaN	NaN	NaN	NaN	NaN	NaN	NaN	NaN	NaN	NaN	NaN	NaN	NaN	NaN	NaN	NaN	1	0	2	0	0	0	0	0	0	0	0	0	0	0	1	0	0	0
Q99KB8	Q99KB8	Hydroxyacylglutathione hydrolase, mitochondrial	Hagh	NaN	NaN	NaN	NaN	NaN	NaN	0	0	1	NaN	NaN	NaN	NaN	NaN	NaN	NaN	NaN	NaN	NaN	NaN	NaN	NaN	NaN	23.3765	NaN	NaN	NaN	NaN	2	0	1	1	1	2	0	0	1	0	1	1	2	1	3	1	2	1
Q9EQ21	Q9EQ21	Hepcidin	Hamp	NaN	NaN	NaN	NaN	NaN	NaN	0	0	1	NaN	NaN	NaN	NaN	NaN	NaN	NaN	NaN	NaN	NaN	NaN	NaN	NaN	NaN	NaN	NaN	NaN	NaN	22.8283	1	1	1	1	1	1	1	1	1	1	1	1	1	1	1	1	1	1
Q80WM4	Q80WM4	Hyaluronan and proteoglycan link protein 4	Hapln4	NaN	NaN	NaN	NaN	NaN	NaN	0	0	1	NaN	NaN	NaN	NaN	NaN	NaN	NaN	NaN	NaN	NaN	NaN	NaN	NaN	NaN	NaN	NaN	NaN	NaN	22.1173	1	1	1	1	1	1	1	1	1	1	1	1	1	1	1	1	1	1
P01942;P06467	P01942	Hemoglobin subunit alpha	Hba	-0.244999	-1.64238	-1.39738	0.892503	0.384272	0.231991	9	5	5	32.9167	28.8407	35.4076	28.4592	26.2496	33.3219	25.9823	29.7109	24.2842	29.4186	27.8186	29.3873	27.9911	31.4778	30.122	27.3099	28.2964	24.9052	28.4729	7	5	9	6	5	5	4	5	4	6	6	7	5	6	5	5	6	4
P02088;CON__Q3SX09	P02088	Hemoglobin subunit beta-1	Hbb-b1	-0.436778	-2.2377	-1.80092	0.817298	0.274454	0.191092	8	5	5	32.6245	27.7452	34.4435	27.5239	23.8915	31.9832	24.3976	27.0513	NaN	28.4651	26.6718	29.4908	26.7186	30.0079	29.1171	25.8941	27.5598	22.7954	26.9832	4	4	5	4	3	4	3	4	1	4	4	4	4	4	4	4	4	1
P04444;P04443	P04444;P04443	Hemoglobin subunit beta-H1;Hemoglobin subunit beta-H0	Hbb-bh1;Hbb-bh0	NaN	NaN	NaN	NaN	NaN	NaN	1	0	0	NaN	NaN	22.3331	NaN	NaN	NaN	NaN	NaN	NaN	NaN	NaN	NaN	NaN	NaN	NaN	NaN	NaN	NaN	NaN	1	0	1	0	0	0	0	0	0	0	0	0	0	0	0	0	0	0
Q06186	Q06186	Proheparin-binding EGF-like growth factor;Heparin-binding EGF-like growth factor	Hbegf	NaN	NaN	NaN	NaN	NaN	NaN	0	0	1	NaN	NaN	NaN	NaN	NaN	NaN	NaN	NaN	NaN	NaN	NaN	NaN	NaN	NaN	NaN	NaN	NaN	NaN	22.9609	1	1	1	1	1	1	1	1	1	1	0	0	1	1	1	0	0	0
O55241	O55241	Orexin;Orexin-A;Orexin-B	Hcrt	-0.203729	-0.639135	-0.435406	0.318138	0.00171198	0.0516661	9	5	5	27.8262	28.0443	27.9677	28.5608	27.6629	27.5155	27.4706	27.7399	27.7922	27.953	27.2691	27.7573	27.1818	28.0314	27.1943	27.0787	27.1124	27.135	27.4952	2	2	2	2	2	2	2	2	2	2	2	2	2	2	2	2	2	2
Q3UGR5	Q3UGR5	Haloacid dehalogenase-like hydrolase domain-containing protein 2	Hdhd2	NaN	NaN	NaN	NaN	NaN	NaN	0	0	1	NaN	NaN	NaN	NaN	NaN	NaN	NaN	NaN	NaN	NaN	NaN	NaN	NaN	NaN	NaN	NaN	NaN	NaN	22.7037	0	0	0	0	1	2	2	2	0	2	1	2	2	1	2	1	2	1
E9Q7X6	E9Q7X6	Protein HEG homolog 1	Heg1	-0.143429	-0.429357	-0.285928	0.474531	0.0394068	0.364473	9	5	5	25.6105	25.5219	26.0847	26.1019	25.8435	25.7579	25.5452	26.0521	25.4908	25.9382	24.8042	25.6568	25.7558	26.0215	25.7838	24.8876	24.9311	25.302	25.8423	7	8	8	8	7	8	8	9	8	6	7	7	7	6	6	8	6	8
Q9Z0Z4	Q9Z0Z4	Hephaestin	Heph	0.189623	0.180193	-0.00943	0.698804	0.697682	0.973316	9	5	5	21.9662	24.789	24.9826	25.1572	24.98	24.3796	24.2052	24.913	24.3946	25.1742	23.9779	24.4142	24.2807	25.1943	24.8633	24.3151	24.4669	24.4418	24.9068	5	10	10	10	10	8	7	9	9	6	7	10	7	5	7	7	9	9
P29416	P29416	Beta-hexosaminidase subunit alpha	Hexa	0.256935	0.287421	0.030486	0.342232	0.224799	0.916758	9	5	5	24.5603	25.6526	25.8581	25.8218	25.9001	25.6694	25.3733	25.8207	25.2747	26.2992	25.0622	25.7647	25.569	26.3291	26.2294	25.6222	25.741	25.4341	26.1499	5	7	9	9	8	8	7	9	7	8	7	9	8	8	9	10	7	9
P20060	P20060	Beta-hexosaminidase subunit beta	Hexb	0.431352	0.2804	-0.150952	0.148396	0.299286	0.581469	9	5	5	29.9662	31.3139	31.4478	31.654	31.5742	31.1208	30.9845	31.3347	30.8503	32.0236	30.9686	31.5253	31.2667	32.0649	31.5783	31.1108	31.2661	31.1917	31.9476	22	25	26	26	25	22	25	26	24	26	25	25	25	26	26	23	25	23
Q9R098;CON__ENSEMBL:ENSBTAP00000023055	Q9R098	Hepatocyte growth factor activator;Hepatocyte growth factor activator short chain;Hepatocyte growth factor activator long chain	Hgfac	1.11906	0.752673	-0.366392	0.0267673	0.0526233	0.588745	9	5	5	24.5807	25.0101	25.8729	25.1673	25.8043	25.6913	24.9516	25.2369	24.5811	26.8664	25.1901	25.6324	25.8082	28.1515	27.3673	25.5111	25.4799	25.3536	26.1049	3	8	7	8	8	7	8	7	7	11	10	8	11	12	9	8	10	7
P70349	P70349	Histidine triad nucleotide-binding protein 1	Hint1	-1.84591	NaN	NaN	NaN	NaN	NaN	6	2	1	25.1155	22.4408	27.0007	NaN	NaN	23.8912	22.0719	23.4185	NaN	21.8582	NaN	NaN	NaN	22.4296	24.2332	NaN	NaN	NaN	NaN	3	3	3	1	0	3	2	3	1	2	1	0	1	2	3	1	1	1
P17710;Q91W97	P17710	Hexokinase-1	Hk1	-0.269845	0.251865	0.52171	0.000447488	0.398258	0.331229	7	3	3	22.5352	22.4175	22.4492	22.5262	22.4533	22.5258	22.3993	NaN	NaN	NaN	22.095	22.2804	22.2321	NaN	23.6203	NaN	22.0364	22.5159	NaN	3	4	4	3	3	4	3	3	2	2	3	3	3	3	5	3	3	3
O88569	O88569	Heterogeneous nuclear ribonucleoproteins A2/B1	Hnrnpa2b1	NaN	NaN	NaN	NaN	NaN	NaN	0	0	1	NaN	NaN	NaN	NaN	NaN	NaN	NaN	NaN	NaN	NaN	NaN	NaN	NaN	NaN	22.0273	NaN	NaN	NaN	NaN	0	1	1	0	0	0	0	0	0	0	0	0	0	0	1	0	0	0
P61979	P61979	Heterogeneous nuclear ribonucleoprotein K	Hnrnpk	NaN	NaN	NaN	NaN	NaN	NaN	1	0	0	NaN	NaN	NaN	NaN	NaN	18.5452	NaN	NaN	NaN	NaN	NaN	NaN	NaN	NaN	NaN	NaN	NaN	NaN	NaN	0	1	1	0	0	1	0	0	0	0	0	0	0	0	0	0	0	0
Q61646	Q61646	Haptoglobin;Haptoglobin alpha chain;Haptoglobin beta chain	Hp	-0.930822	0.941754	1.87258	0.313749	0.303226	0.00601386	9	5	5	27.5113	32.3788	28.829	30.9904	29.1678	26.8428	29.2783	26.8997	29.7712	27.3031	28.8695	28.6886	28.7234	27.1331	31.1829	30.1839	29.3605	29.9734	29.3799	13	19	14	17	17	11	15	9	17	8	13	14	14	9	17	16	15	17
P00493	P00493	Hypoxanthine-guanine phosphoribosyltransferase	Hprt1	NaN	NaN	NaN	NaN	NaN	NaN	2	0	1	NaN	21.2572	NaN	NaN	NaN	21.7261	NaN	NaN	NaN	NaN	NaN	NaN	NaN	NaN	23.0148	NaN	NaN	NaN	NaN	0	2	0	0	0	2	0	1	0	0	0	0	0	0	2	0	0	0
Q91X72	Q91X72	Hemopexin	Hpx	0.0305078	0.00908778	-0.02142	0.943879	0.981362	0.967405	9	5	5	32.3282	34.509	33.9818	34.1084	33.7225	33.3619	33.0491	33.2044	32.9078	33.9296	32.6054	33.1512	32.9328	34.852	34.5817	33.3722	33.0787	32.7637	33.5676	27	29	28	29	30	29	28	28	27	25	26	28	25	24	27	26	26	24
Q9ESB3	Q9ESB3	Histidine-rich glycoprotein	Hrg	0.625586	-0.00449444	-0.63008	0.258828	0.990905	0.436464	9	5	5	26.3511	27.4738	28.1296	27.3819	27.4394	27.143	26.893	26.6153	26.7761	28.3064	26.1098	27.594	26.8825	29.9035	28.6161	26.4531	26.6733	26.4605	27.4429	8	9	12	9	12	11	10	10	9	11	11	12	9	14	10	10	8	7
Q8VHD8	Q8VHD8	Hornerin	Hrnr	NaN	NaN	NaN	NaN	NaN	NaN	1	0	0	NaN	NaN	22.914	NaN	NaN	NaN	NaN	NaN	NaN	NaN	NaN	NaN	NaN	NaN	NaN	NaN	NaN	NaN	NaN	0	0	1	0	0	0	0	0	0	0	0	0	0	0	0	0	0	0
P52760	P52760	Ribonuclease UK114	Hrsp12	0.499344	0.614759	0.115415	NaN	NaN	NaN	7	2	2	NaN	22.6864	NaN	22.8595	23.0655	23.1713	22.928	23.3001	22.9563	23.4435	NaN	NaN	NaN	23.5457	23.6285	NaN	NaN	NaN	23.5916	3	2	2	3	2	2	2	2	2	2	1	1	1	3	2	1	1	1
P07901	P07901	Heat shock protein HSP 90-alpha	Hsp90aa1	-0.965067	-0.152407	0.812659	0.141755	0.774442	0.151597	9	3	5	23.1515	24.2497	24.7991	23.393	22.8254	25.166	22.9759	24.8859	22.5762	23.1426	22.8964	NaN	22.4068	NaN	24.9444	23.4852	22.8503	23.2946	23.565	5	8	7	6	3	8	4	8	4	5	5	2	2	0	6	6	4	4
P11499	P11499	Heat shock protein HSP 90-beta	Hsp90ab1	-1.32549	-0.0574909	1.26799	0.196095	0.943655	0.168841	9	3	5	23.7138	23.8911	26.8253	23.4497	22.9658	25.5078	22.7113	25.3333	22.0749	23.5249	22.9624	NaN	21.6939	NaN	25.8514	23.8491	22.7197	23.3052	24.25	4	5	8	4	2	7	4	6	3	5	6	1	3	1	9	7	4	3
P08113	P08113	Endoplasmin	Hsp90b1	-0.45231	-0.202596	0.249714	0.0498867	0.333851	0.242795	9	5	5	25.2273	25.6357	26.2927	25.9484	26.0099	25.5853	25.4563	25.8883	25.0856	25.6539	25.3089	25.3949	24.8686	24.9173	25.6212	25.0058	25.422	25.5691	25.7742	10	12	10	12	12	12	14	13	12	9	11	10	10	5	13	10	9	12
Q61696;P17879	Q61696;P17879	Heat shock 70 kDa protein 1A;Heat shock 70 kDa protein 1B	Hspa1a;Hspa1b	NaN	NaN	NaN	NaN	NaN	NaN	2	0	1	21.725	NaN	22.8603	NaN	NaN	NaN	NaN	NaN	NaN	NaN	NaN	NaN	NaN	NaN	22.7747	NaN	NaN	NaN	NaN	3	0	3	1	1	1	1	1	1	2	2	2	1	0	3	1	1	1
Q61316;P48722;Q61699	Q61316	Heat shock 70 kDa protein 4	Hspa4	NaN	-0.0359376	NaN	NaN	0.946597	NaN	7	1	3	22.2904	22.3989	23.6258	22.4098	NaN	23.407	NaN	22.3474	21.5378	22.1162	NaN	NaN	NaN	NaN	23.4377	21.7241	NaN	NaN	22.452	2	3	6	2	1	5	0	5	2	2	1	0	0	1	4	3	1	0
P20029	P20029	78 kDa glucose-regulated protein	Hspa5	0.0645711	-0.0812789	-0.14585	0.781825	0.673038	0.642744	9	5	5	25.8859	26.3002	26.6321	26.5813	26.532	26.4871	26.0581	26.4628	25.8171	26.9083	25.6426	26.2694	26.09	26.9441	26.6212	25.7446	26.1068	26.0328	26.6197	13	18	14	17	16	16	16	17	16	15	18	14	15	12	15	15	13	15
P63017;P17156	P63017	Heat shock cognate 71 kDa protein	Hspa8	-0.0281464	0.429418	0.457564	0.95304	0.43622	0.333109	9	5	5	25.527	25.9364	27.7334	25.369	24.9598	26.4183	24.8758	26.199	24.5095	26.3484	25.2824	25.4498	25.5302	25.8753	27.6499	25.9409	25.6512	25.323	26.2089	14	16	13	10	9	15	12	16	13	11	13	9	14	11	14	11	11	9
P14602	P14602	Heat shock protein beta-1	Hspb1	NaN	NaN	NaN	NaN	NaN	NaN	1	0	1	NaN	NaN	24.6687	NaN	NaN	NaN	NaN	NaN	NaN	NaN	NaN	NaN	NaN	NaN	24.3679	NaN	NaN	NaN	NaN	1	1	2	1	1	1	1	1	1	1	1	1	1	1	3	1	1	1
Q5EBG6	Q5EBG6	Heat shock protein beta-6	Hspb6	NaN	NaN	NaN	NaN	NaN	NaN	1	0	0	NaN	NaN	22.8671	NaN	NaN	NaN	NaN	NaN	NaN	NaN	NaN	NaN	NaN	NaN	NaN	NaN	NaN	NaN	NaN	0	0	1	0	0	0	0	0	0	0	0	0	0	0	0	0	0	0
P63038	P63038	60 kDa heat shock protein, mitochondrial	Hspd1	NaN	NaN	NaN	NaN	NaN	NaN	1	0	0	NaN	NaN	21.3134	NaN	NaN	NaN	NaN	NaN	NaN	NaN	NaN	NaN	NaN	NaN	NaN	NaN	NaN	NaN	NaN	0	0	1	0	0	0	0	0	0	0	0	0	0	0	0	0	0	0
Q64433	Q64433	10 kDa heat shock protein, mitochondrial	Hspe1	NaN	NaN	NaN	NaN	NaN	NaN	0	0	1	NaN	NaN	NaN	NaN	NaN	NaN	NaN	NaN	NaN	NaN	NaN	NaN	NaN	NaN	NaN	NaN	NaN	20.7243	NaN	1	1	1	1	0	0	1	1	1	0	1	0	0	0	0	1	1	1
Q05793	Q05793	Basement membrane-specific heparan sulfate proteoglycan core protein;Endorepellin;LG3 peptide	Hspg2	0.101126	-0.15606	-0.257186	0.616373	0.374085	0.348515	9	5	5	26.5906	27.0197	27.2706	27.4976	27.2682	26.9303	26.9488	27.2908	26.8417	27.5598	26.5763	27.1628	26.8799	27.6925	27.1099	26.6136	26.9047	26.5691	27.3882	10	10	10	10	10	12	11	11	9	11	9	12	10	9	9	11	11	9
Q9R118	Q9R118	Serine protease HTRA1	Htra1	0.047262	0.009968	-0.037294	0.782429	0.961775	0.889195	9	5	5	24.6642	24.8609	24.9966	25.169	24.9396	24.3544	24.5174	24.9044	24.3737	25.1279	24.3556	24.5796	24.9902	24.9499	25.2966	24.1853	24.5695	24.5305	25.2348	3	5	4	5	5	5	4	5	5	4	5	5	4	5	4	4	5	4
Q9JKR6	Q9JKR6	Hypoxia up-regulated protein 1	Hyou1	NaN	NaN	NaN	NaN	NaN	NaN	2	0	0	NaN	22.8241	NaN	NaN	NaN	NaN	NaN	22.9141	NaN	NaN	NaN	NaN	NaN	NaN	NaN	NaN	NaN	NaN	NaN	1	2	2	2	1	1	1	2	1	1	1	1	1	1	1	1	1	1
Q9DBD0	Q9DBD0	Inhibitor of carbonic anhydrase	Ica	0.751418	0.627418	-0.124	0.0769152	0.0295743	0.827349	9	5	5	28.327	28.665	29.4115	29.0909	29.3228	29.2316	28.8968	29.2168	28.5807	30.0971	28.8143	29.2168	29.0333	31.4529	30.5557	29.2319	29.2349	29.206	29.766	20	27	28	29	29	27	24	27	22	30	25	25	27	30	29	27	27	26
P13597	P13597	Intercellular adhesion molecule 1	Icam1	NaN	NaN	NaN	NaN	NaN	NaN	1	0	0	NaN	NaN	NaN	NaN	NaN	NaN	NaN	NaN	20.9339	NaN	NaN	NaN	NaN	NaN	NaN	NaN	NaN	NaN	NaN	0	1	2	1	1	0	1	0	2	0	0	0	0	0	1	0	0	1
Q9JHJ8	Q9JHJ8	ICOS ligand	Icoslg	0.244205	0.384023	0.139818	0.404428	0.113324	0.650163	9	5	5	22.601	23.9463	23.7956	24.1368	23.9376	23.5926	23.8708	23.7177	23.4233	24.4956	23.4059	23.7987	23.2867	24.5795	24.4478	23.9372	23.7087	23.9725	24.1993	2	4	3	4	4	4	3	3	4	3	3	3	3	3	3	3	3	4
O88844	O88844	Isocitrate dehydrogenase [NADP] cytoplasmic	Idh1	-0.573316	-0.0457111	0.527605	NaN	0.932024	NaN	9	2	5	22.6191	22.2013	25.1115	22.3061	21.908	23.2724	21.9916	23.4283	22.0608	NaN	22.2828	NaN	22.1037	NaN	23.9743	22.5665	22.333	22.2196	22.5109	3	4	5	3	2	2	2	4	3	0	2	0	2	0	5	3	2	3
Q08890	Q08890	Iduronate 2-sulfatase	Ids	1.11399	1.16656	0.052562	0.00126315	0.000139059	0.867841	9	5	5	23.9076	25.2618	25.1398	24.8002	25.0973	24.8349	24.7222	25.0675	24.6623	26.2891	25.0745	26.1158	25.648	26.6057	26.4207	25.6677	25.8093	25.8115	26.2867	6	6	8	7	7	6	6	8	6	5	6	8	7	9	7	6	7	7
Q9ESY9	Q9ESY9	Gamma-interferon-inducible lysosomal thiol reductase	Ifi30	0.0531946	0.342275	0.289081	0.847249	0.227825	0.375202	7	5	3	22.2912	23.4712	NaN	23.658	23.1589	22.9879	NaN	23.1505	23.1491	23.4481	22.741	22.9509	22.8247	23.9204	23.3178	NaN	NaN	23.524	23.5565	2	3	1	4	3	3	2	3	4	3	2	2	2	2	2	2	2	3
O35664	O35664	Interferon alpha/beta receptor 2	Ifnar2	0.150344	NaN	NaN	0.396391	NaN	NaN	9	5	1	25.4081	26.0959	25.9226	26.3342	26.1392	26.2306	26.2656	26.2345	25.7005	26.173	25.8665	26.395	25.919	26.5822	NaN	25.9241	NaN	NaN	NaN	3	3	3	3	3	3	3	3	3	3	3	3	3	3	2	3	2	2
P05017	P05017	Insulin-like growth factor I	Igf1	0.0914798	-0.452844	-0.544324	0.792035	0.0349967	0.298504	9	5	5	23.9247	24.5182	24.6864	24.1871	24.3816	24.2315	24.191	24.4673	23.9464	24.6282	22.8523	24.8054	24.0809	25.4985	24.5621	23.4015	23.7503	23.4654	23.9643	2	2	3	3	3	3	3	3	3	3	3	3	3	2	3	3	3	3
P09535	P09535	Insulin-like growth factor II;Insulin-like growth factor II;Preptin	Igf2	0.471818	0.253198	-0.21862	0.0733623	0.149451	0.480195	9	5	5	27.2899	28.0309	28.4037	27.8812	28.103	28.0627	27.9578	28.0065	27.6771	28.3838	27.3719	28.7341	28.6688	28.8742	28.5159	27.9406	28.1065	27.9622	28.4147	5	5	5	5	5	5	5	5	5	5	5	5	5	5	5	5	5	5
P70389	P70389	Insulin-like growth factor-binding protein complex acid labile subunit	Igfals	0.877065	0.371701	-0.505364	0.0621013	0.314636	0.44624	9	5	5	24.8632	25.3892	26.3636	25.6894	25.9139	25.9135	25.4673	25.5328	24.8466	27.1545	25.1758	25.9786	25.8532	27.9897	27.2864	25.1956	25.5338	25.4011	26.2081	10	16	14	13	14	16	13	13	13	15	13	15	14	17	14	12	14	13
P47877	P47877	Insulin-like growth factor-binding protein 2	Igfbp2	0.27431	0.0228764	-0.251434	0.359757	0.912065	0.504066	9	5	5	28.6338	29.4279	29.7425	29.0166	29.5157	29.0627	29.0532	29.1303	28.6606	29.4191	28.2575	29.909	29.3472	30.1295	29.7082	28.8219	29.1224	28.9108	29.2418	10	13	13	14	14	13	13	12	12	12	11	12	12	12	12	9	10	10
P47878	P47878	Insulin-like growth factor-binding protein 3	Igfbp3	0.24978	0.0225436	-0.227236	0.37978	0.891113	0.544016	9	5	5	25.7181	26.2246	26.272	26.1305	26.0759	25.6981	25.8427	25.902	25.3903	26.6039	25.0596	26.38	25.819	26.9721	26.3205	25.8632	26.1231	25.5598	25.8318	7	6	8	7	7	7	7	7	8	8	7	8	8	9	7	6	7	7
P47879	P47879	Insulin-like growth factor-binding protein 4	Igfbp4	0.348518	-0.10224	-0.450758	0.237536	0.62692	0.163495	9	5	5	26.513	27.6728	27.6082	27.5186	27.8451	27.4151	27.1473	27.6082	26.8955	28.0764	26.8599	27.8265	27.3211	28.4496	27.5293	27.0563	27.3847	27.2093	27.1002	6	7	6	6	6	5	5	5	5	7	6	6	7	8	8	7	6	6
Q07079	Q07079	Insulin-like growth factor-binding protein 5	Igfbp5	0.26944	0.040938	-0.228502	0.496821	0.914831	0.588798	8	5	5	NaN	24.3669	26.2161	24.7991	24.2793	24.4123	24.1728	24.9257	24.2464	25.2569	24.1426	25.3409	24.3399	25.6536	25.4598	24.0046	24.4928	24.3711	25.263	0	3	2	4	3	2	2	4	2	4	3	5	3	3	3	4	4	4
P47880	P47880	Insulin-like growth factor-binding protein 6	Igfbp6	0.5575	0.160658	-0.396842	0.089269	0.443146	0.271092	9	5	5	25.8845	26.8101	27.1107	26.4965	26.3258	26.0545	26.3804	25.9162	26.0098	26.9798	25.8006	27.4734	26.6132	27.5808	26.7074	26.2904	26.6285	26.2633	26.5739	6	8	9	5	7	7	7	7	7	6	5	8	7	6	7	6	6	7
Q61581	Q61581	Insulin-like growth factor-binding protein 7	Igfbp7	0.302966	0.0723356	-0.23063	0.0933585	0.511749	0.322013	9	5	5	25.6456	25.9638	26.2125	26.1161	26.1135	26.0475	25.7608	26.0095	25.8323	26.4679	25.4951	26.4532	26.3264	26.6065	26.3897	25.958	25.9193	25.893	26.0359	6	7	8	6	7	8	7	7	5	8	4	7	7	8	6	5	7	5
P01867	P01867	Ig gamma-2B chain C region	Igh-3	2.31634	2.59383	0.277486	0.00168794	0.00103406	0.693186	9	5	5	24.9842	27.9325	25.6399	27.2205	26.7273	25.1896	26.0348	25.0571	26.7922	28.629	28.7852	27.6323	27.4741	29.9378	29.5391	27.8602	28.1345	27.9091	30.4029	4	6	4	8	7	5	7	5	7	7	10	8	7	9	9	8	8	8
P01868;P01869	P01868;P01869	Ig gamma-1 chain C region secreted form;Ig gamma-1 chain C region, membrane-bound form	Ighg1	1.411	2.18754	0.776545	0.142906	0.0564313	0.429738	7	5	3	NaN	26.0951	24.4641	25.3245	24.6347	26.0558	25.0254	NaN	21.4584	26.4704	26.0689	25.4758	24.39	28.2626	27.7478	NaN	NaN	26.873	26.1094	1	3	3	3	2	3	3	1	2	5	3	4	2	5	6	0	2	4
P01872	P01872	Ig mu chain C region	Ighm	0.385344	1.6955	1.31015	0.566134	0.0177135	0.165803	9	5	5	25.9886	28.0455	27.9118	26.4991	28.2385	27.3584	27.1252	25.1747	27.0653	28.4884	27.5146	25.5603	26.4966	29.0929	30.9927	28.0914	27.9649	28.1428	28.5118	14	17	13	12	16	13	12	8	14	15	15	11	10	13	18	15	14	14
P18531	P18531	Ig heavy chain V region 3-6	Ighv3-6	NaN	NaN	NaN	NaN	NaN	NaN	0	0	1	NaN	NaN	NaN	NaN	NaN	NaN	NaN	NaN	NaN	NaN	NaN	NaN	NaN	NaN	NaN	20.6758	NaN	NaN	NaN	0	0	0	0	0	0	0	0	0	0	1	0	0	1	1	1	0	0
P01592	P01592	Immunoglobulin J chain	Igj	0.644624	1.48526	0.840635	0.308032	0.122514	0.419204	5	4	5	NaN	22.8066	22.8054	NaN	24.2573	22.7766	NaN	NaN	22.0378	23.5155	NaN	23.2315	22.6657	24.9128	27.0873	23.262	23.1911	23.2394	25.3303	1	2	2	1	2	2	1	0	2	3	1	2	2	3	3	3	3	2
P01633;P01634	P01633;P01634	Ig kappa chain V19-17;Ig kappa chain V-V region MOPC 21	Igk-V19-17	NaN	NaN	NaN	NaN	NaN	NaN	0	0	1	NaN	NaN	NaN	NaN	NaN	NaN	NaN	NaN	NaN	NaN	NaN	NaN	NaN	NaN	NaN	NaN	NaN	NaN	23.3799	0	1	0	0	1	0	0	1	1	1	1	1	1	1	1	1	1	1
P01844	P01844	Ig lambda-2 chain C region	Iglc2	NaN	NaN	NaN	NaN	NaN	NaN	0	0	1	NaN	NaN	NaN	NaN	NaN	NaN	NaN	NaN	NaN	NaN	NaN	NaN	NaN	NaN	NaN	NaN	NaN	21.1291	NaN	1	1	0	1	1	0	0	0	0	1	1	0	1	1	1	1	1	1
Q8HW98	Q8HW98	IgLON family member 5	Iglon5	0.267748	0.146878	-0.12087	0.230043	0.354702	0.614855	9	5	5	24.2789	24.9321	25.0356	25.1785	25.0421	24.6406	24.5115	24.6213	24.4504	25.2572	24.4251	25.0276	24.6769	25.6691	24.9098	24.88	24.8414	24.6715	25.1488	3	5	5	5	5	5	5	5	4	5	5	4	4	4	4	3	3	4
Q7TQA1	Q7TQA1	Immunoglobulin superfamily member 1	Igsf1	0.305639	0.0556663	-0.249972	0.0728144	0.68419	0.348314	8	4	4	23.4723	23.6794	NaN	23.7416	23.8294	24.0167	23.6586	23.7728	23.8718	24.1602	23.5059	24.2025	NaN	24.3752	NaN	23.4456	23.6761	23.9871	24.1353	3	5	4	5	4	6	5	5	5	5	4	6	3	6	2	5	3	4
Q7TNR6	Q7TNR6	Immunoglobulin superfamily member 21	Igsf21	0.453595	0.381465	-0.07213	0.399615	0.425167	0.845706	4	3	3	21.5141	22.2418	NaN	NaN	NaN	23.0321	NaN	22.9497	NaN	23.3947	22.3263	NaN	22.9431	NaN	23.1231	22.7244	22.6001	NaN	NaN	2	2	1	1	1	2	1	2	1	2	2	1	2	2	2	2	2	2
Q8R366	Q8R366	Immunoglobulin superfamily member 8	Igsf8	-0.503642	-0.224402	0.27924	NaN	0.302723	NaN	9	2	4	23.0056	23.7109	23.7683	23.7187	23.217	23.3299	22.7506	23.1851	22.8016	NaN	22.8175	22.7281	NaN	NaN	23.2681	23.0412	22.8313	23.0674	NaN	3	3	4	4	3	3	2	3	2	0	2	4	1	1	3	2	3	3
Q9Z0M9	Q9Z0M9	Interleukin-18-binding protein	Il18bp	-0.250685	NaN	NaN	NaN	NaN	NaN	4	2	1	NaN	22.8072	22.9681	NaN	NaN	22.2949	22.2639	NaN	NaN	NaN	22.2202	22.4455	NaN	NaN	NaN	NaN	NaN	NaN	23.6099	1	2	2	1	1	2	2	1	1	1	2	2	1	1	1	1	1	0
Q61730	Q61730	Interleukin-1 receptor accessory protein	Il1rap	0.863207	0.658743	-0.204464	0.0284494	0.0212654	0.685012	9	5	5	26.9119	27.3711	28.017	27.5472	27.9168	27.9073	27.511	27.8542	27.17	28.9972	27.4763	28.0067	27.9425	29.786	29.0657	27.6828	27.9297	27.982	28.5261	7	10	12	12	12	14	12	11	13	14	11	9	13	15	15	8	12	10
P34902	P34902	Cytokine receptor common subunit gamma	Il2rg	NaN	NaN	NaN	NaN	NaN	NaN	0	0	1	NaN	NaN	NaN	NaN	NaN	NaN	NaN	NaN	NaN	NaN	NaN	NaN	NaN	NaN	NaN	NaN	NaN	NaN	19.774	0	1	0	1	1	1	0	1	1	1	1	1	1	1	1	1	1	1
Q00560	Q00560	Interleukin-6 receptor subunit beta	Il6st	0.155842	-0.015328	-0.17117	0.614505	0.950621	0.691003	9	5	5	23.3519	23.9784	23.9983	24.267	23.8613	23.4099	23.375	23.6525	23.1142	23.8616	23.1288	24.4547	22.9816	24.6905	24.3801	23.3017	23.2278	23.3074	24.0444	6	6	3	3	4	3	5	4	6	5	5	4	4	4	4	5	5	5
O55023	O55023	Inositol monophosphatase 1	Impa1	-0.132704	NaN	NaN	NaN	NaN	NaN	5	2	1	NaN	23.5721	23.5573	NaN	NaN	23.8009	NaN	23.9213	23.3073	NaN	NaN	23.2256	NaN	23.7725	NaN	23.7144	NaN	NaN	NaN	4	4	3	3	3	4	3	4	4	1	3	4	3	3	3	5	3	3
Q80V26	Q80V26	Inositol monophosphatase 3	Impad1	-0.237743	-0.268929	-0.031186	0.345074	0.30359	0.912301	8	5	5	NaN	24.8015	24.9127	25.3954	25.5384	24.6096	24.2713	24.9792	24.532	24.7691	24.3403	24.3699	24.4171	25.315	24.9425	24.2323	24.3409	24.2987	25.241	0	7	8	7	7	7	5	6	7	6	6	6	6	7	7	6	6	5
P40936	P40936	Indolethylamine N-methyltransferase	Inmt	NaN	NaN	NaN	NaN	NaN	NaN	1	0	0	NaN	NaN	23.6475	NaN	NaN	NaN	NaN	NaN	NaN	NaN	NaN	NaN	NaN	NaN	NaN	NaN	NaN	NaN	NaN	1	0	2	1	1	1	1	1	0	0	0	1	1	0	0	0	1	0
P49442	P49442	Inositol polyphosphate 1-phosphatase	Inpp1	NaN	NaN	NaN	NaN	NaN	NaN	1	0	0	NaN	NaN	NaN	NaN	NaN	NaN	NaN	21.9001	NaN	NaN	NaN	NaN	NaN	NaN	NaN	NaN	NaN	NaN	NaN	0	1	1	0	1	1	0	2	1	0	1	0	0	0	1	0	0	1
Q8BKC5	Q8BKC5	Importin-5	Ipo5	NaN	NaN	NaN	NaN	NaN	NaN	2	0	1	NaN	NaN	21.8834	NaN	NaN	19.6677	NaN	NaN	NaN	NaN	NaN	NaN	NaN	NaN	20.0068	NaN	NaN	NaN	NaN	0	0	2	0	0	2	0	0	0	0	0	0	0	0	2	0	0	0
Q64339	Q64339	Ubiquitin-like protein ISG15	Isg15	NaN	NaN	NaN	NaN	NaN	NaN	1	0	1	NaN	NaN	22.5947	NaN	NaN	NaN	NaN	NaN	NaN	NaN	NaN	NaN	NaN	NaN	21.65	NaN	NaN	NaN	NaN	1	0	2	0	0	0	0	0	0	0	0	0	0	0	2	0	0	0
Q6GU68	Q6GU68	Immunoglobulin superfamily containing leucine-rich repeat protein	Islr	0.193471	-0.0939751	-0.287446	0.536239	0.644961	0.517808	9	5	5	26.2807	26.4526	27.138	26.944	26.6975	26.649	26.3221	26.5832	26.2578	27.1975	25.8281	26.7246	26.2072	27.9682	27.0878	26.15	26.706	25.9778	26.5668	6	8	6	7	8	7	7	7	8	6	8	6	7	5	8	7	6	7
Q5RKR3	Q5RKR3	Immunoglobulin superfamily containing leucine-rich repeat protein 2	Islr2	0.370808	-0.061353	-0.432161	0.0784171	0.789789	0.18019	6	3	5	20.7912	20.9609	NaN	21.4874	21.435	21.2056	NaN	21.3432	NaN	21.7917	NaN	21.4478	NaN	21.4846	21.1489	20.7269	20.8772	21.0488	21.9109	2	2	1	2	2	2	1	2	1	2	1	2	1	2	2	2	2	2
Q9JHU9	Q9JHU9	Inositol-3-phosphate synthase 1	Isyna1	-0.24082	0.850428	1.09125	0.664687	0.200397	0.184089	6	3	5	21.3461	22.8934	22.4143	NaN	NaN	22.8542	NaN	23.4576	21.41	22.5899	22.0494	NaN	NaN	21.8261	25.2601	23.1896	22.1482	22.7603	22.8737	2	2	3	0	0	2	0	4	2	3	2	0	1	2	5	3	3	3
Q8VDV0	Q8VDV0	Integrin beta-like protein 1	Itgbl1	0.393154	0.00887025	-0.384283	0.128075	0.947522	0.216299	8	4	5	22.375	22.5778	NaN	22.4894	22.5788	22.7252	22.3153	22.9915	22.2249	23.0688	22.3757	22.5557	NaN	23.7112	22.6237	22.6711	22.2781	22.3828	22.7624	3	3	3	3	3	3	3	3	3	3	3	3	2	3	3	2	3	2
Q61702;CON__Q0VCM5	Q61702	Inter-alpha-trypsin inhibitor heavy chain H1	Itih1	0.651544	0.54395	-0.107594	0.201505	0.196332	0.879099	9	5	5	25.6372	27.1172	27.5538	26.8091	27.0958	27.1851	26.5806	26.6707	26.0634	27.9617	26.3993	26.6828	26.622	29.3214	28.7701	26.769	26.5449	26.852	27.5132	9	18	21	15	21	17	15	19	13	23	19	22	20	22	23	19	18	16
Q61703;CON__Q9TRI1	Q61703	Inter-alpha-trypsin inhibitor heavy chain H2	Itih2	0.532324	0.44461	-0.087714	0.245388	0.218495	0.888978	9	5	5	27.3072	28.4421	29.0041	28.4076	28.6766	28.7203	28.249	28.3532	27.6798	29.3737	27.8893	28.3598	28.0337	30.583	30.0526	28.2142	28.419	28.2975	28.8176	9	15	16	15	13	13	13	15	12	16	14	16	13	16	17	13	12	12
Q61704;CON__Q0V8M9	Q61704	Inter-alpha-trypsin inhibitor heavy chain H3	Itih3	-0.225867	0.0203371	0.246204	0.459005	0.941171	0.578283	9	5	5	26.1803	27.2457	27.1636	26.894	26.6533	26.5016	26.43	26.3437	26.1766	26.8666	25.8091	26.1544	25.7375	27.408	27.62	26.2682	26.0871	26.3665	26.8648	8	15	13	12	14	14	11	12	11	14	10	12	9	14	14	10	8	9
A6X935	A6X935	Inter alpha-trypsin inhibitor, heavy chain 4	Itih4	-0.354551	0.281193	0.635744	0.664601	0.682336	0.545906	9	5	5	24.2987	27.4281	27.0108	26.1516	26.0529	25.3559	24.9595	24.0784	24.9237	25.645	23.7769	24.8407	23.6726	28.2142	27.9305	24.9784	25.0664	25.0432	26.3096	7	15	12	11	12	8	7	5	9	8	5	7	4	15	16	7	6	6
Q8BJD1	Q8BJD1	Inter-alpha-trypsin inhibitor heavy chain H5	Itih5	-0.0203613	-0.141177	-0.120816	0.93928	0.502626	0.688628	9	5	5	25.9637	26.7854	27.1816	27.161	26.9895	26.6939	26.6157	26.983	26.3332	27.147	25.9267	26.742	26.4135	27.3952	27.0204	26.3735	26.6284	26.3	26.6979	13	14	15	16	17	15	15	14	13	15	14	16	12	13	15	14	15	14
O89051	O89051	Integral membrane protein 2B;BRI2, membrane form;BRI2 intracellular domain;BRI2C, soluble form;Bri23 peptide	Itm2b	-0.65991	-0.412864	0.247046	0.000125593	0.00858362	0.110496	9	5	5	26.7868	27.2033	27.5325	27.3335	27.2055	27.2909	27.4459	27.481	27.1073	26.5322	26.4702	26.6513	26.4751	26.8975	27.0682	26.6786	26.5115	26.9196	27.0837	5	4	5	4	6	5	5	4	4	4	4	4	4	2	5	3	4	3
Q9D892	Q9D892	Inosine triphosphate pyrophosphatase	Itpa	NaN	NaN	NaN	NaN	NaN	NaN	1	0	0	NaN	NaN	NaN	NaN	NaN	NaN	NaN	22.2173	NaN	NaN	NaN	NaN	NaN	NaN	NaN	NaN	NaN	NaN	NaN	1	1	2	2	2	2	1	3	2	0	0	0	0	0	1	0	0	1
Q3TA59	Q3TA59	JmjC domain-containing protein 8	Jmjd8	NaN	NaN	NaN	NaN	NaN	NaN	0	0	1	NaN	NaN	NaN	NaN	NaN	NaN	NaN	NaN	NaN	NaN	NaN	NaN	NaN	NaN	NaN	NaN	19.5754	NaN	NaN	1	1	1	1	1	0	1	1	1	1	1	1	1	0	0	1	1	1
Q02257	Q02257	Junction plakoglobin	Jup	NaN	NaN	NaN	NaN	NaN	NaN	0	0	1	NaN	NaN	NaN	NaN	NaN	NaN	NaN	NaN	NaN	NaN	NaN	NaN	NaN	NaN	NaN	NaN	19.804	NaN	NaN	0	0	0	0	0	0	0	0	0	0	0	1	0	0	0	1	1	0
Q8BJ66	Q8BJ66	Kazal-type serine protease inhibitor domain-containing protein 1	Kazald1	NaN	0.163963	NaN	NaN	NaN	NaN	5	0	2	NaN	22.2763	NaN	22.308	22.3613	NaN	22.2559	22.6079	NaN	NaN	NaN	NaN	NaN	NaN	NaN	NaN	NaN	22.5156	22.5361	2	2	1	2	2	0	2	2	1	1	2	1	1	1	1	1	1	2
Q9QZ26	Q9QZ26	Potassium voltage-gated channel subfamily E regulatory beta subunit 5	Kcne5	NaN	NaN	NaN	NaN	NaN	NaN	2	0	0	NaN	NaN	NaN	NaN	NaN	NaN	21.8754	21.9043	NaN	NaN	NaN	NaN	NaN	NaN	NaN	NaN	NaN	NaN	NaN	1	1	1	1	1	1	1	1	1	1	1	1	1	1	1	1	1	1
Q8K201	Q8K201	Keratinocyte-associated transmembrane protein 2	Kct2	NaN	NaN	NaN	NaN	NaN	NaN	0	0	1	NaN	NaN	NaN	NaN	NaN	NaN	NaN	NaN	NaN	NaN	NaN	NaN	NaN	NaN	NaN	NaN	NaN	NaN	22.3662	1	1	1	1	0	0	1	1	1	1	1	1	1	1	1	1	1	1
Q6WVG3;Q5DTY9;Q50H33	Q6WVG3	BTB/POZ domain-containing protein KCTD12	Kctd12	NaN	NaN	NaN	NaN	NaN	NaN	0	0	1	NaN	NaN	NaN	NaN	NaN	NaN	NaN	NaN	NaN	NaN	NaN	NaN	NaN	NaN	23.44	NaN	NaN	NaN	NaN	0	0	0	0	0	0	0	1	0	0	1	0	1	0	3	0	1	0
Q5SZV5	Q5SZV5	Dyslexia-associated protein KIAA0319 homolog	Kiaa0319	NaN	NaN	NaN	NaN	NaN	NaN	0	0	1	NaN	NaN	NaN	NaN	NaN	NaN	NaN	NaN	NaN	NaN	NaN	NaN	NaN	NaN	NaN	NaN	NaN	NaN	22.4175	1	1	1	1	1	1	1	1	1	1	1	1	1	1	1	1	1	1
Q8K135	Q8K135	Dyslexia-associated protein KIAA0319-like protein	Kiaa0319l	-0.194875	-0.334321	-0.139447	0.464268	0.160826	0.661126	8	5	4	23.2152	23.7287	24.5033	24.1044	23.8039	24.0893	23.7021	24.1409	NaN	24.1605	23.1223	23.4113	23.4717	24.4146	23.5983	NaN	23.2211	23.5546	23.9326	2	3	3	2	3	2	3	3	1	2	2	2	2	2	2	1	3	1
P05532	P05532	Mast/stem cell growth factor receptor Kit	Kit	0.70095	0.963064	0.262114	0.0372375	0.000604414	0.44522	8	5	5	22.3057	22.2333	22.8078	23.3214	23.0277	22.3381	22.5486	22.9848	NaN	23.7275	22.4169	23.0463	23.6155	24.178	23.8515	23.3504	23.5437	23.5417	24.0076	3	2	2	3	4	3	2	2	1	2	2	4	3	3	3	4	4	4
Q6GQU2	Q6GQU2	Kelch-like protein 23	Klhl23	NaN	NaN	NaN	NaN	NaN	NaN	0	0	1	NaN	NaN	NaN	NaN	NaN	NaN	NaN	NaN	NaN	NaN	NaN	NaN	NaN	NaN	NaN	NaN	NaN	NaN	23.5489	1	1	1	1	1	1	1	1	1	1	1	1	1	1	1	1	1	1
Q61955	Q61955	Kallikrein-8	Klk8	NaN	NaN	NaN	NaN	NaN	NaN	0	0	1	NaN	NaN	NaN	NaN	NaN	NaN	NaN	NaN	NaN	NaN	NaN	NaN	NaN	NaN	NaN	NaN	NaN	NaN	24.9961	0	1	0	1	1	1	1	1	1	1	0	1	1	0	1	1	1	1
P26262	P26262	Plasma kallikrein;Plasma kallikrein heavy chain;Plasma kallikrein light chain	Klkb1	0.907949	0.484259	-0.42369	0.106934	0.255884	0.577824	9	5	5	25.568	26.5047	27.6463	26.7273	27.1562	27.1453	26.4199	26.6457	26.0731	28.4851	26.341	26.9121	26.5906	29.4813	28.5482	26.2965	26.6684	26.6682	27.5103	7	12	14	14	16	15	12	14	12	16	14	13	13	19	18	15	14	15
P55200	P55200	Histone-lysine N-methyltransferase 2A;MLL cleavage product N320;MLL cleavage product C180	Kmt2a	NaN	NaN	NaN	NaN	NaN	NaN	1	0	0	NaN	NaN	NaN	NaN	NaN	NaN	NaN	20.5884	NaN	NaN	NaN	NaN	NaN	NaN	NaN	NaN	NaN	NaN	NaN	1	0	1	0	0	1	0	1	0	0	0	0	0	0	0	0	0	0
O08677;CON__P01045-1;CON__Q2KJ62;CON__P01044-1	O08677	Kininogen-1;Kininogen-1 heavy chain;Bradykinin;Kininogen-1 light chain	Kng1	0.579197	0.478517	-0.10068	0.161108	0.127739	0.856096	9	5	5	30.5442	31.6671	31.8725	31.692	31.593	31.8105	31.3154	31.6213	30.8515	32.541	31.0233	31.5971	31.3985	33.5401	32.9391	31.4583	31.5231	31.5092	32.1669	17	20	20	20	21	21	20	19	19	21	19	20	18	21	21	16	17	17
Q3TRJ4	Q3TRJ4	Keratin, type I cytoskeletal 26	Krt26	NaN	NaN	NaN	NaN	NaN	NaN	0	0	1	NaN	NaN	NaN	NaN	NaN	NaN	NaN	NaN	NaN	NaN	NaN	NaN	NaN	NaN	NaN	NaN	NaN	NaN	22.7454	0	0	0	0	0	0	1	0	1	0	0	0	0	1	0	0	0	0
Q3UV17;CON__Q7RTS7;CON__Q32MB2;CON__Q3SY84;CON__Q8N1N4-2;CON__Q7RTT2	Q3UV17	Keratin, type II cytoskeletal 2 oral	Krt76	NaN	NaN	NaN	NaN	NaN	NaN	0	0	1	NaN	NaN	NaN	NaN	NaN	NaN	NaN	NaN	NaN	NaN	NaN	NaN	NaN	NaN	NaN	NaN	NaN	NaN	23.6633	1	1	1	1	1	1	1	1	1	1	1	1	1	1	1	1	1	1
P11627	P11627	Neural cell adhesion molecule L1	L1cam	0.0375496	-0.424778	-0.462328	0.867794	0.0748439	0.176421	9	5	5	25.2003	25.4319	25.9658	25.9109	25.615	25.1347	25.2427	25.6504	25.082	25.8924	24.9255	25.5016	25.1153	26.1051	24.5815	24.5699	25.0989	25.2558	25.7222	8	15	12	12	13	12	13	10	9	12	10	15	12	10	9	9	9	11
Q61790	Q61790	Lymphocyte activation gene 3 protein	Lag3	-0.0568024	0.47686	0.533662	0.859	0.0605568	0.203254	9	5	5	23.6521	24.6622	24.5654	24.6948	24.7235	24.1709	23.6773	24.134	24.0702	24.6513	23.3019	24.4725	23.5087	25.0874	25.3274	24.6671	24.3105	24.4958	24.8893	7	5	6	7	8	8	8	7	6	9	5	7	7	7	9	8	10	8
P19137	P19137	Laminin subunit alpha-1	Lama1	0.0120658	-0.348689	-0.360755	0.957499	0.149419	0.312729	9	5	3	23.7122	24.1311	24.3139	24.4948	23.9573	23.5018	23.7356	23.8403	23.5791	24.5582	23.5956	24.2567	23.3159	23.9262	23.685	NaN	NaN	23.1994	23.8249	5	11	9	14	14	9	10	12	13	6	8	13	7	2	4	3	4	6
Q60675	Q60675	Laminin subunit alpha-2	Lama2	0.244397	-0.154267	-0.398664	0.334547	0.480047	0.262463	9	5	5	24.7482	25.1193	25.3336	25.7154	25.301	25.3365	25.0566	25.2726	24.5894	25.9647	24.609	25.3855	25.1014	25.9795	25.5312	24.7342	24.8252	24.5122	25.4439	8	10	11	16	14	13	16	13	13	15	13	14	12	15	13	12	15	11
P97927	P97927	Laminin subunit alpha-4	Lama4	-0.213491	-0.378637	-0.165146	0.327188	0.092756	0.605357	9	5	5	23.8451	24.1966	24.76	24.7227	24.411	24.3026	24.2404	24.3633	23.9804	24.5191	23.4493	24.3137	23.7143	24.5039	24.5852	23.632	23.993	23.3265	24.138	9	10	7	10	10	9	9	10	9	9	7	8	7	7	6	7	7	7
P02469	P02469	Laminin subunit beta-1	Lamb1	NaN	NaN	NaN	NaN	NaN	NaN	2	0	0	NaN	NaN	NaN	22.2181	NaN	21.4584	NaN	NaN	NaN	NaN	NaN	NaN	NaN	NaN	NaN	NaN	NaN	NaN	NaN	1	1	0	2	1	2	1	2	0	0	0	0	0	0	0	0	0	0
Q61292	Q61292	Laminin subunit beta-2	Lamb2	0.0722373	-0.153513	-0.22575	0.714109	0.333031	0.416502	9	5	5	26.0243	26.1952	26.4795	26.6991	26.2885	26.045	26.0698	26.2561	25.9504	26.7943	25.6955	26.269	25.9436	26.7744	26.361	25.8975	26.0245	25.641	26.424	19	23	21	25	26	24	23	26	25	23	25	23	21	23	23	23	23	19
P02468	P02468	Laminin subunit gamma-1	Lamc1	-0.00519311	-0.462245	-0.457052	0.981561	0.0289855	0.153599	9	5	5	25.1597	25.3919	25.8492	26.0613	25.5171	25.4802	25.3181	25.5308	25.0932	26.1619	24.9022	25.5183	25.0333	25.8036	25.2122	24.7314	25.1811	24.5407	25.4687	11	13	14	15	15	12	14	16	13	12	12	10	10	8	8	12	9	13
P11438	P11438	Lysosome-associated membrane glycoprotein 1	Lamp1	0.583663	0.231148	-0.352515	0.00370216	0.299696	0.164867	6	4	4	23.1838	23.8875	23.3366	NaN	NaN	23.322	23.2953	23.5316	NaN	23.8911	23.8559	24.0922	NaN	24.2	23.9547	23.8651	23.0467	23.7626	NaN	2	3	2	1	1	2	2	3	1	3	2	3	2	3	3	2	3	2
P17047	P17047	Lysosome-associated membrane glycoprotein 2	Lamp2	NaN	NaN	NaN	NaN	NaN	NaN	0	2	1	NaN	NaN	NaN	NaN	NaN	NaN	NaN	NaN	NaN	NaN	22.892	23.4916	NaN	NaN	NaN	NaN	NaN	23.2751	NaN	2	2	2	3	3	2	1	1	1	1	2	2	1	1	2	3	2	2
Q9CPY7	Q9CPY7	Cytosol aminopeptidase	Lap3	NaN	NaN	NaN	NaN	NaN	NaN	1	1	1	NaN	NaN	22.4313	NaN	NaN	NaN	NaN	NaN	NaN	NaN	NaN	NaN	NaN	22.3934	24.3092	NaN	NaN	NaN	NaN	1	1	3	0	0	0	0	1	0	1	1	0	0	2	6	1	0	0
Q61805	Q61805	Lipopolysaccharide-binding protein	Lbp	-0.192564	-0.137956	0.054608	0.379271	0.521824	0.790217	9	5	5	26.6255	27.5036	27.6972	27.3473	27.7518	27.2608	27.3646	27.7995	26.8339	27.2129	26.6637	27.2363	27.1411	27.5522	27.7312	26.9285	27.161	27.2093	27.0493	7	8	9	10	7	8	7	10	8	8	8	9	8	8	9	7	8	8
P16301	P16301	Phosphatidylcholine-sterol acyltransferase	Lcat	-0.102568	0.0945642	0.197132	0.76463	0.745711	0.558356	9	5	5	25.2721	26.7619	26.9926	26.9887	27.1665	26.6531	26.4682	26.955	26.2454	26.9024	26.0998	26.1405	25.9569	27.445	27.0547	26.3771	26.5452	26.4769	27.0764	6	11	8	11	11	10	10	10	9	10	9	10	9	10	11	10	10	10
P11672	P11672	Neutrophil gelatinase-associated lipocalin	Lcn2	NaN	NaN	NaN	NaN	NaN	NaN	0	0	1	NaN	NaN	NaN	NaN	NaN	NaN	NaN	NaN	NaN	NaN	NaN	NaN	NaN	NaN	NaN	20.4663	NaN	NaN	NaN	0	1	0	1	0	0	1	0	1	0	0	0	0	0	1	1	0	0
Q61233	Q61233	Plastin-2	Lcp1	-0.355718	0.343501	0.699219	0.26496	0.556179	0.317566	5	5	3	NaN	21.8895	22.2605	22.1268	21.5717	NaN	NaN	21.917	NaN	22.0929	21.1258	21.6297	20.8567	22.2818	23.5582	NaN	NaN	21.0508	22.2808	1	2	5	2	3	2	1	2	2	3	2	3	3	3	4	2	1	3
Q9JKS4	Q9JKS4	LIM domain-binding protein 3	Ldb3	NaN	NaN	NaN	NaN	NaN	NaN	1	0	0	NaN	NaN	22.9745	NaN	NaN	NaN	NaN	NaN	NaN	NaN	NaN	NaN	NaN	NaN	NaN	NaN	NaN	NaN	NaN	0	0	2	0	0	0	0	0	0	0	0	0	0	0	0	0	0	0
P06151;P00342	P06151	L-lactate dehydrogenase A chain	Ldha	-1.52629	-1.07711	0.449174	0.101296	0.237857	0.425991	9	5	5	27.7277	26.6576	31.0705	26.0496	25.4633	26.7385	25.3921	27.3502	25.3256	25.6114	24.3806	24.7172	26.4418	25.5371	27.3586	25.3746	25.4745	25.3143	25.4119	11	11	14	9	8	10	8	8	5	9	5	7	9	7	9	10	8	5
P16125	P16125	L-lactate dehydrogenase B chain	Ldhb	-1.06464	-0.593912	0.470732	0.0108375	0.0845617	0.211629	9	5	5	27.5305	27.7273	29.1786	27.8189	27.4811	28.0387	27.1264	27.9874	27.0844	27.0207	26.2364	26.3539	26.2262	27.7135	27.8954	26.9379	26.8847	26.9466	27.2399	10	10	11	10	11	12	11	11	10	9	7	9	9	9	11	7	9	9
P35951	P35951	Low-density lipoprotein receptor	Ldlr	0.272408	0.271042	-0.001366	0.336089	0.192193	0.997069	9	5	5	23.5989	23.9157	24.3942	24.2291	24.3092	23.8457	23.8351	23.9206	23.3879	24.65	23.2411	24.0132	24.0484	25.096	24.4536	23.8775	24.082	23.863	24.7659	6	7	9	9	8	6	6	6	8	8	7	6	8	8	6	9	9	8
P48356	P48356	Leptin receptor	Lepr	NaN	NaN	NaN	NaN	NaN	NaN	0	0	1	NaN	NaN	NaN	NaN	NaN	NaN	NaN	NaN	NaN	NaN	NaN	NaN	NaN	NaN	NaN	NaN	20.4255	NaN	NaN	1	1	0	1	1	0	2	2	2	0	2	1	1	0	0	1	2	1
O09010	O09010	Beta-1,3-N-acetylglucosaminyltransferase lunatic fringe	Lfng	-0.472092	-0.205898	0.266194	0.0533255	0.148694	0.3636	9	5	5	26.1236	26.2759	26.1354	26.6158	26.6369	26.6561	26.3416	26.7667	26.1772	26.2425	25.483	25.7542	25.423	26.8086	26.3868	26.0738	25.97	26.156	26.4557	5	10	10	9	11	11	10	12	11	9	8	9	8	13	12	10	9	6
P16045	P16045	Galectin-1	Lgals1	-0.455065	0.254267	0.709332	0.306246	0.606923	0.116611	9	5	5	26.3333	26.6879	27.9275	26.0647	25.5353	27.0931	25.8232	27.6696	25.5291	26.094	26.4505	25.4597	25.9073	26.4042	28.0789	26.2579	26.2447	26.2458	27.0351	5	5	6	5	5	5	5	6	5	5	5	5	5	5	6	5	4	5
Q07797	Q07797	Galectin-3-binding protein	Lgals3bp	0.121036	0.32716	0.206124	0.586132	0.121119	0.324392	9	5	5	25.7863	26.529	26.8087	26.4258	26.6486	26.8916	26.736	27.2489	26.658	27.1703	26.4207	26.7627	26.3581	27.0783	27.3252	26.9839	26.8718	26.6724	26.9674	11	14	12	12	13	13	12	11	11	12	12	13	10	9	12	12	14	10
Q9JIA1	Q9JIA1	Leucine-rich glioma-inactivated protein 1	Lgi1	NaN	NaN	NaN	NaN	NaN	NaN	5	1	1	NaN	21.8688	NaN	22.1454	21.6985	NaN	21.4911	21.9316	NaN	NaN	NaN	NaN	21.1844	NaN	NaN	NaN	NaN	21.9072	NaN	2	2	1	2	2	1	2	2	2	0	2	2	2	0	0	2	2	2
Q8K406	Q8K406	Leucine-rich repeat LGI family member 3	Lgi3	NaN	NaN	NaN	NaN	NaN	NaN	0	0	1	NaN	NaN	NaN	NaN	NaN	NaN	NaN	NaN	NaN	NaN	NaN	NaN	NaN	NaN	NaN	NaN	NaN	19.7874	NaN	1	1	1	1	1	1	1	1	0	1	1	1	1	0	1	1	1	1
O89017	O89017	Legumain	Lgmn	-0.662563	-0.457193	0.20537	0.094614	0.168136	0.593988	9	5	5	23.8747	25.7257	25.7415	25.7055	25.6043	25.4839	25.0317	25.5854	24.8253	24.6971	24.1133	24.7904	23.8278	25.6907	25.3268	24.5192	24.6291	24.4562	25.2149	3	5	5	5	5	5	3	5	5	6	5	4	6	6	7	5	5	5
P42703	P42703	Leukemia inhibitory factor receptor	Lifr	-0.309011	-0.511505	-0.202494	0.5553	0.161797	0.767204	9	5	5	24.963	25.7788	26.9302	26.2736	26.655	26.2598	25.9911	25.9116	25.4204	26.1648	24.9293	25.3048	24.3689	27.7892	26.2702	24.7999	25.1731	25.2012	26.1	7	10	10	8	13	12	11	11	10	11	8	8	8	12	9	8	9	7
Q9D1T0;REV__Q8BWT1;Q3URE9	Q9D1T0	Leucine-rich repeat and immunoglobulin-like domain-containing nogo receptor-interacting protein 1	Lingo1	-0.3984	-0.003136	0.395264	0.0695929	0.98445	0.159722	9	5	5	25.4866	25.9624	26.1355	26.2848	26.063	25.8516	25.5828	25.9989	25.6102	25.6639	24.9117	25.5779	25.1311	26.1543	26.0993	25.7166	25.5145	25.8224	26.2625	10	10	9	10	9	9	10	8	10	9	9	9	9	8	9	10	10	9
Q9D0F3	Q9D0F3	Protein ERGIC-53	Lman1	NaN	NaN	NaN	NaN	NaN	NaN	5	1	1	NaN	22.1521	22.5917	NaN	22.565	22.0969	NaN	22.6493	NaN	NaN	21.266	NaN	NaN	NaN	NaN	21.4571	NaN	NaN	NaN	1	3	2	2	3	2	2	3	1	1	2	1	1	0	1	2	1	1
Q9DBH5	Q9DBH5	Vesicular integral-membrane protein VIP36	Lman2	0.443486	0.27029	-0.173196	0.242714	0.450871	0.64024	9	5	5	23.5371	24.9609	25.6235	25.3632	25.3211	25.9129	24.9739	25.2807	25.1342	26.2513	24.966	25.4584	25.0204	26.1365	26.1456	25.0742	25.4112	24.7745	25.5612	2	5	5	5	4	5	6	6	4	6	5	4	5	6	7	4	6	5
P97873	P97873	Lysyl oxidase homolog 1	Loxl1	NaN	NaN	NaN	NaN	NaN	NaN	0	0	1	NaN	NaN	NaN	NaN	NaN	NaN	NaN	NaN	NaN	NaN	NaN	NaN	NaN	NaN	NaN	NaN	NaN	19.1902	NaN	0	1	0	0	0	1	1	1	0	0	1	1	1	0	0	0	0	1
Q80TR1	Q80TR1	Latrophilin-1	Lphn1	0.0806673	0.239699	0.159032	0.703901	0.186338	0.526058	8	5	5	NaN	23.1176	23.5051	23.3784	23.0827	22.8596	22.6697	22.9257	22.6981	23.5734	22.7213	23.1086	22.6042	23.5438	23.1682	23.0247	23.1001	23.2919	23.7615	2	4	3	3	5	3	3	4	3	4	5	3	5	4	3	5	3	3
Q80TS3	Q80TS3	Latrophilin-3	Lphn3	0.211211	0.223343	0.0121325	0.40851	0.44192	0.979479	9	4	3	21.5671	22.2894	22.0793	22.6082	22.5642	22.3926	21.8977	22.4114	22.0084	22.6519	21.6115	22.8526	22.5369	NaN	NaN	21.8381	NaN	22.331	23.107	3	3	4	6	3	4	4	4	3	3	3	3	2	0	1	3	1	3
Q80TG9	Q80TG9	Leucine-rich repeat and fibronectin type-III domain-containing protein 2	Lrfn2	0.160543	-0.223989	-0.384532	NaN	0.213763	NaN	4	2	3	NaN	21.0076	NaN	21.1646	21.1392	NaN	NaN	21.0315	NaN	21.4021	NaN	21.0904	NaN	NaN	20.8343	20.5649	NaN	NaN	21.186	0	2	1	2	2	1	1	2	0	2	0	2	1	1	2	2	1	1
Q91ZX7	Q91ZX7	Prolow-density lipoprotein receptor-related protein 1;Low-density lipoprotein receptor-related protein 1 85 kDa subunit;Low-density lipoprotein receptor-related protein 1 515 kDa subunit;Low-density lipoprotein receptor-related protein 1 intracellular domain	Lrp1	0.224302	0.0581462	-0.166156	0.370254	0.785889	0.577826	9	5	5	26.5875	27.2964	27.5403	27.8062	27.5455	27.238	27.1054	27.3462	26.812	27.8548	26.8716	27.3717	27.135	28.1537	27.596	27.0072	27.0489	27.0889	27.8151	27	31	26	30	32	30	33	34	30	29	30	31	34	28	28	33	31	29
Q8CB67	Q8CB67	Low-density lipoprotein receptor-related protein 11	Lrp11	NaN	NaN	NaN	NaN	NaN	NaN	0	0	1	NaN	NaN	NaN	NaN	NaN	NaN	NaN	NaN	NaN	NaN	NaN	NaN	NaN	NaN	21.147	NaN	NaN	NaN	NaN	1	1	1	1	1	1	1	1	1	1	0	1	0	1	1	1	1	1
Q9JI18	Q9JI18	Low-density lipoprotein receptor-related protein 1B	Lrp1b	NaN	NaN	NaN	NaN	NaN	NaN	2	1	0	NaN	NaN	NaN	21.3288	NaN	NaN	NaN	20.6211	NaN	NaN	NaN	NaN	NaN	21.4549	NaN	NaN	NaN	NaN	NaN	0	1	0	2	1	2	2	2	1	1	1	1	1	2	2	2	1	2
Q924X6	Q924X6	Low-density lipoprotein receptor-related protein 8	Lrp8	NaN	NaN	NaN	NaN	NaN	NaN	0	0	1	NaN	NaN	NaN	NaN	NaN	NaN	NaN	NaN	NaN	NaN	NaN	NaN	NaN	NaN	NaN	NaN	NaN	NaN	20.4136	0	1	1	1	1	1	1	1	1	0	1	1	1	0	0	1	1	1
Q6PB66	Q6PB66	Leucine-rich PPR motif-containing protein, mitochondrial	Lrpprc	NaN	NaN	NaN	NaN	NaN	NaN	0	0	1	NaN	NaN	NaN	NaN	NaN	NaN	NaN	NaN	NaN	NaN	NaN	NaN	NaN	NaN	NaN	NaN	NaN	NaN	25.9711	1	1	1	0	1	1	0	0	0	1	1	1	1	1	0	0	1	1
P0C192;Q8C031;Q99PH1	P0C192	Leucine-rich repeat-containing protein 4B	Lrrc4b	-0.0385278	0.0428682	0.081396	0.888939	0.836318	0.802941	9	5	5	26.7393	27.566	27.8615	27.7046	27.4161	27.3442	26.8953	27.4152	26.9098	27.9363	26.299	27.3417	27.1088	27.706	27.6921	27.1471	27.0473	27.2199	27.6924	10	14	12	11	15	14	11	13	11	11	12	15	12	12	9	11	13	9
Q61809	Q61809	Leucine-rich repeat neuronal protein 1	Lrrn1	0.0816082	-0.0243198	-0.105928	0.693816	0.86874	0.646009	9	5	5	24.3501	24.837	24.8059	25.0384	25.2132	24.4774	24.8311	24.914	24.4002	25.1123	24.2466	24.7258	24.6581	25.4803	24.7952	24.6271	24.7758	24.5402	24.9553	6	7	5	6	6	5	6	6	4	7	7	7	8	9	7	8	7	5
Q8BGX3	Q8BGX3	Leucine-rich repeat and transmembrane domain-containing protein 2	Lrtm2	0.225059	0.257109	0.03205	0.347875	0.243964	0.901137	9	5	5	24.0331	24.7258	24.8333	25.1613	25.1392	24.7367	24.504	24.8846	24.1457	25.4382	24.339	24.7923	24.7008	25.2794	25.1886	24.6131	24.6638	24.8584	25.3859	4	4	4	4	4	4	4	4	4	4	4	4	4	3	4	4	4	4
Q8BLK3	Q8BLK3	Limbic system-associated membrane protein	Lsamp	0.184184	0.16974	-0.014444	0.392681	0.394262	0.953227	9	5	5	27.3944	28.1287	28.2814	28.5789	28.277	28.1596	28.1034	28.2783	27.7171	28.4502	27.6877	28.3732	28.116	28.8043	28.6306	27.9078	28.0402	28.1599	28.6207	9	10	9	12	10	10	10	10	10	10	8	8	9	11	10	9	7	10
P24527	P24527	Leukotriene A-4 hydrolase	Lta4h	NaN	-0.247706	NaN	NaN	0.761865	NaN	6	0	4	22.3828	22.2671	25.3702	NaN	NaN	22.5403	NaN	23.4308	21.6846	NaN	NaN	NaN	NaN	NaN	24.2433	22.4252	22.2424	NaN	21.8821	2	7	8	1	1	6	1	7	2	1	1	0	0	0	5	3	3	1
Q8K4G1	Q8K4G1	Latent-transforming growth factor beta-binding protein 4	Ltbp4	0.447199	0.0588933	-0.388306	0.100071	0.788576	0.214826	9	5	5	24.3427	25.0769	25.7704	25.5541	25.204	24.9811	24.9849	25.0223	25.163	25.8562	24.7248	26.0325	25.3506	25.8827	25.2754	24.6238	25.1565	25.2422	25.6074	9	13	11	11	11	12	13	13	13	15	11	14	11	11	10	9	12	13
P51885	P51885	Lumican	Lum	-0.55732	-0.260288	0.297032	0.0835208	0.339057	0.459685	9	5	5	26.8458	27.1196	28.203	27.3814	27.0487	27.1528	27.039	27.2738	26.6426	26.5227	26.1075	26.4087	26.3128	27.8099	27.6319	26.6618	26.4812	26.528	27.3438	7	7	6	8	8	8	6	7	7	7	6	6	6	7	7	7	8	4
Q8BGY3	Q8BGY3	Leucine zipper protein 2	Luzp2	0.586633	0.10535	-0.481282	0.00210224	0.496201	0.0053547	7	4	4	NaN	24.9526	24.9605	24.9136	24.5483	24.3973	24.3977	NaN	24.5884	25.3924	NaN	25.1354	25.3315	25.2064	NaN	24.5633	24.6974	24.8771	25.0026	1	3	2	3	2	3	3	2	3	3	2	2	3	2	1	2	2	3
P70202	P70202	Latexin	Lxn	NaN	NaN	NaN	NaN	NaN	NaN	0	0	1	NaN	NaN	NaN	NaN	NaN	NaN	NaN	NaN	NaN	NaN	NaN	NaN	NaN	NaN	NaN	NaN	NaN	NaN	22.5395	2	1	1	1	2	1	1	2	2	1	1	1	1	2	1	0	0	1
P0CW02;P0CW03	P0CW02;P0CW03	Lymphocyte antigen 6C1;Lymphocyte antigen 6C2	Ly6c1;Ly6c2	0.244238	0.954538	0.7103	0.701221	NaN	NaN	7	4	2	23.6492	24.9641	NaN	24.3708	25.1439	23.9332	NaN	23.9279	23.4633	25.3608	22.3288	25.326	NaN	24.7911	25.4738	NaN	NaN	NaN	24.8502	2	2	1	2	2	2	1	2	2	2	2	2	1	2	2	1	1	1
Q64253	Q64253	Lymphocyte antigen 6E	Ly6e	NaN	NaN	NaN	NaN	NaN	NaN	0	0	1	NaN	NaN	NaN	NaN	NaN	NaN	NaN	NaN	NaN	NaN	NaN	NaN	NaN	NaN	NaN	NaN	NaN	NaN	23.7697	1	1	1	1	1	1	1	1	1	1	1	1	1	1	1	1	1	1
Q9WUC3	Q9WUC3	Lymphocyte antigen 6H	Ly6h	-0.410887	-0.144678	0.266208	0.141364	0.535496	0.0832712	9	3	4	28.2864	28.0159	28.2588	28.2069	28.0032	27.5874	27.608	28.034	26.9708	27.5229	27.5675	27.3341	NaN	NaN	27.8254	27.5393	27.65	27.9495	NaN	2	2	2	2	3	2	2	2	2	1	2	2	1	1	1	1	2	2
O88188	O88188	Lymphocyte antigen 86	Ly86	0.362459	0.504557	0.142098	0.0542674	0.000670407	0.498578	9	5	5	26.8983	27.3568	27.2779	27.6373	27.2892	27.276	26.9866	27.3377	27.0805	28.0741	27.2996	27.4904	27.1257	28.0115	27.8261	27.5741	27.6209	27.7704	27.9203	4	5	3	3	4	4	4	4	4	4	5	6	4	5	5	4	4	4
Q8BLC3	Q8BLC3	Ly6/PLAUR domain-containing protein 1	Lypd1	0.0464609	-0.217132	-0.263593	0.88737	0.333656	0.524526	7	5	4	NaN	23.0723	23.4345	23.6035	22.5137	22.9302	NaN	22.9782	22.8451	23.8737	22.4403	22.6393	22.614	23.9346	NaN	22.469	23.0652	22.7761	23.0369	1	2	3	2	3	2	1	2	2	2	3	2	2	2	1	3	2	2
Q9D7F2	Q9D7F2	Ly6/PLAUR domain-containing protein 6B	Lypd6b	0.311014	0.389268	0.0782533	0.105383	NaN	NaN	4	3	2	21.8923	22.143	NaN	NaN	NaN	22.2651	NaN	22.4935	NaN	22.4974	22.4054	NaN	NaN	22.6258	22.5246	NaN	NaN	NaN	22.6509	2	2	1	1	1	2	1	2	1	2	2	1	1	2	2	1	1	1
Q8BHC0	Q8BHC0	Lymphatic vessel endothelial hyaluronic acid receptor 1	Lyve1	0.457864	0.465699	0.007835	0.119639	NaN	NaN	9	4	2	23.5567	23.3034	24.2429	23.1172	23.3604	23.5965	23.1095	24.0696	23.6018	24.5975	23.6354	23.4008	NaN	24.4013	NaN	NaN	NaN	23.4741	24.5591	2	3	3	3	3	3	3	2	2	2	2	2	1	2	1	1	1	2
P08905;P17897	P08905;P17897	Lysozyme C-2;Lysozyme C-1	Lyz2;Lyz1	0.379286	0.455174	0.075888	0.167564	0.0966734	0.794898	9	5	5	26.9476	27.8171	28.4768	28.4036	28.1891	28.1184	27.7539	28.1044	27.6941	28.8397	27.7175	28.2761	28.0725	28.7156	28.7082	28.0034	28.5885	27.8766	28.8242	4	5	5	5	4	6	5	5	6	5	4	5	5	5	5	6	5	4
Q922B1	Q922B1	O-acetyl-ADP-ribose deacetylase MACROD1	Macrod1	NaN	NaN	NaN	NaN	NaN	NaN	1	0	0	NaN	NaN	24.0003	NaN	NaN	NaN	NaN	NaN	NaN	NaN	NaN	NaN	NaN	NaN	NaN	NaN	NaN	NaN	NaN	0	0	3	0	0	0	0	0	0	0	0	0	0	0	0	0	0	0
P20917	P20917	Myelin-associated glycoprotein	Mag	0.0443225	-0.260859	-0.305182	0.65723	0.00631453	0.075568	8	3	5	23.4621	23.556	23.5949	23.4682	23.574	23.3376	23.5749	23.689	NaN	23.5768	23.3485	23.8039	NaN	NaN	23.4271	23.3363	23.3419	22.9707	23.2801	3	3	3	2	2	2	2	2	1	3	3	2	1	1	3	2	3	2
P45700	P45700	Mannosyl-oligosaccharide 1,2-alpha-mannosidase IA	Man1a1	0.220917	0.0729551	-0.147962	0.373212	0.737959	0.57597	9	5	5	25.8658	26.6771	27.3192	26.9307	26.8078	26.8778	26.3596	26.871	26.5997	27.1665	26.2597	26.9638	26.7235	27.4959	27.2035	26.4115	26.5839	26.6622	27.0085	10	10	15	10	13	11	12	12	10	13	13	13	12	15	11	10	15	10
P39098	P39098	Mannosyl-oligosaccharide 1,2-alpha-mannosidase IB	Man1a2	NaN	NaN	NaN	NaN	NaN	NaN	0	0	1	NaN	NaN	NaN	NaN	NaN	NaN	NaN	NaN	NaN	NaN	NaN	NaN	NaN	NaN	NaN	NaN	NaN	21.0481	NaN	1	1	0	1	1	1	1	1	1	0	1	0	1	1	1	0	0	1
P27046	P27046	Alpha-mannosidase 2	Man2a1	-0.276548	-0.142952	0.133596	0.126878	0.551211	0.656381	9	5	5	23.0121	22.7719	23.2667	23.1999	23.6244	23.1428	22.6636	23.2987	22.7798	22.8181	22.5444	22.8421	22.5699	23.2648	23.294	22.2442	22.8824	22.5775	23.7094	7	7	6	7	6	7	5	5	6	3	4	4	8	4	2	7	4	5
Q8BRK9	Q8BRK9	Alpha-mannosidase 2x	Man2a2	-0.0379382	0.240646	0.278584	0.887514	0.305646	0.459568	9	5	5	24.8699	25.3798	25.524	26.0015	25.8527	25.5528	25.1668	25.5564	25.1276	25.7004	24.7743	25.2159	24.9838	26.3756	26.0112	25.1536	25.2911	25.6794	26.3076	10	13	14	14	14	14	12	12	12	11	12	13	12	10	14	12	14	14
O09159	O09159	Lysosomal alpha-mannosidase	Man2b1	0.276766	0.342248	0.065482	0.262896	0.102005	0.813438	9	5	5	26.94	27.8216	27.7704	28.0735	27.9407	27.5272	27.2953	27.6986	27.2699	28.2717	27.389	27.6578	27.4717	28.5587	28.2272	27.6632	27.7133	27.7701	28.3027	18	22	21	25	20	23	22	22	23	24	23	25	24	24	24	21	20	18
O54782	O54782	Epididymis-specific alpha-mannosidase	Man2b2	0.0389396	-0.0136464	-0.052586	0.848816	0.944011	0.84603	9	5	5	24.9862	25.0539	25.6366	25.4661	25.4017	24.9836	24.8506	25.3704	24.7241	25.4357	24.6253	25.3957	24.8761	25.6802	25.3691	24.8136	25.0608	24.7926	25.714	5	11	8	8	7	9	7	8	9	5	8	8	6	7	5	8	7	7
Q8K2I4	Q8K2I4	Beta-mannosidase	Manba	-0.181986	-0.33009	-0.148104	0.246083	0.128757	0.595538	9	5	5	23.4778	23.4107	23.7086	23.5536	23.7772	23.1482	23.1181	23.7878	23.3593	23.5439	23.0603	22.9176	23.3839	23.5961	22.8929	23.1201	23.0729	22.6541	24.0213	6	7	6	6	8	6	6	7	4	4	5	7	6	4	2	4	5	4
Q6P1J0	Q6P1J0	Glycoprotein endo-alpha-1,2-mannosidase-like protein	Maneal	NaN	0.13227	NaN	NaN	NaN	NaN	2	1	2	NaN	NaN	NaN	NaN	22.1754	NaN	21.9321	NaN	NaN	NaN	21.4941	NaN	NaN	NaN	NaN	22.0614	NaN	22.3106	NaN	0	0	1	1	2	1	2	1	0	1	2	0	1	1	1	2	1	2
Q9CXI5	Q9CXI5	Mesencephalic astrocyte-derived neurotrophic factor	Manf	0.302959	0.350337	0.047378	0.243508	0.135116	0.879122	9	5	5	22.4531	23.1661	23.6052	23.6051	23.5093	23.158	23.0059	23.4418	22.8722	24.0552	22.7298	23.3564	23.4003	23.9825	24.0644	23.0671	23.667	23.2213	23.7413	2	3	3	4	3	3	5	4	3	5	5	4	4	4	3	5	4	5
Q9CR33	Q9CR33	MANSC domain-containing protein 1	Mansc1	NaN	NaN	NaN	NaN	NaN	NaN	0	0	1	NaN	NaN	NaN	NaN	NaN	NaN	NaN	NaN	NaN	NaN	NaN	NaN	NaN	NaN	NaN	NaN	NaN	NaN	21.9387	1	0	1	1	1	0	0	1	0	1	1	2	2	2	2	1	1	2
Q61084;Q61083	Q61084;Q61083	Mitogen-activated protein kinase kinase kinase 3;Mitogen-activated protein kinase kinase kinase 2	Map3k3;Map3k2	NaN	NaN	NaN	NaN	NaN	NaN	0	0	1	NaN	NaN	NaN	NaN	NaN	NaN	NaN	NaN	NaN	NaN	NaN	NaN	NaN	NaN	NaN	NaN	NaN	NaN	27.8277	2	1	1	2	1	1	1	2	0	2	1	2	2	1	2	1	2	2
P26645	P26645	Myristoylated alanine-rich C-kinase substrate	Marcks	0.281633	0.263625	-0.018008	0.396967	0.38782	0.968201	9	5	5	23.2727	22.4832	23.0205	23.9543	23.3562	23.5186	22.6182	23.125	22.7548	23.9053	22.6698	23.2401	22.7863	24.4197	23.4753	22.6988	22.7726	23.9147	24.0698	3	3	4	3	3	3	3	2	4	5	3	4	3	3	3	2	3	4
P98064	P98064	Mannan-binding lectin serine protease 1;Mannan-binding lectin serine protease 1 heavy chain;Mannan-binding lectin serine protease 1 light chain	Masp1	NaN	0.219255	NaN	NaN	NaN	NaN	2	1	3	NaN	NaN	NaN	22.6565	NaN	NaN	22.3088	NaN	NaN	NaN	NaN	22.5141	NaN	NaN	NaN	22.2668	22.5267	NaN	23.3123	1	1	1	2	1	1	2	1	1	0	1	2	1	1	1	2	2	1
Q91WP0	Q91WP0	Mannan-binding lectin serine protease 2;Mannan-binding lectin serine protease 2 A chain;Mannan-binding lectin serine protease 2 B chain	Masp2	NaN	NaN	NaN	NaN	NaN	NaN	0	0	1	NaN	NaN	NaN	NaN	NaN	NaN	NaN	NaN	NaN	NaN	NaN	NaN	NaN	NaN	21.0234	NaN	NaN	NaN	NaN	0	0	1	0	0	0	0	0	0	1	0	0	0	1	1	0	0	0
Q3THS6	Q3THS6	S-adenosylmethionine synthase isoform type-2	Mat2a	NaN	NaN	NaN	NaN	NaN	NaN	0	0	1	NaN	NaN	NaN	NaN	NaN	NaN	NaN	NaN	NaN	NaN	NaN	NaN	NaN	NaN	20.7891	NaN	NaN	NaN	NaN	0	0	1	0	0	0	0	0	0	0	0	0	0	0	1	0	0	0
P04247	P04247	Myoglobin	Mb	0.865791	0.792719	-0.073072	0.600768	0.63725	0.946023	9	5	5	29.1905	24.316	32.4751	24.3669	22.623	25.0499	22.6435	25.5993	22.4429	26.5136	23.8315	26.0887	27.8314	27.1234	28.159	25.5828	27.5908	23.6502	26.0403	10	5	13	5	6	8	5	9	6	7	5	7	9	9	9	9	9	6
P39039	P39039	Mannose-binding protein A	Mbl1	NaN	0.537283	NaN	NaN	NaN	NaN	3	1	2	NaN	21.3948	22.5218	NaN	NaN	22.0112	NaN	NaN	NaN	NaN	NaN	NaN	NaN	25.6843	22.8738	NaN	NaN	NaN	22.1526	0	2	2	0	1	2	1	1	1	0	0	1	1	2	2	0	1	1
Q8R2Y2	Q8R2Y2	Cell surface glycoprotein MUC18	Mcam	0.414512	0.440772	0.02626	0.128236	0.0893044	0.926551	9	5	5	22.3214	22.8815	23.391	23.7055	23.6992	23.4605	23.0976	23.5242	23.173	24.0984	22.922	23.5573	23.6885	24.0585	24.2202	23.2268	23.6031	23.4646	23.9414	3	3	3	4	4	3	4	4	4	5	4	5	3	4	3	5	5	5
Q0PMG2	Q0PMG2	MAM domain-containing glycosylphosphatidylinositol anchor protein 1	Mdga1	-0.034754	-0.187185	-0.152431	0.862834	0.421841	0.46086	9	5	4	21.5366	22.2501	22.7247	22.7437	22.6841	22.5392	22.2463	22.5718	22.1239	22.5756	22.0612	22.3279	22.1151	22.6467	22.5268	21.984	21.8538	NaN	22.4069	3	4	2	4	5	4	5	5	4	3	2	4	3	2	2	4	4	2
P60755	P60755	MAM domain-containing glycosylphosphatidylinositol anchor protein 2	Mdga2	NaN	NaN	NaN	NaN	NaN	NaN	2	1	0	NaN	21.2584	NaN	22.1847	NaN	NaN	NaN	NaN	NaN	NaN	NaN	NaN	21.4608	NaN	NaN	NaN	NaN	NaN	NaN	1	2	2	2	1	1	1	1	0	1	0	0	2	0	1	0	1	1
P14152	P14152	Malate dehydrogenase, cytoplasmic	Mdh1	-0.548044	-0.235412	0.312632	0.312972	0.677367	0.484854	9	5	5	27.5307	26.9636	29.7895	26.8023	26.6431	27.2586	26.3086	27.5657	26.193	26.6686	26.5251	26.0814	26.5686	27.5579	28.2118	26.5118	26.5588	26.3275	27.3546	7	10	9	8	10	10	9	11	6	9	8	8	9	9	10	8	8	8
P08249	P08249	Malate dehydrogenase, mitochondrial	Mdh2	-0.74832	-0.369799	0.378521	0.614246	0.803465	0.732488	8	4	5	25.8213	21.3998	27.8706	20.6665	20.5007	21.4921	21.073	20.7931	NaN	21.9246	21.243	21.3232	22.3245	NaN	25.7126	21.3671	21.4313	20.6858	21.215	10	3	12	2	2	5	3	2	1	5	3	3	6	1	7	4	3	2
P06801	P06801	NADP-dependent malic enzyme	Me1	NaN	0.434703	NaN	NaN	0.70784	NaN	3	1	3	NaN	NaN	23.2527	NaN	NaN	21.5493	NaN	NaN	21.1944	NaN	NaN	NaN	21.8749	NaN	24.1796	21.5401	NaN	21.5808	NaN	2	0	4	0	1	3	2	2	3	1	1	1	2	1	4	3	1	2
Q6DIB5	Q6DIB5	Multiple epidermal growth factor-like domains protein 10	Megf10	-0.3302	0.0586782	0.388878	0.108738	0.815756	0.26905	9	5	5	25.2494	25.7238	25.983	26.0917	26.2883	25.975	25.7015	25.9055	25.5054	25.7266	24.8995	25.4058	25.5157	25.9257	26.1746	25.0916	25.5779	25.8329	26.7406	8	10	10	9	11	12	11	9	9	8	7	7	9	10	9	10	8	8
Q8BH27	Q8BH27	Multiple epidermal growth factor-like domains protein 9	Megf9	NaN	NaN	NaN	NaN	NaN	NaN	0	1	0	NaN	NaN	NaN	NaN	NaN	NaN	NaN	NaN	NaN	23.1022	NaN	NaN	NaN	NaN	NaN	NaN	NaN	NaN	NaN	1	1	2	2	1	1	1	2	1	2	1	0	1	1	1	1	0	1
Q60805	Q60805	Tyrosine-protein kinase Mer	Mertk	NaN	NaN	NaN	NaN	NaN	NaN	0	0	1	NaN	NaN	NaN	NaN	NaN	NaN	NaN	NaN	NaN	NaN	NaN	NaN	NaN	NaN	NaN	NaN	NaN	NaN	22.8621	0	1	1	0	1	1	0	1	1	0	0	0	0	0	2	0	0	1
Q8C1Q4	Q8C1Q4	Meteorin	Metrn	-0.0604387	0.0289153	0.089354	0.738204	0.868851	0.694046	9	5	5	25.7887	25.8593	26.4596	26.4806	26.352	26.0798	26.1355	26.5136	25.8443	26.2202	26.1024	25.9682	25.6327	26.6151	26.4294	25.9049	25.8821	26.1239	26.645	4	5	8	8	7	6	8	7	6	7	6	7	6	5	8	5	6	7
Q8VE43	Q8VE43	Meteorin-like protein	Metrnl	-0.526032	-0.329347	0.196685	NaN	NaN	NaN	6	2	2	NaN	22.809	22.8833	22.5542	NaN	NaN	22.1667	22.4609	22.0281	22.5319	21.3835	NaN	NaN	NaN	22.832	NaN	NaN	21.4767	NaN	1	2	2	2	1	1	2	2	2	2	2	1	1	1	2	1	1	2
P55002	P55002	Microfibrillar-associated protein 2	Mfap2	NaN	NaN	NaN	NaN	NaN	NaN	0	0	1	NaN	NaN	NaN	NaN	NaN	NaN	NaN	NaN	NaN	NaN	NaN	NaN	NaN	NaN	NaN	NaN	NaN	NaN	22.6418	1	0	1	0	1	0	0	0	1	1	0	1	1	1	1	0	1	1
Q9D1H9	Q9D1H9	Microfibril-associated glycoprotein 4	Mfap4	1.08686	-0.0115575	-1.09842	0.022615	0.972838	0.088437	8	3	4	NaN	23.5959	23.4865	23.0329	23.8886	23.6415	22.9426	23.4077	22.2776	24.2061	NaN	23.6805	NaN	25.2266	23.9284	22.5474	23.0576	NaN	23.5571	1	2	2	2	2	2	2	2	2	2	1	2	1	2	2	2	2	1
Q9QZJ6	Q9QZJ6	Microfibrillar-associated protein 5	Mfap5	0.212361	-0.435724	-0.648085	NaN	NaN	NaN	8	2	2	NaN	21.3133	22.9772	24.126	23.6065	22.6348	22.5995	22.5657	22.0422	NaN	21.7682	NaN	NaN	24.1228	NaN	NaN	22.5219	22.0729	NaN	0	2	2	2	2	2	2	2	2	1	2	1	1	2	0	1	2	2
P21956	P21956	Lactadherin	Mfge8	-0.407838	-0.272888	0.13495	0.246148	0.355922	0.781647	8	5	5	NaN	24.5114	24.4583	24.5886	24.7215	24.7352	24.0802	24.4009	23.5945	24.1868	23.4568	23.5001	23.4056	25.343	24.5808	23.9909	23.7089	23.3374	24.949	1	7	5	7	6	7	5	6	7	5	4	3	4	7	6	6	7	4
Q921V5	Q921V5	Alpha-1,6-mannosyl-glycoprotein 2-beta-N-acetylglucosaminyltransferase	Mgat2	0.0599838	-0.0350182	-0.095002	0.822715	0.867723	0.725456	9	5	5	24.2029	25.3134	25.1885	25.4454	25.379	25.3988	24.9218	25.4014	24.6633	25.2014	24.5495	25.1054	24.923	26.0287	25.2536	24.9949	24.7774	25.0177	25.2894	3	6	5	7	6	6	6	7	6	7	4	6	7	4	7	7	7	7
Q8R4G6	Q8R4G6	Alpha-1,6-mannosylglycoprotein 6-beta-N-acetylglucosaminyltransferase A	Mgat5	-0.350015	-0.187897	0.162118	0.299299	0.530905	0.672943	9	5	5	23.1145	24.3161	24.416	24.7806	24.7721	24.1011	23.7289	24.2984	23.8093	23.6137	23.4094	24.1854	23.0587	24.7255	24.5406	23.4468	23.675	23.6887	24.4522	7	7	6	8	8	9	8	8	8	6	7	7	7	5	6	7	9	7
P19788	P19788	Matrix Gla protein	Mgp	NaN	NaN	NaN	NaN	NaN	NaN	0	1	0	NaN	NaN	NaN	NaN	NaN	NaN	NaN	NaN	NaN	NaN	NaN	22.6955	NaN	NaN	NaN	NaN	NaN	NaN	NaN	1	1	1	1	1	0	0	1	1	1	1	2	1	0	1	0	1	0
Q61865	Q61865	Melanoma-derived growth regulatory protein	Mia	0.051222	0.068484	0.017262	0.797302	0.733255	0.896602	9	5	5	23.3639	23.9386	24.9204	24.108	24.2283	24.0954	24.0481	24.3419	24.142	24.3438	23.8804	24.1759	24.1406	24.3746	24.3879	24.1501	24.1257	23.9141	24.4239	3	3	3	3	3	3	3	3	3	3	3	3	3	2	3	3	3	3
Q8BI84	Q8BI84	Melanoma inhibitory activity protein 3	Mia3	NaN	-0.0440148	NaN	NaN	0.876191	NaN	7	1	3	21.7136	21.8667	22.2475	22.8239	NaN	21.825	NaN	22.035	21.71	NaN	21.3934	NaN	NaN	NaN	22.3828	NaN	NaN	21.5967	21.9834	3	2	3	3	2	3	2	3	3	2	2	1	2	1	2	2	2	2
P34884	P34884	Macrophage migration inhibitory factor	Mif	-0.495435	-0.100567	0.394868	0.511147	0.895856	0.555639	7	4	5	23.3594	22.7608	26.8532	NaN	24.2209	24.9911	23.5754	24.8239	NaN	24.1982	23.1572	NaN	23.684	24.4558	25.9544	22.9494	24.3412	23.4762	24.6223	2	3	3	1	2	2	2	2	1	2	3	1	2	2	3	2	3	2
Q9Z2L6	Q9Z2L6	Multiple inositol polyphosphate phosphatase 1	Minpp1	-0.345106	-0.0236002	0.321506	0.331676	0.932976	0.449991	9	5	5	26.0355	27.1725	27.7708	27.557	27.4386	27.0487	26.8864	27.2871	26.838	27.0633	26.0737	26.8498	25.9832	27.8792	27.5887	26.9114	26.6542	26.7196	27.5829	10	11	11	11	11	11	11	11	11	10	10	10	10	9	10	11	10	11
Q9R0S3	Q9R0S3	Matrix metalloproteinase-17	Mmp17	0.312446	0.258436	-0.05401	0.206617	0.281203	0.848332	9	5	5	23.36	24.2531	24.5634	24.7017	24.4305	24.2802	23.9223	24.2101	23.8914	24.902	23.882	24.3482	24.3689	24.9569	24.8927	24.0729	24.1219	24.2055	24.895	3	5	6	6	6	5	6	6	5	7	6	6	6	5	5	7	6	7
P33434	P33434	72 kDa type IV collagenase;PEX	Mmp2	0.11457	-0.161268	-0.275838	0.719261	0.579738	0.471471	9	5	5	24.7027	25.8526	26.168	26.3627	26.1875	26.0536	25.8514	26.1188	25.4282	26.4868	25.1744	25.9063	25.5633	26.7339	26.3773	25.2981	25.5121	25.2303	26.0678	8	9	9	10	9	8	7	8	7	9	10	10	10	9	10	9	11	7
A6H6E2	A6H6E2	Multimerin-2	Mmrn2	NaN	NaN	NaN	NaN	NaN	NaN	0	0	1	NaN	NaN	NaN	NaN	NaN	NaN	NaN	NaN	NaN	NaN	NaN	NaN	NaN	NaN	NaN	NaN	NaN	NaN	22.2931	1	1	1	1	1	1	1	1	1	1	1	1	1	1	1	1	1	1
Q61885	Q61885	Myelin-oligodendrocyte glycoprotein	Mog	NaN	NaN	NaN	NaN	NaN	NaN	0	0	1	NaN	NaN	NaN	NaN	NaN	NaN	NaN	NaN	NaN	NaN	NaN	NaN	NaN	NaN	NaN	NaN	22.0387	NaN	NaN	1	2	1	2	2	1	2	2	0	0	1	0	2	0	0	2	2	1
P70290	P70290	55 kDa erythrocyte membrane protein	Mpp1	NaN	NaN	NaN	NaN	NaN	NaN	1	0	0	NaN	NaN	20.6322	NaN	NaN	NaN	NaN	NaN	NaN	NaN	NaN	NaN	NaN	NaN	NaN	NaN	NaN	NaN	NaN	0	0	1	0	0	1	0	0	0	0	0	0	0	0	0	0	0	0
Q61830	Q61830	Macrophage mannose receptor 1	Mrc1	0.269465	0.470505	0.20104	0.448941	0.128111	0.704174	8	5	5	NaN	21.7414	22.7254	22.1979	21.8989	21.9235	21.9374	21.8825	21.6811	23.1318	20.8433	22.7327	21.9826	22.6495	23.0953	22.0683	21.9956	21.8211	23.3649	1	3	3	3	3	3	2	3	3	3	3	3	3	2	3	2	2	3
Q64449	Q64449	C-type mannose receptor 2	Mrc2	0.303712	0.424994	0.121282	0.360543	0.213417	0.764156	7	5	5	22.7889	23.5694	24.3641	23.7197	23.5019	24.0317	NaN	23.6986	NaN	24.3576	23.2717	24.0261	23.459	24.743	25.0662	23.6753	23.9298	23.4918	24.3006	3	3	4	5	4	4	1	5	1	5	5	4	3	4	7	4	5	3
Q61468	Q61468	Mesothelin;Megakaryocyte-potentiating factor;Mesothelin, cleaved form	Msln	-0.126176	-0.110831	0.015345	NaN	0.773279	NaN	5	2	4	22.2185	23.4864	NaN	NaN	23.0584	NaN	22.9061	NaN	22.3896	NaN	NaN	NaN	21.655	23.7163	23.4603	22.2765	22.8961	NaN	22.171	3	3	1	1	2	2	2	2	3	2	1	1	2	3	3	3	3	1
P26041;P26040	P26041	Moesin	Msn	NaN	NaN	NaN	NaN	NaN	NaN	1	0	1	NaN	NaN	23.3526	NaN	NaN	NaN	NaN	NaN	NaN	NaN	NaN	NaN	NaN	NaN	23.7684	NaN	NaN	NaN	NaN	1	1	2	0	0	0	0	0	0	0	0	0	2	1	2	0	1	0
P26928	P26928	Hepatocyte growth factor-like protein;Hepatocyte growth factor-like protein alpha chain;Hepatocyte growth factor-like protein beta chain	Mst1	0.468568	0.12338	-0.345188	0.457597	0.760172	0.598728	6	4	5	NaN	NaN	23.472	NaN	23.7402	23.3886	23.0302	23.3855	21.8397	24.3996	22.1461	NaN	23.0473	24.852	24.3147	23.2008	22.8506	22.8404	23.1238	1	1	2	2	4	4	3	3	3	5	2	2	4	6	4	2	3	4
P02802	P02802	Metallothionein-1	Mt1	NaN	NaN	NaN	NaN	NaN	NaN	0	0	1	NaN	NaN	NaN	NaN	NaN	NaN	NaN	NaN	NaN	NaN	NaN	NaN	NaN	NaN	NaN	NaN	NaN	NaN	22.3035	1	1	1	1	1	1	1	1	1	1	1	0	1	0	1	1	0	1
Q922D8	Q922D8	C-1-tetrahydrofolate synthase, cytoplasmic;Methylenetetrahydrofolate dehydrogenase;Methenyltetrahydrofolate cyclohydrolase;Formyltetrahydrofolate synthetase;C-1-tetrahydrofolate synthase, cytoplasmic, N-terminally processed	Mthfd1	NaN	NaN	NaN	NaN	NaN	NaN	1	0	0	NaN	NaN	22.5046	NaN	NaN	NaN	NaN	NaN	NaN	NaN	NaN	NaN	NaN	NaN	NaN	NaN	NaN	NaN	NaN	0	0	2	0	0	1	0	0	0	0	0	0	0	0	1	1	0	0
P28665;P28666;B2KFW1	P28665	Murinoglobulin-1	Mug1	0.512518	0.230176	-0.282342	0.357741	0.598287	0.715231	9	5	5	30.1602	31.0767	32.3826	31.1576	31.8321	31.4676	31.0999	31.249	30.5138	32.6125	30.9217	30.9949	30.4059	33.7052	32.9078	30.4812	31.0045	31.0542	31.7807	43	55	60	51	53	52	52	54	50	59	54	54	43	61	60	47	50	46
P11588	P11588	Major urinary protein 1	Mup1	NaN	NaN	NaN	NaN	NaN	NaN	1	0	0	NaN	NaN	NaN	NaN	NaN	NaN	NaN	NaN	20.251	NaN	NaN	NaN	NaN	NaN	NaN	NaN	NaN	NaN	NaN	1	0	1	1	0	0	1	1	1	0	0	0	0	0	0	0	0	0
P11589	P11589	Major urinary protein 2	Mup2	0.443838	0.469774	0.025936	0.434252	0.121644	0.974123	9	5	5	23.2644	22.9212	23.6196	24.2831	23.4812	23.7835	23.7601	23.3885	23.1065	22.6975	23.5324	23.3828	23.4034	26.7631	23.8387	23.8146	23.557	23.5631	25.1356	2	2	2	2	2	1	2	2	2	2	2	1	2	2	2	2	2	2
P04939;Q5FW60	P04939	Major urinary protein 3	Mup3	NaN	NaN	NaN	NaN	NaN	NaN	0	1	1	NaN	NaN	NaN	NaN	NaN	NaN	NaN	NaN	NaN	NaN	NaN	NaN	NaN	26.6988	NaN	NaN	NaN	NaN	24.9164	1	1	1	0	0	1	0	0	0	0	0	0	0	5	1	0	0	0
Q5XKE0	Q5XKE0	Myosin-binding protein C, fast-type	Mybpc2	NaN	NaN	NaN	NaN	NaN	NaN	1	0	0	NaN	NaN	20.985	NaN	NaN	NaN	NaN	NaN	NaN	NaN	NaN	NaN	NaN	NaN	NaN	NaN	NaN	NaN	NaN	0	0	1	0	0	0	0	0	0	0	0	0	0	0	0	0	0	0
Q9CPT4	Q9CPT4	Myeloid-derived growth factor	Mydgf	NaN	NaN	NaN	NaN	NaN	NaN	1	0	1	NaN	NaN	NaN	NaN	NaN	NaN	NaN	NaN	24.3408	NaN	NaN	NaN	NaN	NaN	NaN	NaN	24.231	NaN	NaN	1	2	2	2	2	3	2	2	3	0	1	3	1	3	2	3	3	2
P13541;Q91Z83;Q02566;A2AQP0	P13541	Myosin-3	Myh3	NaN	NaN	NaN	NaN	NaN	NaN	1	0	0	NaN	NaN	22.5741	NaN	NaN	NaN	NaN	NaN	NaN	NaN	NaN	NaN	NaN	NaN	NaN	NaN	NaN	NaN	NaN	0	0	1	0	0	0	0	0	0	0	0	0	0	0	0	0	0	0
Q5SX39;Q5SX40	Q5SX39;Q5SX40	Myosin-4;Myosin-1	Myh4;Myh1	NaN	NaN	NaN	NaN	NaN	NaN	1	0	0	NaN	NaN	23.084	NaN	NaN	NaN	NaN	NaN	NaN	NaN	NaN	NaN	NaN	NaN	NaN	NaN	NaN	NaN	NaN	0	0	3	0	0	0	0	0	0	0	0	0	0	0	0	0	0	0
P05977;P09542	P05977	Myosin light chain 1/3, skeletal muscle isoform	Myl1	NaN	NaN	NaN	NaN	NaN	NaN	2	0	0	22.1162	NaN	26.5641	NaN	NaN	NaN	NaN	NaN	NaN	NaN	NaN	NaN	NaN	NaN	NaN	NaN	NaN	NaN	NaN	2	1	5	0	0	0	1	0	0	1	0	0	0	0	0	0	1	0
Q8VCR8	Q8VCR8	Myosin light chain kinase 2, skeletal/cardiac muscle	Mylk2	NaN	NaN	NaN	NaN	NaN	NaN	1	0	0	NaN	NaN	23.1135	NaN	NaN	NaN	NaN	NaN	NaN	NaN	NaN	NaN	NaN	NaN	NaN	NaN	NaN	NaN	NaN	1	0	2	0	0	0	0	0	0	0	0	0	0	0	0	0	0	0
P97457	P97457	Myosin regulatory light chain 2, skeletal muscle isoform	Mylpf	NaN	NaN	NaN	NaN	NaN	NaN	1	0	0	NaN	NaN	26.6123	NaN	NaN	NaN	NaN	NaN	NaN	NaN	NaN	NaN	NaN	NaN	NaN	NaN	NaN	NaN	NaN	0	0	6	0	0	1	0	0	0	0	0	0	0	0	0	0	0	0
O70624	O70624	Myocilin;Myocilin, N-terminal fragment;Myocilin, C-terminal fragment	Myoc	-0.0508111	-0.512865	-0.462054	0.822903	0.0105846	0.12682	9	5	5	27.1643	28.0226	28.0564	27.9347	27.8772	27.5942	27.5848	27.8124	27.3395	28.0672	26.9682	27.6529	27.3301	28.2755	27.4309	26.9487	27.2417	26.8495	27.5126	15	21	20	20	19	18	18	18	19	19	15	20	17	16	14	17	18	15
Q9D7V9	Q9D7V9	N-acylethanolamine-hydrolyzing acid amidase;N-acylethanolamine-hydrolyzing acid amidase subunit alpha;N-acylethanolamine-hydrolyzing acid amidase subunit beta	Naaa	NaN	-0.387084	NaN	NaN	NaN	NaN	8	1	2	NaN	21.9094	21.9579	22.9064	21.8036	21.8101	21.8805	21.9317	21.7619	NaN	21.4767	NaN	NaN	NaN	NaN	21.5336	NaN	21.6826	NaN	2	2	3	2	2	3	3	3	3	0	3	1	1	1	2	3	2	3
Q99KQ4	Q99KQ4	Nicotinamide phosphoribosyltransferase	Nampt	NaN	NaN	NaN	NaN	NaN	NaN	0	1	0	NaN	NaN	NaN	NaN	NaN	NaN	NaN	NaN	NaN	NaN	NaN	NaN	18.7722	NaN	NaN	NaN	NaN	NaN	NaN	1	0	2	0	0	1	0	0	0	0	0	0	1	0	0	0	0	0
P13595	P13595	Neural cell adhesion molecule 1	Ncam1	0.11029	0.001006	-0.109284	0.61605	0.996047	0.64032	9	5	5	29.6276	30.1786	30.7128	30.634	30.6768	30.2293	29.9341	30.4136	29.9673	30.6963	29.8375	30.3626	30.1616	30.8123	30.4627	30.047	30.0234	30.0751	30.7158	23	23	25	24	25	23	23	22	25	25	17	24	23	24	21	20	22	21
O35136	O35136	Neural cell adhesion molecule 2	Ncam2	0.162448	0.0688482	-0.0936	0.5929	0.776541	0.791492	9	5	5	25.2246	26.3495	26.6153	26.5941	26.4187	26.2634	25.9524	26.2536	25.7558	26.8328	25.3132	26.3446	26.1187	26.9959	26.5397	25.7832	26.0201	26.1017	26.6926	13	12	10	13	13	12	11	12	10	11	9	10	9	10	12	8	10	9
P55066	P55066	Neurocan core protein	Ncan	0.233828	-0.247196	-0.481024	0.427049	0.380732	0.225478	9	5	5	26.0991	26.6527	26.8519	27.2425	27.244	27.0001	26.1609	26.7888	26.1732	27.5678	26.3351	26.8457	26.34	27.5324	26.4329	26.0146	26.1749	26.2056	27.3877	10	20	18	19	18	20	14	16	18	16	16	17	17	15	10	16	14	15
Q9QYG0	Q9QYG0	Protein NDRG2	Ndrg2	NaN	-1.88925	NaN	NaN	NaN	NaN	2	0	2	NaN	NaN	25.1683	NaN	NaN	NaN	NaN	21.5029	NaN	NaN	NaN	NaN	NaN	NaN	NaN	NaN	21.29	NaN	21.6026	1	1	3	1	1	2	0	3	1	1	1	0	1	1	1	3	2	0
Q8BTG7	Q8BTG7	Protein NDRG4	Ndrg4	0.0351087	-0.30182	-0.336928	0.944539	0.456717	0.605709	8	4	5	NaN	24.2202	24.9629	23.804	24.5136	24.3979	23.3077	24.4608	23.1344	24.5031	22.9112	23.6515	NaN	25.4753	24.447	23.0588	23.3859	23.3017	24.7984	1	3	3	3	3	3	4	4	4	4	4	3	2	4	4	4	3	4
Q3UHN9	Q3UHN9	Bifunctional heparan sulfate N-deacetylase/N-sulfotransferase 1;Heparan sulfate N-deacetylase 1;Heparan sulfate N-sulfotransferase 1	Ndst1	0.0432044	-0.00720556	-0.05041	0.872106	0.980125	0.872946	9	5	5	22.6908	24.0946	23.3372	23.4253	23.9363	23.1258	22.8426	23.2236	22.7669	23.7807	22.9853	23.2076	22.8653	23.7345	23.9588	23.0431	23.0301	22.6279	23.6613	5	6	5	6	6	5	5	5	6	7	4	5	4	4	7	6	5	5
Q9CQ91	Q9CQ91	NADH dehydrogenase [ubiquinone] 1 alpha subcomplex subunit 3	Ndufa3	NaN	NaN	NaN	NaN	NaN	NaN	0	0	1	NaN	NaN	NaN	NaN	NaN	NaN	NaN	NaN	NaN	NaN	NaN	NaN	NaN	NaN	NaN	NaN	NaN	NaN	22.2564	0	1	1	1	1	1	1	0	1	1	1	0	1	1	0	0	1	0
REV__Q6NS46;Q9D1H6	REV__Q6NS46;Q9D1H6	NADH dehydrogenase [ubiquinone] 1 alpha subcomplex assembly factor 4	Ndufaf4	NaN	NaN	NaN	NaN	NaN	NaN	0	0	1	NaN	NaN	NaN	NaN	NaN	NaN	NaN	NaN	NaN	NaN	NaN	NaN	NaN	NaN	NaN	NaN	NaN	NaN	25.9018	1	1	1	1	1	1	1	1	1	1	1	1	1	1	1	1	1	1
P29595	P29595	NEDD8	Nedd8	NaN	NaN	NaN	NaN	NaN	NaN	1	0	1	NaN	NaN	NaN	NaN	NaN	21.5671	NaN	NaN	NaN	NaN	NaN	NaN	NaN	NaN	23.1837	NaN	NaN	NaN	NaN	1	1	1	1	1	2	1	1	1	1	1	1	0	0	2	1	1	1
Q80Z24	Q80Z24	Neuronal growth regulator 1	Negr1	-0.321542	-0.0146744	0.306868	0.0800479	0.933968	0.277518	9	5	5	26.7784	27.1795	27.3359	27.4468	27.123	27.0173	26.8455	27.1083	26.8153	26.6895	26.414	26.6488	26.5497	27.4514	27.3635	26.903	26.4905	26.9468	27.5839	5	6	8	9	8	7	8	8	9	8	9	8	8	8	9	10	9	9
Q61220	Q61220	Protein kinase C-binding protein NELL2	Nell2	0.514169	0.233137	-0.281032	0.101182	0.428093	0.424256	9	5	5	28.9714	29.932	30.3407	30.415	30.4481	29.9713	29.5736	30.1208	29.3725	30.9063	29.9177	30.2498	29.9459	31.0764	30.4741	29.7176	29.6473	30.0026	30.8492	20	21	26	23	23	23	22	23	21	23	22	22	22	25	22	21	21	21
Q9CQ45	Q9CQ45	Neudesin	Nenf	NaN	0.115382	NaN	NaN	NaN	NaN	3	0	2	NaN	NaN	NaN	NaN	NaN	21.9831	22.0436	22.5537	NaN	NaN	NaN	NaN	NaN	NaN	NaN	NaN	22.2373	NaN	22.3804	0	3	1	2	3	2	3	3	2	2	3	2	2	1	1	2	2	1
P97798	P97798	Neogenin	Neo1	0.232542	0.288374	0.055832	0.413734	0.310596	0.885236	9	5	5	24.3616	25.0044	25.5265	24.9817	25.2111	25.0837	24.3266	25.0913	24.3631	25.6487	24.4989	25.1395	24.5295	25.763	26.0929	24.5657	25.1137	24.7903	25.2961	8	11	11	13	12	11	11	9	10	12	10	9	7	9	7	8	9	9
Q810U3	Q810U3	Neurofascin	Nfasc	0.0842716	0.14232	0.058048	0.71658	0.435252	0.830939	9	5	5	26.0892	26.7533	27.0886	27.1691	26.9722	26.8671	26.5342	26.93	26.5644	27.2491	26.0804	26.8739	26.6865	27.4028	27.0216	26.5832	26.8142	26.8437	27.3201	15	21	19	20	20	22	18	18	17	18	17	20	19	17	18	17	18	18
P10493	P10493	Nidogen-1	Nid1	-0.319392	-0.72182	-0.402428	0.150107	0.00227494	0.201711	9	5	5	26.3576	26.6358	26.8949	27.0179	26.517	26.3258	26.456	26.6906	26.0939	26.5866	25.5185	26.2627	26.0165	26.7907	26.0523	25.3808	25.7855	25.5325	26.4115	15	16	13	16	17	17	18	18	16	15	18	16	15	15	13	13	16	16
O88322	O88322	Nidogen-2	Nid2	-0.279834	-0.256538	0.023296	0.0217178	0.0778164	0.892429	9	5	5	25.6139	25.9645	26.0563	26.2183	25.9906	25.8804	25.8765	26.0942	25.7198	25.8328	25.3854	25.7908	25.5093	25.7572	25.9168	25.3475	25.3656	25.7133	26.0487	12	10	9	14	13	13	12	13	13	11	12	12	11	7	11	10	10	12
Q61043	Q61043	Ninein	Nin	NaN	NaN	NaN	NaN	NaN	NaN	0	0	1	NaN	NaN	NaN	NaN	NaN	NaN	NaN	NaN	NaN	NaN	NaN	NaN	NaN	NaN	23.6617	NaN	NaN	NaN	NaN	0	0	1	1	0	1	0	0	0	1	1	0	1	1	2	0	1	0
Q9JHW2	Q9JHW2	Omega-amidase NIT2	Nit2	NaN	NaN	NaN	NaN	NaN	NaN	0	0	1	NaN	NaN	NaN	NaN	NaN	NaN	NaN	NaN	NaN	NaN	NaN	NaN	NaN	NaN	22.2211	NaN	NaN	NaN	NaN	0	0	1	0	0	0	0	0	0	0	0	0	1	0	1	0	0	0
Q99K10	Q99K10	Neuroligin-1	Nlgn1	-0.0485175	0.5063	0.554818	0.625383	NaN	NaN	5	4	2	NaN	22.4611	NaN	NaN	22.5179	22.3695	NaN	22.5815	22.4285	22.6518	22.3786	22.4773	22.1851	NaN	NaN	22.3502	NaN	NaN	23.6058	2	3	2	2	3	3	1	3	3	3	3	3	3	1	1	3	2	1
Q8BYM5	Q8BYM5	Neuroligin-3	Nlgn3	0.228375	0.458478	0.230103	0.309813	0.136952	0.581013	6	5	3	NaN	22.9513	23.0331	NaN	22.8321	22.8577	22.4597	NaN	22.751	23.2539	22.3179	23.1407	22.9029	23.5973	23.9803	NaN	22.7025	NaN	23.1351	1	3	4	1	2	2	2	2	2	3	3	2	2	3	5	1	4	1
B0F2B4	B0F2B4	Neuroligin 4-like	Nlgn4l	0.174695	0.025559	-0.149136	0.581659	0.934212	0.685644	8	5	5	NaN	24.298	24.6229	24.1627	24.7501	24.4353	24.196	24.648	23.1089	24.9216	23.8124	24.3779	24.0054	25.1448	24.4931	24.0627	24.2156	23.6317	25.1134	2	7	6	8	8	8	6	8	6	10	7	9	7	9	6	9	10	7
Q9CR53	Q9CR53	Neuromedin-B;Neuromedin-B-32;Neuromedin-B	Nmb	NaN	NaN	NaN	NaN	NaN	NaN	0	0	1	NaN	NaN	NaN	NaN	NaN	NaN	NaN	NaN	NaN	NaN	NaN	NaN	NaN	NaN	NaN	NaN	NaN	NaN	20.7559	1	1	1	1	1	1	1	1	1	1	1	1	0	0	0	1	1	1
P15532	P15532	Nucleoside diphosphate kinase A	Nme1	NaN	NaN	NaN	NaN	NaN	NaN	0	0	1	NaN	NaN	NaN	NaN	NaN	NaN	NaN	NaN	NaN	NaN	NaN	NaN	NaN	NaN	21.6412	NaN	NaN	NaN	NaN	0	0	0	0	0	1	0	1	0	1	0	0	0	1	1	0	0	0
Q01768	Q01768	Nucleoside diphosphate kinase B	Nme2	-0.780426	0.419477	1.1999	0.497311	0.697475	0.0944003	7	4	5	22.386	21.7057	27.5169	21.9009	NaN	23.1253	NaN	24.166	21.5196	22.3184	21.7751	23.1189	22.4205	NaN	25.2441	23.0897	23.5803	22.1871	23.9395	2	3	3	2	1	3	1	3	2	2	2	2	3	1	3	3	3	3
O35516	O35516	Neurogenic locus notch homolog protein 2;Notch 2 extracellular truncation;Notch 2 intracellular domain	Notch2	-0.152461	NaN	NaN	0.335996	NaN	NaN	8	4	1	21.9621	22.3218	22.3001	22.6135	22.4722	NaN	22.1239	22.5387	22.0656	22.4488	21.8311	22.0316	22.2776	NaN	NaN	NaN	NaN	22.1865	NaN	2	3	2	3	3	2	3	3	3	2	2	2	3	2	1	2	1	3
Q64299	Q64299	Protein NOV homolog	Nov	0.684304	0.35419	-0.330114	0.00994123	0.124678	0.29982	9	5	5	27.939	28.2893	28.7249	28.9534	28.6655	28.373	27.9535	28.3377	28.1534	29.5826	28.5365	29.0052	28.6358	29.5446	28.884	28.3491	28.3148	28.6935	29.4127	7	9	8	9	9	8	9	9	9	8	9	9	9	8	8	9	9	8
Q9Z0J0	Q9Z0J0	Epididymal secretory protein E1	Npc2	0.209896	0.75942	0.549524	0.590009	0.069901	0.191144	9	5	5	24.7342	23.9084	24.3381	24.5918	25.1536	26.1703	25.1459	25.5238	25.7455	26.1488	25.0546	24.9525	24.5776	25.4892	26.4526	26.4702	25.2277	25.3354	25.4843	4	3	3	3	3	5	4	4	4	3	4	4	4	4	3	4	4	4
Q64322	Q64322	Neural proliferation differentiation and control protein 1	Npdc1	0.0695582	0.12232	0.052762	0.735086	0.559026	0.833651	9	5	5	24.5032	25.2523	25.4284	25.5003	25.4365	25.3012	25.0467	25.5902	24.8614	25.6941	24.7567	25.2737	25.1036	25.5865	25.482	24.8538	25.0513	25.4388	25.8525	3	3	4	3	3	4	3	3	3	3	4	3	3	3	3	3	3	2
Q11011	Q11011	Puromycin-sensitive aminopeptidase	Npepps	-0.826085	0.259869	1.08595	0.0996442	0.64312	0.0427107	9	5	5	23.5165	23.9344	25.9547	23.7314	23.4145	24.7383	22.9743	24.937	23.0404	23.4578	22.8251	23.0018	23.1291	23.59	25.7722	23.5929	24.1549	23.3467	24.5669	8	9	11	10	9	11	8	11	8	8	7	6	7	3	11	9	8	7
Q61839	Q61839	C-type natriuretic peptide;CNP-22;CNP-29;CNP-53	Nppc	0.605274	0.0638476	-0.541427	0.013406	0.786828	0.0818697	7	4	3	25.6141	25.4836	25.4878	NaN	NaN	25.8524	25.5608	25.7736	24.8643	26.298	NaN	25.6795	26.1941	26.3277	25.9981	25.371	NaN	25.3811	NaN	1	1	1	1	1	1	1	1	1	1	1	1	1	1	1	1	1	1
P97300	P97300	Neuroplastin	Nptn	0.00496844	-0.00501556	-0.009984	0.981776	0.980193	0.976688	9	5	4	24.7616	25.1017	25.2292	25.0087	25.1844	25.1046	24.4806	25.2156	24.6089	25.5221	24.2214	25.0089	24.7005	25.4027	NaN	24.6075	24.887	24.7613	25.5887	3	5	3	4	5	5	3	5	5	3	3	3	3	3	1	4	4	4
Q62443	Q62443	Neuronal pentraxin-1	Nptx1	0.041562	0.15335	0.111788	0.869804	0.542928	0.718182	9	5	5	27.5821	28.2362	28.8552	28.9043	28.6787	28.4825	28.2117	28.6489	28.0649	28.6736	28.1695	28.4025	27.8707	29.1273	28.6737	28.0708	28.3176	28.4467	29.2938	10	11	9	11	10	10	11	10	11	8	11	10	10	10	10	11	10	10
O70340	O70340	Neuronal pentraxin-2	Nptx2	-0.114663	0.0923409	0.207004	0.651156	0.513355	0.525978	9	5	5	24.307	24.8886	24.901	25.133	24.9796	25.0587	24.5005	24.9231	24.7965	24.9437	24.356	24.6316	23.9394	25.716	24.9898	24.8449	24.7403	24.8065	25.2402	4	4	4	5	5	3	4	5	3	6	4	5	4	6	5	3	5	4
Q99J85	Q99J85	Neuronal pentraxin receptor	Nptxr	-0.0869873	-0.111377	-0.02439	0.738306	0.683263	0.935099	9	5	5	27.5424	28.505	28.6774	28.9376	28.6716	28.5933	27.8202	28.6326	27.9925	28.5579	27.868	28.264	27.8963	28.8526	28.5302	27.8931	27.8842	28.0074	29.002	10	9	11	11	9	9	10	10	10	10	10	9	9	12	9	8	7	9
P57774	P57774	Pro-neuropeptide Y;Neuropeptide Y;C-flanking peptide of NPY	Npy	-0.197723	NaN	NaN	NaN	NaN	NaN	3	2	0	NaN	22.9275	22.8303	NaN	NaN	NaN	NaN	22.8256	NaN	NaN	22.565	22.7618	NaN	NaN	NaN	NaN	NaN	NaN	NaN	1	2	2	0	1	1	1	2	1	1	2	2	1	1	1	1	1	1
Q64669	Q64669	NAD(P)H dehydrogenase [quinone] 1	Nqo1	NaN	NaN	NaN	NaN	NaN	NaN	1	0	1	NaN	NaN	NaN	NaN	NaN	NaN	NaN	22.0702	NaN	NaN	NaN	NaN	NaN	NaN	23.3249	NaN	NaN	NaN	NaN	0	0	1	0	0	0	0	2	0	0	0	1	0	0	2	0	0	0
Q810U4	Q810U4	Neuronal cell adhesion molecule	Nrcam	0.36438	0.138488	-0.225892	0.185647	0.583055	0.42826	9	5	5	28.3824	29.2747	29.6411	29.9031	29.7167	29.2692	29.183	29.4704	28.8662	30.1394	29.1666	29.5915	29.2748	30.1533	29.655	29.0386	29.1653	29.3455	29.9919	20	22	25	21	19	27	23	26	20	24	22	23	24	24	22	25	21	23
Q8CFV4	Q8CFV4	Neuritin	Nrn1	0.277862	0.34757	0.069708	0.457884	0.335783	0.843908	9	5	5	22.8979	24.5419	25.3843	24.7151	24.7656	24.4952	24.2323	24.5552	24.0341	24.8386	24.2755	25.0559	23.8911	25.3403	25.2984	24.5419	24.7006	24.0696	25.1393	3	2	2	2	2	2	2	2	2	2	2	2	2	2	2	2	2	2
Q8C4W3	Q8C4W3	Neuritin-like protein	Nrn1l	-0.218691	NaN	NaN	NaN	NaN	NaN	9	2	1	22.9598	23.3115	23.4453	23.6553	23.4846	23.1263	23.2697	23.3839	23.0375	NaN	22.2054	NaN	NaN	23.9514	NaN	NaN	NaN	NaN	22.9954	2	3	4	3	3	2	2	3	2	1	2	1	1	4	1	1	1	1
P97333	P97333	Neuropilin-1	Nrp1	-0.00211275	0.0149712	0.017084	0.993688	0.946704	0.964646	8	5	5	NaN	22.9651	22.8407	23.1224	22.7221	22.9303	22.749	23.2751	22.3305	23.2544	22.0801	22.5292	22.6865	23.7737	23.4158	22.1574	22.6305	22.8999	23.3058	2	5	5	6	6	3	4	6	3	5	4	3	3	6	3	4	2	2
O35375	O35375	Neuropilin-2	Nrp2	NaN	NaN	NaN	NaN	NaN	NaN	1	1	0	NaN	NaN	NaN	21.3196	NaN	NaN	NaN	NaN	NaN	21.6667	NaN	NaN	NaN	NaN	NaN	NaN	NaN	NaN	NaN	2	2	2	2	2	2	2	2	2	2	2	2	2	1	2	2	1	2
P0DI97	P0DI97	Neurexin-1-beta	Nrxn1	NaN	NaN	NaN	NaN	NaN	NaN	0	0	1	NaN	NaN	NaN	NaN	NaN	NaN	NaN	NaN	NaN	NaN	NaN	NaN	NaN	NaN	NaN	NaN	NaN	NaN	23.0488	1	1	1	1	1	1	1	1	1	1	1	1	1	1	1	1	0	1
Q9CS84	Q9CS84	Neurexin-1	Nrxn1	0.0651276	-0.0317244	-0.096852	0.814098	0.901156	0.776002	9	5	5	26.4616	27.1325	27.6161	27.8206	27.7154	27.6312	27.1748	27.5848	27.0156	27.8971	26.6666	27.4568	27.0423	28.0143	27.7114	26.8486	26.9434	27.1876	27.9018	14	19	19	19	17	20	19	19	16	19	19	18	16	19	19	16	19	17
Q8C985	Q8C985	Neurexin-3-beta;Neurexin-3-beta, soluble form;Neurexin-3-beta, C-terminal fragment	Nrxn3	NaN	-0.313648	NaN	NaN	0.0782984	NaN	7	1	4	NaN	NaN	22.4571	22.9601	22.5332	22.4182	22.2383	22.4554	21.967	NaN	NaN	NaN	21.991	NaN	22.2085	NaN	22.1074	21.991	22.1696	0	1	2	2	2	2	2	2	2	1	1	1	2	0	2	1	2	2
Q6P9K9	Q6P9K9	Neurexin-3	Nrxn3	0.255536	0.15677	-0.098766	0.291977	0.475469	0.739379	9	5	5	27.5719	28.388	28.6187	28.744	28.5691	28.3802	28.0865	28.4594	27.9799	29.1458	27.9525	28.5575	28.2195	28.9567	28.6401	28.0443	28.3523	28.2208	29.0806	20	23	23	23	23	22	21	23	22	23	23	24	21	22	20	23	20	22
P46460	P46460	Vesicle-fusing ATPase	Nsf	0.135198	0.131298	-0.0039	0.526836	0.466139	0.984638	9	5	5	24.4965	25.045	25.5141	25.1511	25.4983	24.9418	25.0642	25.5077	24.7273	25.4124	24.6314	25.3966	25.094	25.6672	25.3132	24.9579	25.1494	25.311	25.4506	7	8	9	7	7	9	7	8	8	4	8	8	7	3	5	7	7	6
Q62092	Q62092	Neuron-specific protein family member 1	Nsg1	NaN	NaN	NaN	NaN	NaN	NaN	0	0	1	NaN	NaN	NaN	NaN	NaN	NaN	NaN	NaN	NaN	NaN	NaN	NaN	NaN	NaN	25.5923	NaN	NaN	NaN	NaN	1	1	1	2	1	0	0	0	0	0	0	0	0	1	2	1	0	0
Q9JM14	Q9JM14	5(3)-deoxyribonucleotidase, cytosolic type	Nt5c	NaN	NaN	NaN	NaN	NaN	NaN	0	0	1	NaN	NaN	NaN	NaN	NaN	NaN	NaN	NaN	NaN	NaN	NaN	NaN	NaN	NaN	23.2248	NaN	NaN	NaN	NaN	0	1	1	1	0	2	1	1	0	0	0	1	0	1	2	0	1	1
Q99PJ0	Q99PJ0	Neurotrimin	Ntm	0.345535	0.161573	-0.183962	0.18529	0.526693	0.45697	9	5	5	27.986	28.7873	29.5033	29.3073	29.2258	28.8043	28.5859	28.8576	28.4017	29.3648	28.8171	29.1827	28.8298	29.6773	29.5066	28.6021	28.7138	28.8809	29.2485	6	9	8	9	9	9	10	10	9	8	9	9	10	8	8	9	8	9
Q8R4G0	Q8R4G0	Netrin-G1	Ntng1	0.175767	0.294977	0.11921	0.42828	0.118321	0.660505	9	5	5	23.1513	23.8259	24.0397	24.2071	23.5035	23.8688	23.6381	23.9543	23.6473	24.5138	23.4046	23.9471	23.4821	24.3291	24.2514	23.7541	24.0691	23.7408	24.4573	3	4	3	4	4	4	4	4	4	3	3	4	4	4	4	4	4	4
P15209	P15209	BDNF/NT-3 growth factors receptor	Ntrk2	0.261728	0.244626	-0.017102	0.054598	0.0500556	0.90283	8	5	5	NaN	22.1693	22.4987	22.6382	22.4265	22.7458	22.288	22.6295	22.3295	23.0849	22.4719	22.6768	22.582	22.8215	22.9257	22.6303	22.6206	22.4865	22.8885	1	3	2	3	3	3	3	3	3	3	2	3	3	3	3	3	3	3
Q02819	Q02819	Nucleobindin-1	Nucb1	-0.0302849	0.144343	0.174628	0.866307	0.406624	0.282546	9	5	5	27.5579	27.7718	28.4508	27.7696	27.4309	27.2985	27.5187	27.9267	27.6721	28.0752	27.3771	27.7611	27.507	27.6822	28.1448	27.6094	27.9576	27.851	27.7128	15	18	18	15	17	15	17	16	17	13	17	13	14	14	14	17	14	17
P61971	P61971	Nuclear transport factor 2	Nutf2	0.524488	-0.273698	-0.798185	NaN	NaN	NaN	4	2	2	NaN	NaN	24.5561	22.9519	NaN	NaN	22.7524	NaN	23.0936	24.548	NaN	23.178	NaN	NaN	NaN	23.0116	23.118	NaN	NaN	1	1	2	2	1	1	2	1	2	2	1	2	1	1	1	2	2	1
Q61200;Q61199	Q61200;Q61199	Neurexophilin-1;Neurexophilin-2	Nxph1;Nxph2	-0.371305	-0.127775	0.243529	0.0498633	0.355615	0.256302	7	3	5	NaN	NaN	24.5347	24.4154	24.3346	24.129	24.1409	24.408	23.9408	NaN	23.5775	23.9647	24.1596	NaN	23.7708	24.0989	24.1134	24.3187	24.4189	1	1	2	2	2	2	2	2	2	1	2	2	2	1	2	2	2	2
P83503	P83503	Nyctalopin	Nyx	NaN	NaN	NaN	NaN	NaN	NaN	1	0	0	NaN	NaN	NaN	NaN	NaN	NaN	NaN	NaN	24.9901	NaN	NaN	NaN	NaN	NaN	NaN	NaN	NaN	NaN	NaN	1	1	1	2	2	2	1	1	2	1	1	1	1	1	1	1	0	0
Q8QZR4	Q8QZR4	Out at first protein homolog	Oaf	NaN	NaN	0.370494	NaN	NaN	0.426373	1	3	4	NaN	23.6171	NaN	NaN	NaN	NaN	NaN	NaN	NaN	23.2687	NaN	NaN	22.8771	23.9849	24.5802	23.3764	23.5471	23.4858	NaN	2	4	1	1	1	1	1	1	1	4	2	1	3	3	2	2	2	2
Q9D3H2	Q9D3H2		Obp1a	0.666835	1.73084	1.064	NaN	0.0743448	NaN	6	2	5	NaN	NaN	22.5662	23.7426	20.4031	21.377	NaN	21.9601	21.5658	22.4239	NaN	NaN	NaN	22.7814	22.0297	26.139	23.8109	24.2493	22.1043	1	1	2	3	2	2	1	3	2	2	0	1	1	2	2	3	3	3
A2AEP0	A2AEP0		Obp1b	NaN	NaN	NaN	NaN	NaN	NaN	1	0	1	NaN	NaN	NaN	22.6102	NaN	NaN	NaN	NaN	NaN	NaN	NaN	NaN	NaN	NaN	NaN	25.7037	NaN	NaN	NaN	0	1	0	3	1	0	1	0	0	1	0	1	1	1	0	5	0	2
Q62000	Q62000	Mimecan	Ogn	-0.244446	-0.501636	-0.25719	0.251796	0.00774734	0.336351	9	5	5	28.2268	28.6125	29.0863	28.8149	28.5093	28.2768	28.3684	28.642	28.313	28.3712	28.041	28.5497	27.6177	28.8926	28.1719	27.7614	28.015	27.7982	28.4396	10	14	14	11	12	12	12	11	9	10	13	11	9	12	12	12	13	11
Q9CZ30	Q9CZ30	Obg-like ATPase 1	Ola1	NaN	NaN	NaN	NaN	NaN	NaN	1	0	0	NaN	NaN	24.035	NaN	NaN	NaN	NaN	NaN	NaN	NaN	NaN	NaN	NaN	NaN	NaN	NaN	NaN	NaN	NaN	0	0	3	0	0	0	0	0	0	0	0	0	0	0	1	0	0	0
O88998	O88998	Noelin	Olfm1	0.0664731	-0.0388789	-0.105352	0.702589	0.826174	0.656486	9	5	5	24.638	24.9559	25.1588	25.5046	25.3358	24.9316	24.7913	25.2257	24.8922	25.6035	24.7479	25.0724	24.8294	25.3203	25.1462	24.5309	25.0679	24.7969	25.5049	3	3	4	3	3	3	3	3	3	3	3	3	3	3	3	3	3	3
Q8BHP7	Q8BHP7	Olfactomedin-like protein 2A	Olfml2a	NaN	NaN	NaN	NaN	NaN	NaN	0	0	1	NaN	NaN	NaN	NaN	NaN	NaN	NaN	NaN	NaN	NaN	NaN	NaN	NaN	NaN	NaN	NaN	NaN	20.928	NaN	0	1	0	1	1	1	1	1	1	1	1	0	1	1	1	1	0	1
Q8BK62	Q8BK62	Olfactomedin-like protein 3	Olfml3	-0.195072	-0.56929	-0.374218	0.63217	0.0269333	0.442703	9	5	5	23.7043	24.4229	24.9542	23.9639	24.275	23.541	23.7772	23.3956	24.0133	23.6745	22.6381	24.6123	23.0526	25.0733	23.4742	23.5315	23.3354	23.234	23.6048	3	6	6	4	5	3	5	4	3	4	3	5	3	4	3	3	4	3
O35103	O35103	Osteomodulin	Omd	0.0188195	-0.158535	-0.177354	0.961955	0.675275	0.782155	8	5	4	NaN	24.3359	24.587	24.3046	23.9311	23.7823	23.5394	23.6964	23.3063	24.7133	23.3697	23.4488	23.0124	25.2267	24.9322	NaN	23.5826	22.8429	23.7497	2	5	5	4	4	4	5	4	3	4	3	5	3	5	4	3	4	4
Q63912	Q63912	Oligodendrocyte-myelin glycoprotein	Omg	-0.20727	-0.12709	0.08018	0.201003	0.429901	0.719689	9	5	5	26.738	26.9797	27.3166	27.0119	26.831	26.6213	26.5406	26.9698	26.7124	26.8912	26.2246	27.0375	26.4058	26.6942	26.7371	26.4267	26.4714	26.7231	27.2959	4	6	6	6	6	6	5	6	5	6	5	6	6	7	7	5	6	5
Q64288	Q64288	Olfactory marker protein	Omp	NaN	NaN	NaN	NaN	NaN	NaN	2	1	0	NaN	NaN	NaN	23.2832	23.5302	NaN	NaN	NaN	NaN	NaN	NaN	NaN	NaN	24.6096	NaN	NaN	NaN	NaN	NaN	1	1	1	2	2	1	1	1	1	1	1	1	1	2	1	1	1	1
Q60590	Q60590	Alpha-1-acid glycoprotein 1	Orm1	0.168786	-0.279404	-0.44819	0.772618	0.586944	0.499188	9	5	5	26.8894	29.7936	29.3719	29.4181	29.0693	28.4839	28.2957	28.3132	27.5555	29.1375	27.5998	28.3232	28.0821	30.5849	29.5903	27.7894	27.9672	27.6174	28.5223	4	6	6	6	6	6	6	6	6	6	5	6	6	6	7	5	6	5
P07361;Q63805	P07361	Alpha-1-acid glycoprotein 2	Orm2	-0.959097	-0.823184	0.135913	0.435744	0.502427	0.748807	7	3	3	23.6419	28.1174	23.1414	24.3486	NaN	NaN	22.9551	22.5392	22.8111	23.0813	22.4819	NaN	NaN	23.3687	23.5311	23.2719	NaN	22.5366	NaN	3	4	3	3	1	1	3	2	2	2	2	1	1	2	3	3	1	2
Q8R448	Q8R448	Otospiralin	Otos	NaN	NaN	NaN	NaN	NaN	NaN	0	0	1	NaN	NaN	NaN	NaN	NaN	NaN	NaN	NaN	NaN	NaN	NaN	NaN	NaN	NaN	NaN	NaN	NaN	NaN	23.9452	0	1	0	1	1	1	1	1	1	1	0	0	1	1	1	0	0	1
Q7TQI3	Q7TQI3	Ubiquitin thioesterase OTUB1	Otub1	-0.995863	-0.292762	0.703101	0.115815	0.661157	0.362307	5	3	5	NaN	22.7835	24.6715	22.5562	NaN	23.8874	NaN	23.561	NaN	22.9027	NaN	22.5449	22.0405	NaN	25.225	22.4966	22.6855	22.5129	23.0758	1	3	7	2	1	7	1	6	1	4	2	3	3	1	7	6	5	3
P35454	P35454	Oxytocin-neurophysin 1;Oxytocin;Neurophysin 1	Oxt	NaN	NaN	NaN	NaN	NaN	NaN	0	0	1	NaN	NaN	NaN	NaN	NaN	NaN	NaN	NaN	NaN	NaN	NaN	NaN	NaN	NaN	NaN	NaN	NaN	NaN	22.5225	1	1	1	1	1	1	1	1	1	1	1	1	1	1	1	1	1	1
P09103	P09103	Protein disulfide-isomerase	P4hb	-0.0804329	-0.195011	-0.114578	0.773117	0.473655	0.742331	9	5	5	23.4051	24.1077	24.7762	23.6697	23.3838	23.7459	23.6482	24.1523	23.482	24.0098	22.8443	23.5653	24.1981	24.0753	24.2344	23.0432	23.9187	23.1544	23.7692	7	9	10	4	8	7	3	4	7	3	4	3	3	2	7	6	3	4
Q08642	Q08642	Protein-arginine deiminase type-2	Padi2	NaN	NaN	NaN	NaN	NaN	NaN	1	0	0	NaN	NaN	23.0795	NaN	NaN	NaN	NaN	NaN	NaN	NaN	NaN	NaN	NaN	NaN	NaN	NaN	NaN	NaN	NaN	0	0	2	0	0	0	0	0	0	0	0	0	0	0	0	0	0	0
Q61206	Q61206	Platelet-activating factor acetylhydrolase IB subunit beta	Pafah1b2	NaN	0.329915	NaN	NaN	0.535969	NaN	5	1	3	NaN	22.0824	22.4717	21.7265	NaN	22.1976	NaN	22.3273	NaN	21.4054	NaN	NaN	NaN	NaN	23.7793	NaN	NaN	21.7187	21.975	1	2	2	2	1	2	0	2	1	2	1	0	1	1	2	1	1	2
Q61205	Q61205	Platelet-activating factor acetylhydrolase IB subunit gamma	Pafah1b3	NaN	NaN	NaN	NaN	NaN	NaN	0	0	1	NaN	NaN	NaN	NaN	NaN	NaN	NaN	NaN	NaN	NaN	NaN	NaN	NaN	NaN	NaN	NaN	NaN	NaN	19.8306	0	1	1	1	0	1	0	1	0	0	1	0	0	0	1	1	1	1
P97467	P97467	Peptidyl-glycine alpha-amidating monooxygenase;Peptidylglycine alpha-hydroxylating monooxygenase;Peptidyl-alpha-hydroxyglycine alpha-amidating lyase	Pam	0.00248333	-0.00564467	-0.008128	0.990169	0.977434	0.96998	9	5	5	28.2554	29.0559	29.2304	29.3747	29.2857	28.9446	28.588	29.0882	28.7641	29.3859	28.5199	28.9591	28.7615	29.1565	29.0353	28.5812	28.6848	29.0425	29.3986	21	25	25	27	26	25	22	23	22	24	22	25	23	23	23	23	23	24
Q99LX0	Q99LX0	Protein deglycase DJ-1	Park7	-1.07788	-0.203059	0.87482	0.113893	0.780252	0.110263	9	5	5	26.1212	24.8323	27.8436	24.5934	23.7332	24.9469	23.901	25.3104	23.3673	23.4504	24.1573	23.8293	23.879	24.0998	26.3452	24.6288	24.3582	23.4613	24.9965	5	6	7	6	6	7	6	7	5	4	7	5	7	3	6	7	6	5
Q09098	Q09098	Prostate and testis expressed protein 4	Pate4	NaN	NaN	NaN	NaN	NaN	NaN	0	0	2	NaN	NaN	NaN	NaN	NaN	NaN	NaN	NaN	NaN	NaN	NaN	NaN	NaN	NaN	27.4044	NaN	NaN	25.1247	NaN	0	0	0	0	0	0	0	0	0	0	0	0	0	0	5	0	0	5
P60335	P60335	Poly(rC)-binding protein 1	Pcbp1	NaN	NaN	NaN	NaN	NaN	NaN	2	0	1	NaN	NaN	23.0282	NaN	NaN	NaN	NaN	21.8113	NaN	NaN	NaN	NaN	NaN	NaN	22.9296	NaN	NaN	NaN	NaN	1	1	2	0	0	1	0	2	0	0	0	0	0	1	3	0	1	0
Q61990	Q61990	Poly(rC)-binding protein 2	Pcbp2	NaN	NaN	NaN	NaN	NaN	NaN	0	0	1	NaN	NaN	NaN	NaN	NaN	NaN	NaN	NaN	NaN	NaN	NaN	NaN	NaN	NaN	20.6836	NaN	NaN	NaN	NaN	0	1	1	0	0	1	0	0	0	0	0	0	0	0	1	0	0	0
Q7TSK3	Q7TSK3	Protocadherin-8	Pcdh8	-0.127759	-0.257737	-0.129978	0.644145	0.25584	0.68158	9	5	5	23.7621	24.3859	24.829	25.2061	24.6135	24.4808	24.0628	24.4897	24.4087	24.9909	23.5663	24.4565	23.9046	24.7978	24.3974	23.903	23.8655	24.2675	24.6327	6	9	6	9	9	8	10	9	9	8	9	8	8	6	7	8	8	8
P23506	P23506	Protein-L-isoaspartate(D-aspartate) O-methyltransferase	Pcmt1	-0.574039	-0.180643	0.393396	0.0428306	0.364814	0.202073	9	5	5	23.2911	23.2535	24.355	23.9446	23.7688	23.7301	23.5485	24.1594	23.4616	23.4862	22.8356	23.2109	22.3621	23.8532	23.9739	23.3649	23.3336	23.4519	23.5906	2	3	4	3	4	3	3	3	3	3	3	3	3	3	4	3	3	3
Q61398;Q8R4W6	Q61398	Procollagen C-endopeptidase enhancer 1	Pcolce	0.141264	-0.416666	-0.55793	0.676919	0.0926012	0.229609	9	5	5	26.7858	27.7761	28.0004	27.555	27.6469	27.4365	27.4895	26.8895	27.1947	27.6232	26.3961	28.2019	27.0594	28.5227	27.4612	26.5164	27.048	26.6175	27.3704	14	18	16	14	15	14	14	13	15	13	14	16	13	12	13	11	14	12
P63239	P63239	Neuroendocrine convertase 1	Pcsk1	-0.683801	-0.365691	0.31811	0.00831842	0.0170602	0.292811	8	4	4	24.8212	24.9333	25.417	25.2357	25.0419	25.1508	24.9389	NaN	24.7575	24.8353	24.0574	23.7696	NaN	24.7507	NaN	24.8992	24.5785	24.7167	24.4911	5	4	4	5	4	4	4	2	5	2	4	4	2	2	1	3	4	3
Q9QXV0	Q9QXV0	ProSAAS;KEP;Big SAAS;Little SAAS;Big PEN-LEN;PEN;PEN-20;PEN-19;Little LEN;Big LEN	Pcsk1n	-0.830341	-0.350631	0.47971	0.00659095	0.198099	0.088557	9	5	5	30.3769	31.182	31.593	31.3794	31.2567	30.7563	30.3185	31.013	30.3165	30.4478	29.6529	29.778	30.0396	30.4813	30.5477	30.2035	30.26	30.5666	31.2203	10	10	11	11	11	11	11	10	10	11	8	9	8	7	10	8	8	10
P21661	P21661	Neuroendocrine convertase 2	Pcsk2	-0.181373	-0.152011	0.029362	0.297818	0.513915	0.898823	9	5	5	25.3845	25.7697	26.1466	26.0629	25.7368	25.3188	25.3317	25.9707	25.2057	25.5456	25.289	25.4933	25.5812	25.477	25.6873	25.1758	24.8728	25.6763	26.1208	2	3	3	5	4	3	4	4	4	4	4	4	4	4	4	4	4	4
Q9CQF9	Q9CQF9	Prenylcysteine oxidase	Pcyox1	0.0441607	0.179511	0.13535	0.906051	0.493366	0.799935	8	5	5	NaN	23.5144	23.9115	23.8597	23.7281	23.5686	23.3151	23.2757	23.0058	24.4656	22.5261	22.9387	23.1561	24.7462	24.4077	23.0851	23.4089	23.3003	24.3073	1	3	5	5	6	4	6	5	5	4	3	4	4	6	6	5	4	5
P20033	P20033	Platelet-derived growth factor subunit A	Pdgfa	NaN	-0.793603	NaN	NaN	NaN	NaN	4	1	2	22.8347	NaN	NaN	23.4462	22.5617	NaN	22.4905	NaN	NaN	22.3098	NaN	NaN	NaN	NaN	NaN	21.7756	NaN	22.3037	NaN	1	1	1	1	1	0	1	1	1	1	1	1	1	0	0	1	1	1
P26618	P26618	Platelet-derived growth factor receptor alpha	Pdgfra	NaN	NaN	NaN	NaN	NaN	NaN	0	2	0	NaN	NaN	NaN	NaN	NaN	NaN	NaN	NaN	NaN	23.0819	NaN	NaN	NaN	23.3814	NaN	NaN	NaN	NaN	NaN	1	1	1	2	0	1	0	1	1	3	0	0	1	2	1	1	0	0
P27773	P27773	Protein disulfide-isomerase A3	Pdia3	-0.380562	0.168204	0.548767	0.413346	0.7785	0.530977	9	3	3	22.9084	23.0086	24.6132	22.4349	22.8496	22.5953	22.3985	22.2249	22.4546	22.8863	22.0513	NaN	22.4168	NaN	24.5265	NaN	22.1832	NaN	22.2909	4	4	5	5	4	5	5	5	4	3	4	2	5	1	5	2	3	3
P08003	P08003	Protein disulfide-isomerase A4	Pdia4	NaN	-0.11929	NaN	NaN	NaN	NaN	8	0	2	21.8635	21.882	NaN	23.0009	22.4328	22.0054	21.8662	22.0584	21.7611	NaN	NaN	NaN	NaN	NaN	NaN	NaN	NaN	21.4833	22.4957	2	2	0	2	2	2	2	2	2	1	1	1	1	1	0	1	1	2
Q922R8	Q922R8	Protein disulfide-isomerase A6	Pdia6	-0.436808	-0.356372	0.0804367	0.291819	0.387996	0.661448	6	3	3	NaN	20.7843	22.3786	20.9147	20.9033	NaN	20.743	20.8648	NaN	NaN	20.4534	NaN	20.7475	20.783	20.902	20.4743	20.849	NaN	NaN	0	2	2	2	2	1	2	2	1	1	2	1	2	2	2	2	2	1
Q8K183	Q8K183	Pyridoxal kinase	Pdxk	1.11999	1.7193	0.599302	0.0233724	0.00415648	0.210415	9	5	5	21.9784	23.6035	24.8793	22.9526	22.8054	23.6724	23.2964	24.3196	22.6838	25.0141	24.8135	24.2442	24.5233	23.7779	26.3669	24.3983	25.1633	24.2002	25.2408	4	6	8	2	4	7	4	6	4	5	6	6	4	2	8	5	6	5
P60487	P60487	Pyridoxal phosphate phosphatase	Pdxp	NaN	NaN	NaN	NaN	NaN	NaN	6	0	0	22.0194	22.2625	22.0879	22.8315	22.1148	NaN	NaN	NaN	21.9727	NaN	NaN	NaN	NaN	NaN	NaN	NaN	NaN	NaN	NaN	3	3	2	2	2	1	1	0	2	0	0	0	0	0	1	0	0	1
O35417	O35417	Proenkephalin-B;Alpha-neoendorphin;Beta-neoendorphin;Big dynorphin;Dynorphin A(1-17);Dynorphin A(1-13);Dynorphin A(1-8);Leu-enkephalin;Rimorphin;Leumorphin	Pdyn	-1.2277	-1.00661	0.221085	NaN	0.0132594	NaN	7	2	4	25.1147	24.9988	25.9431	25.9321	25.6944	25.4296	NaN	NaN	24.9666	NaN	24.593	23.8314	NaN	NaN	24.2135	23.7951	NaN	24.3391	25.3855	2	2	4	3	4	2	1	1	3	0	2	2	1	0	2	2	1	3
Q62048	Q62048	Astrocytic phosphoprotein PEA-15	Pea15	-0.825273	0.520477	1.34575	NaN	NaN	NaN	3	2	2	NaN	NaN	22.4221	NaN	NaN	22.4635	NaN	22.6433	NaN	21.8252	21.5435	NaN	NaN	NaN	24.1162	NaN	NaN	21.9441	NaN	0	1	2	1	0	2	1	3	1	3	2	0	1	2	3	0	1	2
P70296	P70296	Phosphatidylethanolamine-binding protein 1;Hippocampal cholinergic neurostimulating peptide	Pebp1	0.008138	0.381848	0.37371	0.985347	0.41995	0.365367	9	5	5	25.9727	26.6017	28.6428	26.4324	26.3408	27.1676	26.0357	27.2698	25.8944	26.8901	26.1341	26.4043	26.6266	27.5179	28.2669	26.7941	26.821	26.4807	27.0787	7	6	8	6	5	6	6	6	7	7	6	6	5	6	8	4	7	5
P22005	P22005	Proenkephalin-A;Synenkephalin;Met-enkephalin;PENK(114-133);PENK(143-184);Met-enkephalin-Arg-Ser-Leu;Leu-enkephalin;PENK(238-259);Met-enkephalin-Arg-Phe	Penk	-0.0507527	-0.138583	-0.08783	0.813382	0.513447	0.717862	9	5	5	29.5278	30.2844	30.5682	30.3209	30.169	29.8303	29.5926	30.0531	29.5951	30.2958	29.5448	29.9981	29.5499	30.3252	30.1273	29.5693	29.624	29.606	30.3479	7	8	8	8	7	7	7	8	8	5	5	3	6	5	5	6	6	7
P47857;P12382;Q9WUA3	P47857	ATP-dependent 6-phosphofructokinase, muscle type	Pfkm	NaN	NaN	NaN	NaN	NaN	NaN	1	0	0	NaN	NaN	28.674	NaN	NaN	NaN	NaN	NaN	NaN	NaN	NaN	NaN	NaN	NaN	NaN	NaN	NaN	NaN	NaN	1	0	18	0	0	0	0	0	0	0	0	1	1	0	0	0	0	0
Q9JJV2	Q9JJV2	Profilin-2	Pfn2	-0.11539	0.010955	0.126345	NaN	0.975594	NaN	8	2	4	22.5001	22.5196	23.8886	NaN	22.4648	22.8753	22.4617	23.1957	22.141	23.5637	21.7172	NaN	NaN	NaN	23.6526	22.299	NaN	22.5424	22.5732	2	3	3	2	3	3	3	3	3	2	3	1	1	1	2	2	1	2
Q9DBJ1	Q9DBJ1	Phosphoglycerate mutase 1	Pgam1	-0.266655	-0.211567	0.055088	0.399023	0.523936	0.881078	9	5	5	24.8766	25.9294	26.2758	25.2964	25.3757	25.7655	25.3409	26.0416	24.5493	25.5155	24.7486	25.4693	24.6157	25.7905	26.3044	25.0052	25.0298	24.74	25.3357	3	6	7	6	6	5	5	7	6	6	6	6	5	2	7	7	6	5
O70250	O70250	Phosphoglycerate mutase 2	Pgam2	-3.17013	-4.97083	-1.80069	NaN	NaN	NaN	3	2	2	25.1018	NaN	31.1231	NaN	NaN	20.4328	NaN	NaN	NaN	NaN	NaN	21.7422	23.0227	NaN	NaN	NaN	20.9138	NaN	20.2497	9	1	13	1	0	3	1	1	0	0	0	4	7	1	0	0	3	0
Q9DCD0	Q9DCD0	6-phosphogluconate dehydrogenase, decarboxylating	Pgd	-1.08544	0.0168252	1.10226	0.111409	0.979178	0.211254	8	3	5	24.0013	24.0346	25.3996	22.9656	22.2669	24.0383	NaN	23.7832	22.6189	NaN	23.0126	NaN	22.0344	22.6124	25.5898	23.2497	23.3923	22.0949	23.9501	5	7	8	2	3	7	1	6	5	0	6	0	2	2	7	3	4	2
P09411;P09041	P09411	Phosphoglycerate kinase 1	Pgk1	-1.75512	-1.08122	0.673898	0.0542589	0.225571	0.161576	9	5	5	27.6541	26.4612	30.5442	25.9635	25.157	26.999	24.8787	27.4549	25.1778	25.4113	24.5163	24.2489	25.1069	25.4355	27.0327	25.535	25.3665	25.146	25.0084	14	14	18	11	11	15	10	14	10	8	7	6	8	5	15	12	9	6
Q9CQ60	Q9CQ60	6-phosphogluconolactonase	Pgls	-0.641949	0.681704	1.32365	0.37748	0.470617	0.264391	7	3	3	22.5099	22.8731	25.0903	22.1242	NaN	22.5484	NaN	22.6756	21.4611	22.4927	21.7413	22.1041	NaN	NaN	25.4285	22.5247	NaN	NaN	22.3559	3	3	6	2	2	3	2	3	4	3	4	2	2	2	8	4	2	0
O88593	O88593	Peptidoglycan recognition protein 1	Pglyrp1	0.373069	0.360703	-0.012366	0.199916	0.141813	0.973143	9	5	5	25.1431	25.8366	26.1539	26.1381	26.1182	25.3771	25.3949	25.782	25.3835	26.8651	25.334	25.6857	25.8437	26.6521	26.515	25.959	25.9727	25.4031	26.469	2	3	2	2	3	3	2	2	2	3	2	3	2	3	2	2	2	2
Q8VCS0;CON__ENSEMBL:ENSBTAP00000016285	Q8VCS0	N-acetylmuramoyl-L-alanine amidase	Pglyrp2	0.41361	0.50626	0.09265	0.39041	0.143776	0.887221	9	5	5	24.5712	25.3868	26.3194	25.5114	25.7955	25.8871	25.34	25.6433	24.9146	26.5749	24.665	25.316	25.2111	27.7284	27.0629	25.6528	25.6454	25.3442	26.2533	3	7	8	7	6	6	7	7	6	9	8	5	7	10	10	8	7	6
Q9D0F9	Q9D0F9	Phosphoglucomutase-1	Pgm1	-0.888531	-0.283703	0.604828	0.325141	0.748259	0.238628	9	5	5	27.5808	25.5284	30.2633	25.2364	24.7153	26.0823	24.6452	26.2412	24.7037	25.6584	24.8017	24.6095	26.3598	24.6818	27.0661	25.6242	25.6819	25.0742	25.6888	18	15	25	13	8	15	11	16	14	8	11	9	12	5	15	11	12	10
Q8CHP8	Q8CHP8	Phosphoglycolate phosphatase	Pgp	NaN	NaN	NaN	NaN	NaN	NaN	2	0	0	NaN	NaN	24.2622	NaN	NaN	NaN	NaN	22.4668	NaN	NaN	NaN	NaN	NaN	NaN	NaN	NaN	NaN	NaN	NaN	3	2	3	1	1	2	0	2	1	0	1	1	1	0	1	1	1	1
O55022	O55022	Membrane-associated progesterone receptor component 1	Pgrmc1	NaN	NaN	NaN	NaN	NaN	NaN	0	0	1	NaN	NaN	NaN	NaN	NaN	NaN	NaN	NaN	NaN	NaN	NaN	NaN	NaN	NaN	NaN	21.2727	NaN	NaN	NaN	0	3	1	1	2	2	2	1	1	2	1	1	1	1	0	2	1	0
Q9DAK9	Q9DAK9	14 kDa phosphohistidine phosphatase	Phpt1	NaN	NaN	NaN	NaN	NaN	NaN	2	0	1	NaN	NaN	24.0792	NaN	NaN	NaN	NaN	23.3724	NaN	NaN	NaN	NaN	NaN	NaN	23.6888	NaN	NaN	NaN	NaN	2	3	3	2	2	1	2	3	1	1	1	1	1	1	3	1	1	2
Q9ET66	Q9ET66	Peptidase inhibitor 16	Pi16	NaN	NaN	NaN	NaN	NaN	NaN	1	0	0	NaN	NaN	24.3801	NaN	NaN	NaN	NaN	NaN	NaN	NaN	NaN	NaN	NaN	NaN	NaN	NaN	NaN	NaN	NaN	0	2	3	2	2	1	2	2	2	1	0	2	2	1	1	1	2	1
Q6P1B3	Q6P1B3	PILR alpha-associated neural protein	Pianp	NaN	NaN	NaN	NaN	NaN	NaN	3	0	1	NaN	NaN	25.5812	25.4378	24.3697	NaN	NaN	NaN	NaN	NaN	NaN	NaN	NaN	NaN	25.7965	NaN	NaN	NaN	NaN	1	1	2	2	2	1	1	1	1	1	1	1	1	1	2	1	1	1
Q7TMJ8	Q7TMJ8	Phosphoinositide-3-kinase-interacting protein 1	Pik3ip1	0.352275	0.325301	-0.026974	0.101376	0.108312	0.911014	9	5	5	27.8972	28.3856	28.5694	28.9331	28.6396	28.4505	27.9725	28.624	28.2172	29.0812	28.2016	28.6754	28.6507	29.2019	28.9829	28.4345	28.5345	28.5154	29.2086	6	6	6	6	6	6	6	6	6	6	5	6	6	6	5	4	6	5
P52480;P53657	P52480	Pyruvate kinase PKM	Pkm	-0.488955	-0.0988487	0.390106	0.233185	0.804354	0.28328	9	5	5	29.3633	29.8178	31.7674	30.2981	30.0605	29.9007	29.2928	30.0375	29.2577	29.5768	29.2457	29.2104	29.0336	30.3752	30.5264	29.4518	29.354	29.6833	30.3768	27	36	39	34	35	36	33	36	29	28	29	27	25	29	32	26	28	22
Q9QY23	Q9QY23	Plakophilin-3	Pkp3	NaN	NaN	NaN	NaN	NaN	NaN	0	0	1	NaN	NaN	NaN	NaN	NaN	NaN	NaN	NaN	NaN	NaN	NaN	NaN	NaN	NaN	20.9642	NaN	NaN	NaN	NaN	0	0	0	0	0	0	0	0	0	1	0	0	1	0	1	0	0	0
Q8VEB4	Q8VEB4	Group XV phospholipase A2	Pla2g15	0.172963	0.054	-0.118963	0.572595	0.851159	0.755012	4	4	5	NaN	23.1464	NaN	NaN	NaN	22.8865	NaN	22.969	22.8282	23.612	22.3254	23.1956	NaN	23.3889	23.5379	23.0183	23.0937	22.1269	23.2808	1	2	1	2	1	2	1	2	2	2	2	3	1	2	2	2	2	2
Q60963	Q60963	Platelet-activating factor acetylhydrolase	Pla2g7	-0.179646	0.252848	0.432494	0.553368	0.293373	0.205983	9	5	5	27.7512	28.6965	29.2169	28.9453	28.866	28.6627	28.45	29.0413	28.1505	28.8039	27.9182	28.2571	27.9248	29.4091	29.2729	28.6503	28.5928	28.8653	29.0942	13	18	16	18	19	17	16	18	16	14	12	17	16	15	16	15	14	16
Q8K262	Q8K262	Placenta-specific protein 9	Plac9	NaN	NaN	NaN	NaN	NaN	NaN	0	0	1	NaN	NaN	NaN	NaN	NaN	NaN	NaN	NaN	NaN	NaN	NaN	NaN	NaN	NaN	NaN	NaN	NaN	NaN	20.8665	0	1	1	1	1	1	1	1	1	0	0	0	0	0	0	0	1	0
Q3TCN2	Q3TCN2	Putative phospholipase B-like 2;Putative phospholipase B-like 2 28 kDa form;Putative phospholipase B-like 2 40 kDa form;Putative phospholipase B-like 2 15 kDa form	Plbd2	-0.172485	0.00337133	0.175856	0.317256	0.978581	0.395433	9	5	5	23.599	23.6768	23.7259	23.6316	23.7167	23.4748	23.2188	23.7305	23.0984	23.7581	22.8	23.5749	23.1312	23.5804	23.7895	23.5724	23.2588	23.4975	23.6055	2	4	4	5	5	5	5	6	2	3	3	4	5	3	5	5	5	3
O35405	O35405	Phospholipase D3	Pld3	0.00208489	0.153453	0.151368	0.99247	0.357173	0.633266	9	5	5	25.1951	25.3344	25.7194	25.8449	25.5245	25.5778	25.1979	25.7348	25.3386	26.0052	24.881	25.4999	24.9637	26.1426	26.1331	25.3667	25.4088	25.3952	25.9455	3	5	3	4	4	3	3	4	4	4	3	4	4	4	3	3	3	3
P20918;CON__P06868	P20918	Plasminogen;Plasmin heavy chain A;Activation peptide;Angiostatin;Plasmin heavy chain A, short form;Plasmin light chain B	Plg	0.844095	0.643011	-0.201084	0.0697037	0.0602059	0.718691	9	5	5	29.1048	30.4769	30.8934	30.6436	30.692	30.7689	30.2475	30.5266	29.9806	31.6401	30.3226	30.7548	30.4738	32.8815	31.8936	30.5699	30.7097	30.6167	31.2774	34	43	40	40	42	38	39	43	37	42	41	42	41	46	43	40	42	39
Q9R0E2	Q9R0E2	Procollagen-lysine,2-oxoglutarate 5-dioxygenase 1	Plod1	-0.288174	-0.41795	-0.129776	0.28161	0.0647284	0.649945	9	5	5	25.6337	26.6943	26.9018	26.8881	26.4605	26.137	26.2578	26.5092	26.1799	26.3007	25.6765	26.1894	25.5238	26.9033	26.2506	25.8221	25.8225	25.7199	26.3298	14	21	22	16	19	16	16	19	16	16	18	18	13	13	13	17	15	15
Q9R0B9	Q9R0B9	Procollagen-lysine,2-oxoglutarate 5-dioxygenase 2	Plod2	NaN	NaN	NaN	NaN	NaN	NaN	2	1	1	NaN	NaN	NaN	21.5305	21.4748	NaN	NaN	NaN	NaN	NaN	NaN	NaN	NaN	22.0718	21.8146	NaN	NaN	NaN	NaN	1	2	2	2	3	2	2	2	1	4	1	1	1	2	3	1	2	3
Q9R0E1	Q9R0E1	Procollagen-lysine,2-oxoglutarate 5-dioxygenase 3	Plod3	-0.0123258	-0.3636	-0.351274	0.941759	0.086818	0.0150118	6	4	3	NaN	23.2225	23.193	23.0571	NaN	22.4446	22.9533	NaN	22.7222	22.9258	22.7936	22.8386	NaN	23.1213	NaN	NaN	22.5054	22.526	22.6742	4	3	3	4	3	4	5	4	6	4	2	4	1	4	3	3	4	4
P55065	P55065	Phospholipid transfer protein	Pltp	-0.359751	-0.177137	0.182614	0.29129	0.535558	0.574203	9	5	5	28.8315	30.37	30.5134	30.4332	30.3553	29.8812	29.9635	30.3408	29.4056	29.8224	29.3572	29.6216	28.8881	30.5645	30.3016	29.6066	29.5072	29.7523	29.9991	11	18	13	15	14	14	16	16	13	13	14	13	10	15	16	15	13	13
Q91ZV7	Q91ZV7	Plexin domain-containing protein 1	Plxdc1	NaN	NaN	NaN	NaN	NaN	NaN	0	0	1	NaN	NaN	NaN	NaN	NaN	NaN	NaN	NaN	NaN	NaN	NaN	NaN	NaN	NaN	NaN	NaN	NaN	NaN	23.2988	1	2	2	2	2	2	2	2	2	3	1	2	1	2	2	2	2	2
Q9DC11	Q9DC11	Plexin domain-containing protein 2	Plxdc2	0.313604	0.267794	-0.04581	0.206692	0.251811	0.882475	9	5	5	26.0335	26.6499	26.9354	26.9125	26.6407	26.3495	25.9074	26.6611	26.177	27.0342	26.3058	26.7941	26.314	27.4904	26.6987	26.2179	27.0271	26.4397	27.3263	5	8	10	8	9	8	8	9	7	10	8	9	6	7	8	9	7	6
Q8CJH3	Q8CJH3	Plexin-B1	Plxnb1	NaN	NaN	NaN	NaN	NaN	NaN	0	0	1	NaN	NaN	NaN	NaN	NaN	NaN	NaN	NaN	NaN	NaN	NaN	NaN	NaN	NaN	NaN	NaN	NaN	NaN	21.1401	0	1	1	2	2	1	1	2	1	2	1	1	1	2	1	1	2	1
B2RXS4;REV__A2AKG8	B2RXS4	Plexin-B2	Plxnb2	-0.172262	0.0635542	0.235816	0.543882	0.788733	0.49261	9	5	5	24.4508	25.1955	25.5747	25.7945	25.5232	25.2927	24.829	25.4603	24.9492	25.3822	24.3412	24.9158	24.7233	25.9261	25.5127	24.8664	25.1362	25.0733	25.8791	9	10	7	9	8	8	8	10	6	8	5	6	6	6	7	6	7	6
Q9QY40	Q9QY40	Plexin-B3	Plxnb3	-0.223734	-0.189199	0.034535	NaN	NaN	NaN	7	2	2	21.4346	21.8961	NaN	21.6535	21.6452	NaN	21.4599	22.1912	21.4653	NaN	NaN	21.5223	21.3862	NaN	NaN	NaN	21.4566	21.521	NaN	2	4	2	2	2	2	2	2	4	1	1	2	2	1	0	1	4	4
P56942	P56942	Pro-MCH;Neuropeptide-glycine-glutamic acid;Neuropeptide-glutamic acid-isoleucine;Melanin-concentrating hormone	Pmch	0.390972	-0.401198	-0.79217	0.396153	0.549681	0.215496	8	5	3	24.1384	26.3412	26.52	NaN	26.2294	26.9263	25.9322	26.854	25.659	27.2177	26.2625	26.1487	25.9415	26.7598	26.3163	NaN	NaN	24.3538	26.3515	2	3	3	2	4	4	3	5	3	4	3	3	3	3	3	2	2	3
Q64387	Q64387	Prepronociceptin;Neuropeptide 1;Nociceptin;Neuropeptide 2	Pnoc	0.317549	0.170133	-0.147416	0.0409058	0.250354	0.240304	9	5	5	25.9544	26.1967	26.7184	26.7052	26.4744	26.1522	26.0656	26.3392	26.0996	26.7975	26.3829	26.5504	26.5718	26.7883	26.4997	26.4745	26.1826	26.4752	26.7218	4	4	3	4	4	4	4	4	4	4	3	4	4	3	4	4	3	4
P23492;Q8QZW3	P23492	Purine nucleoside phosphorylase	Pnp	-0.144261	0.0333127	0.177574	0.851638	0.970743	0.814627	9	5	5	25.461	23.2309	26.4977	22.609	21.9621	23.4539	22.0963	23.921	21.8609	24.2058	22.8744	23.0388	23.304	23.1293	26.1729	22.8551	22.6267	22.3533	23.4322	5	4	7	4	4	6	3	6	3	6	3	3	3	3	7	4	5	5
Q8CAE9	Q8CAE9	Podocalyxin-like protein 2	Podxl2	NaN	NaN	NaN	NaN	NaN	NaN	0	0	1	NaN	NaN	NaN	NaN	NaN	NaN	NaN	NaN	NaN	NaN	NaN	NaN	NaN	NaN	NaN	NaN	NaN	NaN	21.9818	1	1	1	1	1	1	1	1	1	1	0	1	0	1	1	1	0	1
P01193	P01193	Pro-opiomelanocortin;NPP;Melanotropin gamma;Corticotropin;Melanotropin alpha;Corticotropin-like intermediary peptide;Lipotropin beta;Lipotropin gamma;Melanotropin beta;Beta-endorphin;Met-enkephalin	Pomc	NaN	NaN	NaN	NaN	NaN	NaN	0	0	1	NaN	NaN	NaN	NaN	NaN	NaN	NaN	NaN	NaN	NaN	NaN	NaN	NaN	NaN	NaN	NaN	NaN	22.8554	NaN	1	1	0	1	0	1	1	1	1	0	1	1	1	0	0	1	1	1
Q91X88	Q91X88	Protein O-linked-mannose beta-1,2-N-acetylglucosaminyltransferase 1	Pomgnt1	-0.504369	-0.146529	0.35784	0.119801	0.604513	0.243821	9	5	5	23.0844	24.3414	24.7837	24.7775	24.5848	24.4705	24.2553	24.8413	24.0166	24.036	23.3389	23.7111	23.4895	24.6557	24.4964	23.8551	23.9248	24.0704	24.6737	4	9	7	10	10	9	9	10	11	4	11	6	3	5	7	9	7	8
P52430	P52430	Serum paraoxonase/arylesterase 1	Pon1	0.995881	0.787291	-0.20859	0.137214	0.177213	0.812293	9	5	5	24.1529	25.4517	27.1229	25.6797	26.6402	26.2417	25.6296	25.6168	25.0135	27.8316	25.3191	25.958	25.7385	28.7705	28.4315	25.8331	25.7174	25.7357	26.8571	5	6	6	6	7	6	7	6	6	8	6	6	6	7	9	5	5	7
Q62009;CON__Q2KJC7	Q62009	Periostin	Postn	0.518101	-0.194329	-0.71243	0.262789	NaN	NaN	8	3	2	NaN	21.9057	21.8557	22.16	22.2406	21.7579	21.7762	21.638	21.2677	21.9175	NaN	NaN	21.3779	23.7346	22.0295	NaN	21.2323	NaN	NaN	1	4	3	3	4	4	4	4	3	3	1	1	2	4	3	1	2	1
Q9D819	Q9D819	Inorganic pyrophosphatase	Ppa1	NaN	NaN	NaN	NaN	NaN	NaN	1	0	0	NaN	NaN	21.9435	NaN	NaN	NaN	NaN	NaN	NaN	NaN	NaN	NaN	NaN	NaN	NaN	NaN	NaN	NaN	NaN	0	0	2	0	0	0	0	0	0	0	0	0	0	0	0	0	0	0
P17742	P17742	Peptidyl-prolyl cis-trans isomerase A;Peptidyl-prolyl cis-trans isomerase A, N-terminally processed	Ppia	0.322284	0.77468	0.452396	0.440066	0.189944	0.458757	9	5	5	26.6327	27.2099	28.2048	26.6105	26.3548	27.427	25.9371	27.6899	25.5963	27.502	26.9022	26.6927	27.2828	27.489	29.7925	27.3427	26.8013	26.7666	27.4274	10	9	9	10	9	7	8	9	6	8	7	7	9	7	10	10	7	6
P24369	P24369	Peptidyl-prolyl cis-trans isomerase B	Ppib	0.209291	-0.0656529	-0.274944	0.401612	0.789365	0.436609	9	5	5	24.1544	23.8368	24.1608	23.7972	23.9849	24.0561	23.1545	23.8063	23.2254	24.2322	23.1255	24.0308	24.0948	24.55	24.5803	23.2584	23.8068	23.3155	23.6976	3	4	3	5	4	5	5	5	3	4	4	4	5	4	4	3	4	5
P30412	P30412	Peptidyl-prolyl cis-trans isomerase C	Ppic	NaN	NaN	NaN	NaN	NaN	NaN	0	1	0	NaN	NaN	NaN	NaN	NaN	NaN	NaN	NaN	NaN	21.7203	NaN	NaN	NaN	NaN	NaN	NaN	NaN	NaN	NaN	1	2	1	1	1	0	1	1	1	2	0	0	1	0	0	0	0	0
P63087;P62141;P62137	P63087;P62141;P62137	Serine/threonine-protein phosphatase PP1-gamma catalytic subunit;Serine/threonine-protein phosphatase PP1-beta catalytic subunit;Serine/threonine-protein phosphatase PP1-alpha catalytic subunit	Ppp1cc;Ppp1cb;Ppp1ca	NaN	NaN	NaN	NaN	NaN	NaN	1	0	1	NaN	NaN	22.3884	NaN	NaN	NaN	NaN	NaN	NaN	NaN	NaN	NaN	NaN	NaN	21.9082	NaN	NaN	NaN	NaN	0	1	2	1	0	1	0	0	0	0	0	0	0	0	2	0	0	0
P63330;P62715	P63330;P62715	Serine/threonine-protein phosphatase 2A catalytic subunit alpha isoform;Serine/threonine-protein phosphatase 2A catalytic subunit beta isoform	Ppp2ca;Ppp2cb	NaN	NaN	NaN	NaN	NaN	NaN	0	0	3	NaN	NaN	NaN	NaN	NaN	NaN	NaN	NaN	NaN	NaN	NaN	NaN	NaN	NaN	24.3092	NaN	22.9285	NaN	23.3002	1	1	1	1	0	1	0	1	0	1	0	0	1	1	2	1	2	0
Q76MZ3;Q7TNP2	Q76MZ3;Q7TNP2	Serine/threonine-protein phosphatase 2A 65 kDa regulatory subunit A alpha isoform;Serine/threonine-protein phosphatase 2A 65 kDa regulatory subunit A beta isoform	Ppp2r1a;Ppp2r1b	NaN	-0.385687	NaN	NaN	NaN	NaN	5	0	2	NaN	22.1698	24.0955	21.6589	NaN	22.3086	NaN	22.4369	NaN	NaN	NaN	NaN	NaN	NaN	22.7835	NaN	NaN	NaN	21.513	1	3	6	2	1	2	1	3	1	1	1	1	0	1	4	1	1	1
P58389	P58389	Serine/threonine-protein phosphatase 2A activator	Ppp2r4	-0.360275	-0.432649	-0.0723733	0.462622	0.367118	0.751519	5	3	3	21.8031	NaN	22.4912	NaN	NaN	22.2839	20.6061	21.6382	NaN	21.5112	NaN	21.0354	NaN	21.666	NaN	21.4592	21.3963	21.14	NaN	3	2	4	1	1	3	2	3	0	2	1	2	1	2	1	3	2	2
Q60676	Q60676	Serine/threonine-protein phosphatase 5	Ppp5c	NaN	NaN	NaN	NaN	NaN	NaN	0	0	1	NaN	NaN	NaN	NaN	NaN	NaN	NaN	NaN	NaN	NaN	NaN	NaN	NaN	NaN	NaN	NaN	NaN	NaN	22.0276	0	1	1	1	1	1	1	1	0	1	1	1	1	0	1	0	1	0
O88531	O88531	Palmitoyl-protein thioesterase 1	Ppt1	-0.519096	-0.255464	0.263632	0.0231794	0.0858977	0.351885	8	5	5	NaN	23.5692	24.0725	23.7712	23.9944	23.5431	23.7676	23.6393	23.8402	23.5237	23.123	23.0712	22.597	23.963	23.6895	23.5042	23.0222	23.5666	23.8136	1	3	2	4	3	4	3	3	3	3	3	3	3	2	3	4	4	4
Q80XD8	Q80XD8	Proline-rich acidic protein 1	Prap1	-0.504358	-0.382322	0.122036	0.0206267	0.0317996	0.589445	9	4	5	25.1573	25.1095	25.5307	24.9954	24.7963	25.3264	24.7682	25.0315	24.6277	NaN	24.0241	24.638	24.9137	24.5592	24.7246	24.4285	24.5095	24.5043	25.1121	4	4	4	5	5	5	5	5	5	1	4	2	5	3	3	2	4	3
Q7TMR0	Q7TMR0	Lysosomal Pro-X carboxypeptidase	Prcp	-0.46149	-0.224262	0.237228	0.0864259	0.329621	0.287786	9	5	5	23.4321	24.5075	24.6457	24.9485	24.8135	24.5184	24.3217	24.654	24.0439	23.8559	23.4638	24.1768	23.8071	24.5476	24.232	24.1012	24.0168	24.1085	24.5787	4	5	7	8	6	5	6	6	6	4	5	4	3	5	4	4	5	6
P35700	P35700	Peroxiredoxin-1	Prdx1	0.0170333	0.563563	0.54653	0.977332	0.398646	0.243742	9	5	5	23.5627	24.935	27.4183	24.5491	23.7804	25.6663	23.8836	25.6804	23.8578	24.8803	24.7659	24.462	24.6263	25.4248	26.7699	25.0048	24.6761	24.6655	25.7758	3	6	8	4	4	6	4	8	3	7	6	6	7	4	7	7	6	7
Q61171	Q61171	Peroxiredoxin-2	Prdx2	-0.953782	-0.508734	0.445048	0.172699	0.43409	0.336285	9	5	5	27.3577	25.2576	28.8039	25.4705	25.3407	27.0858	24.8809	26.0094	25.0766	25.5371	25.2607	25.3852	23.8169	25.944	26.3191	25.2823	25.1558	25.2958	26.1162	3	4	7	4	7	6	4	5	5	6	5	7	3	6	7	5	4	5
O08807	O08807	Peroxiredoxin-4	Prdx4	NaN	NaN	NaN	NaN	NaN	NaN	0	0	1	NaN	NaN	NaN	NaN	NaN	NaN	NaN	NaN	NaN	NaN	NaN	NaN	NaN	NaN	NaN	22.4089	NaN	NaN	NaN	1	1	1	0	0	1	0	0	0	0	1	0	1	1	1	1	0	0
P99029	P99029	Peroxiredoxin-5, mitochondrial	Prdx5	-0.048778	0.728196	0.776974	0.930202	0.25907	0.177249	9	5	5	24.4269	25.4209	26.224	23.6751	23.2812	24.7325	23.1451	25.2794	23.1083	24.0826	24.0542	23.8797	24.3083	25.261	26.8999	24.5208	24.7021	24.3479	24.9999	4	4	5	4	3	3	2	4	2	3	3	3	4	2	4	4	4	3
O08709	O08709	Peroxiredoxin-6	Prdx6	-0.345107	0.0101753	0.355282	0.329388	0.977538	0.290249	9	5	5	26.2659	26.4836	28.1265	26.4769	26.4954	26.9742	26.0599	26.8392	25.7725	26.5034	25.6757	26.1965	26.093	26.8583	27.463	26.0963	26.3642	26.3389	26.8407	10	9	11	10	9	10	8	11	10	10	8	8	8	11	11	10	8	9
Q9JK53	Q9JK53	Prolargin	Prelp	-0.643705	-0.31272	0.330985	NaN	NaN	NaN	2	2	2	NaN	NaN	NaN	22.3304	21.997	NaN	NaN	NaN	NaN	NaN	21.1704	21.8696	NaN	NaN	NaN	21.403	NaN	NaN	22.299	0	1	1	2	2	1	2	1	2	0	2	2	1	0	0	2	1	1
Q9QUR6	Q9QUR6	Prolyl endopeptidase	Prep	-0.025915	0.150717	0.176632	0.94579	0.713575	0.72313	8	4	5	20.8763	21.6066	22.8634	21.764	21.4135	21.9799	21.4129	22.4435	NaN	22.2124	21.0946	21.5397	NaN	22.2298	23.3419	21.6235	21.3277	21.4816	21.9539	3	4	3	3	2	2	3	4	1	3	2	2	1	2	3	2	3	4
Q9JM99	Q9JM99	Proteoglycan 4;Proteoglycan 4 C-terminal part	Prg4	-0.0450349	-0.298367	-0.253332	0.897285	0.308335	0.521577	9	5	5	24.8515	26.3293	26.7321	26.386	25.7565	25.6821	26.1644	25.8957	25.7833	26.1872	25.0342	26.3121	25.2498	26.7586	26.112	25.4821	26.0548	25.135	25.4914	6	9	9	9	9	8	10	7	9	7	8	10	8	9	6	9	10	9
O08795	O08795	Glucosidase 2 subunit beta	Prkcsh	0.113994	0.12298	0.008986	0.492336	0.341953	0.969676	9	5	5	22.8328	23.1558	23.1543	23.5042	23.2164	23.382	23.1237	23.193	23.1475	23.8509	22.7832	23.0359	23.2588	23.591	23.6536	23.0454	23.0428	23.2644	23.5585	3	4	4	5	5	5	3	4	3	4	3	3	3	2	3	3	4	3
P04925	P04925	Major prion protein	Prnp	0.858003	0.860137	0.002134	0.0199679	0.0128098	0.993562	9	5	5	24.3422	26.3996	26.2658	25.1404	25.7154	25.3195	25.5734	25.6454	25.3437	26.4937	25.6226	26.9215	26.2555	26.6331	26.1922	26.2935	26.2807	26.2546	26.9159	4	4	5	3	5	5	5	5	4	6	5	4	5	4	6	6	4	5
P33587	P33587	Vitamin K-dependent protein C;Vitamin K-dependent protein C light chain;Vitamin K-dependent protein C heavy chain;Activation peptide	Proc	NaN	NaN	NaN	NaN	NaN	NaN	3	1	1	22.9008	23.7952	23.4944	NaN	NaN	NaN	NaN	NaN	NaN	NaN	NaN	NaN	NaN	23.873	NaN	23.4079	NaN	NaN	NaN	3	4	3	3	3	3	3	2	2	1	2	2	1	2	1	3	1	1
Q08761;CON__P07224	Q08761	Vitamin K-dependent protein S	Pros1	-0.0346031	0.00292889	0.037532	0.891978	0.987372	0.901058	9	5	5	26.4328	27.2278	27.4924	27.5731	27.4249	27.0705	27.0663	27.1565	26.8803	27.5187	26.4633	27.128	26.5904	27.8626	27.4221	26.8911	27.0951	26.903	27.4393	13	13	13	16	15	14	14	13	13	17	14	13	15	15	14	15	15	14
Q9CQW3	Q9CQW3	Vitamin K-dependent protein Z	Proz	NaN	NaN	NaN	NaN	NaN	NaN	0	0	1	NaN	NaN	NaN	NaN	NaN	NaN	NaN	NaN	NaN	NaN	NaN	NaN	NaN	NaN	20.1167	NaN	NaN	NaN	NaN	0	0	1	0	0	0	0	0	0	1	0	0	0	1	1	0	0	0
Q9D7G0;Q9CS42	Q9D7G0;Q9CS42	Ribose-phosphate pyrophosphokinase 1;Ribose-phosphate pyrophosphokinase 2	Prps1;Prps2	NaN	NaN	NaN	NaN	NaN	NaN	0	0	1	NaN	NaN	NaN	NaN	NaN	NaN	NaN	NaN	NaN	NaN	NaN	NaN	NaN	NaN	20.6449	NaN	NaN	NaN	NaN	0	0	1	0	0	1	0	0	0	0	0	0	0	0	1	0	0	0
E9PUL5	E9PUL5	Proline-rich transmembrane protein 2	Prrt2	NaN	NaN	NaN	NaN	NaN	NaN	1	0	0	NaN	NaN	NaN	21.853	NaN	NaN	NaN	NaN	NaN	NaN	NaN	NaN	NaN	NaN	NaN	NaN	NaN	NaN	NaN	1	2	0	2	0	1	0	0	1	1	1	1	1	1	1	1	0	1
Q6PE13	Q6PE13	Proline-rich transmembrane protein 3	Prrt3	-0.159896	-0.223146	-0.06325	0.256595	0.221352	0.768494	9	5	5	26.4541	26.7793	27.0202	27.0749	26.9365	26.7217	26.5919	27.0813	26.4803	26.806	26.3697	26.5052	26.5674	26.9191	26.7019	26.1448	26.2091	26.655	27.1403	4	4	3	4	4	4	4	4	4	4	4	4	4	3	4	4	4	3
Q9D6X6	Q9D6X6	Serine protease 23	Prss23	NaN	NaN	NaN	NaN	NaN	NaN	9	1	0	22.4985	23.0486	23.3701	24.2521	23.2654	23.1852	23.0621	23.2639	22.8165	NaN	NaN	22.7473	NaN	NaN	NaN	NaN	NaN	NaN	NaN	2	3	2	3	3	3	3	3	2	1	0	2	1	1	1	1	1	1
Q61207	Q61207	Prosaposin	Psap	0.025176	0.277342	0.252166	0.89741	0.0668405	0.292197	9	5	5	27.8238	28.3987	28.6263	28.6518	28.2504	28.2081	28.0397	28.3841	28.1577	28.6881	28.0086	28.2338	27.7556	28.8512	28.8116	28.4078	28.3694	28.4747	28.7347	13	15	15	15	14	11	14	16	13	16	17	14	14	13	15	14	15	16
Q9Z2U1	Q9Z2U1	Proteasome subunit alpha type-5	Psma5	NaN	NaN	NaN	NaN	NaN	NaN	0	0	1	NaN	NaN	NaN	NaN	NaN	NaN	NaN	NaN	NaN	NaN	NaN	NaN	NaN	NaN	NaN	NaN	NaN	NaN	21.2915	1	1	1	1	1	1	1	1	1	1	1	1	1	1	1	1	1	0
Q9QUM9	Q9QUM9	Proteasome subunit alpha type-6	Psma6	-0.309899	-0.0308407	0.279058	0.522536	0.947267	0.508928	9	4	5	21.9392	22.8049	24.4493	22.6855	22.4059	22.8511	21.4423	23.2188	21.9607	22.6879	21.6967	NaN	22.3803	22.5545	23.8017	22.0993	22.1607	22.427	22.5557	4	3	4	2	2	3	2	3	2	3	3	1	3	3	4	3	2	3
Q9Z2U0;Q9CWH6	Q9Z2U0;Q9CWH6	Proteasome subunit alpha type-7;Proteasome subunit alpha type-7-like	Psma7;Psma8	-0.602865	0.442409	1.04527	0.30542	0.540275	0.17188	4	3	5	NaN	NaN	22.8996	21.33	21.0577	NaN	21.0911	NaN	NaN	NaN	20.8044	21.1948	20.976	NaN	23.7394	21.3035	21.31	21.1954	22.6368	0	1	3	2	2	2	2	1	1	1	2	2	3	0	3	3	2	2
Q9R1P3	Q9R1P3	Proteasome subunit beta type-2	Psmb2	NaN	0.007885	NaN	NaN	NaN	NaN	6	1	2	NaN	22.0941	24.1932	22.2397	22.3279	22.5481	NaN	22.71	NaN	22.5287	NaN	NaN	NaN	NaN	22.8604	NaN	NaN	NaN	22.5263	2	4	3	3	3	4	1	4	1	3	3	2	2	2	3	0	1	1
O55234	O55234	Proteasome subunit beta type-5	Psmb5	NaN	NaN	NaN	NaN	NaN	NaN	2	0	0	NaN	20.7086	22.9087	NaN	NaN	NaN	NaN	NaN	NaN	NaN	NaN	NaN	NaN	NaN	NaN	NaN	NaN	NaN	NaN	0	2	2	0	0	1	1	1	1	0	1	1	1	0	1	1	1	1
P97371	P97371	Proteasome activator complex subunit 1	Psme1	NaN	-0.0633825	NaN	NaN	0.900824	NaN	4	1	4	NaN	22.6174	22.211	NaN	NaN	21.9702	NaN	22.7115	NaN	NaN	21.9003	NaN	NaN	NaN	23.6776	21.8411	21.7937	NaN	21.9442	1	2	3	1	1	3	0	2	1	1	2	1	0	1	3	2	2	1
P97372	P97372	Proteasome activator complex subunit 2	Psme2	NaN	NaN	NaN	NaN	NaN	NaN	0	0	1	NaN	NaN	NaN	NaN	NaN	NaN	NaN	NaN	NaN	NaN	NaN	NaN	NaN	NaN	NaN	NaN	NaN	NaN	20.213	1	1	1	0	0	1	0	1	0	0	1	0	0	0	0	1	1	0
P17225;Q8BHD7;B2RU80	P17225;Q8BHD7;B2RU80	Polypyrimidine tract-binding protein 1;Polypyrimidine tract-binding protein 3;Receptor-type tyrosine-protein phosphatase beta	Ptbp1;Ptbp3;Ptprb	NaN	NaN	NaN	NaN	NaN	NaN	0	0	1	NaN	NaN	NaN	NaN	NaN	NaN	NaN	NaN	NaN	NaN	NaN	NaN	NaN	NaN	22.7091	NaN	NaN	NaN	NaN	1	1	1	0	0	0	0	0	0	0	0	0	0	1	2	0	0	0
O09114	O09114	Prostaglandin-H2 D-isomerase	Ptgds	0.297212	0.18107	-0.116142	0.0257824	0.133943	0.525187	9	5	5	34.0407	34.0881	34.2076	34.2647	34.1225	34.2244	34.019	34.1502	33.7322	34.6621	34.0258	34.3492	34.2301	34.6907	34.5975	33.9982	34.082	34.1795	34.52	12	16	15	16	14	14	13	15	13	16	16	16	16	16	15	15	17	15
Q9R0Q7	Q9R0Q7	Prostaglandin E synthase 3	Ptges3	NaN	NaN	NaN	NaN	NaN	NaN	3	0	0	NaN	NaN	23.6672	NaN	NaN	23.1814	NaN	23.2564	NaN	NaN	NaN	NaN	NaN	NaN	NaN	NaN	NaN	NaN	NaN	1	1	2	1	1	2	0	2	1	1	0	0	0	0	1	0	0	0
Q8BKG3	Q8BKG3	Inactive tyrosine-protein kinase 7	Ptk7	0.208042	0.465462	0.257419	0.127536	0.264822	0.697568	7	3	5	21.9471	22.0149	21.8595	NaN	21.9008	22.0372	21.7822	NaN	21.5782	22.3337	NaN	22.0201	21.8931	NaN	24.1957	22.0931	21.8879	21.7552	21.7668	2	3	2	1	2	2	2	1	2	2	1	2	2	1	3	2	2	2
P26350	P26350	Prothymosin alpha;Prothymosin alpha, N-terminally processed;Thymosin alpha	Ptma	-0.29707	1.29892	1.59599	0.661113	0.0984604	0.08797	9	4	4	23.4811	23.228	25.8541	22.2529	22.3245	24.1737	22.6054	23.6739	22.3863	22.7564	22.2414	NaN	24.3267	22.8117	26.5018	23.7241	NaN	23.8647	24.4295	3	3	3	2	2	3	2	2	2	2	2	1	2	2	3	2	1	2
Q9D0J8	Q9D0J8	Parathymosin	Ptms	NaN	NaN	NaN	NaN	NaN	NaN	0	0	1	NaN	NaN	NaN	NaN	NaN	NaN	NaN	NaN	NaN	NaN	NaN	NaN	NaN	NaN	NaN	NaN	NaN	NaN	23.3661	1	1	1	1	0	0	1	1	1	1	1	1	1	1	1	0	1	1
P63089	P63089	Pleiotrophin	Ptn	NaN	NaN	NaN	NaN	NaN	NaN	0	1	0	NaN	NaN	NaN	NaN	NaN	NaN	NaN	NaN	NaN	NaN	NaN	23.1088	NaN	NaN	NaN	NaN	NaN	NaN	NaN	1	2	1	1	1	1	2	1	1	1	1	2	1	1	1	1	1	1
Q62136	Q62136	Tyrosine-protein phosphatase non-receptor type 21	Ptpn21	NaN	NaN	NaN	NaN	NaN	NaN	0	0	1	NaN	NaN	NaN	NaN	NaN	NaN	NaN	NaN	NaN	NaN	NaN	NaN	NaN	NaN	23.4825	NaN	NaN	NaN	NaN	0	0	0	0	0	0	0	0	0	0	0	0	0	0	1	0	0	0
Q64487	Q64487	Receptor-type tyrosine-protein phosphatase delta	Ptprd	-0.106563	-0.178429	-0.071866	0.73351	0.532328	0.83991	9	5	5	22.7762	23.7912	24.3761	24.4234	24.2489	23.6605	23.7838	24.1605	23.6287	24.112	22.7986	23.9691	23.5737	24.3744	24.0135	23.3765	23.3361	23.3844	24.358	5	8	5	8	7	7	7	8	7	6	6	7	8	7	5	6	5	9
A2A8L5	A2A8L5	Receptor-type tyrosine-protein phosphatase F	Ptprf	NaN	-0.166353	NaN	NaN	NaN	NaN	7	0	2	21.9184	22.0341	22.4976	22.9854	22.3795	NaN	NaN	22.9317	22.0216	NaN	NaN	NaN	NaN	NaN	NaN	NaN	21.99	22.4682	NaN	3	3	2	2	3	1	1	3	5	1	0	1	0	1	1	1	3	2
Q05909	Q05909	Receptor-type tyrosine-protein phosphatase gamma	Ptprg	-0.289317	-0.328293	-0.038976	0.196487	0.126872	0.84264	9	5	5	23.5337	23.5165	23.4545	24.5858	24.4345	23.9387	23.744	23.7734	23.9282	23.9697	23.2192	23.3547	23.4901	23.9138	23.5262	23.5228	23.1487	23.7281	23.8269	2	4	3	4	4	5	5	5	4	3	4	3	3	3	4	3	3	4
P35822	P35822	Receptor-type tyrosine-protein phosphatase kappa	Ptprk	-0.0666478	-0.0384218	0.028226	0.739076	0.820256	0.924728	9	5	5	23.3907	23.7569	24.0225	24.0009	23.7923	23.577	23.5388	23.7151	23.4091	23.6834	22.9726	23.5443	23.5136	24.3993	23.9359	23.2758	23.3914	23.4525	24.1987	5	6	4	6	6	6	6	6	6	6	5	4	6	5	5	5	4	5
P28828	P28828	Receptor-type tyrosine-protein phosphatase mu	Ptprm	NaN	NaN	NaN	NaN	NaN	NaN	1	0	0	NaN	NaN	NaN	NaN	24.1352	NaN	NaN	NaN	NaN	NaN	NaN	NaN	NaN	NaN	NaN	NaN	NaN	NaN	NaN	2	2	2	3	3	2	2	2	2	2	2	2	2	1	2	2	2	2
Q60673	Q60673	Receptor-type tyrosine-protein phosphatase-like N	Ptprn	-0.527544	-0.302434	0.22511	0.0531996	0.184386	0.426084	9	5	5	25.6727	26.2038	26.8365	26.6925	26.4312	26.1487	25.7289	26.3157	25.8541	25.9994	25.4653	25.4313	25.1331	26.3799	25.8284	25.6728	25.5978	26.0026	26.433	9	9	7	8	9	8	9	9	9	7	8	7	8	7	8	8	9	9
P80560	P80560	Receptor-type tyrosine-protein phosphatase N2	Ptprn2	-0.0537744	-0.0273904	0.026384	0.767865	0.901458	0.913595	9	5	5	28.1407	28.62	28.8556	29.1254	28.6699	28.5781	28.0227	28.7458	28.3604	28.7391	28.0838	28.5036	28.5925	28.6558	28.4537	28.1274	28.1993	28.6499	29.2764	14	16	17	18	16	18	16	16	18	17	15	17	16	12	15	16	14	17
Q62132	Q62132	Receptor-type tyrosine-protein phosphatase R	Ptprr	NaN	NaN	NaN	NaN	NaN	NaN	0	0	1	NaN	NaN	NaN	NaN	NaN	NaN	NaN	NaN	NaN	NaN	NaN	NaN	NaN	NaN	NaN	NaN	NaN	NaN	21.3426	1	1	1	1	1	1	1	1	1	1	1	1	1	1	0	1	1	1
B0V2N1	B0V2N1	Receptor-type tyrosine-protein phosphatase S	Ptprs	0.654759	0.141106	-0.513652	0.136874	0.68773	0.40509	9	4	4	22.6671	23.4002	24.1334	24.1788	23.7056	23.7676	22.8467	23.5613	23.0132	24.9173	NaN	23.2874	23.3205	24.9933	NaN	23.2429	23.3479	23.3031	24.57	4	4	6	5	4	5	2	6	4	6	3	5	4	3	1	6	6	5
B9EKR1	B9EKR1	Receptor-type tyrosine-protein phosphatase zeta	Ptprz1	0.251423	0.330183	0.07876	0.186369	0.11348	0.713896	9	5	5	27.459	27.9739	28.2974	28.4887	28.23	28.0066	27.8423	28.3396	27.6702	28.4507	27.8697	28.2791	28.1956	28.633	28.7377	28.0122	28.0596	28.2474	28.765	15	17	16	19	20	17	16	15	18	16	14	16	16	13	16	15	14	15
P32848	P32848	Parvalbumin alpha	Pvalb	-1.15368	-1.81809	-0.664405	0.390814	NaN	NaN	3	4	2	25.44	NaN	27.398	NaN	NaN	NaN	NaN	22.7614	NaN	23.6359	23.2956	NaN	25.2168	24.0362	NaN	22.4836	24.2799	NaN	NaN	6	1	7	0	0	0	0	2	1	3	2	0	7	3	1	2	5	1
Q9JKF6	Q9JKF6	Nectin-1	Pvrl1	0.212119	0.215491	0.0033725	0.339577	0.290631	0.98958	8	4	4	22.5097	22.9618	23.5194	23.2262	23.2751	22.9332	NaN	22.9402	22.7172	23.599	22.7422	23.0628	NaN	23.4859	23.0526	23.0124	NaN	23.1755	23.6629	2	3	2	2	3	2	2	2	3	2	2	2	1	3	2	3	1	2
Q8CI94;Q9ET01	Q8CI94	Glycogen phosphorylase, brain form	Pygb	NaN	0.399448	NaN	NaN	NaN	NaN	4	0	2	NaN	23.6856	23.1939	NaN	NaN	23.9451	NaN	23.4278	NaN	NaN	NaN	NaN	NaN	NaN	24.9109	NaN	NaN	NaN	23.0143	3	5	4	3	1	5	2	5	2	2	2	0	2	1	6	3	2	2
Q9WUB3	Q9WUB3	Glycogen phosphorylase, muscle form	Pygm	-2.64749	-1.70793	0.939556	0.244925	0.495374	0.361822	7	5	4	25.3405	20.8733	31.2838	18.3222	NaN	20.7353	NaN	22.3518	18.3172	18.7829	18.7682	20.9689	21.7039	18.8415	22.6299	19.256	21.1039	NaN	20.0208	13	5	28	2	1	7	0	12	2	2	2	6	5	2	11	2	5	2
Q8BVI4	Q8BVI4	Dihydropteridine reductase	Qdpr	NaN	NaN	0.316913	NaN	NaN	0.492127	1	3	3	23.0268	NaN	NaN	NaN	NaN	NaN	NaN	NaN	NaN	23.0999	22.6667	NaN	22.7602	NaN	23.9554	22.7345	22.7875	NaN	NaN	2	2	1	2	1	2	1	2	2	2	2	2	2	1	3	3	2	1
Q9CYK2	Q9CYK2	Glutaminyl-peptide cyclotransferase	Qpct	1.09033	0.190305	-0.90003	0.113493	0.677283	0.122873	6	3	4	22.1929	22.908	22.4645	NaN	20.5299	21.5853	NaN	NaN	21.8285	NaN	21.9831	23.2839	NaN	23.7586	NaN	22.0745	21.938	21.8377	22.5838	2	3	3	2	3	2	2	2	3	1	3	2	1	2	2	2	2	3
Q91X91	Q91X91	Nicotinate-nucleotide pyrophosphorylase [carboxylating]	Qprt	NaN	NaN	NaN	NaN	NaN	NaN	1	0	1	NaN	NaN	NaN	NaN	NaN	NaN	NaN	22.1073	NaN	NaN	NaN	NaN	NaN	NaN	22.3502	NaN	NaN	NaN	NaN	0	1	1	1	0	1	0	2	0	0	1	0	1	0	2	1	1	0
Q8BND5	Q8BND5	Sulfhydryl oxidase 1	Qsox1	-0.0848613	-0.0731973	0.011664	0.756288	0.71121	0.973029	9	5	5	28.305	28.8452	29.5137	29.1756	29.1676	29.2894	29.1835	29.2987	28.9576	29.4052	28.3857	28.8623	28.4038	29.9278	29.4714	28.8092	28.6166	28.925	29.2208	21	24	22	25	23	24	23	23	24	24	20	20	22	25	25	23	22	24
P62492;P46638	P62492;P46638	Ras-related protein Rab-11A;Ras-related protein Rab-11B	Rab11a;Rab11b	-0.307753	0.207405	0.515159	0.084237	0.723621	0.392341	3	3	5	NaN	21.6113	NaN	NaN	NaN	21.8697	NaN	21.9307	NaN	NaN	21.6058	NaN	21.5702	21.3125	23.65	21.4579	21.5816	21.4915	21.8756	0	3	2	1	2	3	1	3	2	2	3	0	3	3	3	3	3	3
Q91V41	Q91V41	Ras-related protein Rab-14	Rab14	NaN	NaN	NaN	NaN	NaN	NaN	1	0	1	NaN	NaN	NaN	NaN	NaN	22.3206	NaN	NaN	NaN	NaN	NaN	NaN	NaN	NaN	23.3589	NaN	NaN	NaN	NaN	1	0	1	1	0	2	0	1	0	0	0	0	1	0	2	0	0	1
P62821;Q9D1G1;P61027;Q9DD03;P61028;P55258;Q8K386	P62821;Q9D1G1	Ras-related protein Rab-1A;Ras-related protein Rab-1B	Rab1A;Rab1b	NaN	NaN	NaN	NaN	NaN	NaN	2	0	1	NaN	NaN	23.8812	NaN	NaN	NaN	NaN	23.3218	NaN	NaN	NaN	NaN	NaN	NaN	24.3371	NaN	NaN	NaN	NaN	1	1	2	1	1	1	1	2	0	1	0	0	0	0	3	1	0	1
Q91ZR1;P56371	Q91ZR1;P56371	Ras-related protein Rab-4B;Ras-related protein Rab-4A	Rab4b;Rab4a	NaN	NaN	NaN	NaN	NaN	NaN	0	0	1	NaN	NaN	NaN	NaN	NaN	NaN	NaN	NaN	NaN	NaN	NaN	NaN	NaN	NaN	NaN	NaN	NaN	21.425	NaN	1	1	0	2	2	1	1	1	2	1	0	1	1	1	0	2	1	2
Q9CQD1;P61021;P35278	Q9CQD1;P61021;P35278	Ras-related protein Rab-5A;Ras-related protein Rab-5B;Ras-related protein Rab-5C	Rab5a;Rab5b;Rab5c	NaN	-0.42034	NaN	NaN	NaN	NaN	4	1	2	NaN	21.45	23.0697	NaN	NaN	22.0412	NaN	21.8277	NaN	NaN	NaN	21.4392	NaN	NaN	NaN	NaN	21.49	NaN	21.8636	1	2	2	1	1	2	1	2	1	1	1	2	0	0	1	1	2	1
P61294;P35279;Q8BHD0	P61294;P35279;Q8BHD0	Ras-related protein Rab-6B;Ras-related protein Rab-6A;Ras-related protein Rab-39A	Rab6b;Rab6a;Rab39a	NaN	0.01068	NaN	NaN	NaN	NaN	3	0	2	NaN	NaN	NaN	NaN	22.6103	22.8802	NaN	22.9028	NaN	NaN	NaN	NaN	NaN	NaN	NaN	NaN	22.5525	NaN	23.0644	1	2	1	1	2	2	1	2	1	1	1	1	1	1	0	1	2	1
P51150	P51150	Ras-related protein Rab-7a	Rab7a	-0.143801	0.0701577	0.213959	0.539032	0.811856	0.580134	8	4	5	22.5621	NaN	23.4742	23.0035	22.8273	23.4895	22.4796	23.0199	22.6971	23.2626	22.4999	22.8244	22.6145	NaN	23.9257	22.6085	22.4131	22.6055	23.5187	2	2	3	4	3	3	3	3	4	3	4	4	3	1	3	3	3	3
P63001;P60764;Q05144	P63001;P60764;Q05144	Ras-related C3 botulinum toxin substrate 1;Ras-related C3 botulinum toxin substrate 3;Ras-related C3 botulinum toxin substrate 2	Rac1;Rac3;Rac2	-0.577604	0.0438112	0.621415	0.325691	0.951138	0.436102	8	4	5	NaN	22.5067	25.2408	23.5406	22.0601	23.1763	22.2359	23.3627	22.081	22.7203	21.9925	NaN	22.4955	22.5833	25.5758	22.1123	22.7341	21.9844	22.9399	2	3	3	4	3	4	4	4	4	3	3	2	3	3	5	4	3	3
P54728;P54726	P54728;P54726	UV excision repair protein RAD23 homolog B;UV excision repair protein RAD23 homolog A	Rad23b;Rad23a	NaN	NaN	NaN	NaN	NaN	NaN	0	1	0	NaN	NaN	NaN	NaN	NaN	NaN	NaN	NaN	NaN	22.0204	NaN	NaN	NaN	NaN	NaN	NaN	NaN	NaN	NaN	2	1	1	1	1	0	1	0	0	2	0	0	0	0	0	0	1	0
P62827;Q61820	P62827;Q61820	GTP-binding nuclear protein Ran;GTP-binding nuclear protein Ran, testis-specific isoform	Ran;Rasl2-9	NaN	-0.619653	NaN	NaN	0.604702	NaN	4	1	3	24.5985	22.288	25.7832	NaN	NaN	23.5701	NaN	NaN	NaN	NaN	22.6475	NaN	NaN	NaN	25.0587	NaN	22.2904	NaN	22.9717	3	2	4	0	0	3	0	1	1	0	2	0	1	1	3	1	2	1
Q9DD06	Q9DD06	Retinoic acid receptor responder protein 2	Rarres2	0.146803	-0.462489	-0.609293	0.536886	0.0299196	0.035084	9	4	4	23.1183	23.9702	24.4446	23.9808	24.1856	23.8808	23.787	23.8621	24.029	NaN	23.4895	24.1946	24.0221	24.5514	NaN	23.4046	23.4387	23.4025	23.5746	3	3	3	4	3	3	4	3	4	2	3	4	4	4	4	4	5	5
O88851	O88851	Putative hydrolase RBBP9	Rbbp9	NaN	NaN	NaN	NaN	NaN	NaN	0	1	1	NaN	NaN	NaN	NaN	NaN	NaN	NaN	NaN	NaN	22.4244	NaN	NaN	NaN	NaN	23.5427	NaN	NaN	NaN	NaN	0	2	1	0	0	0	1	2	0	3	0	0	0	1	3	0	0	0
Q00915	Q00915	Retinol-binding protein 1	Rbp1	-0.271599	1.00072	1.27232	0.741872	0.183983	0.194189	9	3	5	23.4548	25.8303	25.5612	24.1941	23.867	25.3052	23.5442	27.231	24.2901	24.7093	25.3829	23.5189	NaN	NaN	27.8714	26.2018	25.4459	24.6632	24.8645	3	5	7	3	2	7	5	7	6	4	4	2	2	1	6	7	4	4
Q00724	Q00724	Retinol-binding protein 4	Rbp4	0.126392	0.125214	-0.001178	0.589166	0.578568	0.996432	9	5	5	28.6233	29.3181	29.9283	29.2844	29.4216	29.8636	29.6739	29.7604	29.3761	29.8061	29.0897	29.5649	29.3385	30.1937	30.2361	29.327	29.3397	29.43	29.6543	7	7	10	8	10	7	9	9	8	7	7	9	8	8	9	7	9	7
Q8BP92	Q8BP92	Reticulocalbin-2	Rcn2	NaN	NaN	NaN	NaN	NaN	NaN	8	0	1	21.22	21.6709	22.4443	22.4576	NaN	21.7313	21.7365	22.3167	21.8067	NaN	NaN	NaN	NaN	NaN	NaN	NaN	NaN	21.7139	NaN	2	2	2	2	1	2	2	2	2	1	0	1	1	1	0	1	1	2
Q60841	Q60841	Reelin	Reln	0.266764	0.542816	0.276052	0.205446	0.012382	0.312052	9	5	5	27.5953	28.2829	28.402	28.5167	28.5057	28.3134	28.0819	28.5433	28.0027	28.9192	28.0618	28.445	28.1405	29.0138	29.1514	28.4819	28.5137	28.5773	29.2365	19	33	24	31	32	30	28	32	27	30	25	31	28	29	34	29	31	28
Q8BX43	Q8BX43	Tumor necrosis factor receptor superfamily member 19L	Relt	0.116886	0.18235	0.065464	0.506794	0.313595	0.604374	9	5	5	22.9341	23.5726	24.1126	24.0872	23.8744	23.7294	23.5976	23.8391	23.8425	23.9779	23.7087	23.7749	23.6858	24.098	23.9252	23.7067	23.8482	23.8438	24.2486	3	3	3	3	3	3	3	3	3	3	3	3	3	2	3	3	3	2
P35546	P35546	Proto-oncogene tyrosine-protein kinase receptor Ret;Soluble RET kinase fragment;Extracellular cell-membrane anchored RET cadherin 120 kDa fragment	Ret	0.202115	-0.0522725	-0.254388	0.302654	0.733724	0.299022	8	5	5	NaN	22.8249	23.0621	23.3346	23.2615	22.749	23.1407	23.114	22.6295	23.3994	22.6621	23.1856	23.0225	23.8137	22.8369	22.8465	23.0938	22.6559	23.3782	1	3	4	4	3	3	3	3	3	4	4	4	4	5	4	4	3	4
Q9EP95	Q9EP95	Resistin-like alpha	Retnla	NaN	NaN	NaN	NaN	NaN	NaN	0	0	1	NaN	NaN	NaN	NaN	NaN	NaN	NaN	NaN	NaN	NaN	NaN	NaN	NaN	NaN	NaN	NaN	NaN	NaN	21.3933	0	0	0	0	0	1	1	1	1	0	0	0	1	0	0	1	1	0
Q6PCX7	Q6PCX7	Repulsive guidance molecule A	Rgma	-0.286464	0.0771224	0.363586	0.0828667	0.639956	0.0667563	9	5	5	25.239	25.7563	25.7781	26.1629	25.4846	25.7581	25.4834	25.8077	25.3415	25.6897	25.0614	25.4985	25.2194	25.3273	25.844	25.5744	25.4349	25.5799	26.181	6	11	8	10	9	10	8	10	9	9	6	9	8	8	8	8	9	8
Q7TQ33	Q7TQ33	RGM domain family member B	Rgmb	-0.745962	0.103368	0.84933	0.148147	0.799079	0.175511	8	5	5	NaN	23.7975	24.9454	25.264	24.5936	24.52	23.523	24.3917	23.3298	24.2884	22.9202	22.8018	22.6869	25.0509	24.9761	24.0592	24.9401	23.3072	24.7124	1	3	4	4	5	6	4	3	3	5	4	3	4	4	5	4	3	2
Q62159;Q9QUI0;P62746	Q62159;Q9QUI0	Rho-related GTP-binding protein RhoC;Transforming protein RhoA	Rhoc;Rhoa	NaN	0.347457	NaN	NaN	NaN	NaN	5	1	2	22.7629	22.7708	23.5971	NaN	NaN	22.9752	NaN	23.1092	NaN	NaN	NaN	NaN	NaN	22.6305	24.4493	22.3317	NaN	NaN	NaN	2	2	2	1	1	2	1	2	0	0	1	0	0	2	4	2	2	0
Q9JJH1	Q9JJH1	Ribonuclease 4	Rnase4	NaN	NaN	0.136373	NaN	NaN	0.597987	1	3	5	NaN	NaN	NaN	NaN	NaN	NaN	NaN	NaN	22.6513	NaN	23.3617	NaN	23.7852	23.4497	24.0733	23.8527	23.8305	23.1063	23.48	0	1	1	1	1	1	1	1	2	1	2	1	2	2	4	4	2	4
Q9CQ01	Q9CQ01	Ribonuclease T2	Rnaset2	-0.207255	-0.0686253	0.13863	0.531897	0.764523	0.72621	9	5	5	24.6572	25.3752	26.1116	25.0814	25.5005	25.3918	24.8751	25.2526	24.8668	25.3242	24.2258	24.8556	24.4986	26.2329	24.7853	25.2123	25.3898	24.886	25.557	4	6	5	5	4	5	4	3	6	3	4	4	3	4	4	6	4	5
Q91VI7	Q91VI7	Ribonuclease inhibitor	Rnh1	NaN	-0.300898	NaN	NaN	0.562453	NaN	8	0	4	22.4599	22.5565	24.3452	22.0341	NaN	22.9549	22.1436	23.9409	21.7835	NaN	NaN	NaN	NaN	NaN	23.2408	22.3112	22.2042	22.1495	NaN	5	4	6	3	1	6	2	6	3	0	1	0	0	1	5	4	3	3
Q8VCT3	Q8VCT3	Aminopeptidase B	Rnpep	NaN	NaN	NaN	NaN	NaN	NaN	1	0	0	NaN	NaN	21.5519	NaN	NaN	NaN	NaN	NaN	NaN	NaN	NaN	NaN	NaN	NaN	NaN	NaN	NaN	NaN	NaN	0	0	2	0	0	0	0	0	0	0	0	0	0	0	0	0	0	0
O89026;Q7TPD3	O89026	Roundabout homolog 1	Robo1	0.0954593	-0.0552367	-0.150696	0.700134	0.790602	0.62652	9	5	5	24.5747	25.2075	25.5771	25.7761	25.5013	25.1179	24.9484	25.3177	25.0933	25.8102	24.5765	25.3529	25.016	25.8962	25.4861	24.9388	24.9564	24.845	25.6718	11	13	11	11	10	10	11	10	10	12	8	10	8	11	9	10	9	8
Q9CR57	Q9CR57	60S ribosomal protein L14	Rpl14	NaN	NaN	NaN	NaN	NaN	NaN	0	0	1	NaN	NaN	NaN	NaN	NaN	NaN	NaN	NaN	NaN	NaN	NaN	NaN	NaN	NaN	20.8088	NaN	NaN	NaN	NaN	0	1	0	0	0	1	0	1	0	0	0	0	0	0	1	0	0	0
P47955	P47955	60S acidic ribosomal protein P1	Rplp1	NaN	NaN	NaN	NaN	NaN	NaN	0	0	1	NaN	NaN	NaN	NaN	NaN	NaN	NaN	NaN	NaN	NaN	NaN	NaN	NaN	NaN	NaN	NaN	NaN	NaN	20.0687	0	0	1	0	0	1	0	1	0	0	0	0	0	0	1	0	0	0
P62082	P62082	40S ribosomal protein S7	Rps7	NaN	NaN	NaN	NaN	NaN	NaN	1	0	1	NaN	NaN	21.4399	NaN	NaN	NaN	NaN	NaN	NaN	NaN	NaN	NaN	NaN	NaN	22.3538	NaN	NaN	NaN	NaN	0	0	2	0	0	1	0	0	0	0	0	0	0	0	2	0	0	0
P14206	P14206	40S ribosomal protein SA	Rpsa	NaN	NaN	NaN	NaN	NaN	NaN	1	0	0	NaN	NaN	NaN	NaN	NaN	20.0375	NaN	NaN	NaN	NaN	NaN	NaN	NaN	NaN	NaN	NaN	NaN	NaN	NaN	0	0	1	0	0	1	0	0	0	0	0	0	0	0	0	0	0	0
B2RS91	B2RS91	RNA polymerase I-specific transcription initiation factor RRN3	Rrn3	NaN	NaN	NaN	NaN	NaN	NaN	0	0	1	NaN	NaN	NaN	NaN	NaN	NaN	NaN	NaN	NaN	NaN	NaN	NaN	NaN	NaN	NaN	NaN	NaN	25.7917	NaN	1	1	1	0	1	1	1	1	1	0	1	1	1	1	1	1	1	1
Q99PI8	Q99PI8	Reticulon-4 receptor	Rtn4r	0.161593	0.0791187	-0.082474	0.349271	0.573585	0.681513	9	5	5	24.9151	24.9381	25.4658	25.4987	25.1041	25.4207	24.9335	25.3335	24.9417	25.6746	24.7199	25.4837	25.2904	25.5011	25.4776	25.0135	25.0746	25.1904	25.5011	5	8	8	7	7	8	6	7	7	9	8	7	7	7	5	7	8	7
Q8K0S5	Q8K0S5	Reticulon-4 receptor-like 1	Rtn4rl1	0.134685	0.0512249	-0.08346	0.324813	0.693879	0.670116	9	5	5	23.4793	23.4086	23.9195	23.7838	23.9353	23.6881	23.5445	23.8347	23.6897	24.3038	23.5754	23.7421	23.5801	23.9628	24.0084	23.7334	23.3717	23.5752	24.0583	3	5	3	5	6	5	5	4	5	5	3	5	4	4	5	5	5	5
Q7M6Z0	Q7M6Z0	Reticulon-4 receptor-like 2	Rtn4rl2	0.189986	0.090028	-0.099958	0.354066	0.602974	0.722446	9	5	5	24.4052	24.7211	25.0031	24.9756	24.5728	24.819	24.347	24.9482	24.4027	25.3318	24.2122	24.9215	24.5932	25.3328	24.9995	24.5335	24.4193	24.6338	25.3056	6	7	6	7	6	6	7	7	4	7	6	6	7	5	6	6	7	6
P50543	P50543	Protein S100-A11	S100a11	NaN	NaN	NaN	NaN	NaN	NaN	1	0	0	NaN	NaN	NaN	NaN	NaN	NaN	NaN	20.107	NaN	NaN	NaN	NaN	NaN	NaN	NaN	NaN	NaN	NaN	NaN	0	1	1	0	0	1	1	1	0	0	0	0	0	0	0	0	0	0
P07091	P07091	Protein S100-A4	S100a4	NaN	NaN	NaN	NaN	NaN	NaN	0	0	1	NaN	NaN	NaN	NaN	NaN	NaN	NaN	NaN	NaN	NaN	NaN	NaN	NaN	NaN	NaN	NaN	NaN	NaN	19.8641	1	1	1	0	0	0	0	1	1	1	1	0	0	1	1	0	0	1
P14069	P14069	Protein S100-A6	S100a6	NaN	NaN	NaN	NaN	NaN	NaN	0	0	1	NaN	NaN	NaN	NaN	NaN	NaN	NaN	NaN	NaN	NaN	NaN	NaN	NaN	NaN	23.0338	NaN	NaN	NaN	NaN	1	0	0	0	0	1	0	1	0	0	0	0	0	1	1	0	0	0
P05366	P05366	Serum amyloid A-1 protein	Saa1	NaN	NaN	NaN	NaN	NaN	NaN	1	0	0	NaN	25.7472	NaN	NaN	NaN	NaN	NaN	NaN	NaN	NaN	NaN	NaN	NaN	NaN	NaN	NaN	NaN	NaN	NaN	2	2	1	1	1	1	1	1	1	1	0	0	0	1	1	1	1	0
P05367	P05367	Serum amyloid A-2 protein;Amyloid protein A	Saa2	NaN	NaN	NaN	NaN	NaN	NaN	1	0	0	NaN	NaN	NaN	NaN	NaN	NaN	NaN	NaN	21.5005	NaN	NaN	NaN	NaN	NaN	NaN	NaN	NaN	NaN	NaN	0	1	0	1	0	0	1	0	1	0	0	0	0	0	0	0	0	0
P31532	P31532	Serum amyloid A-4 protein	Saa4	0.748496	0.295984	-0.452512	0.34211	0.681097	0.73309	9	4	3	23.2822	23.6596	25.6532	24.9458	25.0969	24.4312	24.0455	23.1317	22.923	25.1583	NaN	23.5287	23.4862	27.3405	25.9718	23.5875	NaN	23.7184	NaN	2	3	3	3	3	3	3	2	2	4	1	2	2	7	6	2	2	2
Q03517	Q03517	Secretogranin-2;Secretoneurin;Manserin	Scg2	0.0865496	0.0163816	-0.070168	0.69091	0.939034	0.675913	9	5	5	30.2302	30.87	31.3372	31.163	30.8556	30.4808	30.0239	30.9174	30.5834	31.0688	30.4603	30.8341	30.6136	31.0457	30.755	30.5406	30.7011	30.5382	31.1368	20	24	25	27	25	22	25	24	23	21	21	22	21	20	25	21	24	23
P47867	P47867	Secretogranin-3	Scg3	-0.158032	-0.101416	0.056616	0.54371	0.692379	0.839885	9	5	5	30.5209	31.3741	31.8526	31.9098	31.691	31.2113	31.0887	31.7496	31.0393	31.3879	30.9687	31.2363	30.6861	31.8405	31.5146	30.7785	31.0989	31.1383	31.8721	23	20	23	25	26	21	24	23	22	25	23	22	24	24	24	22	22	24
P12961	P12961	Neuroendocrine protein 7B2;N-terminal peptide;C-terminal peptide	Scg5	-0.0882307	0.0480253	0.136256	0.690978	0.834348	0.573612	9	5	5	29.0242	29.4892	30.175	30.2415	29.5855	29.6666	29.3873	29.8915	29.2411	29.7852	28.9649	29.6183	29.5463	29.8118	29.8021	29.2234	29.5232	29.5864	30.2727	10	10	9	11	10	11	10	11	8	8	7	10	10	9	10	9	9	10
P97952	P97952	Sodium channel subunit beta-1	Scn1b	-0.290863	-0.1795	0.111363	NaN	NaN	0.762291	2	3	3	NaN	NaN	23.2639	NaN	NaN	NaN	NaN	22.085	NaN	NaN	NaN	22.3766	21.9072	22.8669	NaN	NaN	22.3994	22.1997	22.8856	0	1	3	1	1	0	2	2	1	1	1	2	3	2	1	1	2	3
Q8BHK2	Q8BHK2	Sodium channel subunit beta-3	Scn3b	NaN	NaN	NaN	NaN	NaN	NaN	0	0	1	NaN	NaN	NaN	NaN	NaN	NaN	NaN	NaN	NaN	NaN	NaN	NaN	NaN	NaN	NaN	NaN	NaN	NaN	22.7682	1	1	0	1	1	1	0	0	0	0	1	1	0	0	0	1	0	0
Q7M729	Q7M729	Sodium channel subunit beta-4	Scn4b	NaN	-0.392917	NaN	NaN	0.396955	NaN	3	0	3	NaN	NaN	25.6141	24.6054	NaN	NaN	NaN	NaN	24.2308	NaN	NaN	NaN	NaN	NaN	NaN	24.3711	NaN	24.4914	24.4091	2	1	2	2	1	2	1	2	2	1	2	1	1	1	1	2	1	2
O88745	O88745	Scrapie-responsive protein 1	Scrg1	-1.06196	-1.0436	0.018365	0.0603115	NaN	NaN	7	3	2	23.2186	24.6796	25.4404	24.7491	24.7894	NaN	NaN	25.1851	24.284	23.9903	22.8101	23.8763	NaN	NaN	NaN	23.6993	23.4553	NaN	NaN	2	2	2	2	2	2	2	2	2	2	2	2	2	0	1	2	2	2
Q9CZC8	Q9CZC8	Secernin-1	Scrn1	NaN	NaN	NaN	NaN	NaN	NaN	1	0	0	NaN	NaN	NaN	NaN	NaN	22.425	NaN	NaN	NaN	NaN	NaN	NaN	NaN	NaN	NaN	NaN	NaN	NaN	NaN	1	0	0	0	1	2	0	1	0	0	0	0	0	0	0	0	0	0
Q3TMH2	Q3TMH2	Secernin-3	Scrn3	NaN	NaN	NaN	NaN	NaN	NaN	1	0	0	NaN	NaN	23.3328	NaN	NaN	NaN	NaN	NaN	NaN	NaN	NaN	NaN	NaN	NaN	NaN	NaN	NaN	NaN	NaN	1	0	3	0	0	0	0	1	0	0	0	0	1	0	1	0	1	0
Q6NZL8	Q6NZL8	Signal peptide, CUB and EGF-like domain-containing protein 1	Scube1	NaN	NaN	NaN	NaN	NaN	NaN	0	0	1	NaN	NaN	NaN	NaN	NaN	NaN	NaN	NaN	NaN	NaN	NaN	NaN	NaN	NaN	NaN	NaN	NaN	NaN	25.1628	1	1	1	1	1	1	1	1	1	1	1	1	1	1	1	1	1	1
O35988	O35988	Syndecan-4	Sdc4	NaN	NaN	NaN	NaN	NaN	NaN	0	0	1	NaN	NaN	NaN	NaN	NaN	NaN	NaN	NaN	NaN	NaN	NaN	NaN	NaN	NaN	NaN	NaN	NaN	NaN	22.2823	1	1	1	1	1	1	1	0	1	1	1	1	1	1	1	1	1	1
O08992	O08992	Syntenin-1	Sdcbp	-0.109901	-0.218766	-0.108865	0.688942	0.45113	0.801295	8	4	5	NaN	22.6464	22.4471	22.2915	22.0889	22.1604	22.0672	22.8611	21.7053	21.9108	21.8298	23.0241	21.9297	NaN	23.2264	21.8712	21.8249	21.6065	21.7945	1	4	3	2	3	2	3	3	3	2	3	2	3	1	2	2	2	3
Q61112	Q61112	45 kDa calcium-binding protein	Sdf4	-0.533667	-0.390859	0.142808	0.0405508	0.118387	0.476405	9	5	5	26.0085	26.5474	26.8914	26.6792	25.6747	25.6222	26.1955	26.7632	26.2393	25.4917	26.0718	25.6843	25.4606	26.0796	25.7966	25.7189	25.7964	25.7531	26.437	7	6	8	7	7	6	8	5	7	5	7	7	6	5	5	6	6	6
P17563;Q63836	P17563;Q63836	Selenium-binding protein 1;Selenium-binding protein 2	Selenbp1;Selenbp2	1.09811	2.18241	1.0843	0.0440368	0.00168269	0.044663	9	5	5	23.209	24.2558	25.4889	23.1508	23.2966	24.1327	22.9271	25.2575	22.7453	25.6496	24.8845	24.4712	25.1691	24.4628	27.5359	25.7931	25.4234	25.3555	25.9508	4	10	12	5	7	8	7	9	8	15	12	11	10	6	18	11	11	11
P18337	P18337	L-selectin	Sell	NaN	NaN	NaN	NaN	NaN	NaN	0	0	1	NaN	NaN	NaN	NaN	NaN	NaN	NaN	NaN	NaN	NaN	NaN	NaN	NaN	NaN	NaN	NaN	NaN	NaN	21.9858	0	0	0	0	0	0	0	0	0	0	0	0	0	1	1	1	0	0
Q8VHC3	Q8VHC3	Selenoprotein M	Selm	0.27315	0.118713	-0.154437	0.308098	0.740119	0.735021	8	5	4	22.4781	22.6548	23.4634	23.5268	23.5105	22.9729	22.7409	23.2369	NaN	23.9116	22.6872	23.2577	23.1155	23.7589	24.1498	NaN	22.9806	22.2004	23.4362	2	2	3	2	2	2	2	2	1	3	2	2	3	3	3	1	2	2
O08665;Q62177	O08665	Semaphorin-3A	Sema3a	-0.518272	-0.239087	0.279185	NaN	0.199995	NaN	6	2	4	21.7889	22.5191	NaN	22.5173	22.408	22.231	NaN	NaN	22.6277	NaN	21.2946	NaN	NaN	22.3662	22.3299	22.0492	21.9042	22.1552	NaN	3	3	1	3	2	3	2	1	4	1	3	2	2	2	2	3	2	2
P70275	P70275	Semaphorin-3E	Sema3e	NaN	-0.267297	NaN	NaN	0.196537	NaN	6	0	3	NaN	22.1118	NaN	22.6155	21.7338	NaN	21.94	21.8689	21.9125	NaN	NaN	NaN	NaN	NaN	NaN	NaN	21.7007	21.7882	21.8004	0	3	1	2	2	1	3	2	3	1	2	1	2	1	1	2	2	3
Q62178	Q62178	Semaphorin-4A	Sema4a	NaN	NaN	NaN	NaN	NaN	NaN	0	0	1	NaN	NaN	NaN	NaN	NaN	NaN	NaN	NaN	NaN	NaN	NaN	NaN	NaN	NaN	NaN	NaN	NaN	20.8284	NaN	1	1	0	0	0	1	1	1	0	0	1	1	0	1	1	2	0	2
Q62179	Q62179	Semaphorin-4B	Sema4b	0.17783	-0.0298324	-0.207662	0.487944	0.885605	0.502506	9	5	5	24.4659	24.2166	25.081	24.9172	24.6499	24.4637	23.906	24.2609	24.187	25.151	24.1456	24.5292	24.0719	25.2961	24.737	24.3439	24.191	24.0422	24.8413	5	5	4	4	6	6	6	6	6	7	6	8	5	8	9	6	6	6
O35464	O35464	Semaphorin-6A	Sema6a	0.269735	0.241761	-0.027974	0.13054	0.070637	0.916529	9	5	5	23.9753	24.1375	24.143	24.2779	24.3016	23.9328	24.0187	24.1295	23.9455	24.6638	23.8562	24.3023	23.9901	25.015	24.7648	24.2391	24.0703	24.0265	24.587	3	5	3	5	6	4	6	5	4	4	5	5	4	2	4	6	4	5
O54951	O54951	Semaphorin-6B	Sema6b	0.0341415	0.170353	0.136212	0.758818	0.154256	0.436197	8	5	5	NaN	21.8022	21.8352	21.9348	21.9209	21.9587	21.638	22.0244	21.6745	22.0753	21.7065	21.7435	21.6523	22.2361	22.0841	21.8258	21.8106	21.9174	22.4568	1	2	2	2	2	2	2	2	2	2	2	2	2	2	2	2	2	2
Q76KF0;Q9WTM3	Q76KF0	Semaphorin-6D	Sema6d	0.127215	0.140587	0.013372	0.568714	0.507114	0.956585	9	5	5	24.8424	25.5442	25.7268	26.1937	25.9678	25.6255	25.5361	25.8951	25.5161	26.0319	25.1526	25.8	25.6811	26.2193	26.0805	25.5557	25.5875	25.4886	26.2395	6	9	10	10	9	11	10	10	7	11	10	11	10	7	9	10	10	9
Q9QUR8	Q9QUR8	Semaphorin-7A	Sema7a	0.091972	0.038768	-0.053204	0.633165	0.835966	0.800156	9	5	5	28.412	28.9618	29.4687	29.2809	29.1679	28.8141	28.6515	29.085	28.6798	29.2677	28.5744	29.0987	28.8447	29.4087	29.2614	28.6566	28.8178	28.8285	29.364	20	24	26	25	25	26	23	26	23	24	22	24	21	26	25	24	24	26
P70274	P70274	Selenoprotein P	Sepp1	0.898268	0.26628	-0.631988	0.00767984	0.368804	0.132954	8	5	5	NaN	25.4626	25.8777	25.6327	26.0547	25.137	24.9433	25.3049	24.9218	26.3681	26.2163	26.2107	25.579	27.2015	26.5573	25.0513	25.5331	25.2406	26.0334	2	5	8	5	4	6	5	7	6	6	4	6	6	7	6	5	6	5
Q8R121	Q8R121	Protein Z-dependent protease inhibitor	Serpina10	0.434728	0.396882	-0.037846	0.311894	0.307364	0.945506	9	5	5	24.2129	26.2106	25.1905	25.4935	25.4385	25.0523	24.6627	24.5251	24.577	25.6589	24.568	24.956	25.2077	26.9849	26.7834	25.0406	25.118	25.0443	25.1998	5	6	7	6	5	5	5	5	5	6	4	6	5	7	6	6	5	5
P07758	P07758	Alpha-1-antitrypsin 1-1	Serpina1a	NaN	NaN	NaN	NaN	NaN	NaN	0	0	1	NaN	NaN	NaN	NaN	NaN	NaN	NaN	NaN	NaN	NaN	NaN	NaN	NaN	NaN	NaN	NaN	NaN	NaN	19.9343	0	1	1	0	0	1	0	1	0	0	0	1	0	1	1	0	0	0
P22599;REV__Q3U308;Q9CSN1	P22599	Alpha-1-antitrypsin 1-2	Serpina1b	1.37934	1.08618	-0.29316	0.00208364	0.00489862	0.503768	9	5	5	29.3649	30.4259	31.1313	30.444	31.0908	30.6197	30.5917	30.8148	29.8601	32.0598	31.1699	31.4338	31.5788	33.0673	32.377	31.1747	31.4501	30.9699	31.8721	5	8	6	8	6	7	6	8	7	8	7	9	6	9	9	7	8	8
Q00896	Q00896	Alpha-1-antitrypsin 1-3	Serpina1c	3.02556	0.740547	-2.28501	NaN	NaN	NaN	6	2	2	NaN	22.8565	24.8914	22.0826	22.3542	23.2089	NaN	23.1958	NaN	NaN	NaN	24.629	NaN	27.6186	24.8768	NaN	22.8008	NaN	NaN	0	1	1	1	1	1	1	1	1	1	1	1	1	1	1	1	1	1
Q00897	Q00897	Alpha-1-antitrypsin 1-4	Serpina1d	0.616308	0.320618	-0.29569	0.117191	0.213143	0.544781	9	5	5	31.8485	32.1903	33.0925	32.9802	33.1036	32.8081	32.6571	32.8063	32.3068	33.6503	32.1512	32.917	32.9113	34.6703	33.6428	32.571	32.8398	32.6401	33.1279	7	9	8	8	8	8	8	8	8	9	8	8	8	10	9	8	7	8
Q00898	Q00898	Alpha-1-antitrypsin 1-5	Serpina1e	-1.3928	-2.39766	-1.00486	0.0244589	5.06288e-05	0.24675	9	5	5	31.267	31.5589	32.7245	32.2891	32.8289	31.9813	32.2681	32.0344	31.7107	31.9484	29.9512	30.6182	28.5831	32.3033	29.2399	28.5368	30.0097	29.4643	31.1293	11	10	10	10	10	10	10	10	9	9	10	9	8	9	7	9	9	7
P07759	P07759	Serine protease inhibitor A3K	Serpina3k	0.260465	-0.419715	-0.68018	0.48033	0.116668	0.225163	9	5	5	32.2316	32.662	33.3506	32.9797	33.3134	33.0138	32.6971	33.0318	32.7533	33.7783	32.3787	32.6402	32.3698	34.5982	33.0811	31.6863	32.2718	32.2755	33.0497	8	9	8	9	9	9	9	8	9	8	9	7	9	8	8	9	8	8
Q03734	Q03734	Serine protease inhibitor A3M	Serpina3m	0.550085	0.646265	0.09618	0.150278	0.0548872	0.809798	9	5	5	27.9811	29.9378	29.7364	29.3618	29.5712	29.6557	29.3498	29.6999	28.995	30.0576	29.2908	29.9255	29.2401	31.0634	30.6078	29.5542	29.772	29.7642	30.3602	7	7	8	8	8	8	8	8	7	7	8	8	8	8	7	8	8	7
Q91WP6;Q5I2A0;Q80X76;Q6P4P1	Q91WP6	Serine protease inhibitor A3N	Serpina3n	0.0486207	0.0197867	-0.028834	0.883619	0.933561	0.942226	9	5	5	28.7119	30.1235	29.3679	29.742	29.3894	29.2388	28.8573	29.2317	28.9002	29.5455	28.3669	29.1835	29.0527	30.5181	29.8149	28.96	29.1197	29.1189	29.509	15	17	12	15	14	15	15	14	14	16	15	15	14	16	15	14	13	12
Q06770	Q06770	Corticosteroid-binding globulin	Serpina6	1.61244	1.58952	-0.022924	0.00111393	0.000366055	0.963643	9	5	5	26.4832	27.7219	28.1362	27.9457	27.9584	28.0727	27.4731	28.0698	27.1481	29.52	28.4196	28.9247	28.8426	30.6936	30.3584	29.071	28.8456	28.7876	29.2234	9	13	11	12	13	10	11	10	10	14	13	14	12	13	13	13	13	12
P61939;CON__Q9TT36	P61939	Thyroxine-binding globulin	Serpina7	3.08744	3.61524	0.527796	0.00121114	0.000201748	0.486466	5	5	5	NaN	24.1045	NaN	NaN	22.7668	23.0237	NaN	22.5825	22.3129	25.6358	24.7909	25.6954	26.0107	28.0947	28.2643	25.9177	25.5312	26.4606	26.6927	1	6	2	2	2	3	1	2	3	7	5	7	7	9	11	9	8	8
Q9D154;Q8VHP7;Q9JK88	Q9D154	Leukocyte elastase inhibitor A	Serpinb1a	0.0951262	0.928905	0.833779	0.801555	0.0734876	0.170455	8	4	3	21.8775	21.6105	23.5228	21.9753	NaN	22.1428	21.6993	22.272	21.6618	22.1157	21.6621	22.0213	NaN	22.9624	23.9841	22.4106	NaN	NaN	22.6777	3	4	4	4	3	4	3	3	3	3	4	3	2	3	2	4	3	1
Q60854	Q60854	Serpin B6	Serpinb6	-1.02805	-0.217095	0.810952	0.0805098	0.693662	0.0475715	9	5	5	23.1661	23.8529	25.849	23.2731	22.1568	24.1884	22.8651	24.6485	22.8826	22.2468	22.4251	22.4226	22.4312	23.6021	24.1788	23.3468	22.9451	22.922	23.79	2	5	6	4	3	3	3	4	2	2	4	2	4	3	5	4	4	3
P32261;CON__P41361	P32261	Antithrombin-III	Serpinc1	0.654279	0.459501	-0.194778	0.0465975	0.0986421	0.660961	9	5	5	30.3214	31.0978	31.5849	31.0512	31.1843	31.1945	30.8656	31.2254	30.594	31.7026	30.8947	31.4636	31.3786	32.8979	32.4294	31.2333	31.1877	30.8858	31.6274	18	24	21	26	23	20	22	20	21	21	22	22	22	23	23	19	21	21
P49182;CON__ENSEMBL:ENSBTAP00000018574	P49182	Heparin cofactor 2	Serpind1	0.0986522	0.00148622	-0.097166	0.740242	0.993946	0.797443	9	5	5	28.4837	29.1617	29.5308	29.3704	29.2143	29.2683	29.1045	29.4337	28.637	29.2736	28.7039	29.0305	28.6547	30.4996	29.5776	28.8587	28.9896	28.8736	29.3769	11	17	15	17	16	14	16	16	16	12	13	12	11	14	14	11	13	12
Q07235	Q07235	Glia-derived nexin	Serpine2	-0.694843	-0.625997	0.068846	0.0432045	0.0196407	0.824401	9	5	5	23.2443	24.4236	24.7128	24.2784	24.6888	23.9	24.2127	23.5429	23.9905	22.73	22.9793	24.1358	23.1579	24.0752	23.497	23.3813	23.761	23.4862	23.2968	5	5	5	4	5	4	4	3	3	4	5	4	3	2	4	4	4	3
P97298;CON__Q95121	P97298	Pigment epithelium-derived factor	Serpinf1	0.258358	-0.02305	-0.281408	0.323587	0.914557	0.399939	9	5	5	29.3331	29.8715	30.05	30.0804	30.0444	29.9803	29.2708	29.8973	29.214	30.565	29.3328	29.8325	29.6415	30.6654	30.2757	29.3982	29.6683	29.3168	29.9712	11	15	14	14	14	13	14	13	10	14	13	12	14	16	14	14	15	14
Q61247	Q61247	Alpha-2-antiplasmin	Serpinf2	0.182386	-0.0511844	-0.23357	0.654622	0.856822	0.670193	9	5	5	28.3142	29.4518	29.8734	29.4334	29.6395	29.6058	29.0786	29.3007	28.92	29.8645	28.5512	28.9299	28.8969	31.1236	30.0989	28.8691	28.8939	28.8324	29.5038	8	10	13	9	11	11	12	11	8	11	12	11	12	14	11	12	12	9
P97290;CON__P50448	P97290	Plasma protease C1 inhibitor	Serping1	0.483265	0.161321	-0.321944	0.114386	0.471077	0.380108	9	5	5	29.4515	30.4621	30.7545	30.4959	30.6331	30.5514	30.228	30.4304	30.0125	31.257	30.0259	30.8085	30.3079	31.6945	30.8791	30.1994	30.5027	30.0547	30.8482	12	18	16	16	15	17	15	17	14	15	18	19	16	19	16	15	17	16
O35684	O35684	Neuroserpin	Serpini1	0.28402	0.187282	-0.096738	0.190417	0.414255	0.660329	9	5	5	27.3076	28.2748	28.5312	28.5753	28.2964	27.9306	27.9053	28.4171	27.9131	28.6673	27.9715	28.5789	28.3109	28.5311	28.4519	28.1259	28.0856	27.9869	28.9256	10	13	14	11	12	13	12	14	11	11	12	11	12	13	12	12	12	11
Q7TSK2	Q7TSK2	Seizure protein 6	Sez6	0.622738	0.490622	-0.132116	0.0410615	0.0661457	0.730035	9	5	5	25.3944	25.9744	26.2477	26.6535	26.4148	26.3289	25.9933	26.2051	25.6727	27.2094	26.0512	26.4557	26.3116	27.5774	27.0571	26.0405	26.1179	26.5641	27.1651	6	7	9	8	7	9	9	8	9	7	7	10	7	9	7	8	10	10
Q6P1D5	Q6P1D5	Seizure 6-like protein	Sez6l	0.0681593	0.0453253	-0.022834	0.746565	0.843756	0.932942	9	5	5	25.7683	26.3709	26.5862	27.0281	26.7636	26.5455	26.0826	26.56	26.2874	26.87	26.0431	26.5332	26.2549	26.8577	26.7671	26.0043	26.0441	26.5627	27.0665	6	4	4	6	5	5	5	4	5	5	4	4	4	3	4	4	3	4
Q4V9Z5;Q7TSH4;Q1EG27	Q4V9Z5	Seizure 6-like protein 2	Sez6l2	0.300266	0.278558	-0.021708	0.204454	0.157932	0.929572	9	5	5	27.8242	28.3736	28.8114	28.8242	28.4489	28.3235	28.1174	28.3228	27.8132	28.9671	28.145	28.5413	28.2179	29.2185	28.8666	28.272	28.4215	28.5968	28.8243	10	13	13	13	13	13	13	13	12	12	13	14	12	11	14	10	12	10
O70258	O70258	Epsilon-sarcoglycan	Sgce	0.281876	0.154769	-0.127107	0.170001	0.3055	0.635721	9	4	5	22.9614	23.4912	23.489	23.6153	23.4566	23.5574	23.32	23.6653	23.0962	24.1216	NaN	23.4903	23.1136	24.0252	24.0867	23.379	23.4427	23.3955	23.4991	2	4	4	4	4	4	5	3	3	4	2	2	4	4	3	4	3	3
Q9JJU8	Q9JJU8	SH3 domain-binding glutamic acid-rich-like protein	Sh3bgrl	NaN	NaN	NaN	NaN	NaN	NaN	0	1	1	NaN	NaN	NaN	NaN	NaN	NaN	NaN	NaN	NaN	21.5012	NaN	NaN	NaN	NaN	23.0143	NaN	NaN	NaN	NaN	0	0	1	0	0	0	0	0	0	2	0	0	0	0	2	0	0	0
Q91VW3	Q91VW3	SH3 domain-binding glutamic acid-rich-like protein 3	Sh3bgrl3	NaN	NaN	NaN	NaN	NaN	NaN	0	0	1	NaN	NaN	NaN	NaN	NaN	NaN	NaN	NaN	NaN	NaN	NaN	NaN	NaN	NaN	NaN	NaN	NaN	NaN	24.2051	1	1	0	1	1	1	1	1	1	1	1	1	1	1	1	1	1	1
Q7TSG5	Q7TSG5	SH3 domain-containing protein 21	Sh3d21	0.4016	-0.761318	-1.16292	0.405746	0.201995	0.12925	9	4	5	32.2094	32.4708	32.7858	32.8807	32.0673	32.8631	30.129	32.7087	32.3788	33.2053	NaN	32.2173	32.9756	32.3164	32.4105	30.2437	32.7791	30.0728	32.0727	1	1	1	1	1	1	1	1	1	1	1	1	1	1	1	1	1	1
Q9D7I0	Q9D7I0	Protein shisa-5	Shisa5	-0.589509	-0.552674	0.036835	NaN	0.00363053	NaN	8	2	4	NaN	23.9274	23.9141	23.405	23.4187	23.2577	23.2814	23.7413	23.4341	NaN	NaN	22.9985	22.9174	NaN	NaN	22.8548	23.0301	22.9367	23.1575	1	2	2	2	2	2	2	2	2	1	1	2	2	1	1	2	2	2
Q3UH99	Q3UH99	Protein shisa-6 homolog	Shisa6	NaN	NaN	NaN	NaN	NaN	NaN	0	0	1	NaN	NaN	NaN	NaN	NaN	NaN	NaN	NaN	NaN	NaN	NaN	NaN	NaN	NaN	NaN	NaN	NaN	NaN	23.8274	1	0	0	1	1	1	1	1	1	1	1	0	1	0	1	1	1	1
Q8C3Q5	Q8C3Q5	Protein shisa-7	Shisa7	NaN	NaN	NaN	NaN	NaN	NaN	0	1	0	NaN	NaN	NaN	NaN	NaN	NaN	NaN	NaN	NaN	22.9842	NaN	NaN	NaN	NaN	NaN	NaN	NaN	NaN	NaN	2	2	2	2	1	2	2	1	1	2	2	2	2	2	2	1	1	2
Q9WTX5	Q9WTX5	S-phase kinase-associated protein 1	Skp1	NaN	NaN	NaN	NaN	NaN	NaN	0	0	1	NaN	NaN	NaN	NaN	NaN	NaN	NaN	NaN	NaN	NaN	NaN	NaN	NaN	NaN	NaN	NaN	NaN	NaN	22.4801	1	1	1	0	1	1	0	1	1	1	1	1	1	1	1	1	1	1
P55012	P55012	Solute carrier family 12 member 2	Slc12a2	-0.0828758	0.0126907	0.0955665	0.506884	0.927119	0.600948	9	4	5	21.921	21.9088	22.1886	22.3268	22.3876	21.9614	22.007	22.3177	21.8642	22.0189	21.9241	21.8457	22.2723	NaN	22.427	22.0075	21.6555	22.3397	22.1243	4	3	2	3	3	3	3	3	4	2	4	3	3	1	2	3	3	3
Q91V14	Q91V14	Solute carrier family 12 member 5	Slc12a5	NaN	NaN	NaN	NaN	NaN	NaN	2	0	0	NaN	NaN	21.4466	21.6804	NaN	NaN	NaN	NaN	NaN	NaN	NaN	NaN	NaN	NaN	NaN	NaN	NaN	NaN	NaN	2	2	2	2	1	1	0	2	1	2	2	1	2	1	1	2	1	2
Q6P5F6	Q6P5F6	Zinc transporter ZIP10	Slc39a10	-0.292355	-0.637255	-0.3449	NaN	NaN	NaN	2	3	2	NaN	NaN	NaN	23.079	NaN	NaN	NaN	21.2526	NaN	NaN	NaN	21.9	21.5485	22.1718	NaN	21.5544	21.5027	NaN	NaN	1	1	1	3	1	1	1	2	1	0	1	2	2	2	1	2	2	1
Q5FWH7	Q5FWH7	Zinc transporter ZIP12	Slc39a12	NaN	NaN	NaN	NaN	NaN	NaN	0	0	1	NaN	NaN	NaN	NaN	NaN	NaN	NaN	NaN	NaN	NaN	NaN	NaN	NaN	NaN	NaN	NaN	NaN	NaN	20.2337	1	1	1	1	0	1	1	1	1	0	1	1	0	0	0	0	0	1
Q8C145	Q8C145	Zinc transporter ZIP6	Slc39a6	NaN	NaN	NaN	NaN	NaN	NaN	1	1	0	NaN	NaN	NaN	NaN	21.8893	NaN	NaN	NaN	NaN	NaN	NaN	NaN	NaN	23.6524	NaN	NaN	NaN	NaN	NaN	1	1	1	1	1	0	0	1	1	1	1	0	1	1	0	1	1	1
P10852	P10852	4F2 cell-surface antigen heavy chain	Slc3a2	0.170052	0.265744	0.095692	0.339597	0.0651194	0.672122	9	5	5	23.2947	23.5399	23.7148	23.754	23.3601	23.6825	23.1552	23.1877	23.3659	23.6467	23.1035	23.5035	23.5771	24.2721	23.9316	23.4584	23.51	23.675	24.0064	3	5	5	5	6	6	5	6	4	5	5	5	5	4	6	5	5	6
P04919	P04919	Band 3 anion transport protein	Slc4a1	NaN	NaN	NaN	NaN	NaN	NaN	3	0	0	22.9316	NaN	27.0501	NaN	NaN	24.8718	NaN	NaN	NaN	NaN	NaN	NaN	NaN	NaN	NaN	NaN	NaN	NaN	NaN	3	1	14	1	1	14	1	1	0	0	1	1	0	0	0	1	1	1
Q8BTY2	Q8BTY2	Sodium bicarbonate cotransporter 3	Slc4a7	NaN	NaN	NaN	NaN	NaN	NaN	0	0	1	NaN	NaN	NaN	NaN	NaN	NaN	NaN	NaN	NaN	NaN	NaN	NaN	NaN	NaN	NaN	NaN	20.9913	NaN	NaN	0	1	1	0	1	1	1	0	0	1	1	1	0	0	1	1	1	0
Q9WVB4	Q9WVB4	Slit homolog 3 protein	Slit3	NaN	NaN	NaN	NaN	NaN	NaN	1	0	0	NaN	NaN	NaN	NaN	NaN	22.9996	NaN	NaN	NaN	NaN	NaN	NaN	NaN	NaN	NaN	NaN	NaN	NaN	NaN	1	0	2	1	1	2	1	1	1	1	1	0	1	0	0	0	0	1
Q810C1	Q810C1	SLIT and NTRK-like protein 1	Slitrk1	0.337183	0.147141	-0.190042	0.359005	0.534336	0.695127	9	5	5	25.8932	26.3318	26.8651	26.6533	26.4901	26.633	25.8916	26.3688	25.737	27.1115	25.7546	26.2961	26.0314	28.0834	26.7728	25.8721	26.2342	26.4381	27.0097	6	9	6	7	8	6	7	7	7	10	6	8	8	5	7	9	8	8
Q810B9	Q810B9	SLIT and NTRK-like protein 3	Slitrk3	0.0744915	-0.0917085	-0.1662	0.790863	0.726096	0.525746	8	5	5	22.2	23.1052	23.7023	23.595	23.0811	NaN	23.0508	23.4262	22.632	23.0217	22.7217	23.7606	22.8461	23.5178	23.2382	22.6406	22.7762	22.9179	23.464	3	4	3	4	4	2	4	4	4	3	2	4	4	2	3	4	3	4
Q810B8	Q810B8	SLIT and NTRK-like protein 4	Slitrk4	0.445569	-0.115579	-0.561148	0.230793	0.758218	0.193477	9	4	5	23.0422	24.0772	24.7449	25.0357	24.5716	24.489	24.0054	24.7194	23.5419	25.0278	NaN	24.5549	24.198	24.9914	24.8112	23.0115	24.2004	24.0825	24.5539	2	4	4	3	4	3	3	5	4	3	1	4	2	3	3	4	3	3
Q810B7;Q8C110	Q810B7	SLIT and NTRK-like protein 5	Slitrk5	0.100326	0.130916	0.03059	0.654611	0.394086	0.906828	9	5	5	24.4594	24.7715	25.1369	25.3677	25.0571	24.8766	24.6649	25.1059	24.5897	25.6486	24.1984	25.081	24.8295	25.205	25.2107	24.9853	25.056	24.7226	25.1409	2	3	3	4	4	3	4	4	3	3	4	3	4	3	2	3	3	4
Q04519	Q04519	Sphingomyelin phosphodiesterase	Smpd1	-0.123213	0.04895	0.172163	0.548824	0.799071	0.440453	9	3	5	22.3649	22.7343	23.3343	23.1656	22.8282	22.737	22.4839	23.076	22.5036	22.738	NaN	22.6707	NaN	22.6309	22.842	22.4205	22.8285	22.778	23.3911	3	3	3	3	2	2	4	2	3	3	2	2	2	2	2	2	4	2
P70158	P70158	Acid sphingomyelinase-like phosphodiesterase 3a	Smpdl3a	-0.00551556	0.187352	0.192868	0.983472	0.443308	0.56692	9	5	5	22.1622	23.2481	23.4551	23.1672	23.2287	23.3772	22.8172	23.312	22.7691	23.5638	22.191	23.4282	22.7865	23.3012	23.7595	22.6858	23.2819	22.9147	23.5931	2	2	3	2	2	2	2	3	2	3	3	3	2	2	4	3	4	2
P97355	P97355	Spermine synthase	Sms	NaN	NaN	NaN	NaN	NaN	NaN	1	0	0	NaN	NaN	21.3581	NaN	NaN	NaN	NaN	NaN	NaN	NaN	NaN	NaN	NaN	NaN	NaN	NaN	NaN	NaN	NaN	0	0	1	0	0	0	0	0	0	0	0	0	0	0	0	0	0	0
O55042	O55042	Alpha-synuclein	Snca	NaN	NaN	NaN	NaN	NaN	NaN	4	0	0	23.1685	NaN	24.8172	NaN	NaN	23.5023	NaN	NaN	21.0394	NaN	NaN	NaN	NaN	NaN	NaN	NaN	NaN	NaN	NaN	3	1	3	1	1	2	1	1	2	0	1	0	0	0	0	1	0	1
Q70E20	Q70E20	Sushi, nidogen and EGF-like domain-containing protein 1	Sned1	NaN	NaN	NaN	NaN	NaN	NaN	2	1	0	NaN	NaN	NaN	NaN	NaN	NaN	22.0793	NaN	21.2083	NaN	NaN	NaN	NaN	22.4246	NaN	NaN	NaN	NaN	NaN	2	3	2	3	3	3	3	2	3	1	3	3	2	2	2	3	2	2
P08228	P08228	Superoxide dismutase [Cu-Zn]	Sod1	1.48492	1.38865	-0.096266	3.23367e-05	2.47077e-05	0.76959	9	5	5	28.3413	28.4583	28.7574	29.1542	29.129	28.9208	28.4265	28.6681	28.295	30.6977	29.5405	29.9207	29.8988	30.7839	30.8117	29.7454	29.8404	29.7499	30.2128	5	4	6	4	4	5	5	4	4	6	4	4	5	5	6	5	5	4
P09671	P09671	Superoxide dismutase [Mn], mitochondrial	Sod2	NaN	NaN	NaN	NaN	NaN	NaN	0	0	1	NaN	NaN	NaN	NaN	NaN	NaN	NaN	NaN	NaN	NaN	NaN	NaN	NaN	NaN	NaN	NaN	23.1049	NaN	NaN	1	1	2	1	2	1	1	1	1	2	2	1	3	2	1	2	3	1
O09164	O09164	Extracellular superoxide dismutase [Cu-Zn]	Sod3	0.365244	0.303498	-0.061746	0.0454706	0.035608	0.742074	9	5	5	27.5152	27.7693	28.003	28.1555	27.9555	27.9959	27.8881	28.1661	27.4703	28.7892	27.7799	28.2148	28.1395	28.3022	28.4077	27.9096	28.1562	28.2212	28.2221	6	6	6	5	6	6	6	6	6	6	6	6	6	6	6	6	6	6
Q3UTJ2	Q3UTJ2	Sorbin and SH3 domain-containing protein 2	Sorbs2	NaN	NaN	NaN	NaN	NaN	NaN	0	0	1	NaN	NaN	NaN	NaN	NaN	NaN	NaN	NaN	NaN	NaN	NaN	NaN	NaN	NaN	NaN	NaN	NaN	23.2677	NaN	0	0	0	1	1	0	0	0	0	0	0	0	0	0	1	1	1	1
Q9JLC4	Q9JLC4	VPS10 domain-containing receptor SorCS1	Sorcs1	0.236083	-0.00243111	-0.238514	0.30928	0.990008	0.38808	9	5	5	25.6894	26.3643	26.548	26.8799	26.4926	26.3283	26.037	26.3639	26.0138	26.9692	25.8779	26.6874	26.1954	26.96	26.6206	26.0335	25.9589	26.2232	26.6611	8	12	11	13	13	10	12	11	11	13	11	12	11	11	11	11	12	12
Q9EPR5	Q9EPR5	VPS10 domain-containing receptor SorCS2	Sorcs2	NaN	NaN	NaN	NaN	NaN	NaN	0	0	1	NaN	NaN	NaN	NaN	NaN	NaN	NaN	NaN	NaN	NaN	NaN	NaN	NaN	NaN	NaN	NaN	NaN	21.9133	NaN	1	1	1	1	1	1	0	0	1	1	0	0	1	1	1	0	0	1
Q8VI51	Q8VI51	VPS10 domain-containing receptor SorCS3	Sorcs3	-0.133418	-0.61341	-0.479992	0.587814	0.0210606	0.230288	9	5	5	23.5566	23.5541	24.2069	23.9291	23.5491	24.0177	23.1816	23.8491	23.6101	24.055	22.8376	23.5099	23.2117	24.3045	23.6677	22.4136	23.0745	22.6899	23.673	2	4	5	4	5	6	5	5	6	5	4	6	5	3	4	3	3	3
Q64442	Q64442	Sorbitol dehydrogenase	Sord	0.226227	0.492694	0.266468	NaN	0.386844	NaN	9	2	4	22.5793	23.0482	24.7035	22.9426	22.1106	22.8996	22.3424	23.9348	22.4118	NaN	22.7446	NaN	NaN	23.7018	25.1231	23.0285	NaN	22.8789	22.9281	4	4	4	3	3	4	3	5	2	1	2	1	1	4	5	2	1	3
O88307	O88307	Sortilin-related receptor	Sorl1	-0.0842342	-0.427212	-0.342978	0.697869	0.0548435	0.0491082	9	5	5	26.7754	27.0044	26.7869	27.6587	26.4029	26.3911	26.3526	26.8336	26.4037	26.6911	26.2356	26.9412	26.841	26.5418	26.5716	26.1661	26.1128	26.3153	26.3701	2	3	3	3	3	3	3	3	3	3	3	3	3	2	3	3	3	3
Q6PHU5	Q6PHU5	Sortilin	Sort1	-0.305846	0.116259	0.422105	0.353859	0.718839	0.339937	9	4	5	22.9215	23.5658	24.6612	23.8331	23.8728	23.7212	23.373	24.1143	23.2071	23.4864	23.3167	24.0542	22.7059	NaN	24.1822	23.0625	23.5439	23.5312	24.7448	4	6	5	6	6	6	5	6	4	4	4	5	4	2	2	5	6	4
P07214	P07214	SPARC	Sparc	0.0190667	-0.0890933	-0.10816	0.925608	0.677504	0.621414	9	5	5	28.7892	29.528	30.0706	29.6634	29.7411	29.496	29.2711	29.4207	29.0288	29.6429	28.9917	29.5786	29.3457	29.7634	29.7805	29.1733	29.1981	28.9453	29.6845	10	9	10	10	10	10	10	10	10	10	10	10	10	10	10	10	10	10
P70663	P70663	SPARC-like protein 1	Sparcl1	0.288274	0.270822	-0.017452	0.296768	0.226965	0.953592	9	5	5	32.2838	33.0289	33.3258	33.6602	33.4627	33.2238	32.9853	33.2954	32.7245	33.6748	32.7431	33.4017	32.9764	34.1956	33.4827	33.0465	33.2474	33.2784	33.8494	28	28	28	28	26	28	28	30	26	29	29	28	28	27	25	26	29	27
Q62504	Q62504	Msx2-interacting protein	Spen	NaN	NaN	NaN	NaN	NaN	NaN	0	0	1	NaN	NaN	NaN	NaN	NaN	NaN	NaN	NaN	NaN	NaN	NaN	NaN	NaN	NaN	NaN	NaN	NaN	NaN	22.7563	1	1	1	1	1	1	1	1	1	1	1	1	1	0	1	0	1	1
P09036	P09036	Serine protease inhibitor Kazal-type 3	Spink3	0.49064	1.33076	0.840115	0.249744	0.181143	0.547797	7	4	5	NaN	21.8428	NaN	22.3165	21.838	22.4938	22.0637	22.4568	21.7997	22.026	NaN	22.1064	24.1262	22.1676	27.4806	21.9326	21.7858	24.1904	21.8439	2	2	2	2	2	2	2	2	2	1	1	2	2	1	2	3	2	3
Q8CEK3	Q8CEK3	Serine protease inhibitor kazal-like protein, minor form;Serine protease inhibitor kazal-like protein, major form	Spinkl	NaN	NaN	NaN	NaN	NaN	NaN	0	0	2	NaN	NaN	NaN	NaN	NaN	NaN	NaN	NaN	NaN	NaN	NaN	NaN	NaN	NaN	23.9855	NaN	NaN	23.8109	NaN	0	1	1	1	1	1	1	1	1	1	1	1	1	1	2	1	1	2
Q62288	Q62288	Testican-1	Spock1	0.399463	0.177615	-0.221848	0.0892759	0.289264	0.385449	9	5	5	24.9315	25.4893	25.8636	25.8114	25.5271	25.4965	25.0253	25.5789	25.2639	26.2262	25.074	26.0288	25.6277	26.2558	25.7859	25.4524	25.4293	25.5343	25.9014	6	6	7	7	7	6	7	7	7	5	6	5	4	6	4	6	6	4
Q9ER58	Q9ER58	Testican-2	Spock2	0.292151	0.182357	-0.109794	0.20534	0.371473	0.691759	9	5	5	26.1472	26.4312	26.947	26.899	26.5054	26.6283	26.277	26.5935	25.8757	27.033	26.057	27.098	26.5203	27.1437	27.1181	26.4754	26.4916	26.2472	26.9706	5	9	7	9	10	9	7	9	9	9	7	9	9	7	9	7	9	8
Q8BKV0	Q8BKV0	Testican-3	Spock3	-0.228862	0.299364	0.528226	0.651913	0.295377	0.415457	9	5	5	24.1802	25.4716	26.0316	25.7423	25.2387	25.232	24.8108	25.415	24.9063	25.613	22.6278	25.5597	25.4417	25.7405	25.5219	25.0452	25.4224	25.5982	26.0361	3	5	3	5	5	3	4	4	4	4	3	4	4	4	4	4	5	4
Q8VCC9	Q8VCC9	Spondin-1	Spon1	0.402276	0.269544	-0.132732	0.122145	0.214517	0.660363	9	5	5	24.165	25.1904	25.2472	25.2246	25.2361	25.2034	24.6502	25.0675	24.8192	25.6726	24.6194	25.702	25.0181	25.8901	25.7478	24.9468	25.1284	24.9112	25.5043	3	10	8	8	9	8	7	7	8	8	6	12	6	7	9	8	7	8
P10923	P10923	Osteopontin	Spp1	0.0614262	0.210422	0.148996	0.866222	0.542287	0.706994	9	5	5	27.5185	29.0949	29.5144	29.6721	29.3615	29.225	29.3224	29.2504	29.0047	30.1054	28.6838	28.9813	28.5043	29.5678	30.1993	29.1269	28.9629	28.8488	29.4496	6	9	7	7	8	8	7	9	8	7	6	9	7	8	10	8	7	8
Q8K1I3	Q8K1I3	Secreted phosphoprotein 24	Spp2	NaN	NaN	NaN	NaN	NaN	NaN	1	0	0	NaN	19.6075	NaN	NaN	NaN	NaN	NaN	NaN	NaN	NaN	NaN	NaN	NaN	NaN	NaN	NaN	NaN	NaN	NaN	0	1	0	0	0	0	0	0	0	0	0	0	0	0	0	0	0	0
Q64105	Q64105	Sepiapterin reductase	Spr	-1.62206	-0.088257	1.53381	NaN	0.897136	NaN	5	2	4	21.7037	22.0567	23.8542	NaN	NaN	22.7109	NaN	22.8957	NaN	NaN	21.5582	NaN	20.4862	NaN	24.1432	21.4632	22.5789	NaN	22.0386	3	3	3	1	1	3	0	4	1	1	3	0	2	1	5	2	2	1
P08032	P08032	Spectrin alpha chain, erythrocytic 1	Spta1	NaN	NaN	NaN	NaN	NaN	NaN	1	0	0	NaN	NaN	21.891	NaN	NaN	NaN	NaN	NaN	NaN	NaN	NaN	NaN	NaN	NaN	NaN	NaN	NaN	NaN	NaN	1	0	3	1	0	2	0	0	0	0	0	0	0	1	0	1	1	0
P16546	P16546	Spectrin alpha chain, non-erythrocytic 1	Sptan1	NaN	NaN	NaN	NaN	NaN	NaN	0	0	1	NaN	NaN	NaN	NaN	NaN	NaN	NaN	NaN	NaN	NaN	NaN	NaN	NaN	NaN	22.5215	NaN	NaN	NaN	NaN	1	1	0	1	1	2	1	2	0	0	0	0	2	0	2	1	1	1
P15508	P15508	Spectrin beta chain, erythrocytic	Sptb	NaN	NaN	NaN	NaN	NaN	NaN	1	0	0	NaN	NaN	NaN	NaN	NaN	21.6587	NaN	NaN	NaN	NaN	NaN	NaN	NaN	NaN	NaN	NaN	NaN	NaN	NaN	0	0	1	0	0	3	0	0	0	0	0	0	0	0	0	0	0	0
Q62261	Q62261	Spectrin beta chain, non-erythrocytic 1	Sptbn1	NaN	NaN	NaN	NaN	NaN	NaN	2	0	1	NaN	21.9818	NaN	NaN	NaN	NaN	NaN	22.2579	NaN	NaN	NaN	NaN	NaN	NaN	23.3995	NaN	NaN	NaN	NaN	0	3	0	0	0	1	1	2	0	0	0	1	0	0	4	0	1	0
P60041	P60041	Somatostatin;Antrin;Somatostatin-28;Somatostatin-14	Sst	NaN	NaN	NaN	NaN	NaN	NaN	0	0	1	NaN	NaN	NaN	NaN	NaN	NaN	NaN	NaN	NaN	NaN	NaN	NaN	NaN	NaN	NaN	NaN	NaN	NaN	21.2113	1	1	1	1	1	1	1	1	1	0	0	0	1	1	0	1	0	1
Q8VIB3	Q8VIB3	Type 2 lactosamine alpha-2,3-sialyltransferase	St3gal6	NaN	NaN	NaN	NaN	NaN	NaN	1	0	0	NaN	NaN	NaN	NaN	NaN	22.3615	NaN	NaN	NaN	NaN	NaN	NaN	NaN	NaN	NaN	NaN	NaN	NaN	NaN	2	2	1	2	3	3	2	2	2	2	2	1	1	2	2	2	2	2
P70126	P70126	Alpha-2,8-sialyltransferase 8E	St8sia5	-0.271943	0.116899	0.388842	0.233989	0.656472	0.253126	8	5	5	NaN	23.5847	23.9038	24.1331	23.8806	23.4473	23.4169	23.8242	23.0036	23.8606	22.8354	23.6156	23.0882	23.4869	24.4981	23.4423	23.2539	23.3677	24.2689	2	5	4	5	4	5	4	4	3	3	4	3	3	3	3	3	4	3
Q9JHN8	Q9JHN8	Serine/threonine-protein kinase 19	Stk19	NaN	NaN	NaN	NaN	NaN	NaN	0	0	1	NaN	NaN	NaN	NaN	NaN	NaN	NaN	NaN	NaN	NaN	NaN	NaN	NaN	NaN	NaN	NaN	NaN	NaN	24.0436	1	1	1	1	1	0	1	1	0	1	0	0	0	1	1	1	0	1
P54116	P54116	Erythrocyte band 7 integral membrane protein	Stom	NaN	NaN	NaN	NaN	NaN	NaN	1	0	0	NaN	NaN	21.2754	NaN	NaN	NaN	NaN	NaN	NaN	NaN	NaN	NaN	NaN	NaN	NaN	NaN	NaN	NaN	NaN	0	0	1	0	0	0	0	0	0	0	0	0	0	0	0	0	0	0
Q8CFG0	Q8CFG0	Extracellular sulfatase Sulf-2	Sulf2	NaN	NaN	NaN	NaN	NaN	NaN	4	0	0	NaN	22.5436	22.5911	22.4015	NaN	NaN	NaN	21.877	NaN	NaN	NaN	NaN	NaN	NaN	NaN	NaN	NaN	NaN	NaN	1	2	2	2	1	1	0	2	0	1	0	1	0	0	1	0	1	0
P61957;Q9Z172	P61957;Q9Z172	Small ubiquitin-related modifier 2;Small ubiquitin-related modifier 3	Sumo2;Sumo3	NaN	NaN	NaN	NaN	NaN	NaN	0	0	1	NaN	NaN	NaN	NaN	NaN	NaN	NaN	NaN	NaN	NaN	NaN	NaN	NaN	NaN	NaN	NaN	NaN	NaN	22.9184	1	1	1	1	1	1	1	1	1	1	1	1	1	1	1	1	1	1
A2AVA0	A2AVA0	Sushi, von Willebrand factor type A, EGF and pentraxin domain-containing protein 1	Svep1	NaN	NaN	NaN	NaN	NaN	NaN	6	0	0	NaN	22.4341	22.2457	22.3939	22.6798	22.1795	22.5351	NaN	NaN	NaN	NaN	NaN	NaN	NaN	NaN	NaN	NaN	NaN	NaN	2	2	2	4	4	3	3	1	1	1	0	0	0	2	0	1	1	0
P18419	P18419	Seminal vesicle secretory protein 4	Svs4	NaN	NaN	NaN	NaN	NaN	NaN	0	0	2	NaN	NaN	NaN	NaN	NaN	NaN	NaN	NaN	NaN	NaN	NaN	NaN	NaN	NaN	28.8585	NaN	NaN	27.8923	NaN	0	0	0	0	0	0	0	0	0	0	0	0	0	0	4	0	0	3
P30933	P30933	Seminal vesicle secretory protein 5	Svs5	NaN	NaN	NaN	NaN	NaN	NaN	0	0	2	NaN	NaN	NaN	NaN	NaN	NaN	NaN	NaN	NaN	NaN	NaN	NaN	NaN	NaN	27.3486	NaN	NaN	25.4744	NaN	0	0	0	0	1	0	0	0	0	0	0	1	1	0	3	0	1	2
Q64356	Q64356	Seminal vesicle secretory protein 6	Svs6	NaN	NaN	NaN	NaN	NaN	NaN	0	0	2	NaN	NaN	NaN	NaN	NaN	NaN	NaN	NaN	NaN	NaN	NaN	NaN	NaN	NaN	27.3404	NaN	NaN	27.3665	NaN	0	0	0	0	0	0	0	0	0	0	0	0	0	0	2	0	0	2
Q6ZWQ0	Q6ZWQ0	Nesprin-2	Syne2	NaN	NaN	NaN	NaN	NaN	NaN	0	1	0	NaN	NaN	NaN	NaN	NaN	NaN	NaN	NaN	NaN	NaN	NaN	18.584	NaN	NaN	NaN	NaN	NaN	NaN	NaN	1	0	1	1	0	1	0	1	1	1	1	1	0	0	0	0	0	0
Q9R0N7	Q9R0N7	Synaptotagmin-7	Syt7	NaN	NaN	NaN	NaN	NaN	NaN	0	0	1	NaN	NaN	NaN	NaN	NaN	NaN	NaN	NaN	NaN	NaN	NaN	NaN	NaN	NaN	20.7825	NaN	NaN	NaN	NaN	1	1	1	0	0	1	0	1	0	0	0	1	0	1	1	0	0	0
P41539	P41539	Protachykinin-1;Substance P;Neurokinin A;Neuropeptide K;Neuropeptide gamma;C-terminal-flanking peptide	Tac1	NaN	NaN	NaN	NaN	NaN	NaN	0	0	1	NaN	NaN	NaN	NaN	NaN	NaN	NaN	NaN	NaN	NaN	NaN	NaN	NaN	NaN	NaN	NaN	NaN	NaN	23.7654	1	1	0	1	1	0	1	1	1	1	1	0	1	0	1	1	1	0
P37804	P37804	Transgelin	Tagln	1.17527	-0.0145467	-1.18982	NaN	NaN	NaN	3	2	2	NaN	NaN	NaN	23.2842	24.0945	NaN	22.7457	NaN	NaN	24.8363	NaN	NaN	NaN	24.2638	NaN	NaN	22.9375	NaN	23.783	1	2	2	3	3	2	3	1	1	4	2	2	2	3	3	3	3	2
Q9WVA4	Q9WVA4	Transgelin-2	Tagln2	NaN	NaN	NaN	NaN	NaN	NaN	0	0	1	NaN	NaN	NaN	NaN	NaN	NaN	NaN	NaN	NaN	NaN	NaN	NaN	NaN	NaN	23.2005	NaN	NaN	NaN	NaN	1	1	1	1	1	1	0	1	0	1	1	1	1	1	2	1	1	1
Q93092	Q93092	Transaldolase	Taldo1	-0.700522	-0.124123	0.576399	0.359672	0.892023	0.608613	7	3	4	22.2817	22.8959	25.6864	NaN	22.5238	23.0757	NaN	22.7622	22.2046	NaN	22.2364	22.2358	NaN	22.6106	25.5114	21.8194	21.6956	NaN	22.723	7	7	7	4	2	7	2	4	4	3	5	3	2	3	6	5	4	2
O88968	O88968	Transcobalamin-2	Tcn2	-0.298981	-0.299597	-0.000616	0.253974	0.131324	0.998539	9	5	5	27.7081	28.2754	28.5296	28.526	28.4912	28.2814	28.2248	28.4016	27.7329	28.2953	27.7822	27.8829	27.0267	28.7242	28.3506	27.7385	27.6938	27.6082	28.317	11	14	14	15	14	14	13	15	14	14	13	12	11	14	12	10	13	9
Q921I1;CON__Q29443;CON__Q0IIK2	Q921I1	Serotransferrin	Tf	0.962308	0.761884	-0.200424	0.0322501	0.028067	0.712295	9	5	5	33.3679	34.5466	34.9049	34.7534	34.4865	34.6464	34.1098	34.3695	33.6697	35.908	34.0285	34.999	34.849	36.6128	36.0944	34.5821	35.0575	34.6099	35.0514	52	57	61	57	56	59	54	57	56	59	54	59	55	61	57	53	55	55
O54819	O54819	Tissue factor pathway inhibitor	Tfpi	NaN	NaN	NaN	NaN	NaN	NaN	4	0	0	NaN	NaN	NaN	22.7025	22.6494	22.4942	NaN	22.6725	NaN	NaN	NaN	NaN	NaN	NaN	NaN	NaN	NaN	NaN	NaN	1	1	1	2	2	2	1	2	1	1	1	1	1	2	1	1	1	1
Q62351	Q62351	Transferrin receptor protein 1	Tfrc	-0.181897	0.00155933	0.183456	0.576836	0.994127	0.688334	9	5	5	23.7494	24.3673	24.7093	24.3742	24.748	24.3591	24.0476	24.3337	24.0257	24.4338	23.2676	23.8105	23.6013	25.4853	24.8837	24.0519	23.9925	23.8824	24.7052	7	9	9	10	8	8	7	9	6	4	7	7	4	9	6	7	7	6
P27090	P27090	Transforming growth factor beta-2;Latency-associated peptide	Tgfb2	-0.209359	-0.119209	0.09015	0.376378	0.626963	0.562003	9	5	5	23.0104	24.2792	24.6897	23.9127	24.0047	24.1655	23.6148	24.3964	23.9108	23.6807	23.5873	24.0381	23.7655	23.873	24.1654	23.6097	23.6041	23.8365	24.1794	3	5	4	4	4	5	4	4	4	2	4	4	4	3	3	4	4	3
P82198	P82198	Transforming growth factor-beta-induced protein ig-h3	Tgfbi	0.0678304	-0.0351596	-0.10299	0.757549	0.835174	0.694716	9	5	5	25.7661	26.4573	26.7676	26.7512	26.3822	26.2388	26.322	26.5294	26.1343	26.5293	25.7337	26.5646	26.2622	27.1099	26.6833	26.2066	26.2745	26.0095	26.5108	10	12	10	13	13	12	12	12	12	10	11	11	9	11	11	11	12	10
Q64729	Q64729	TGF-beta receptor type-1	Tgfbr1	NaN	NaN	NaN	NaN	NaN	NaN	0	0	1	NaN	NaN	NaN	NaN	NaN	NaN	NaN	NaN	NaN	NaN	NaN	NaN	NaN	NaN	NaN	NaN	NaN	NaN	21.4133	0	1	1	1	0	1	1	1	1	1	1	1	1	1	1	0	1	1
O88393	O88393	Transforming growth factor beta receptor type 3	Tgfbr3	-0.154613	-0.0177249	0.136888	0.430871	0.924201	0.635604	9	5	5	23.9174	24.4754	24.6147	24.4122	24.1138	24.3073	24.3376	24.7673	24.1149	24.4028	23.8967	24.102	23.682	24.8439	24.7627	24.0434	23.8132	24.2421	24.7503	5	4	5	5	5	6	4	4	4	5	5	5	4	4	5	3	3	3
P21981	P21981	Protein-glutamine gamma-glutamyltransferase 2	Tgm2	NaN	-0.02842	NaN	NaN	NaN	NaN	5	0	2	22.9372	22.9906	23.7958	NaN	NaN	23.5705	NaN	24.4122	NaN	NaN	NaN	NaN	NaN	NaN	24.0727	22.953	NaN	NaN	NaN	3	6	3	1	0	7	0	8	1	1	2	1	0	0	6	4	2	1
Q62313;Q62314	Q62313;Q62314	Trans-Golgi network integral membrane protein 1;Trans-Golgi network integral membrane protein 2	Tgoln1;Tgoln2	0.589891	0.283277	-0.306614	0.0164863	0.181156	0.401759	9	3	4	22.6786	23.208	23.345	23.4853	23.2254	23.091	23.0484	23.2423	22.7029	23.879	23.2241	NaN	NaN	24.0088	23.26	23.3843	22.9357	NaN	24.0095	3	2	3	2	3	3	3	3	3	3	3	1	1	2	2	2	2	1
P35441;CON__Q28194	P35441	Thrombospondin-1	Thbs1	NaN	NaN	NaN	NaN	NaN	NaN	1	0	0	NaN	NaN	20.2928	NaN	NaN	NaN	NaN	NaN	NaN	NaN	NaN	NaN	NaN	NaN	NaN	NaN	NaN	NaN	NaN	0	0	1	0	0	1	0	0	0	0	0	0	0	0	0	0	0	0
Q9Z1T2;Q05895	Q9Z1T2	Thrombospondin-4	Thbs4	-0.0669129	-0.267719	-0.200806	0.837315	0.261443	0.611505	9	5	5	23.4623	24.3709	24.7189	24.6108	24.3122	24.2805	23.5971	24.1116	23.8265	24.2968	23.2393	23.9222	23.6439	25.2803	24.3269	23.4448	23.7573	23.7378	24.1116	3	6	6	7	6	5	6	3	5	5	5	4	4	6	5	4	5	3
P01831	P01831	Thy-1 membrane glycoprotein	Thy1	0.0246967	0.164245	0.139548	0.894565	0.331668	0.505617	9	5	5	27.9683	28.7054	28.7344	28.8294	28.4135	28.5332	27.9902	28.4305	28.3614	28.5981	27.8269	28.7559	28.5443	28.6018	28.8269	28.4842	28.4196	28.3592	28.9348	4	5	5	4	5	5	5	4	5	4	4	6	5	4	4	5	5	5
P25785	P25785	Metalloproteinase inhibitor 2	Timp2	0.317439	0.283035	-0.034404	0.274821	0.289656	0.885348	9	5	5	25.0814	26.6123	26.7249	26.5749	26.4773	26.64	26.4886	26.7964	26.1533	27.0022	26.1073	26.9083	26.4071	27.1341	26.8709	26.4981	26.3857	26.5756	27.0566	8	8	8	9	8	7	9	8	7	8	8	7	8	9	6	6	6	6
P40142	P40142	Transketolase	Tkt	-0.26593	0.66423	0.93016	0.620112	0.280778	0.125059	9	5	5	24.1099	24.4858	25.7878	23.0517	23.2473	24.6552	22.8773	24.758	22.6466	24.301	23.1117	23.0516	23.6494	24.3453	26.3583	24.1994	24.0432	23.7292	24.7798	9	9	9	3	2	8	4	8	3	7	6	6	6	5	9	8	3	5
P26039	P26039	Talin-1	Tln1	NaN	NaN	NaN	NaN	NaN	NaN	0	0	1	NaN	NaN	NaN	NaN	NaN	NaN	NaN	NaN	NaN	NaN	NaN	NaN	NaN	NaN	21.4874	NaN	NaN	NaN	NaN	1	0	0	0	0	0	0	0	0	0	0	0	0	0	2	1	0	0
Q922P8	Q922P8	Transmembrane protein 132A	Tmem132a	0.282886	0.202132	-0.080754	0.231017	0.385904	0.776704	9	5	5	26.5383	27.2111	27.5044	27.7195	27.6143	27.369	26.9611	27.4519	26.9027	27.9426	27.1142	27.4428	27.1434	28.0339	27.7108	27.128	27.0999	27.2354	28.099	13	16	15	16	19	17	16	19	18	19	16	18	16	16	16	17	16	16
Q8CEF9	Q8CEF9	Transmembrane protein 132C	Tmem132c	0.115714	0.216858	0.101144	0.559855	0.215507	0.716728	9	5	5	22.4114	22.8232	23.0314	23.0424	23.0217	23.0571	22.67	23.1358	22.5732	23.4205	22.2708	22.8773	22.9001	23.4245	23.3627	22.5939	23.0104	22.9174	23.5145	3	4	4	3	4	3	4	4	4	4	4	4	4	2	4	4	4	4
Q76HP3	Q76HP3	Transmembrane protein 132D	Tmem132d	NaN	NaN	NaN	NaN	NaN	NaN	0	2	1	NaN	NaN	NaN	NaN	NaN	NaN	NaN	NaN	NaN	22.6732	NaN	NaN	NaN	23.3785	NaN	NaN	NaN	NaN	22.6771	1	2	2	2	1	2	2	3	1	3	3	2	2	3	1	2	1	2
Q6IEE6	Q6IEE6	Transmembrane protein 132E	Tmem132e	0.0128427	-0.269613	-0.282456	0.958634	0.152144	0.32388	9	5	5	23.5287	23.8461	23.5747	24.3615	23.7996	23.4068	23.289	23.5815	23.1599	24.4922	23.2324	23.3328	23.1895	23.8996	23.298	23.4122	23.1973	23.1398	23.6868	4	6	5	7	7	6	6	6	6	7	5	6	4	4	5	4	6	5
Q6ZWY8	Q6ZWY8	Thymosin beta-10	Tmsb10	NaN	NaN	NaN	NaN	NaN	NaN	0	0	1	NaN	NaN	NaN	NaN	NaN	NaN	NaN	NaN	NaN	NaN	NaN	NaN	NaN	NaN	NaN	NaN	NaN	NaN	22.6397	1	0	1	1	0	0	0	1	0	1	1	0	1	1	1	1	0	0
P20065	P20065	Thymosin beta-4;Hematopoietic system regulatory peptide	Tmsb4x	0.243383	0.0555096	-0.187874	0.524614	0.901739	0.748481	7	5	4	NaN	25.2517	26.0892	24.9916	24.7714	NaN	24.6268	25.6262	24.7653	26.1473	24.6279	24.5722	25.682	25.989	26.5993	24.7816	NaN	24.5011	24.9813	1	2	3	2	2	1	3	2	3	2	3	3	2	3	3	3	2	2
Q80YX1	Q80YX1	Tenascin	Tnc	NaN	0.14624	NaN	NaN	NaN	NaN	4	1	2	NaN	22.2501	22.5501	22.5043	NaN	NaN	NaN	22.4366	NaN	NaN	21.9441	NaN	NaN	NaN	22.5109	NaN	NaN	NaN	22.6521	1	3	3	3	1	1	3	4	0	2	3	1	2	1	2	2	1	2
Q9CR75	Q9CR75	Tumor necrosis factor receptor superfamily member 12A	Tnfrsf12a	0.0448427	0.293689	0.248846	0.886677	0.361045	0.139338	9	5	5	23.921	24.4111	24.493	25.7526	24.8199	24.9937	23.4924	24.8811	24.2614	24.6805	24.2829	24.9208	24.5271	24.6052	24.8001	24.6889	24.8468	24.6538	25.2713	2	2	2	2	2	1	2	2	2	2	2	2	2	2	2	2	2	2
P25118	P25118	Tumor necrosis factor receptor superfamily member 1A	Tnfrsf1a	NaN	NaN	NaN	NaN	NaN	NaN	1	0	1	NaN	NaN	NaN	22.0809	NaN	NaN	NaN	NaN	NaN	NaN	NaN	NaN	NaN	NaN	NaN	NaN	NaN	NaN	23.3001	2	2	1	3	3	3	3	2	3	3	3	3	3	3	3	3	3	3
Q9EPU5	Q9EPU5	Tumor necrosis factor receptor superfamily member 21	Tnfrsf21	0.392187	-0.000486667	-0.392674	0.0330739	0.998228	0.165893	9	5	5	25.141	25.4916	25.8722	26.1381	25.9808	25.5192	25.5543	25.649	25.4794	26.1342	25.7655	26.0688	25.8054	26.4235	25.6952	25.1914	25.2581	25.619	26.4703	6	5	5	6	5	4	4	4	4	6	5	4	3	5	6	3	4	5
Q8BYI9	Q8BYI9	Tenascin-R	Tnr	-0.113812	-0.053845	0.0599675	0.556761	0.714522	0.8041	8	4	5	NaN	22.5496	22.7019	22.8166	22.6585	22.4538	22.2177	22.7923	22.2187	22.922	21.9178	22.5871	22.3224	NaN	22.4293	22.3891	22.3033	22.3824	22.9823	2	5	2	6	4	2	4	3	5	3	5	5	3	1	2	4	3	4
P17751	P17751	Triosephosphate isomerase	Tpi1	-0.422838	0.0248718	0.44771	0.609296	0.977318	0.395684	9	5	5	28.8316	27.3056	31.5987	26.7804	26.2668	27.8494	26.186	28.2229	26.2627	27.293	27.0036	26.6814	27.8725	27.5376	29.407	27.2628	27.5931	26.6946	27.6691	14	13	22	9	12	12	12	13	11	12	12	9	13	11	14	10	12	10
P58771	P58771	Tropomyosin alpha-1 chain	Tpm1	NaN	NaN	NaN	NaN	NaN	NaN	0	0	1	NaN	NaN	NaN	NaN	NaN	NaN	NaN	NaN	NaN	NaN	NaN	NaN	NaN	NaN	NaN	NaN	NaN	NaN	21.4595	1	1	1	1	0	1	0	1	1	1	1	0	1	0	1	1	1	0
P21107	P21107	Tropomyosin alpha-3 chain	Tpm3	NaN	NaN	NaN	NaN	NaN	NaN	2	0	1	21.6367	NaN	23.1349	NaN	NaN	NaN	NaN	NaN	NaN	NaN	NaN	NaN	NaN	NaN	23.6476	NaN	NaN	NaN	NaN	2	0	2	1	0	1	0	0	0	1	1	0	1	0	2	1	1	1
Q6IRU2	Q6IRU2	Tropomyosin alpha-4 chain	Tpm4	-0.318993	0.144821	0.463813	NaN	0.775347	NaN	4	2	3	21.8121	21.6773	22.5657	NaN	NaN	21.8263	NaN	NaN	NaN	21.6779	NaN	NaN	21.6248	NaN	23.0735	NaN	21.3939	NaN	21.8781	2	2	2	0	0	2	0	2	0	2	1	0	2	1	2	1	2	1
O89023	O89023	Tripeptidyl-peptidase 1	Tpp1	-0.494172	-0.124206	0.369966	0.129478	0.617422	0.300519	9	5	5	23.9081	25.4432	25.2791	25.3199	25.2837	24.9717	25.0554	25.1897	24.6775	24.8885	23.8445	24.6139	23.8721	25.3814	25.2919	24.572	24.8482	24.5477	25.1904	4	7	7	6	7	8	5	7	5	6	6	6	6	7	8	6	6	5
Q9CRB6	Q9CRB6	Tubulin polymerization-promoting protein family member 3	Tppp3	NaN	0.301047	NaN	NaN	0.797717	NaN	3	0	3	21.9911	NaN	24.6214	NaN	NaN	NaN	NaN	21.5566	NaN	NaN	NaN	NaN	NaN	NaN	24.0333	NaN	22.851	NaN	22.1879	4	3	4	2	0	2	0	3	2	0	1	0	1	1	4	0	2	0
P63028	P63028	Translationally-controlled tumor protein	Tpt1	-1.62613	-1.20273	0.423398	NaN	NaN	0.631993	2	4	4	NaN	NaN	25.3789	NaN	NaN	NaN	NaN	NaN	21.9572	NaN	21.415	22.3262	22.2757	22.1507	24.7146	20.8358	NaN	22.2251	22.0857	0	1	3	1	1	1	1	1	2	1	2	2	2	1	2	3	1	2
Q99NH8	Q99NH8	Triggering receptor expressed on myeloid cells 2	Trem2	NaN	0.814242	NaN	NaN	NaN	NaN	5	1	2	NaN	21.8097	NaN	21.9192	21.6744	21.7604	NaN	21.4901	NaN	22.0592	NaN	NaN	NaN	NaN	22.7706	NaN	NaN	NaN	22.3194	0	2	1	2	2	2	1	2	1	2	1	1	1	1	2	1	1	2
Q62361	Q62361	Pro-thyrotropin-releasing hormone;Thyrotropin-releasing hormone	Trh	-0.0834282	-0.0964782	-0.01305	0.759216	0.736383	0.956431	9	5	5	24.0875	25.2246	25.8438	25.1395	25.3424	25.0386	24.5135	25.2097	24.4252	25.1729	24.4663	25.1575	25.0088	24.6801	25.2415	24.2906	25.1151	24.6131	25.1601	4	4	3	3	4	4	3	4	3	3	3	4	4	4	3	4	4	4
Q8BGX0	Q8BGX0	E3 ubiquitin-protein ligase TRIM23	Trim23	NaN	NaN	NaN	NaN	NaN	NaN	0	0	1	NaN	NaN	NaN	NaN	NaN	NaN	NaN	NaN	NaN	NaN	NaN	NaN	NaN	NaN	NaN	NaN	NaN	23.7177	NaN	0	0	0	0	0	0	0	0	0	0	0	0	0	0	0	1	1	1
P62500	P62500	TSC22 domain family protein 1	Tsc22d1	NaN	NaN	NaN	NaN	NaN	NaN	0	0	1	NaN	NaN	NaN	NaN	NaN	NaN	NaN	NaN	NaN	NaN	NaN	NaN	NaN	NaN	NaN	NaN	NaN	NaN	21.3898	1	1	1	1	1	1	0	1	1	0	1	1	1	1	1	1	1	1
Q62348	Q62348	Translin	Tsn	NaN	NaN	NaN	NaN	NaN	NaN	0	0	1	NaN	NaN	NaN	NaN	NaN	NaN	NaN	NaN	NaN	NaN	NaN	NaN	NaN	NaN	21.6957	NaN	NaN	NaN	NaN	0	0	1	0	0	0	0	0	0	0	0	0	0	0	2	0	0	0
P07309	P07309	Transthyretin	Ttr	1.6732	0.891754	-0.78145	0.00173297	0.216459	0.383588	9	5	5	30.749	32.162	33.1217	33.1412	32.9879	32.7554	33.5104	32.5793	32.6488	34.6267	34.6315	34.0917	34.8467	33.3113	33.5271	31.6241	35.2865	31.8331	35.33	13	15	15	15	17	15	14	15	15	14	14	16	16	14	14	12	13	12
P68369;P05214	P68369;P05214	Tubulin alpha-1A chain;Tubulin alpha-3 chain	Tuba1a;Tuba3a	NaN	NaN	NaN	NaN	NaN	NaN	6	1	1	19.7748	20.2988	21.3396	20.4082	NaN	23.6442	NaN	21.2793	NaN	20.3792	NaN	NaN	NaN	NaN	23.4994	NaN	NaN	NaN	NaN	1	1	1	1	0	1	0	1	1	1	1	1	1	1	1	1	1	1
P68368	P68368	Tubulin alpha-4A chain	Tuba4a	NaN	NaN	NaN	NaN	NaN	NaN	2	0	0	21.5409	NaN	24.9064	NaN	NaN	NaN	NaN	NaN	NaN	NaN	NaN	NaN	NaN	NaN	NaN	NaN	NaN	NaN	NaN	2	0	3	0	0	1	0	0	0	0	0	0	0	0	0	0	0	0
Q7TMM9	Q7TMM9	Tubulin beta-2A chain	Tubb2a	NaN	NaN	NaN	NaN	NaN	NaN	0	0	1	NaN	NaN	NaN	NaN	NaN	NaN	NaN	NaN	NaN	NaN	NaN	NaN	NaN	NaN	21.3998	NaN	NaN	NaN	NaN	0	0	0	0	0	0	0	1	0	0	0	0	0	0	1	0	0	0
P68372;Q9D6F9;Q922F4	P68372;Q9D6F9	Tubulin beta-4B chain;Tubulin beta-4A chain	Tubb4b;Tubb4a	NaN	-0.598022	NaN	NaN	0.455358	NaN	5	0	4	NaN	23.345	25.265	23.0283	NaN	25.1617	NaN	24.9582	NaN	NaN	NaN	NaN	NaN	NaN	25.3202	NaN	23.0516	22.6262	24.0165	1	2	4	2	1	3	1	3	1	1	2	0	0	1	3	1	2	2
P99024	P99024	Tubulin beta-5 chain	Tubb5	NaN	NaN	NaN	NaN	NaN	NaN	0	0	1	NaN	NaN	NaN	NaN	NaN	NaN	NaN	NaN	NaN	NaN	NaN	NaN	NaN	NaN	NaN	NaN	NaN	20.5332	NaN	1	1	0	0	0	1	0	0	0	0	0	0	0	0	1	0	0	1
P10639	P10639	Thioredoxin	Txn	-0.0331579	0.0422021	0.07536	0.896172	0.857752	0.677736	7	4	4	NaN	NaN	25.9295	25.019	24.6903	25.265	24.8064	25.303	24.7779	25.0774	24.9593	24.7836	NaN	25.4991	25.1551	25.0265	NaN	25.0542	25.385	1	2	3	2	2	2	2	2	2	2	2	3	1	2	3	2	1	2
Q9CQM5	Q9CQM5	Thioredoxin domain-containing protein 17	Txndc17	-0.547807	-0.0782396	0.469568	NaN	0.885117	NaN	7	2	4	22.1033	22.695	24.1615	NaN	NaN	23.3221	22.0153	23.3724	22.2267	NaN	21.3627	NaN	NaN	23.2264	23.8146	22.2523	21.8039	NaN	23.1856	3	4	3	1	1	2	2	2	2	0	3	1	1	2	4	3	3	1
P55144	P55144	Tyrosine-protein kinase receptor TYRO3	Tyro3	NaN	NaN	NaN	NaN	NaN	NaN	0	0	1	NaN	NaN	NaN	NaN	NaN	NaN	NaN	NaN	NaN	NaN	NaN	NaN	NaN	NaN	NaN	NaN	NaN	NaN	21.6354	1	1	1	1	1	1	1	1	1	1	1	1	1	1	1	0	1	1
Q3TW96	Q3TW96	UDP-N-acetylhexosamine pyrophosphorylase-like protein 1	Uap1l1	NaN	NaN	NaN	NaN	NaN	NaN	0	0	1	NaN	NaN	NaN	NaN	NaN	NaN	NaN	NaN	NaN	NaN	NaN	NaN	NaN	NaN	20.3566	NaN	NaN	NaN	NaN	0	0	0	0	0	0	0	0	0	0	0	0	0	0	1	0	0	0
Q02053;P31254	Q02053	Ubiquitin-like modifier-activating enzyme 1	Uba1	-1.41111	-0.414222	0.996892	NaN	0.676387	NaN	7	2	4	23.2765	23.1198	26.3179	NaN	NaN	24.2105	22.077	24.0371	21.8676	NaN	22.3377	NaN	21.9561	NaN	25.1725	21.8487	21.919	NaN	23.6352	6	8	11	1	1	10	2	9	2	1	8	0	3	0	10	3	5	1
P62984;P62983;P0CG49;P0CG50	P62984;P62983;P0CG49;P0CG50	Ubiquitin-60S ribosomal protein L40;Ubiquitin;60S ribosomal protein L40;Ubiquitin-40S ribosomal protein S27a;Ubiquitin;40S ribosomal protein S27a;Polyubiquitin-B;Ubiquitin;Polyubiquitin-C;Ubiquitin;Ubiquitin-related 1;Ubiquitin-related 2	Uba52;Rps27a;Ubb;Ubc	1.58004	1.85955	0.279503	0.0115465	0.00291339	0.395929	3	3	4	22.7204	NaN	23.7025	NaN	23.3806	NaN	NaN	NaN	NaN	24.4667	NaN	NaN	25.1947	24.8822	25.4891	NaN	24.5336	25.2533	25.2335	2	1	2	1	2	1	1	1	1	2	1	1	2	3	2	1	2	3
P61087	P61087	Ubiquitin-conjugating enzyme E2 K	Ube2k	NaN	NaN	NaN	NaN	NaN	NaN	0	0	1	NaN	NaN	NaN	NaN	NaN	NaN	NaN	NaN	NaN	NaN	NaN	NaN	NaN	NaN	NaN	NaN	NaN	NaN	18.7662	1	1	1	1	0	1	0	1	0	0	1	0	0	0	1	1	1	0
P68037	P68037	Ubiquitin-conjugating enzyme E2 L3	Ube2l3	-0.894305	-0.375542	0.518763	0.424798	0.673817	0.355735	6	3	5	21.5009	NaN	25.5098	21.2094	NaN	21.4938	20.7604	21.3274	NaN	NaN	21.1568	20.756	21.3051	NaN	23.0664	21.167	21.1844	21.0094	21.5299	3	2	4	2	1	3	2	4	1	0	2	2	2	1	3	2	2	3
P61089	P61089	Ubiquitin-conjugating enzyme E2 N	Ube2n	-1.49625	-0.122598	1.37366	NaN	0.931929	NaN	4	2	3	20.9195	NaN	25.1416	NaN	NaN	22.3053	NaN	21.7608	NaN	NaN	20.833	21.2381	NaN	NaN	24.3934	21.4965	21.3378	NaN	NaN	2	1	3	1	1	2	1	2	1	1	2	2	1	1	3	2	2	1
Q9CZY3;Q9D2M8	Q9CZY3;Q9D2M8	Ubiquitin-conjugating enzyme E2 variant 1;Ubiquitin-conjugating enzyme E2 variant 2	Ube2v1;Ube2v2	NaN	-0.664125	NaN	NaN	0.395318	NaN	4	1	4	NaN	NaN	25.7194	NaN	NaN	23.2406	NaN	22.9744	22.6663	NaN	NaN	22.2564	NaN	NaN	23.4311	NaN	22.6682	22.6618	23.1831	2	1	3	1	2	3	2	3	3	1	2	3	1	2	2	1	3	3
Q9R0P9	Q9R0P9	Ubiquitin carboxyl-terminal hydrolase isozyme L1	Uchl1	NaN	NaN	NaN	NaN	NaN	NaN	2	0	0	NaN	NaN	NaN	NaN	NaN	25.57	NaN	24.5909	NaN	NaN	NaN	NaN	NaN	NaN	NaN	NaN	NaN	NaN	NaN	1	0	0	1	0	3	0	3	1	0	0	2	1	0	1	0	0	1
Q9JKB1;P58321	Q9JKB1;P58321	Ubiquitin carboxyl-terminal hydrolase isozyme L3;Ubiquitin carboxyl-terminal hydrolase isozyme L4	Uchl3;Uchl4	NaN	NaN	NaN	NaN	NaN	NaN	3	0	0	NaN	NaN	23.7736	NaN	NaN	20.9352	NaN	21.1757	NaN	NaN	NaN	NaN	NaN	NaN	NaN	NaN	NaN	NaN	NaN	1	1	4	0	0	2	0	2	0	0	0	0	0	0	0	0	0	0
Q14BU0	Q14BU0	Unique cartilage matrix-associated protein;Unique cartilage matrix-associated protein C-terminal fragment	Ucma	NaN	NaN	NaN	NaN	NaN	NaN	1	0	0	23.925	NaN	NaN	NaN	NaN	NaN	NaN	NaN	NaN	NaN	NaN	NaN	NaN	NaN	NaN	NaN	NaN	NaN	NaN	2	1	0	1	0	1	0	0	0	0	0	0	0	0	0	0	0	1
Q91ZJ5	Q91ZJ5	UTP--glucose-1-phosphate uridylyltransferase	Ugp2	NaN	NaN	NaN	NaN	NaN	NaN	3	0	1	20.9953	NaN	26.1079	NaN	NaN	NaN	NaN	21.7232	NaN	NaN	NaN	NaN	NaN	NaN	NaN	NaN	NaN	NaN	21.1002	2	0	7	1	0	1	0	3	0	0	0	0	0	0	1	0	0	0
Q5U5Q9	Q5U5Q9	BRCA1-A complex subunit RAP80	Uimc1	NaN	NaN	NaN	NaN	NaN	NaN	0	0	1	NaN	NaN	NaN	NaN	NaN	NaN	NaN	NaN	NaN	NaN	NaN	NaN	NaN	NaN	NaN	NaN	NaN	NaN	25.5586	0	0	0	0	0	0	0	0	1	0	0	0	0	0	0	0	0	0
Q8K0T7	Q8K0T7	Protein unc-13 homolog C	Unc13c	NaN	NaN	NaN	NaN	NaN	NaN	6	1	1	22.489	NaN	24.0284	23.3637	23.9799	23.9367	23.5404	NaN	NaN	24.4763	NaN	NaN	NaN	NaN	25.8811	NaN	NaN	NaN	NaN	2	1	2	2	2	2	2	1	0	2	1	0	1	1	2	1	0	1
Q8K1S3	Q8K1S3	Netrin receptor UNC5B	Unc5b	NaN	NaN	NaN	NaN	NaN	NaN	0	0	1	NaN	NaN	NaN	NaN	NaN	NaN	NaN	NaN	NaN	NaN	NaN	NaN	NaN	NaN	NaN	NaN	NaN	NaN	20.2356	1	1	0	0	1	0	0	0	0	0	0	1	0	1	1	0	0	0
O08747	O08747	Netrin receptor UNC5C	Unc5c	NaN	NaN	NaN	NaN	NaN	NaN	0	0	1	NaN	NaN	NaN	NaN	NaN	NaN	NaN	NaN	NaN	NaN	NaN	NaN	NaN	NaN	NaN	NaN	NaN	22.5642	NaN	2	3	1	2	3	2	2	3	2	2	1	2	1	1	2	2	1	3
Q8K1S2	Q8K1S2	Netrin receptor UNC5D	Unc5d	NaN	NaN	NaN	NaN	NaN	NaN	0	0	1	NaN	NaN	NaN	NaN	NaN	NaN	NaN	NaN	NaN	NaN	NaN	NaN	NaN	NaN	NaN	20.7304	NaN	NaN	NaN	1	2	1	2	1	2	1	2	2	2	1	1	1	1	1	2	1	2
P56399	P56399	Ubiquitin carboxyl-terminal hydrolase 5	Usp5	NaN	NaN	NaN	NaN	NaN	NaN	0	0	1	NaN	NaN	NaN	NaN	NaN	NaN	NaN	NaN	NaN	NaN	NaN	NaN	NaN	NaN	NaN	NaN	18.9217	NaN	NaN	0	1	1	0	0	1	0	1	0	0	0	0	0	0	1	1	1	0
Q9CZT5	Q9CZT5	Vasorin	Vasn	-0.166504	0.0657024	0.232206	0.241948	0.681284	0.154005	9	5	5	23.6385	24.181	24.5067	24.2909	24.5547	24.0428	24.079	24.3213	24.1093	23.871	23.97	23.9313	24.0793	24.2738	24.6498	24.2488	23.8784	24.1189	24.3905	2	3	3	4	3	3	4	3	3	2	4	3	3	4	3	3	3	4
Q62465	Q62465	Synaptic vesicle membrane protein VAT-1 homolog	Vat1	NaN	NaN	NaN	NaN	NaN	NaN	0	0	1	NaN	NaN	NaN	NaN	NaN	NaN	NaN	NaN	NaN	NaN	NaN	NaN	NaN	NaN	21.3945	NaN	NaN	NaN	NaN	1	1	1	1	0	1	0	0	0	1	0	0	0	1	1	0	0	0
P29533	P29533	Vascular cell adhesion protein 1	Vcam1	0.178812	0.14271	-0.036102	0.451916	0.480233	0.904079	9	5	5	25.4956	26.1174	26.4321	26.5165	26.1948	25.9133	25.7748	26.0063	25.6812	26.4058	25.5569	26.2162	25.8505	26.9379	26.5038	25.8497	25.8714	25.938	26.6239	7	11	11	14	12	14	13	14	13	11	14	12	12	12	13	11	12	10
Q62059	Q62059	Versican core protein	Vcan	NaN	NaN	NaN	NaN	NaN	NaN	0	0	1	NaN	NaN	NaN	NaN	NaN	NaN	NaN	NaN	NaN	NaN	NaN	NaN	NaN	NaN	NaN	NaN	NaN	22.2701	NaN	1	2	2	2	3	3	1	3	3	3	1	2	1	1	3	3	1	3
Q64727	Q64727	Vinculin	Vcl	0.056994	0.2667	0.209706	0.905962	0.668861	0.797658	9	5	5	22.9999	23.4865	24.877	23.202	23.1342	24.7989	23.0123	24.4233	22.9903	23.8033	23.1213	23.4375	22.9493	25.265	26.0815	23.1099	22.8467	22.6578	24.9291	6	10	12	4	4	11	3	9	2	9	6	3	2	11	13	7	4	4
Q01853	Q01853	Transitional endoplasmic reticulum ATPase	Vcp	-1.99132	-0.572344	1.41898	0.133832	0.65204	0.30141	9	3	4	23.3127	23.2471	26.9127	21.782	20.9538	25.2361	21.0733	24.1415	21.432	21.2409	21.173	NaN	NaN	20.9758	25.4856	21.3586	NaN	20.8388	22.5126	9	9	15	5	2	14	3	8	3	2	4	1	1	2	13	4	1	3
P20152;P31001	P20152	Vimentin	Vim	-1.25155	-0.330445	0.921108	0.00914634	0.4833	0.124922	9	5	5	25.2732	25.6768	26.2991	24.9072	24.476	25.4783	24.6891	26.2871	24.3363	24.3044	23.0287	23.548	24.4707	24.7366	26.5217	23.9769	24.3807	24.7839	25.0308	7	12	9	8	5	8	5	11	5	2	4	4	6	4	8	5	6	5
P32648	P32648	VIP peptides;Intestinal peptide PHI-42;Intestinal peptide PHI-27;Vasoactive intestinal peptide	Vip	-0.783803	-1.17848	-0.394676	0.023568	0.00590943	0.181981	7	5	4	NaN	24.992	24.8922	25.4289	24.5728	24.7475	23.7204	NaN	24.1159	24.1938	23.3035	24.0156	24.1301	23.6306	23.0171	23.6869	23.2061	23.93	NaN	1	2	2	2	2	1	2	1	2	2	2	2	2	2	2	2	2	2
P98156	P98156	Very low-density lipoprotein receptor	Vldlr	0.356108	-0.176684	-0.532792	0.190537	0.426331	0.189778	8	5	5	NaN	23.005	23.1897	22.5048	22.8964	22.6114	22.5291	22.9184	22.5026	23.1942	22.5876	23.4148	22.4047	24.0276	22.9939	22.275	22.6563	21.8964	23.1433	2	4	3	3	4	3	2	3	3	4	3	4	4	3	3	4	3	2
Q5SXG7	Q5SXG7	Vitelline membrane outer layer protein 1 homolog	Vmo1	2.62892	NaN	NaN	NaN	NaN	NaN	2	2	1	NaN	NaN	NaN	22.3244	22.6388	NaN	NaN	NaN	NaN	24.9067	NaN	NaN	NaN	25.3143	22.4208	NaN	NaN	NaN	NaN	1	2	0	2	2	2	1	1	1	3	2	1	0	3	2	1	1	1
Q9EQH3	Q9EQH3	Vacuolar protein sorting-associated protein 35	Vps35	NaN	NaN	NaN	NaN	NaN	NaN	0	0	1	NaN	NaN	NaN	NaN	NaN	NaN	NaN	NaN	NaN	NaN	NaN	NaN	NaN	NaN	21.4699	NaN	NaN	NaN	NaN	1	1	1	0	0	1	0	1	0	0	0	0	0	0	2	0	0	0
Q0P5W1	Q0P5W1	Vacuolar protein sorting-associated protein 8 homolog	Vps8	NaN	NaN	NaN	NaN	NaN	NaN	3	0	1	NaN	NaN	26.5057	NaN	26.7019	25.1356	NaN	NaN	NaN	NaN	NaN	NaN	NaN	NaN	27.1674	NaN	NaN	NaN	NaN	1	1	2	1	2	2	1	1	1	1	1	1	1	1	2	1	1	1
Q8R0A6	Q8R0A6	V-set and transmembrane domain-containing protein 2A	Vstm2a	0.255533	-0.0732253	-0.328758	0.30175	0.759272	0.297007	8	5	5	NaN	25.8082	26.017	26.7525	26.3429	26.1352	25.5732	26.3698	25.8471	26.5953	25.8579	25.925	26.4468	26.9814	26.6479	25.4083	25.807	26.1468	26.1527	2	3	3	3	3	3	3	3	3	3	2	3	3	3	3	3	3	3
Q9JME9	Q9JME9	V-set and transmembrane domain-containing protein 2B	Vstm2b	0.388995	0.231977	-0.157018	0.260852	0.461225	0.555976	8	5	5	NaN	23.4449	24.6604	25.0861	23.9685	24.9246	24.5061	25.1788	23.9187	25.0206	24.1301	25.1574	24.6231	25.3189	25.0822	24.6191	24.3329	24.4861	24.9446	2	5	5	4	4	5	3	3	3	5	4	4	4	3	4	4	4	3
P29788;CON__Q3ZBS7;Q8BP99	P29788	Vitronectin	Vtn	-0.900241	-0.928389	-0.028148	0.0738591	0.0209108	0.956401	9	5	5	28.0947	30.1894	30.3374	30.3303	30.1574	30.0355	29.8815	30.0616	29.5317	29.4845	28.0854	28.4219	28.2417	30.4984	29.1245	28.7327	28.968	28.2968	29.4691	8	12	11	11	12	11	13	10	11	13	11	9	10	11	12	10	11	10
Q8R2Z5	Q8R2Z5	von Willebrand factor A domain-containing protein 1	Vwa1	NaN	NaN	NaN	NaN	NaN	NaN	3	1	0	20.8611	20.9474	20.9808	NaN	NaN	NaN	NaN	NaN	NaN	21.2601	NaN	NaN	NaN	NaN	NaN	NaN	NaN	NaN	NaN	2	2	2	1	1	1	1	1	1	2	1	1	1	1	2	1	1	1
Q9JHA8	Q9JHA8	von Willebrand factor A domain-containing protein 7	Vwa7	NaN	NaN	NaN	NaN	NaN	NaN	0	0	1	NaN	NaN	NaN	NaN	NaN	NaN	NaN	NaN	NaN	NaN	NaN	NaN	NaN	NaN	NaN	NaN	NaN	22.0457	NaN	2	2	1	2	1	0	1	1	2	0	1	2	1	0	0	1	0	2
Q8C8N3	Q8C8N3	Brorin	Vwc2	NaN	NaN	NaN	NaN	NaN	NaN	0	0	1	NaN	NaN	NaN	NaN	NaN	NaN	NaN	NaN	NaN	NaN	NaN	NaN	NaN	NaN	NaN	NaN	NaN	21.5698	NaN	1	1	1	1	1	0	1	0	1	0	0	0	1	1	0	0	0	1
Q8CIZ8	Q8CIZ8	von Willebrand factor;von Willebrand antigen 2	Vwf	-0.211224	-0.540321	-0.329097	0.374895	0.0152207	0.246723	7	3	3	NaN	22.1001	NaN	22.8151	22.522	22.4257	22.4221	22.1014	21.9944	22.4236	21.6562	22.3069	NaN	NaN	NaN	21.8596	21.7139	NaN	21.8259	2	4	2	2	4	2	3	4	4	3	2	2	2	1	2	2	2	1
O88342	O88342	WD repeat-containing protein 1	Wdr1	NaN	NaN	NaN	NaN	NaN	NaN	6	1	1	21.5986	22.2627	24.4934	NaN	NaN	22.2007	21.7093	NaN	21.7201	NaN	NaN	NaN	23.3585	NaN	24.6261	NaN	NaN	NaN	NaN	4	3	5	2	2	4	3	2	3	1	2	2	3	0	3	2	2	1
Q9DAU7	Q9DAU7	WAP four-disulfide core domain protein 2	Wfdc2	0.105507	0.207627	0.10212	0.365704	0.304069	0.683423	9	5	5	24.6537	24.6843	24.9784	24.6414	25.1253	24.5177	24.691	24.8022	24.42	24.8818	24.8539	24.5888	24.7885	25.0334	25.7023	25.0716	24.3518	24.5981	24.9333	2	3	3	2	2	3	2	3	3	3	3	3	3	2	2	3	3	3
Q7TQN3;Q8R0S6	Q7TQN3	WAP, Kazal, immunoglobulin, Kunitz and NTR domain-containing protein 2	Wfikkn2	0.187244	0.370955	0.183711	0.452746	0.110989	0.513876	7	4	3	22.6526	23.6011	NaN	23.5491	23.615	23.5316	23.2694	23.532	NaN	23.6877	23.3716	NaN	23.1184	24.1431	23.7467	NaN	NaN	23.7944	23.7506	3	3	1	3	3	4	4	3	1	3	3	1	2	2	3	1	1	3
Q3U4G3	Q3U4G3	Xyloside xylosyltransferase 1	Xxylt1	-0.132077	-0.112711	0.019366	0.574098	0.592259	0.951463	9	5	5	25.3409	25.802	26.14	26.2875	25.9788	25.6789	25.54	25.9269	25.3835	26.109	24.9811	25.6995	25.2553	26.2272	26.1397	25.2031	25.2429	25.7628	26.0203	5	8	7	7	8	8	7	8	9	6	7	8	8	8	6	7	8	9
Q811B1	Q811B1	Xylosyltransferase 1	Xylt1	0.0377769	-0.243881	-0.281658	0.862302	0.160137	0.31709	9	5	5	23.9731	24.3953	24.1712	24.5589	23.9936	24.5656	24.2792	24.7225	23.9125	24.6235	23.5834	24.4761	24.0437	24.8911	24.1296	23.6646	23.9398	24.0201	24.4554	2	2	2	2	2	2	2	2	2	2	2	2	2	2	2	2	2	2
Q91WQ3	Q91WQ3	Tyrosine--tRNA ligase, cytoplasmic;Tyrosine--tRNA ligase, cytoplasmic, N-terminally processed	Yars	NaN	NaN	NaN	NaN	NaN	NaN	0	1	0	NaN	NaN	NaN	NaN	NaN	NaN	NaN	NaN	NaN	NaN	NaN	NaN	NaN	24.993	NaN	NaN	NaN	NaN	NaN	1	1	0	1	1	0	1	1	1	1	1	1	1	1	0	0	1	1
Q9JKB3	Q9JKB3	Y-box-binding protein 3	Ybx3	NaN	NaN	NaN	NaN	NaN	NaN	1	0	0	NaN	NaN	21.4076	NaN	NaN	NaN	NaN	NaN	NaN	NaN	NaN	NaN	NaN	NaN	NaN	NaN	NaN	NaN	NaN	0	0	1	0	0	0	0	0	0	0	0	0	0	0	0	0	0	0
Q3UDR8	Q3UDR8	Protein YIPF3;Protein YIPF3, N-terminally processed	Yipf3	NaN	NaN	NaN	NaN	NaN	NaN	0	0	1	NaN	NaN	NaN	NaN	NaN	NaN	NaN	NaN	NaN	NaN	NaN	NaN	NaN	NaN	NaN	NaN	NaN	NaN	26.7414	1	1	1	1	1	1	1	1	1	1	1	1	1	1	1	1	1	1
Q9CQV8	Q9CQV8	14-3-3 protein beta/alpha;14-3-3 protein beta/alpha, N-terminally processed	Ywhab	NaN	NaN	NaN	NaN	NaN	NaN	2	1	1	NaN	NaN	23.5157	NaN	NaN	NaN	NaN	23.7081	NaN	NaN	NaN	NaN	NaN	23.428	24.7854	NaN	NaN	NaN	NaN	2	0	2	0	1	0	0	3	0	1	1	0	1	2	3	1	0	1
P62259	P62259	14-3-3 protein epsilon	Ywhae	-0.303929	0.154385	0.458314	0.488592	0.753024	0.24533	9	5	5	25.0386	25.4163	27.2989	25.0414	24.5824	25.9804	24.5787	26.2246	24.7867	25.6068	25.0513	24.7871	24.9728	25.2556	26.8803	25.1957	25.1118	25.1139	25.6636	7	9	10	8	6	8	5	10	5	10	8	9	10	8	9	8	9	7
P61982	P61982	14-3-3 protein gamma;14-3-3 protein gamma, N-terminally processed	Ywhag	-0.0535433	0.304519	0.358062	0.891042	0.39585	0.343209	9	3	5	23.43	24.1981	25.5294	23.5406	23.7702	23.8675	23.6645	24.076	23.5899	NaN	23.8484	23.9764	23.9032	NaN	25.1541	23.9859	23.9953	23.677	24.5248	3	3	4	4	2	3	2	3	2	1	2	2	2	1	3	2	2	2
P68510	P68510	14-3-3 protein eta	Ywhah	NaN	-0.525243	NaN	NaN	NaN	NaN	4	0	2	NaN	22.7991	23.2332	NaN	NaN	23.6505	NaN	23.6196	NaN	NaN	NaN	NaN	NaN	NaN	NaN	22.6841	NaN	22.9166	NaN	4	4	3	3	1	5	1	4	2	2	2	1	2	1	2	4	2	4
P68254	P68254	14-3-3 protein theta	Ywhaq	-0.424059	0.416681	0.84074	0.36209	0.439206	0.162832	9	5	5	23.5419	24.4496	25.0838	23.6926	23.2785	24.827	23.1478	25.1539	22.923	23.7241	23.6646	23.0613	22.9436	24.5406	26.204	23.8878	23.5014	24.2161	24.3287	5	5	6	6	6	6	5	7	6	4	6	5	5	4	4	4	6	4
P63101	P63101	14-3-3 protein zeta/delta	Ywhaz	-0.112379	0.682061	0.79444	0.832813	0.238974	0.182282	9	5	5	25.5353	26.1	27.0233	25.7562	25.4231	26.7927	24.9726	26.8701	23.9276	26.2518	25.4441	25.5618	24.6574	26.6345	28.0132	26.0406	25.8133	25.8094	26.8454	7	7	7	6	6	8	5	8	4	7	4	4	6	6	8	9	6	5
P04945	P04945	Ig kappa chain V-VI region NQ2-6.1		NaN	NaN	NaN	NaN	NaN	NaN	2	0	0	21.7732	NaN	NaN	NaN	NaN	NaN	NaN	NaN	22.7305	NaN	NaN	NaN	NaN	NaN	NaN	NaN	NaN	NaN	NaN	1	1	0	0	1	0	0	0	1	1	1	0	0	1	1	1	1	0
P01750	P01750	Ig heavy chain V region 102		NaN	NaN	NaN	NaN	NaN	NaN	0	1	0	NaN	NaN	NaN	NaN	NaN	NaN	NaN	NaN	NaN	NaN	22.0029	NaN	NaN	NaN	NaN	NaN	NaN	NaN	NaN	0	1	0	1	1	1	0	0	1	2	2	1	1	1	1	1	1	1
P01629	P01629	Ig kappa chain V-II region 2S1.3		NaN	NaN	NaN	NaN	NaN	NaN	0	1	0	NaN	NaN	NaN	NaN	NaN	NaN	NaN	NaN	NaN	NaN	20.4978	NaN	NaN	NaN	NaN	NaN	NaN	NaN	NaN	0	0	0	0	0	0	0	0	0	0	1	0	0	0	0	0	0	0
Q8BT18	Q8BT18	Uncharacterized protein C14orf37 homolog		NaN	NaN	NaN	NaN	NaN	NaN	2	1	0	NaN	NaN	NaN	23.1659	22.9291	NaN	NaN	NaN	NaN	22.9503	NaN	NaN	NaN	NaN	NaN	NaN	NaN	NaN	NaN	0	1	1	3	3	0	1	0	2	2	1	2	1	0	2	0	0	0
Q91V76	Q91V76	Ester hydrolase C11orf54 homolog		NaN	NaN	NaN	NaN	NaN	NaN	0	0	1	NaN	NaN	NaN	NaN	NaN	NaN	NaN	NaN	NaN	NaN	NaN	NaN	NaN	NaN	NaN	NaN	NaN	NaN	20.8475	0	0	1	0	0	1	0	0	0	1	1	1	1	1	1	1	1	1
P01630	P01630	Ig kappa chain V-II region 7S34.1		NaN	NaN	NaN	NaN	NaN	NaN	0	0	1	NaN	NaN	NaN	NaN	NaN	NaN	NaN	NaN	NaN	NaN	NaN	NaN	NaN	NaN	23.3209	NaN	NaN	NaN	NaN	0	1	0	1	1	1	0	1	1	1	1	1	1	1	2	1	1	1
P01636	P01636	Ig kappa chain V-V region MOPC 149		NaN	NaN	NaN	NaN	NaN	NaN	0	0	1	NaN	NaN	NaN	NaN	NaN	NaN	NaN	NaN	NaN	NaN	NaN	NaN	NaN	NaN	NaN	NaN	NaN	NaN	23.586	0	0	0	0	0	0	0	0	0	1	1	0	0	1	1	1	1	0
P01648;P01649	P01648;P01649	Ig kappa chain V-V region HP 91A3;Ig kappa chain V-V regions		NaN	NaN	NaN	NaN	NaN	NaN	0	0	1	NaN	NaN	NaN	NaN	NaN	NaN	NaN	NaN	NaN	NaN	NaN	NaN	NaN	NaN	NaN	NaN	NaN	21.3232	NaN	0	0	1	0	0	0	0	0	0	0	0	1	0	0	1	0	0	1
P03977;P01656;P01654;P01655	P03977;P01656;P01654;P01655	Ig kappa chain V-III region 50S10.1;Ig kappa chain V-III region MOPC 70;Ig kappa chain V-III region PC 2880/PC 1229;Ig kappa chain V-III region PC 7132		NaN	NaN	NaN	NaN	NaN	NaN	0	0	1	NaN	NaN	NaN	NaN	NaN	NaN	NaN	NaN	NaN	NaN	NaN	NaN	NaN	NaN	NaN	NaN	NaN	NaN	21.3974	0	0	0	0	0	0	0	0	0	1	1	0	1	0	1	1	1	0
P01674	P01674	Ig kappa chain V-III region PC 2154		NaN	NaN	NaN	NaN	NaN	NaN	0	0	1	NaN	NaN	NaN	NaN	NaN	NaN	NaN	NaN	NaN	NaN	NaN	NaN	NaN	NaN	NaN	NaN	NaN	NaN	23.6915	0	0	0	0	0	0	0	0	0	0	0	0	0	0	0	0	0	0
P01680	P01680	Ig kappa chain V-IV region S107B		NaN	NaN	NaN	NaN	NaN	NaN	0	0	1	NaN	NaN	NaN	NaN	NaN	NaN	NaN	NaN	NaN	NaN	NaN	NaN	NaN	NaN	NaN	NaN	NaN	NaN	26.0104	0	1	1	1	1	1	1	0	1	1	1	0	1	1	1	1	0	0
P01723;P01727	P01723;P01727	Ig lambda-1 chain V region;Ig lambda-1 chain V region S43		NaN	NaN	NaN	NaN	NaN	NaN	0	0	1	NaN	NaN	NaN	NaN	NaN	NaN	NaN	NaN	NaN	NaN	NaN	NaN	NaN	NaN	NaN	NaN	NaN	NaN	21.0653	0	1	1	1	1	1	0	0	1	1	1	0	0	1	1	1	1	1
P01747;P01746	P01747;P01746	Ig heavy chain V region 36-65;Ig heavy chain V region 93G7		NaN	NaN	NaN	NaN	NaN	NaN	0	0	1	NaN	NaN	NaN	NaN	NaN	NaN	NaN	NaN	NaN	NaN	NaN	NaN	NaN	NaN	NaN	NaN	NaN	NaN	21.9073	0	0	0	0	0	0	0	0	0	0	0	0	0	0	1	0	0	0
P01786	P01786	Ig heavy chain V region MOPC 47A		NaN	NaN	NaN	NaN	NaN	NaN	0	0	1	NaN	NaN	NaN	NaN	NaN	NaN	NaN	NaN	NaN	NaN	NaN	NaN	NaN	NaN	NaN	NaN	NaN	NaN	22.9273	0	1	0	1	1	1	1	1	1	1	1	1	1	1	1	1	1	1
P01799;P01797;P01796;P01801;P01804;P01800;P01802;P01798	P01799;P01797;P01796;P01801;P01804;P01800;P01802	Ig heavy chain V-III region ABE-47N;Ig heavy chain V-III region U61;Ig heavy chain V-III region A4;Ig heavy chain V-III region J606;Ig heavy chain V-III region HPC76;Ig heavy chain V-III region T957;Ig heavy chain V-III region W3082		NaN	NaN	NaN	NaN	NaN	NaN	0	0	1	NaN	NaN	NaN	NaN	NaN	NaN	NaN	NaN	NaN	NaN	NaN	NaN	NaN	NaN	NaN	NaN	NaN	NaN	21.226	0	1	0	1	1	0	1	0	1	1	1	1	1	1	1	1	1	1
P01820;P01819	P01820;P01819	Ig heavy chain V region PJ14;Ig heavy chain V region MOPC 141		NaN	NaN	NaN	NaN	NaN	NaN	0	0	1	NaN	NaN	NaN	NaN	NaN	NaN	NaN	NaN	NaN	NaN	NaN	NaN	NaN	NaN	NaN	NaN	18.7841	NaN	NaN	0	0	0	0	0	0	0	0	0	0	0	0	0	0	0	1	1	0
P01843	P01843	Ig lambda-1 chain C region		NaN	NaN	NaN	NaN	NaN	NaN	0	0	1	NaN	NaN	NaN	NaN	NaN	NaN	NaN	NaN	NaN	NaN	NaN	NaN	NaN	NaN	NaN	NaN	NaN	NaN	21.4891	0	1	0	1	1	1	1	1	1	1	1	1	1	1	2	1	1	1
P01881;P01882	P01881;P01882	Ig delta chain C region secreted form;Ig delta chain C region membrane-bound form		NaN	NaN	NaN	NaN	NaN	NaN	0	0	1	NaN	NaN	NaN	NaN	NaN	NaN	NaN	NaN	NaN	NaN	NaN	NaN	NaN	NaN	NaN	NaN	NaN	NaN	23.1537	0	0	0	0	0	0	0	0	0	0	0	0	0	0	0	0	0	0
P18525	P18525	Ig heavy chain V region 5-84		NaN	NaN	NaN	NaN	NaN	NaN	0	0	1	NaN	NaN	NaN	NaN	NaN	NaN	NaN	NaN	NaN	NaN	NaN	NaN	NaN	NaN	NaN	NaN	NaN	NaN	22.0976	1	1	0	0	1	1	1	0	1	1	1	1	1	1	1	1	1	1
P01638;P01637	P01638;P01637	Ig kappa chain V-V region L6;Ig kappa chain V-V region T1		NaN	NaN	NaN	NaN	NaN	NaN	0	0	1	NaN	NaN	NaN	NaN	NaN	NaN	NaN	NaN	NaN	NaN	NaN	NaN	NaN	NaN	27.3748	NaN	NaN	NaN	NaN	0	2	0	0	0	0	0	0	1	2	3	3	1	3	3	1	2	1
P01631	P01631	Ig kappa chain V-II region 26-10		NaN	NaN	NaN	NaN	NaN	NaN	4	0	1	21.7386	NaN	NaN	22.2611	NaN	22.2549	NaN	21.8219	NaN	NaN	NaN	NaN	NaN	NaN	NaN	NaN	NaN	NaN	25.7007	2	3	2	2	2	2	1	2	1	2	1	2	2	1	1	1	1	2
P18528	P18528	Ig heavy chain V region 6.96		NaN	NaN	NaN	NaN	NaN	NaN	0	1	2	NaN	NaN	NaN	NaN	NaN	NaN	NaN	NaN	NaN	NaN	NaN	21.5222	NaN	NaN	NaN	NaN	24.0609	20.8794	NaN	1	1	1	1	1	0	1	1	1	1	1	1	1	1	1	1	1	1
P01645;P01644;P01646;P01647;P04946;P01643	P01645;P01644;P01646;P01647	Ig kappa chain V-V region HP 93G7;Ig kappa chain V-V region HP R16.7;Ig kappa chain V-V region HP 123E6;Ig kappa chain V-V region HP 124E1		NaN	NaN	0.618185	NaN	NaN	NaN	0	2	2	NaN	NaN	NaN	NaN	NaN	NaN	NaN	NaN	NaN	NaN	22.7515	23.1715	NaN	NaN	NaN	NaN	23.3665	NaN	23.7928	0	0	0	0	0	0	0	0	0	1	2	2	0	1	1	1	2	0
P01728;P01729;P01726	P01728;P01729	Ig lambda-2 chain V region;Ig lambda-2 chain V region MOPC 315		NaN	NaN	-0.941268	NaN	NaN	NaN	1	3	2	NaN	21.3394	NaN	NaN	NaN	NaN	NaN	NaN	NaN	24.7301	21.6605	NaN	NaN	24.4578	23.2578	NaN	NaN	NaN	22.0919	0	2	1	1	0	0	1	0	0	2	2	1	1	2	2	1	1	0
P01679;P01678;P01677;P01676;P01675;P04944;P04941;P04940	P01679;P01678;P01677;P01676;P01675;P04944;P04941;P04940	Ig kappa chain V-VI region J539;Ig kappa chain V-VI region SAPC 10;Ig kappa chain V-VI region TEPC 601/TEPC 191;Ig kappa chain V-VI region XRPC 24;Ig kappa chain V-VI region XRPC 44;Ig kappa chain V-VI region NQ5-78.2.6;Ig kappa chain V-VI region NQ2-48.2.2;Ig kappa chain V-VI region NQ2-17.4.1		-0.439139	-0.432521	0.00661833	0.21479	NaN	NaN	5	3	2	21.3926	NaN	NaN	22.1432	22.3825	22.2257	22.5041	NaN	NaN	22.1501	21.6253	21.296	NaN	NaN	NaN	21.301	NaN	NaN	22.0933	2	0	1	2	2	2	2	1	1	2	2	2	1	1	1	2	1	1
P01668;P01666;P01665;P01664;P01673;P01669;P01657;P01659	P01668;P01666;P01665;P01664;P01673;P01669;P01657;P01659	Ig kappa chain V-III region PC 7210;Ig kappa chain V-III region PC 7183;Ig kappa chain V-III region PC 7043;Ig kappa chain V-III region CBPC 101;Ig kappa chain V-III region PC 2485/PC 4039;Ig kappa chain V-III region PC 7769;Ig kappa chain V-III region PC 2413;Ig kappa chain V-III region TEPC 124		NaN	NaN	NaN	NaN	NaN	NaN	0	0	3	NaN	NaN	NaN	NaN	NaN	NaN	NaN	NaN	NaN	NaN	NaN	NaN	NaN	NaN	22.8637	21.5337	21.9235	NaN	NaN	0	1	0	0	0	0	0	0	0	1	1	0	0	0	1	1	1	1
P10404	P10404	MLV-related proviral Env polyprotein;Surface protein;Transmembrane protein		NaN	NaN	NaN	NaN	NaN	NaN	0	1	3	NaN	NaN	NaN	NaN	NaN	NaN	NaN	NaN	NaN	NaN	NaN	22.6087	NaN	NaN	22.484	22.3528	NaN	22.6321	NaN	0	0	0	0	0	0	0	0	0	1	1	2	2	0	2	2	1	2
P06330;P01757;P01756	P06330;P01757;P01756	Ig heavy chain V region AC38 205.12;Ig heavy chain V region J558;Ig heavy chain V region MOPC 104E		NaN	NaN	-0.357478	NaN	NaN	NaN	1	2	3	NaN	NaN	NaN	NaN	NaN	NaN	NaN	NaN	24.907	NaN	25.8515	NaN	NaN	27.2277	26.1215	25.517	NaN	NaN	26.9079	0	1	1	1	1	1	1	1	2	2	3	1	1	3	2	3	1	1
P01635	P01635	Ig kappa chain V-V region K2		NaN	NaN	-0.129404	NaN	NaN	0.892379	1	4	5	NaN	22.0807	NaN	NaN	NaN	NaN	NaN	NaN	NaN	NaN	23.7622	22.2491	22.5302	26.1163	24.6194	22.6269	23.8269	22.3715	24.2306	0	2	0	0	1	0	0	1	1	1	2	2	3	3	2	3	3	2
P01878	P01878	Ig alpha chain C region		3.79508	2.78988	-1.0052	0.0060982	0.014769	0.47731	5	4	5	NaN	21.9402	22.7414	NaN	22.8215	21.8531	NaN	21.3075	NaN	26.7067	NaN	25.5388	23.2377	28.228	26.7976	22.6841	25.0136	23.322	26.7959	0	3	3	0	3	3	1	2	1	4	0	3	3	5	5	3	3	3
P01864;P01863;P01865	P01864	Ig gamma-2A chain C region secreted form		2.80812	2.96515	0.157032	0.00128125	0.00216853	0.876548	8	5	5	NaN	24.9804	24.0561	23.1702	24.2289	22.6247	23.1723	23.1904	25.5107	27.5344	27.0692	24.8065	25.7855	28.1786	28.5718	26.7112	26.6053	24.1771	28.0938	0	3	3	3	2	2	3	2	4	3	4	3	3	3	4	3	3	3
P01837	P01837	Ig kappa chain C region		1.87622	2.4195	0.543278	0.00222012	0.000251997	0.453412	9	5	5	23.4086	25.6139	24.3505	24.2883	25.3053	24.3715	24.0679	23.628	24.6836	26.6505	26.6414	25.4805	24.911	27.763	28.0774	25.8282	26.3193	26.0559	27.882	3	2	3	3	3	3	4	2	2	3	2	3	3	4	4	2	2	3
P03987	P03987	Ig gamma-3 chain C region		1.05283	1.43282	0.379988	0.0388341	0.00377136	0.597018	9	5	5	27.8702	27.6421	27.9462	27.9192	29.4139	27.8697	28.3404	27.7262	28.0481	30.6916	27.9315	28.7417	28.2638	30.0668	30.0695	28.5773	28.584	29.4996	30.865	9	8	9	10	8	10	11	10	10	10	11	9	10	11	11	11	9	11
Q8BTG6	Q8BTG6	UPF0454 protein C12orf49 homolog		-0.714541	0.00978889	0.72433	0.004585	0.971668	0.0346075	9	5	5	23.0861	23.4726	23.4201	23.7507	23.289	23.0371	22.4409	23.6506	22.8023	22.811	22.1798	22.6292	22.4383	22.452	23.2992	22.4701	23.0072	23.248	24.1074	2	3	3	4	3	4	2	4	3	3	3	3	3	1	2	3	3	4
[truncated: 42 more columns]

## Sheet: 3-Repeated_collection
Protein AC	Majority protein AC	Protein names	Gene names	AV log2 FC (6M/3M)	p (6M/3M)	Quants R3M	Quants R6M	Quants R relative	log2 FC (6M/3M) 1	log2 FC (6M/3M) 2	log2 FC (6M/3M) 3	log2 FC (6M/3M) 4	log2 FC (6M/3M) 5	log2 FC (6M/3M) 6	log2 LFQ CSF_R03M_1	log2 LFQ CSF_R03M_2	log2 LFQ CSF_R03M_3	log2 LFQ CSF_R03M_4	log2 LFQ CSF_R03M_5	log2 LFQ CSF_R03M_6	log2 LFQ CSF_R06M_1	log2 LFQ CSF_R06M_2	log2 LFQ CSF_R06M_3	log2 LFQ CSF_R06M_4	log2 LFQ CSF_R06M_5	log2 LFQ CSF_R06M_6	log2 LFQ CSF_R03M_1_1	log2 LFQ CSF_R03M_1_2	log2 LFQ CSF_R03M_2_1	log2 LFQ CSF_R03M_2_2	log2 LFQ CSF_R03M_3_1	log2 LFQ CSF_R03M_3_2	log2 LFQ CSF_R03M_4_1	log2 LFQ CSF_R03M_4_2	log2 LFQ CSF_R03M_5_1	log2 LFQ CSF_R03M_5_2	log2 LFQ CSF_R03M_6_1	log2 LFQ CSF_R03M_6_2	log2 LFQ CSF_R06M_1_1	log2 LFQ CSF_R06M_1_2	log2 LFQ CSF_R06M_2_1	log2 LFQ CSF_R06M_2_2	log2 LFQ CSF_R06M_3_1	log2 LFQ CSF_R06M_3_2	log2 LFQ CSF_R06M_4_1	log2 LFQ CSF_R06M_4_2	log2 LFQ CSF_R06M_5_1	log2 LFQ CSF_R06M_5_2	log2 LFQ CSF_R06M_6_1
P55065	P55065	Phospholipid transfer protein	Pltp	0.965356	4.74837e-05	6	6	6	0.96878	0.65052	1.09495	1.16493	1.02262	0.890335	28.1963	27.7623	28.2107	28.3357	28.1142	28.1751	29.1651	28.4128	29.3056	29.5006	29.1368	29.0655	27.9862	28.4065	27.4921	28.0324	28.0236	28.3977	28.2267	28.4447	27.8076	28.4208	27.8234	28.5269	28.9552	29.3751	27.5774	29.2481	29.1773	29.4339	29.3144	29.6869	28.8776	29.396	28.8642
P06683	P06683	Complement component C9	C9	0.647509	0.000759202	6	6	6	0.64483	0.74646	0.71854	0.62399	0.250945	0.90029	25.035	24.6933	24.5644	24.9305	25.185	24.3508	25.6798	25.4398	25.283	25.5545	25.4359	25.2511	24.7959	25.2741	23.973	25.4137	24.1902	24.9387	24.5323	25.3286	24.6649	25.705	24.2077	24.4939	24.8985	26.4612	25.0861	25.7934	25.0265	25.5394	25.1153	25.9936	24.9341	25.9377	24.4974
P29699	P29699	Alpha-2-HS-glycoprotein	Ahsg	0.576867	0.000914921	6	6	6	0.81675	0.243795	0.630115	0.56924	0.476035	0.725265	30.0251	29.7742	30.056	29.9486	30.0652	29.7372	30.8418	30.018	30.6861	30.5178	30.5413	30.4625	30.3397	29.7105	28.8158	30.7325	29.675	30.437	29.3698	30.5274	29.6367	30.4937	29.5203	29.9541	30.4747	31.209	29.0009	31.035	30.4395	30.9328	30.1204	30.9153	30.2003	30.8822	30.1065
P01635	P01635	Ig kappa chain V-V region K2		0.671957	0.000935165	6	6	6	0.97004	0.72237	0.489095	0.85438	0.671365	0.32449	23.7871	23.4215	23.4659	23.8855	23.7309	23.7166	24.7571	24.1438	23.955	24.7399	24.4022	24.041	NaN	23.7871	22.9188	23.9242	23.3465	23.5852	23.705	24.066	23.4601	24.0016	23.4059	24.0272	NaN	24.7571	NaN	24.1438	23.7453	24.1646	24.7403	24.7394	NaN	24.4022	23.8487
P37889	P37889	Fibulin-2	Fbln2	0.313402	0.000987672	6	6	6	0.22095	0.26511	0.40682	0.403505	0.42139	0.162635	22.7361	22.6295	22.6259	22.7647	22.9235	23.0543	22.9571	22.8946	23.0327	23.1682	23.3449	23.2169	22.6816	22.7907	22.6702	22.5888	22.1274	23.1244	22.7647	NaN	22.7428	23.1042	NaN	23.0543	22.7145	23.1996	22.9378	22.8514	23.0148	23.0507	22.8784	23.458	22.9529	23.7369	23.0109
B9EKR1	B9EKR1	Receptor-type tyrosine-protein phosphatase zeta	Ptprz1	0.552528	0.00131131	6	6	6	0.88173	0.38232	0.413225	0.645795	0.64896	0.34314	26.5326	26.1734	27.0149	26.7754	26.9454	26.8219	27.4143	26.5557	27.4282	27.4212	27.5943	27.165	26.3196	26.7455	25.7461	26.6007	26.5431	27.4868	26.4238	27.1271	26.4251	27.4656	26.4573	27.1864	26.7735	28.055	25.4283	27.6832	26.9023	27.954	26.9264	27.9161	26.9945	28.1941	26.7941
P70232	P70232	Neural cell adhesion molecule L1-like protein;Processed neural cell adhesion molecule L1-like protein	Chl1	0.547819	0.00148934	6	6	6	0.77921	0.38357	0.49334	0.764755	0.620635	0.245405	27.8818	28.1426	28.5987	28.5051	28.3027	28.5887	28.661	28.5261	29.0921	29.2699	28.9233	28.8341	27.9115	27.8521	27.8516	28.4335	28.3197	28.8778	28.3572	28.6531	27.9887	28.6166	28.2962	28.8812	28.4447	28.8773	28.3383	28.714	28.8104	29.3737	29.0707	29.469	28.6694	29.1773	28.5667
P04186;CON__Q3KUS7	P04186	Complement factor B;Complement factor B Ba fragment;Complement factor B Bb fragment	Cfb	0.500027	0.00244106	6	6	6	0.71789	0.780785	0.55596	0.36807	0.2969	0.280555	28.2999	27.8418	27.8775	27.5215	27.764	28.0284	29.0178	28.6226	28.4335	27.8896	28.0609	28.309	28.2776	28.3223	27.6079	28.0757	27.7336	28.0214	27.1687	27.8743	27.4249	28.103	27.6915	28.3654	28.8253	29.2102	28.1991	29.0461	28.1646	28.7023	27.555	28.2241	27.6699	28.4519	27.896
Q8BT18	Q8BT18	Uncharacterized protein C14orf37 homolog		0.42793	0.00253674	6	6	6	0.43799	0.31774	0.409755	0.747215	0.183615	0.471265	24.9743	25.0054	25.1884	25.3265	25.3383	25.594	25.4123	25.3232	25.5982	26.0737	25.5219	26.0653	25.1362	24.8124	24.8783	25.1325	25.2363	25.1406	25.6525	25.0005	25.3153	25.3613	25.8052	25.3828	25.6277	25.1969	25.0085	25.6378	NaN	25.5982	25.9322	26.2153	25.5219	NaN	25.71
P16014	P16014	Secretogranin-1;CCB peptide;PE-11	Chgb	0.383928	0.00265397	6	6	6	0.504665	0.35322	0.28237	0.65185	0.339965	0.1715	32.1261	32.2106	32.5109	32.3985	32.3646	32.5961	32.6308	32.5638	32.7933	33.0503	32.7046	32.7676	32.298	31.9542	31.9952	32.426	32.553	32.4687	32.5341	32.2628	32.255	32.4742	32.5568	32.6353	32.5478	32.7137	32.4179	32.7098	32.6566	32.9299	32.9053	33.1954	32.5181	32.891	32.7392
Q80YX1	Q80YX1	Tenascin	Tnc	0.387026	0.0028481	5	6	5	NaN	0.35416	0.34764	0.23198	0.59514	0.40621	NaN	22.0808	22.1152	22.0346	22.2096	22.0012	22.3979	22.4349	22.4629	22.2666	22.8048	22.4074	NaN	NaN	NaN	22.0808	22.0058	22.2247	21.7581	22.3111	NaN	22.2096	21.7698	22.2327	NaN	22.3979	NaN	22.4349	NaN	22.4629	22.1108	22.4224	22.033	23.5766	22.1741
Q99PJ0	Q99PJ0	Neurotrimin	Ntm	0.328517	0.00294929	6	6	6	0.45525	0.06715	0.46913	0.38505	0.327735	0.266785	26.8568	26.5844	27.3318	27.4022	27.088	27.2852	27.312	26.6516	27.8009	27.7872	27.4157	27.552	27.2426	26.4709	25.5577	27.6112	27.2006	27.463	27.1137	27.6907	26.6644	27.5116	26.8885	27.6819	27.0487	27.5754	26.1549	27.1482	27.3479	28.254	27.3684	28.2061	27.117	27.7144	27.2492
P80560	P80560	Receptor-type tyrosine-protein phosphatase N2	Ptprn2	0.621652	0.0031644	6	6	6	0.807205	0.393555	0.576995	1.01826	0.709285	0.224605	27.1613	26.7731	27.3803	27.0889	27.3264	27.3717	27.9685	27.1667	27.9573	28.1071	28.0357	27.5963	27.3234	26.9993	26.3928	27.1534	27.2662	27.4943	26.8478	27.3299	26.8382	27.8146	27.1886	27.5548	27.6753	28.2617	26.628	27.7054	27.7638	28.1507	27.8314	28.3828	27.6769	28.3946	27.1614
P19221	P19221	Prothrombin;Activation peptide fragment 1;Activation peptide fragment 2;Thrombin light chain;Thrombin heavy chain	F2	0.854904	0.0032733	6	6	6	0.89314	1.07499	0.91464	1.39129	0.63192	0.223445	27.6152	26.5468	26.8597	26.4848	27.0993	27.0899	28.5083	27.6218	27.7743	27.8761	27.7312	27.3134	27.5583	27.6721	25.5841	27.5095	26.4762	27.2432	25.9868	26.9828	26.5882	27.6104	26.5434	27.6365	28.0035	29.0132	26.3636	28.88	27.271	28.2777	27.2402	28.512	27.1873	28.2752	27.1246
Q9QXV0	Q9QXV0	ProSAAS;KEP;Big SAAS;Little SAAS;Big PEN-LEN;PEN;PEN-20;PEN-19;Little LEN;Big LEN	Pcsk1n	1.08056	0.00339391	6	6	6	1.63006	0.55781	1.12327	1.74049	0.761725	0.670025	29.415	29.3177	29.5223	29.1363	29.7559	29.8537	31.045	29.8755	30.6455	30.8768	30.5176	30.5238	29.5532	29.2768	28.4581	30.1772	29.0956	29.9489	28.6498	29.6228	29.3704	30.1414	29.4817	30.2257	30.7104	31.3797	29.144	30.607	30.3132	30.9779	30.3575	31.3961	30.13	30.9053	29.9927
Q03517	Q03517	Secretogranin-2;Secretoneurin;Manserin	Scg2	0.331111	0.00365731	6	6	6	0.59902	0.305095	0.228855	0.42599	0.265195	0.16251	29.7017	29.5611	29.9779	29.6963	29.9199	29.9894	30.3007	29.8662	30.2067	30.1223	30.1851	30.1519	29.7656	29.6377	29.2309	29.8912	29.8381	30.1177	29.6206	29.772	29.6468	30.1931	29.7069	30.272	30.1865	30.4149	29.5548	30.1776	29.9858	30.4277	29.7485	30.496	29.8176	30.5527	29.9249
P21180	P21180	Complement C2;Complement C2b fragment;Complement C2a fragment	C2	0.250649	0.00368925	6	6	6	0.28513	0.25442	0.247	0.450005	0.174955	0.092385	25.352	25.3633	25.293	25.3721	25.3709	25.6244	25.6371	25.6177	25.54	25.8221	25.5458	25.7168	25.2459	25.4581	24.8736	25.853	25.0622	25.5238	25.1166	25.6275	25.1421	25.5997	25.2617	25.9871	25.3816	25.8927	25.3512	25.8842	25.2594	25.8206	25.486	26.1582	25.3144	25.7773	25.5918
P51910	P51910	Apolipoprotein D	Apod	1.27366	0.00372836	6	6	6	1.22993	0.510635	2.20377	1.69988	1.19819	0.799525	27.8321	27.8464	27.08	27.7143	27.6256	27.9147	29.0621	28.3571	29.2837	29.4142	28.8238	28.7143	27.9944	27.6699	26.8075	28.8854	26.9851	27.1748	27.5065	27.9222	27.302	27.9492	27.8377	27.9918	28.5531	29.571	27.2869	29.4272	28.8864	29.6811	28.9556	29.8728	28.1855	29.4621	29.0383
Q60963	Q60963	Platelet-activating factor acetylhydrolase	Pla2g7	0.974687	0.00404422	6	6	6	1.1423	0.57609	1.02428	1.6593	1.13986	0.3063	27.5594	27.3672	27.7634	27.5904	27.4931	28.1408	28.7017	27.9433	28.7877	29.2497	28.6329	28.4471	27.393	27.7257	26.9655	27.7688	27.6551	27.8717	27.3643	27.8165	27.1682	27.8179	27.9874	28.2943	28.6583	28.745	27.5045	28.3821	28.5684	29.007	29.0753	29.4241	28.4536	28.8122	28.4712
P12399;P12400	P12399	Protein CTLA-2-alpha	Ctla2a	0.438064	0.0045787	6	6	6	0.62054	0.33975	0.23924	0.777265	0.424855	0.226735	24.9729	25.1442	25.3645	25.1136	25.2505	25.3547	25.5935	25.4839	25.6037	25.8908	25.6754	25.5814	25.1409	24.805	24.9763	25.312	25.2602	25.4688	25.1136	NaN	25.1404	25.3605	25.0777	25.6316	25.3773	25.8097	25.3348	25.6331	25.5556	25.6519	25.9434	25.8383	25.7192	25.6315	25.426
P01867	P01867	Ig gamma-2B chain C region	Igh-3	0.961433	0.00461436	6	6	6	1.36154	0.90102	1.3609	0.956535	1.13231	0.056295	25.5553	26.0452	25.7127	25.8153	26.2025	26.1313	26.9168	26.9462	27.0736	26.7718	27.3348	26.1876	24.7198	26.3908	25.4705	26.6199	24.9997	26.4258	25.3795	26.2511	25.794	26.611	25.4334	26.8292	26.1931	27.6406	25.7061	28.1863	26.3915	27.7558	26.1079	27.4357	26.8382	27.8315	26.1653
Q9ER58	Q9ER58	Testican-2	Spock2	0.456693	0.00468027	6	6	6	0.839145	0.194035	0.28516	0.56017	0.362095	0.499555	25.4543	25.6068	26.5642	26.2648	26.4022	26.2962	26.2935	25.8008	26.8493	26.825	26.7643	26.7958	25.9578	24.9509	24.7999	26.4137	26.5503	26.578	26.3168	26.2129	26.271	26.5335	26.1469	26.4455	26.233	26.3539	25.7021	25.8996	26.6486	27.0501	26.3472	27.3028	27.0172	26.5114	26.1657
P26339	P26339	Chromogranin-A;Pancreastatin;Beta-granin;WE-14;Catestatin;GE-25;Serpinin-RRG;Serpinin;p-Glu serpinin precursor	Chga	0.45531	0.00493123	6	6	6	0.741235	0.29685	0.33255	0.766955	0.329365	0.264905	30.9884	31.2543	31.5446	31.3609	31.4157	31.5531	31.7297	31.5512	31.8772	32.1279	31.7451	31.818	31.2375	30.7394	31.1573	31.3514	31.6185	31.4707	31.3753	31.3465	31.3609	31.4706	31.421	31.6852	31.8326	31.6268	31.4732	31.6292	31.7893	31.9651	32.1203	32.1354	31.691	31.7993	31.6828
Q9CS84	Q9CS84	Neurexin-1	Nrxn1	0.610892	0.00500113	6	6	6	1.06508	0.257725	0.50788	0.9252	0.421265	0.48821	25.0958	25.5034	25.5874	25.4616	25.5254	25.494	26.1609	25.7611	26.0953	26.3868	25.9467	25.9822	24.8967	25.295	NaN	25.5034	24.6634	26.5115	25.1501	25.7732	24.806	26.2448	24.922	26.066	25.839	26.4828	25.5847	25.9375	25.5808	26.6098	25.6059	27.1678	24.9987	26.8947	25.2509
Q91XV3	Q91XV3	Brain acid soluble protein 1	Basp1	0.362687	0.00633438	6	6	6	0.51582	0.356825	0.15176	0.670365	0.21326	0.26809	25.9338	26.2035	26.3944	26.2819	26.2874	26.3355	26.4496	26.5603	26.5461	26.9522	26.5007	26.6036	26.0379	25.8298	25.9114	26.4956	26.2692	26.5196	26.3109	26.2529	26.1304	26.4444	26.2361	26.4349	26.3072	26.5921	26.4279	26.6927	26.4807	26.6116	26.7397	27.1648	26.2718	26.7295	26.5101
O88307	O88307	Sortilin-related receptor	Sorl1	0.25415	0.00657627	6	6	6	0.17118	0.446465	0.27284	0.204515	0.06132	0.36858	26.3426	26.1294	26.3483	26.4084	26.2669	26.285	26.5138	26.5758	26.6211	26.6129	26.3283	26.6536	26.5268	26.1585	25.9503	26.3084	26.4394	26.2571	26.4591	26.3576	26.1132	26.4207	26.3931	26.177	26.7065	26.3211	26.4436	26.7081	26.8391	26.4032	26.7235	26.5023	NaN	26.3283	26.5149
A6X935	A6X935	Inter alpha-trypsin inhibitor, heavy chain 4	Itih4	1.28467	0.00683339	6	6	6	1.71282	1.79168	1.86145	1.52362	0.69278	0.125645	24.8229	23.9889	24.0593	23.7904	24.2299	24.7643	26.5357	25.7806	25.9207	25.314	24.9227	24.8899	24.4618	25.184	NaN	23.9889	23.7924	24.3261	23.6664	23.9143	23.6795	24.7804	24.5921	24.9365	26.0528	27.0186	24.5595	27.0017	25.4661	26.3754	24.8269	25.8011	24.186	25.6594	24.5218
O70362	O70362	Phosphatidylinositol-glycan-specific phospholipase D	Gpld1	1.00661	0.00696729	6	6	6	1.34281	1.71213	0.95109	1.19622	0.75275	0.084685	26.4331	24.6283	25.9036	25.7758	26.0763	26.3867	27.776	26.3405	26.8547	26.972	26.829	26.4714	26.742	26.1243	23.1141	26.1425	25.3543	26.453	25.7839	25.7677	25.4253	26.7273	25.9213	26.8521	27.4243	28.1276	25.7686	26.9123	26.2823	27.4271	26.6373	27.3068	26.2436	27.4145	26.1228
P47867	P47867	Secretogranin-3	Scg3	0.637035	0.00707545	6	6	6	0.950535	0.44484	0.30934	1.17301	0.625515	0.31897	29.4081	29.3596	30.2843	29.7042	30.1455	30.109	30.3587	29.8045	30.5936	30.8772	30.771	30.428	29.4892	29.3271	28.6095	30.1097	29.9184	30.6502	29.4344	29.974	29.7347	30.5564	29.7415	30.4766	29.8863	30.8311	28.9872	30.6217	30.0209	31.1664	30.4665	31.288	30.3651	31.1769	30.2911
O09010	O09010	Beta-1,3-N-acetylglucosaminyltransferase lunatic fringe	Lfng	0.515505	0.00723508	6	6	6	0.850465	0.36232	0.719865	0.740775	0.172695	0.24691	24.3734	24.2541	24.4727	24.5375	24.7108	24.8926	25.2238	24.6164	25.1925	25.2782	24.8835	25.1395	24.4313	24.3155	23.8563	24.6518	24.4059	24.5395	24.4322	24.6427	24.509	24.9126	24.6785	25.1066	24.9962	25.4516	24.3698	24.863	25.1666	25.2185	25.1293	25.4271	24.6593	25.1078	24.9175
P21956	P21956	Lactadherin	Mfge8	0.679232	0.00760506	6	6	6	0.370865	0.67847	0.771815	1.39441	0.386115	0.473725	25.2345	24.9902	25.334	25.1213	25.5698	25.5435	25.6054	25.6686	26.1058	26.5157	25.9559	26.0172	25.078	25.3911	24.6385	25.3418	25.3378	25.3302	24.9657	25.2769	25.0806	26.0589	25.4462	25.6407	25.2395	25.9713	25.2983	26.0389	26.0642	26.1475	26.2253	26.8061	25.6476	26.2642	25.7369
P06728;CON__Q32PJ2	P06728	Apolipoprotein A-IV	Apoa4	0.62719	0.00811593	6	6	6	1.11546	0.781825	0.404555	0.724465	0.683875	0.05296	30.9294	30.3761	31.0479	30.8529	30.7689	30.762	32.0449	31.1579	31.4524	31.5773	31.4528	30.8149	30.8259	31.0329	29.3904	31.3618	30.645	31.4508	30.3968	31.3089	30.4128	31.125	30.4149	31.109	31.5647	32.5251	30.1886	32.1272	30.8571	32.0478	31.0215	32.1332	31.0615	31.844	31.0653
Q8R1U2	Q8R1U2	Cell growth regulator with EF hand domain protein 1	Cgref1	0.434549	0.00835898	6	6	6	0.17594	0.613475	0.369285	0.82424	0.44205	0.182305	25.7027	25.7708	26.1546	25.9825	25.9647	26.1638	25.8786	26.3842	26.5239	26.8067	26.4068	26.3461	25.8399	25.5654	25.6365	25.9051	25.9872	26.322	25.8811	26.0839	25.858	26.0714	26.0718	26.2559	25.8093	25.9479	26.3536	26.4148	26.2596	26.7882	26.6528	26.9606	26.2938	26.5198	26.1777
Q9JM99	Q9JM99	Proteoglycan 4;Proteoglycan 4 C-terminal part	Prg4	0.932349	0.00843104	6	6	6	1.26311	0.31485	1.44631	1.53286	0.605825	0.431135	24.3872	24.1541	24.7273	24.8566	24.9638	25.4702	25.6503	24.469	26.1736	26.3894	25.5696	25.9013	24.5874	24.1869	23.5437	24.7646	24.337	25.1176	24.1883	25.5248	24.4956	25.4321	24.8225	26.1178	25.3717	25.9289	24.0252	24.9127	25.7281	26.6191	26.027	26.7519	25.2707	25.8686	25.161
P0C192;Q8C031;Q99PH1	P0C192	Leucine-rich repeat-containing protein 4B	Lrrc4b	0.388632	0.00855653	6	6	6	0.508465	0.759405	0.243595	0.103565	0.32756	0.3892	23.9127	23.6371	24.706	24.9173	24.7619	24.319	24.4212	24.3965	24.9496	25.0209	25.0895	24.7082	23.383	24.4425	23.5397	23.7346	24.3525	25.0594	24.2702	25.5645	24.5631	24.9608	24.319	NaN	23.8225	25.0199	23.3472	25.4459	24.9496	NaN	24.8955	25.1463	24.745	25.434	24.7082
Q5F226	Q5F226	Protocadherin Fat 2	Fat2	0.408277	0.00863005	6	6	6	0.352885	0.25429	0.83039	0.54164	0.19548	0.274975	22.7482	22.6292	22.906	22.8441	22.9551	22.8999	23.1011	22.8835	23.7364	23.3857	23.1506	23.1749	22.811	22.6855	22.4963	22.7622	22.8685	22.9436	22.7757	22.9125	22.738	23.1722	22.7427	23.0571	22.9068	23.2954	NaN	22.8835	23.2036	24.2693	23.3314	23.44	23.1506	NaN	23.1749
P50608	P50608	Fibromodulin	Fmod	0.366152	0.00870687	6	6	5	0.62525	0.38511	0.349615	0.41129	0.451625	-0.02598	24.9033	24.8649	25.2652	25.2406	25.125	25.2902	25.5285	25.25	25.6148	25.6519	25.5766	25.2642	24.5414	25.2652	24.3916	25.3382	25.0666	25.4638	24.7351	25.7461	24.7359	25.5141	24.4338	26.1465	24.198	26.8591	24.0044	26.4956	25.0745	26.155	25.1808	26.123	25.0028	26.1505	24.2684
Q61147;CON__ENSEMBL:ENSBTAP00000031900	Q61147	Ceruloplasmin	Cp	0.34048	0.00891837	6	6	6	0.69948	0.37848	0.335205	0.301055	0.22782	0.10084	29.9623	29.9068	30.0428	29.7672	29.9554	29.9618	30.6618	30.2853	30.378	30.0682	30.1832	30.0626	29.9328	29.9917	29.3544	30.4592	29.8409	30.2448	29.6376	29.8967	29.6071	30.3037	29.6415	30.2821	30.2967	31.0268	29.6288	30.9418	30.0746	30.6815	29.736	30.4004	29.8613	30.5051	29.9404
P03987	P03987	Ig gamma-3 chain C region		1.43599	0.0091636	6	6	5	1.40344	2.5147	1.75735	1.74244	1.26211	-0.064105	26.6424	26.4494	26.72	26.251	26.7717	27.3676	28.0458	28.9641	28.4773	27.9934	28.0338	27.3035	26.3871	26.8977	25.9555	26.9434	26.2673	27.1727	25.9013	26.6006	26.3005	27.2428	27.1018	27.6334	27.1703	28.9213	27.6518	30.2764	27.9932	28.9614	27.6078	28.379	27.5937	28.4738	27.6117
Q8VI51	Q8VI51	VPS10 domain-containing receptor SorCS3	Sorcs3	0.638045	0.00946571	4	4	3	NaN	NaN	0.53144	0.747945	0.63475	NaN	NaN	24.1334	24.1185	23.9369	23.9133	NaN	24.5005	NaN	24.65	24.6848	24.5481	NaN	NaN	NaN	24.0561	24.2106	NaN	24.1185	24.0641	23.8097	NaN	23.9133	NaN	NaN	NaN	24.5005	NaN	NaN	24.0554	25.2446	24.2357	25.1339	24.4525	24.6437	NaN
P06909	P06909	Complement factor H	Cfh	0.34816	0.0103879	6	6	6	0.65284	0.393205	0.18226	0.52887	0.222955	0.10883	29.5828	29.5595	30.0384	29.6107	29.5534	29.8736	30.2356	29.9527	30.2207	30.1396	29.7764	29.9824	29.5779	29.5877	29.0596	30.0593	29.8666	30.2102	29.4827	29.7387	29.2803	29.8266	29.5932	30.1539	29.8227	30.6486	29.4941	30.4112	29.9848	30.4566	29.7652	30.5139	29.5314	30.0214	29.8027
O89020;CON__REFSEQ:XP_585019	O89020	Afamin	Afm	0.306356	0.0104185	6	6	6	0.35679	0.594935	0.243345	0.360335	0.263105	0.019625	29.0205	28.3219	28.6846	28.2134	28.4232	28.7887	29.3773	28.9168	28.9279	28.5737	28.6863	28.8084	28.964	29.077	27.9463	28.6975	28.4982	28.8709	28.0434	28.3834	28.2152	28.6311	28.5287	29.0488	29.1171	29.6374	28.4654	29.3682	28.6447	29.2111	28.3061	28.8413	28.4521	28.9204	28.5887
P97467	P97467	Peptidyl-glycine alpha-amidating monooxygenase;Peptidylglycine alpha-hydroxylating monooxygenase;Peptidyl-alpha-hydroxyglycine alpha-amidating lyase	Pam	0.280534	0.0108592	6	6	6	0.480865	0.11657	0.13313	0.489765	0.14766	0.315215	27.3589	27.1849	27.7591	27.4842	27.6817	27.464	27.8398	27.3015	27.8922	27.9739	27.8294	27.7792	27.1949	27.5229	26.7605	27.6093	27.5725	27.9458	27.1235	27.8449	27.3014	28.0621	27.0513	27.8767	27.5552	28.1244	26.5269	28.076	27.6557	28.1287	27.6346	28.3132	27.4798	28.179	27.407
Q8JZM4	Q8JZM4	Delta and Notch-like epidermal growth factor-related receptor	Dner	0.305177	0.0112541	6	6	6	0.647195	0.3714	0.2372	0.135025	0.30079	0.13945	22.9336	23.2549	23.5341	23.6849	23.4307	23.8256	23.5808	23.6263	23.7713	23.8199	23.7315	23.9651	NaN	22.9336	23.0411	23.4686	23.3885	23.6797	23.6763	23.6935	23.3159	23.5456	23.6458	24.0055	23.6502	23.5115	23.8805	23.372	23.5834	23.9593	23.4257	24.2141	23.5828	23.8803	23.663
Q03734	Q03734	Serine protease inhibitor A3M	Serpina3m	0.821685	0.0117477	6	6	6	0.25914	1.05926	0.78156	1.73071	0.51156	0.58788	24.8857	25.1275	24.3174	23.3573	24.5569	22.8057	25.1449	26.1867	25.099	25.088	25.0685	23.3936	24.8091	24.9624	24.6026	25.6523	24.3174	NaN	23.3573	NaN	24.5569	NaN	22.8057	NaN	24.9488	25.341	26.2792	26.0943	25.099	NaN	24.237	25.939	25.0685	NaN	23.3936
O08644	O08644	Ephrin type-B receptor 6	Ephb6	0.629567	0.0119263	6	6	6	0.78919	0.29106	0.68326	1.3053	0.51007	0.198525	22.5947	22.9851	22.8816	22.5712	23.0723	22.7035	23.3839	23.2761	23.5649	23.8765	23.5824	22.902	21.8366	23.3529	22.2091	23.761	NaN	22.8816	22.3988	22.7436	22.6287	23.5159	22.2659	23.141	22.3479	24.4199	22.5549	23.9974	23.0172	24.1125	22.9882	24.7648	23.038	24.1268	22.5384
Q06890	Q06890	Clusterin;Clusterin beta chain;Clusterin alpha chain	Clu	0.833872	0.0123675	6	6	6	0.947735	0.197625	1.033	1.65397	0.88192	0.28898	31.9553	31.78	32.1192	31.7626	32.0096	32.5199	32.903	31.9777	33.1522	33.4166	32.8916	32.8089	31.847	32.0636	31.1945	32.3656	31.8936	32.3449	31.5497	31.9755	31.6628	32.3565	32.145	32.8949	32.5341	33.272	31.1991	32.7563	32.7424	33.5621	33.0905	33.7426	32.444	33.3391	32.6028
P70663	P70663	SPARC-like protein 1	Sparcl1	0.539396	0.0127046	6	6	6	0.979665	0.1259	0.35247	0.926505	0.550355	0.30148	31.8834	32.5728	32.8816	32.5526	32.6062	32.8926	32.8631	32.6987	33.2341	33.4791	33.1566	33.1941	32.0113	31.7555	32.2352	32.9104	32.7943	32.969	32.3905	32.7147	32.419	32.7935	32.7248	33.0605	32.7386	32.9875	32.5305	32.8669	33.1021	33.3661	33.34	33.6182	32.9235	33.3896	33.0938
Q6DIB5	Q6DIB5	Multiple epidermal growth factor-like domains protein 10	Megf10	0.709069	0.0134183	6	6	6	0.965535	0.15076	0.826065	1.41442	0.61256	0.28507	24.7841	25.1772	25.2484	24.7469	25.1413	25.2022	25.7496	25.328	26.0745	26.1613	25.7539	25.4873	25.094	24.4741	25.0646	25.2898	24.9418	25.5551	24.5547	24.9391	24.8099	25.4727	25.0501	25.3543	25.4677	26.0315	25.1878	25.4681	25.6849	26.4641	26.0857	26.2369	25.6305	25.8773	25.1016
Q61703;CON__Q9TRI1	Q61703	Inter-alpha-trypsin inhibitor heavy chain H2	Itih2	0.770757	0.0143316	6	6	5	0.87732	1.44853	0.746635	1.12262	0.443155	-0.013715	27.0966	26.3768	26.4434	26.4155	26.4163	26.7196	27.9739	27.8254	27.19	27.5381	26.8594	26.7059	27.2382	26.9549	25.9036	26.8501	26.2967	26.5901	26.287	26.5439	26.1236	26.709	26.492	26.9473	27.7414	28.2064	27.2298	28.4209	26.7699	27.6101	27.2094	27.8668	26.485	27.2339	26.1968
Q9DBD0	Q9DBD0	Inhibitor of carbonic anhydrase	Ica	0.521653	0.014882	6	6	6	1.17851	0.258675	0.39623	0.62058	0.44295	0.232965	28.4621	27.9901	28.5381	28.1435	28.2647	28.5559	29.6406	28.2488	28.9343	28.7641	28.7077	28.7888	27.9825	28.9416	27.1233	28.857	28.2315	28.8447	27.7761	28.5109	27.9008	28.6287	28.1145	28.9972	29.3994	29.8817	27.6916	28.806	28.4771	29.3915	28.3918	29.1363	28.3665	29.0489	28.6161
O88393	O88393	Transforming growth factor beta receptor type 3	Tgfbr3	0.36236	0.0155396	6	6	5	0.49997	0.35647	0.49146	0.667275	0.16687	-0.007885	24.531	24.7173	24.8495	24.6588	24.807	24.6944	25.031	25.0738	25.341	25.3261	24.9739	24.6865	24.531	NaN	24.7173	NaN	NaN	24.8495	NaN	24.6588	NaN	24.807	NaN	24.6944	25.1978	24.8642	25.0832	25.0643	25.2934	25.3886	25.0933	25.5588	24.8355	25.1123	24.9563
Q99P47;Q0V8T8;Q0V8T9	Q99P47	Contactin-associated protein-like 4	Cntnap4	0.570231	0.0164685	6	6	5	0.63037	0.76412	0.676585	0.71055	0.857705	-0.217945	24.2303	24.0834	24.568	24.2134	23.8874	24.7362	24.8607	24.8475	25.2446	24.9239	24.7451	24.5183	23.8941	24.5666	23.7297	24.4371	24.568	NaN	24.1486	24.2782	23.8874	NaN	24.0905	25.382	23.9077	25.8138	NaN	24.8475	24.8328	25.6564	24.5652	25.2827	24.6388	24.8515	24.7959
Q9Z2W8	Q9Z2W8	Glutamate receptor 4	Gria4	0.741234	0.0167812	5	6	5	0.884835	0.867	NaN	1.28806	0.46504	0.20123	23.4089	22.9807	NaN	23.3995	23.7835	23.775	24.2937	23.8477	24.4962	24.6876	24.2485	23.9762	23.3452	23.4726	22.8038	23.1576	NaN	NaN	23.2381	23.5609	NaN	23.7835	NaN	23.775	23.8968	24.6906	NaN	23.8477	NaN	24.4962	NaN	24.6876	NaN	24.2485	23.6623
Q61361	Q61361	Brevican core protein	Bcan	0.55556	0.0169165	6	6	6	1.21829	0.573775	0.19785	0.74192	0.387885	0.213645	27.795	27.7901	28.692	28.5305	28.5921	28.6956	29.0133	28.3638	28.8899	29.2724	28.98	28.9093	27.732	27.8579	27.1968	28.3834	28.3983	28.9857	28.328	28.7329	28.1576	29.0266	28.371	29.0202	28.5527	29.4738	27.933	28.7946	28.6287	29.151	28.9039	29.6409	28.6244	29.3356	28.8515
Q6PCX7	Q6PCX7	Repulsive guidance molecule A	Rgma	0.847406	0.0172113	6	5	5	0.99782	NaN	0.980715	1.49195	0.53621	0.23034	23.5478	24.1275	23.9079	23.8443	24.2476	24.2547	24.5456	NaN	24.8886	25.3363	24.7838	24.485	NaN	23.5478	23.5286	24.7264	23.6194	24.1963	23.7859	23.9028	23.555	24.9402	23.6452	24.8642	NaN	24.5456	NaN	NaN	23.9894	25.7878	24.8652	25.8073	24.0309	25.5368	24.642
P97798	P97798	Neogenin	Neo1	0.453716	0.0176293	6	6	6	0.938185	0.65633	0.52123	0.28437	0.282	0.04018	24.6923	24.5649	25.3541	25.3512	25.2829	25.3689	25.6305	25.2212	25.8754	25.6355	25.5649	25.4091	24.6535	24.731	23.6302	25.4995	25.0226	25.6857	25.0673	25.635	24.7063	25.8596	25.0442	25.6935	24.9684	26.2925	24.2084	26.2341	24.7444	27.0064	24.9212	26.3498	25.1402	25.9897	25.037
P61939;CON__Q9TT36	P61939	Thyroxine-binding globulin	Serpina7	0.886936	0.0181364	6	6	6	1.30628	1.95361	0.788095	0.33719	0.48483	0.451615	23.5391	23.7103	23.8558	23.6895	23.6783	24.1642	24.8454	25.6639	24.6439	24.0267	24.1631	24.6158	23.0166	24.0616	23.3112	24.1095	23.0199	24.6916	23.4052	23.9737	23.1885	24.1681	23.5075	24.8209	23.6783	26.0125	24.2465	27.0814	24.0328	25.2549	23.8579	24.1954	23.6028	24.7235	24.1513
P13595	P13595	Neural cell adhesion molecule 1	Ncam1	0.251378	0.018201	6	6	6	0.292585	0.028685	0.12584	0.540345	0.32515	0.19566	28.4866	28.792	29.0268	28.8515	28.8323	28.7893	28.7792	28.8207	29.1526	29.3918	29.1574	28.9849	28.0422	28.9309	28.341	29.2431	28.6884	29.3652	28.5843	29.1186	28.3989	29.2656	28.2313	29.3472	28.1397	29.4187	28.1157	29.5257	28.6969	29.6083	29.0477	29.736	28.5207	29.7941	28.7388
P01898	P01898	H-2 class I histocompatibility antigen, Q10 alpha chain	H2-Q10	0.738442	0.0183285	6	6	6	0.331505	1.73673	0.620155	0.870015	0.466295	0.405955	26.0527	24.1448	24.883	24.3098	24.7823	24.6471	26.3842	25.8815	25.5032	25.1798	25.2486	25.0531	26.8654	25.2401	23.6263	24.6632	NaN	24.883	24.1231	24.4965	24.5494	25.0153	24.6471	NaN	25.6923	27.0761	25.8815	NaN	25.2508	25.7556	24.9704	25.3893	25.0761	25.4212	24.9324
P01633;P01634	P01633;P01634	Ig kappa chain V19-17;Ig kappa chain V-V region MOPC 21	Igk-V19-17	0.915806	0.0188797	6	5	5	1.82834	NaN	0.52472	0.7978	0.90424	0.52393	24.6146	23.6389	23.9598	24.4374	23.8717	24.2511	26.4429	NaN	24.4845	25.2352	24.776	24.775	24.6535	24.5756	23.6389	NaN	23.9846	23.935	24.4374	NaN	23.8717	NaN	24.2511	NaN	26.4429	NaN	NaN	NaN	24.382	24.587	25.5504	24.92	24.6555	24.8964	24.6997
P08113	P08113	Endoplasmin	Hsp90b1	0.529972	0.019314	6	6	5	0.84859	0.11169	0.843455	0.59412	0.786395	-0.00442	23.3872	23.5481	23.6114	23.5447	23.4535	23.7146	24.2358	23.6598	24.4549	24.1388	24.2399	23.7102	23.2018	23.5726	22.8631	24.2332	23.1512	24.0716	23.3679	23.7215	23.0676	23.8395	23.4725	23.9567	23.384	25.0876	NaN	23.6598	23.9545	24.9553	23.606	24.6716	24.0275	24.4524	23.8432
Q810U4	Q810U4	Neuronal cell adhesion molecule	Nrcam	0.398843	0.0197762	6	6	6	0.7529	0.068455	0.27278	0.717735	0.437855	0.143335	28.312	28.654	29.047	29.0233	28.8388	28.9019	29.0649	28.7225	29.3197	29.741	29.2766	29.0452	28.2618	28.3622	28.3073	29.0008	28.7503	29.3436	28.6403	29.4063	28.4818	29.1958	28.5618	29.2419	28.7952	29.3346	28.0952	29.3498	29.1052	29.5343	29.3131	30.1689	28.9637	29.5896	28.7651
P16301	P16301	Phosphatidylcholine-sterol acyltransferase	Lcat	0.71087	0.0212198	6	6	5	0.318855	1.05699	0.90206	1.31922	0.791685	-0.12359	25.2098	24.7715	24.6855	24.6893	24.9224	24.8091	25.5287	25.8285	25.5876	26.0086	25.7141	24.6855	24.9642	25.4555	24.4838	25.0592	24.7537	24.6174	24.6475	24.7312	24.5893	25.2554	24.6308	24.9873	25.2277	25.8297	NaN	25.8285	25.5387	25.6365	25.8138	26.2033	25.2557	26.1724	25.0217
P10923	P10923	Osteopontin	Spp1	0.768894	0.0213397	6	6	6	1.60614	0.978815	1.09112	0.549975	0.37305	0.01426	27.2859	27.7933	28.3464	27.4729	27.8992	28.3531	28.892	28.7721	29.4375	28.0229	28.2722	28.3674	27.2602	27.3116	26.4217	29.1648	28.0369	28.6559	27.0998	27.846	27.5719	28.2265	27.9312	28.7751	28.5857	29.1984	28.2944	29.2499	29.1295	29.7455	27.6636	28.3821	28.1251	28.4194	27.9414
P51885	P51885	Lumican	Lum	0.578417	0.0215838	6	6	6	1.10692	0.525005	0.091435	0.903505	0.7755	0.06814	25.7598	25.2147	25.7557	25.4439	25.3173	26.0204	26.8667	25.7397	25.8472	26.3474	26.0928	26.0885	25.5641	25.9555	24.5679	25.8615	25.6151	25.8964	25.1833	25.7045	24.7575	25.8772	25.7937	26.2471	26.7082	27.0253	24.8258	26.6536	25.6042	26.0902	26.0305	26.6642	25.4922	26.6935	26.0001
Q61805	Q61805	Lipopolysaccharide-binding protein	Lbp	0.716603	0.0219435	6	6	6	1.08899	0.099715	0.87219	1.51107	0.427295	0.30036	24.6182	24.6389	25.0352	24.5653	25.5218	25.3529	25.7072	24.7386	25.9074	26.0763	25.9491	25.6533	23.9011	25.3353	23.8048	25.4729	24.1477	25.9228	23.8674	25.2631	24.5605	26.4831	24.2819	26.4239	24.8272	26.5872	23.6588	25.8183	24.9592	26.8557	25.2026	26.9501	25.0221	26.8761	25.1148
Q5FW85	Q5FW85	Extracellular matrix protein 2	Ecm2	0.475239	0.0221445	6	5	5	0.313525	NaN	0.50252	0.92377	0.13757	0.49881	23.4075	23.2697	23.2738	23.0357	23.2964	23.3682	23.721	NaN	23.7763	23.9594	23.4339	23.867	23.5678	23.2471	23.3487	23.1908	23.3695	23.1781	23.1165	22.9548	23.3884	23.2044	23.3857	23.3507	NaN	23.721	NaN	NaN	23.7563	23.7963	NaN	23.9594	23.3148	23.5531	23.8956
Q8CGM1	Q8CGM1	Brain-specific angiogenesis inhibitor 2	Bai2	0.626841	0.0226743	6	6	5	0.72717	1.10439	0.56918	0.99415	0.598545	-0.232385	22.8945	23.2093	23.6347	23.3788	23.6733	23.5563	23.6217	24.3137	24.2039	24.3729	24.2719	23.3239	22.6978	23.0912	22.7015	23.7171	23.307	23.9624	23.0384	23.7191	23.322	24.0247	23.4129	23.6998	22.9524	24.2909	NaN	24.3137	23.7606	24.6471	23.9448	24.801	23.9238	24.62	23.4153
P12961	P12961	Neuroendocrine protein 7B2;N-terminal peptide;C-terminal peptide	Scg5	0.794351	0.0228792	6	6	6	0.756185	0.6156	0.7181	1.95566	0.4935	0.22706	28.6695	28.5739	28.73	28.1486	28.7025	28.7439	29.4256	29.1895	29.4481	30.1043	29.196	28.9709	28.7383	28.6007	28.1653	28.9826	28.4317	29.0283	28.2315	28.0657	28.3165	29.0886	28.2192	29.2685	28.9904	29.8609	28.9257	29.4534	29.0368	29.8594	29.7548	30.4539	29.0085	29.3836	28.8443
Q9DBG3	Q9DBG3	AP-2 complex subunit beta	Ap2b1	0.409147	0.0235403	6	6	6	0.82499	0.35291	0.607095	0.556285	0.05845	0.055155	24.0926	24.2385	24.6041	24.3927	24.5767	24.8815	24.9176	24.5915	25.2112	24.949	24.6351	24.9367	24.2415	23.9437	23.8535	24.6236	24.2487	24.9595	24.204	24.5814	24.1296	25.0237	25.0476	24.7154	24.858	24.9771	24.1933	24.9896	25.0476	25.3748	24.4584	25.4395	24.1172	25.153	25.0824
Q01339;CON__P17690	Q01339	Beta-2-glycoprotein 1	Apoh	0.596568	0.0242697	6	6	6	0.77476	1.38731	0.251415	0.6062	0.47023	0.0895	29.0319	28.2123	28.8688	28.3385	28.7382	29.1087	29.8067	29.5996	29.1202	28.9447	29.2085	29.1982	29.0675	28.9963	28.0484	28.3762	28.8473	28.8904	28.2349	28.4421	28.4716	29.0049	28.7904	29.4269	29.5655	30.0478	29.2724	29.9268	28.9157	29.3248	28.6887	29.2007	29	29.4169	29.0542
Q8VCM7	Q8VCM7	Fibrinogen gamma chain	Fgg	0.863293	0.0250048	6	6	5	1.18647	1.79086	0.593815	1.23453	0.455945	-0.08186	27.7842	25.0937	26.4476	25.6755	26.5878	27.2816	28.9707	26.8845	27.0414	26.9101	27.0437	27.1998	27.6166	27.9518	24.2119	25.9755	26.382	26.5131	25.6201	25.731	26.5113	26.6642	27.1523	27.4109	28.507	29.4343	25.7202	28.0489	26.8576	27.2252	26.5997	27.2204	26.5999	27.4875	27.2122
P01029;CON__ENSEMBL:ENSBTAP00000007350	P01029	Complement C4-B;Complement C4 beta chain;Complement C4 alpha chain;C4a anaphylatoxin;Complement C4 gamma chain	C4b	0.368741	0.0257007	6	6	5	0.656265	-0.07206	0.10256	0.57941	0.46959	0.47668	29.4717	29.3495	29.9371	29.5912	29.587	29.6371	30.1279	29.2775	30.0397	30.1706	30.0566	30.1138	29.5105	29.4328	28.8189	29.8802	29.7287	30.1455	29.3976	29.7847	29.2243	29.9496	29.2343	30.0398	29.8541	30.4018	28.44	30.115	29.7922	30.2871	29.8903	30.4508	29.7019	30.4112	29.913
P26262	P26262	Plasma kallikrein;Plasma kallikrein heavy chain;Plasma kallikrein light chain	Klkb1	0.83661	0.0263734	6	6	6	0.891945	2.085	0.66686	0.756055	0.235755	0.384045	26.6652	25.1627	25.257	24.4246	25.4547	25.5667	27.5572	27.2477	25.9238	25.1807	25.6904	25.9507	26.6461	26.6843	24.1388	26.1865	24.5493	25.9647	24.0257	24.8236	24.9035	26.0059	24.8645	26.2688	27.1173	27.997	26.8616	27.6337	25.0404	26.8072	24.5952	25.7662	25.0014	26.3794	25.5576
P20918;CON__P06868	P20918	Plasminogen;Plasmin heavy chain A;Activation peptide;Angiostatin;Plasmin heavy chain A, short form;Plasmin light chain B	Plg	0.311744	0.0264833	6	6	5	0.449135	0.3998	0.384175	0.61004	-0.021225	0.04854	30.2774	29.6478	29.797	29.3677	29.832	29.943	30.7265	30.0476	30.1812	29.9778	29.8108	29.9915	30.1281	30.4267	29.1959	30.0997	29.5283	30.0657	29.0819	29.6536	29.3383	30.3257	29.5112	30.3748	30.3272	31.1258	29.0723	31.0229	29.7515	30.611	29.5529	30.4026	29.4268	30.1947	29.7244
Q61220	Q61220	Protein kinase C-binding protein NELL2	Nell2	0.560035	0.0282217	6	6	6	1.18445	0.138375	0.23672	1.00574	0.601905	0.193025	27.3762	27.6946	28.3817	28.165	28.1625	28.2874	28.5607	27.833	28.6185	29.1707	28.7644	28.4805	27.5504	27.2021	27.1994	28.1898	27.9451	28.8184	27.8651	28.4649	27.7659	28.5591	28.0053	28.5696	28.3311	28.7903	26.9934	28.6725	28.1226	29.1143	28.7515	29.59	28.4837	29.0451	28.3264
B2RXS4;REV__A2AKG8	B2RXS4	Plexin-B2	Plxnb2	0.811825	0.0307989	6	6	5	1.29072	0.30567	0.650635	1.66325	1.10091	-0.14023	24.5296	24.0166	24.0319	23.7921	24.2256	24.3731	25.8203	24.3222	24.6825	25.4553	25.3266	24.2329	25.1139	23.9454	23.3062	24.7269	23.4772	24.5866	23.3406	24.2436	23.6954	24.7559	23.619	25.1273	25.5329	26.1078	23.5359	25.1086	24.2975	25.0676	24.2232	26.6875	24.4878	26.1653	24.2814
P07724;P70434	P07724	Serum albumin	Alb	0.263138	0.030814	6	6	6	0.49391	0.548175	0.214525	0.226785	0.086305	0.00913	36.9866	36.6238	37.1718	36.7745	36.9673	36.9738	37.4805	37.1719	37.3863	37.0013	37.0536	36.9829	36.9944	36.9788	36.0976	37.1499	37.1975	37.146	36.7677	36.7813	36.7428	37.1918	36.7697	37.1779	37.1656	37.7954	36.6745	37.6694	37.2265	37.5461	36.9125	37.0901	36.8177	37.2896	37.0015
Q61207	Q61207	Prosaposin	Psap	0.592029	0.0320178	6	6	6	1.50913	0.271205	0.54872	0.710865	0.36915	0.143105	26.2669	26.2375	27.4451	27.0232	27.5184	27.43	27.776	26.5087	27.9938	27.734	27.8876	27.5731	26.8966	25.6373	25.6236	26.8515	27.2511	27.6391	26.8435	27.2028	27.0536	27.9832	27.1241	27.7359	27.5215	28.0306	25.5628	27.4547	27.7546	28.233	27.4036	28.0645	27.5921	28.183	27.3028
Q9QUN9	Q9QUN9	Dickkopf-related protein 3	Dkk3	0.347443	0.0333341	6	6	5	0.673545	-0.04562	0.23568	0.666685	0.422175	0.13219	27.6181	27.3846	28.1442	28.0362	28.0574	28.3176	28.2917	27.339	28.3798	28.7029	28.4796	28.4498	27.8304	27.4058	26.7112	28.0581	27.8204	28.468	27.7109	28.3616	27.4624	28.6524	27.8658	28.7694	27.9431	28.6402	25.913	28.7651	28.059	28.7006	28.2533	29.1526	28.1206	28.8386	28.1352
P01868;P01869	P01868;P01869	Ig gamma-1 chain C region secreted form;Ig gamma-1 chain C region, membrane-bound form	Ighg1	0.787229	0.033648	6	6	6	2.05265	0.156325	0.599745	0.378525	0.80618	0.72995	24.7792	24.7393	25.2002	25.1889	25.0593	25.211	26.8318	24.8956	25.7999	25.5675	25.8655	25.9409	24.817	24.7413	24.0401	25.4384	24.6587	25.7416	24.7653	25.6126	24.5727	25.546	25.211	NaN	26.3639	27.2997	23.6352	26.156	25.3895	26.2103	25.0506	26.0843	25.3166	26.4144	25.9409
Q8BHN3	Q8BHN3	Neutral alpha-glucosidase AB	Ganab	0.916778	0.0351726	5	6	5	1.94764	NaN	1.09968	0.77898	0.48232	0.27527	23.0484	NaN	23.9551	24.4142	24.3915	23.4338	24.996	24.9574	25.0547	25.1931	24.8739	23.709	23.0484	NaN	NaN	NaN	23.3699	24.5403	NaN	24.4142	NaN	24.3915	23.4338	NaN	NaN	24.996	NaN	24.9574	NaN	25.0547	NaN	25.1931	NaN	24.8739	23.709
Q62351	Q62351	Transferrin receptor protein 1	Tfrc	0.151695	0.0352575	6	6	6	0.276875	0.35063	0.059655	0.050955	0.11515	0.056905	23.7983	23.4633	23.4745	23.6767	23.3497	23.384	24.0752	23.8139	23.5342	23.7276	23.4649	23.4409	23.7545	23.8421	23.4512	23.4753	23.4701	23.4789	23.4194	23.9339	23.3392	23.3603	23.148	23.6201	23.6438	24.5065	23.5588	24.069	23.3312	23.7372	23.5985	23.8567	23.3456	23.5842	23.1368
P33434	P33434	72 kDa type IV collagenase;PEX	Mmp2	0.307398	0.0373159	6	6	6	0.152045	0.405195	0.052375	0.7223	0.0543	0.458175	23.9386	23.9365	24.2204	23.8855	24.0376	23.8518	24.0906	24.3417	24.2728	24.6078	24.0919	24.3099	24.1558	23.7213	23.1703	24.7027	23.9049	24.5359	23.6653	24.1058	23.785	24.2903	23.6169	24.0866	23.4995	24.6818	23.9859	24.6975	23.8706	24.6749	24.1919	25.0238	23.6401	24.5438	24.1049
P12023	P12023	Amyloid beta A4 protein;N-APP;Soluble APP-alpha;Soluble APP-beta;C99;Beta-amyloid protein 42;Beta-amyloid protein 40;C83;P3(42);P3(40);C80;Gamma-secretase C-terminal fragment 59;Gamma-secretase C-terminal fragment 57;Gamma-secretase C-terminal fragment 50;C31	App	0.527975	0.0389359	6	6	5	0.85962	-0.052315	0.57992	1.22511	0.382665	0.17285	30.1001	29.9445	30.5024	30.1271	30.3908	30.4927	30.9597	29.8922	31.0823	31.3522	30.7735	30.6655	29.9144	30.2858	29.3766	30.5125	30.3756	30.6292	29.9629	30.2912	30.1231	30.6586	30.1915	30.7938	30.8106	31.1089	29.0509	30.7335	30.5901	31.5745	30.9891	31.7153	30.4011	31.1459	30.6065
Q61490	Q61490	CD166 antigen	Alcam	0.803648	0.0393397	5	4	3	NaN	NaN	0.864145	0.493715	1.05309	NaN	NaN	23.337	22.966	22.9549	22.401	23.0265	23.0981	NaN	23.8302	23.4486	23.4541	NaN	NaN	NaN	NaN	23.337	22.6153	23.3167	22.621	23.2888	22.401	NaN	22.6771	23.376	NaN	23.0981	NaN	NaN	NaN	23.8302	22.6462	24.251	22.8575	24.0507	NaN
Q4V9Z5;Q7TSH4;Q1EG27	Q4V9Z5	Seizure 6-like protein 2	Sez6l2	0.487458	0.0412639	6	6	5	0.89156	-0.129545	0.427755	0.88006	0.77913	0.07579	26.0316	26.1894	26.9308	26.7801	26.7471	27.0781	26.9232	26.0598	27.3585	27.6602	27.5263	27.1539	26.136	25.9272	25.3811	26.9977	26.5327	27.3289	26.5165	27.0437	26.1561	27.3382	26.5151	27.6411	26.4332	27.4131	25.2994	26.8203	26.6364	28.0806	26.9658	28.3546	26.8667	28.1858	26.5653
O88188	O88188	Lymphocyte antigen 86	Ly86	0.594047	0.0414537	6	6	5	1.33178	0.187945	0.629515	1.01562	-0.13571	0.53514	24.8406	25.458	25.6419	25.7997	26.0514	25.9325	26.1724	25.6459	26.2714	26.8153	25.9157	26.4676	24.707	24.9742	24.9891	25.9269	25.6419	NaN	25.7997	NaN	25.6581	26.4448	25.9325	NaN	25.2812	27.0636	24.0959	27.1959	25.7286	26.8143	26.3142	27.3165	25.9157	NaN	26.4676
P01887	P01887	Beta-2-microglobulin	B2m	0.683042	0.0419201	6	6	6	0.43043	1.89936	0.55874	0.150795	0.587395	0.47153	28.8295	26.4353	28.9879	29.1265	28.8956	29.0336	29.26	28.3347	29.5467	29.2773	29.4829	29.5052	28.8716	28.7875	26.9825	25.8882	29.0305	28.9454	29.593	28.6601	28.7562	29.0349	29.3051	28.7621	29.6922	28.8277	27.4311	29.2383	29.0543	30.039	29.2652	29.2895	29.3431	29.6228	29.8396
E9Q7X6	E9Q7X6	Protein HEG homolog 1	Heg1	0.387217	0.0433517	6	6	5	0.853705	0.519035	0.38648	0.43631	-0.232435	0.36021	22.809	23.4629	23.6692	23.6638	24.0795	23.8887	23.6627	23.9819	24.0556	24.1001	23.8471	24.249	22.7434	22.8746	22.6803	24.2454	23.4712	23.8671	NaN	23.6638	NaN	24.0795	NaN	23.8887	22.8026	24.5228	NaN	23.9819	NaN	24.0556	23.317	24.8833	23.3911	24.3031	NaN
P01837	P01837	Ig kappa chain C region		1.09523	0.0438204	6	6	5	2.54758	1.18908	1.339	0.891495	1.17764	-0.573425	25.0249	25.0752	25.3922	26.1971	25.8319	26.0637	27.5725	26.2643	26.7311	27.0886	27.0095	25.4903	24.5311	25.5187	23.7927	26.3577	24.6266	26.1577	25.6855	26.7086	25.1307	26.5331	25.4727	26.6547	26.6134	28.5315	25.746	26.7826	26.0907	27.3716	26.6926	27.4845	26.3485	27.6706	25.7042
O88783	O88783	Coagulation factor V;Coagulation factor V heavy chain;Coagulation factor V light chain	F5	0.763565	0.043854	6	6	5	0.54744	1.17985	1.04136	1.76792	-0.103895	0.148715	26.8595	24.7635	25.8237	25.4123	26.9733	26.8651	27.4069	25.9433	26.865	27.1802	26.8694	27.0138	27.0703	26.6487	23.3403	26.1867	25.1923	26.455	25.0423	25.7822	26.5921	27.3546	26.3108	27.4194	26.9982	27.8157	24.4593	27.4274	26.1824	27.5476	26.5117	27.8487	26.1973	27.5416	26.5816
Q9QUR8	Q9QUR8	Semaphorin-7A	Sema7a	0.198138	0.0451021	6	6	5	0.4118	-0.111845	0.323135	0.237275	0.21792	0.110545	27.6232	27.4372	28.0249	28.0832	28.0633	27.9677	28.035	27.3253	28.348	28.3205	28.2812	28.0783	27.7216	27.5248	27.0992	27.7751	27.8409	28.2089	27.9508	28.2157	27.817	28.3097	27.718	28.2175	27.7839	28.286	26.8457	27.805	28.1217	28.5743	28.1003	28.5407	28.1196	28.4429	28.0574
P39038	P39038	Cadherin-4	Cdh4	0.341295	0.0464923	4	4	3	NaN	NaN	0.492	0.245445	0.28644	NaN	27.0785	NaN	27.0589	27.6026	27.1536	NaN	NaN	NaN	27.5509	27.848	27.4401	27.2802	27.0785	NaN	NaN	NaN	27.0589	NaN	27.6026	NaN	27.1536	NaN	NaN	NaN	NaN	NaN	NaN	NaN	27.3117	27.7901	27.4481	28.248	27.4401	NaN	27.2802
E9PV24	E9PV24	Fibrinogen alpha chain;Fibrinopeptide A;Fibrinogen alpha chain	Fga	0.703095	0.0464968	6	6	5	0.98273	1.51166	0.74795	1.06487	0.239315	-0.32795	28.9813	26.519	27.2565	26.226	27.1263	27.5599	29.964	28.0307	28.0044	27.2909	27.3657	27.232	29.0101	28.9525	25.7733	27.2648	26.8833	27.6297	26.1039	26.3482	26.7348	27.5179	27.0146	28.1053	29.6683	30.2598	27.007	29.0544	27.862	28.1469	26.9468	27.635	27.2256	27.5057	27.0132
Q62000	Q62000	Mimecan	Ogn	0.86908	0.0469735	6	6	5	0.77628	-0.25523	1.262	2.18176	0.51099	0.73868	26.7829	25.9949	26.4263	26.048	26.9639	26.9993	27.5592	25.7397	27.6883	28.2298	27.4749	27.738	27.1197	26.446	25.1035	26.8864	26.2816	26.571	25.8661	26.23	26.7157	27.2121	26.7062	27.2925	27.3796	27.7387	24.1031	27.3762	27.5419	27.8347	27.8409	28.6187	27.2723	27.6774	27.4637
Q99J85	Q99J85	Neuronal pentraxin receptor	Nptxr	0.597018	0.0472571	6	6	5	0.981615	0.91473	0.616305	1.12005	0.33785	-0.388435	26.299	25.8516	26.9419	26.7899	26.9611	26.9797	27.2806	26.7663	27.5582	27.91	27.299	26.5913	26.2872	26.3108	25.3828	26.3203	26.615	27.2688	26.6085	26.9714	26.5032	27.419	26.5282	27.4313	27.0475	27.5137	26.2615	27.2711	27.0255	28.0909	27.3589	28.461	26.6748	27.9231	26.7584
O08677;CON__P01045-1;CON__Q2KJ62;CON__P01044-1	O08677	Kininogen-1;Kininogen-1 heavy chain;Bradykinin;Kininogen-1 light chain	Kng1	0.492472	0.0483204	6	6	5	1.03266	0.50759	0.7169	0.63736	0.408625	-0.3483	29.8959	29.2501	29.8546	29.6762	29.8076	30.0925	30.9285	29.7577	30.5715	30.3135	30.2162	29.7442	29.9338	29.8579	28.2968	30.2034	29.4734	30.2358	29.5622	29.7901	29.544	30.0712	29.6057	30.5793	30.4434	31.4137	29.1727	30.3427	30.067	31.076	30.0907	30.5364	29.9873	30.4452	29.9699
B1AXV0	B1AXV0	DOMON domain-containing protein FRRS1L	Frrs1l	0.454685	0.0495958	6	6	5	0.670485	-0.05246	0.86507	0.96004	0.217425	0.06755	24.1293	24.3234	24.333	24.1806	24.4247	24.5018	24.7998	24.271	25.1981	25.1406	24.6421	24.5694	24.0071	24.2516	24.3018	24.3451	23.9475	24.7184	24.1806	NaN	24.6188	24.2305	24.3443	24.6594	24.7998	NaN	24.3117	24.2303	25.2793	25.1168	24.5186	25.7626	24.0955	25.1886	24.1663
Q8R555	Q8R555	Cartilage acidic protein 1	Crtac1	0.261942	0.0496237	6	6	5	0.25557	-0.042855	0.15445	0.393795	0.67645	0.134245	25.8087	25.5581	25.9903	25.8901	25.5515	25.8151	26.0642	25.5152	26.1448	26.2839	26.2279	25.9493	25.8602	25.7571	24.8772	26.239	25.8746	26.106	25.7469	26.0333	25.1658	25.9371	25.3267	26.3035	25.757	26.3714	24.5808	26.4496	25.6813	26.6082	25.7788	26.7889	25.5523	26.9036	25.847
P32261;CON__P41361	P32261	Antithrombin-III	Serpinc1	0.399918	0.0512477	6	6	5	0.977355	0.480335	0.365055	0.59527	0.099325	-0.117835	29.951	29.5956	30.2215	29.5425	30.2013	30.3393	30.9284	30.0759	30.5865	30.1377	30.3006	30.2214	29.917	29.9851	28.5576	30.6336	29.8701	30.5728	29.2675	29.8175	29.6882	30.7143	29.8908	30.7878	30.531	31.3258	28.9969	31.1549	30.062	31.111	29.7088	30.5666	29.8626	30.7385	30.1527
Q60673	Q60673	Receptor-type tyrosine-protein phosphatase-like N	Ptprn	0.681501	0.0534087	6	6	5	1.2631	-0.52608	1.13789	1.08812	0.595635	0.53034	22.8769	22.4521	23.4308	23.1514	23.7846	23.0799	24.14	21.926	24.5687	24.2395	24.3803	23.6102	23.2814	22.4725	21.1378	23.7664	22.9302	23.9314	22.7213	23.5814	23.5071	24.0622	23.0607	23.099	23.8055	24.4746	21.5926	22.2594	24.2953	24.8421	23.6708	24.8082	23.8833	24.8772	22.7853
P15116	P15116	Cadherin-2	Cdh2	0.411055	0.0548735	6	6	4	0.93511	-0.11694	0.434305	0.629205	0.59649	-0.01184	28.2415	27.9744	29.0757	28.9825	28.9791	28.9905	29.1766	27.8575	29.51	29.6117	29.5756	28.9787	28.2545	28.2285	26.6707	29.2781	28.3935	29.7579	28.3071	29.6579	28.3065	29.6518	28.335	29.6459	28.5956	29.7577	26.684	29.0309	28.7572	30.2628	28.9037	30.3197	28.8935	30.2578	28.5005
P01864;P01863;P01865	P01864	Ig gamma-2A chain C region secreted form		1.20369	0.0548997	6	6	5	1.33876	2.77296	1.45374	0.158275	1.96153	-0.463105	25.7447	24.0295	25.4859	28.114	26.7371	25.9997	27.0834	26.8025	26.9396	28.2723	28.6987	25.5366	25.0185	26.4708	23.1122	24.9469	25.0053	25.9664	27.6491	28.5789	26.1913	27.283	25.8946	26.1048	26.2305	27.9364	25.2511	28.3538	26.4187	27.4606	28.4033	28.1412	28.0536	29.3437	26.0623
Q9EPU5	Q9EPU5	Tumor necrosis factor receptor superfamily member 21	Tnfrsf21	0.372948	0.055525	6	6	5	0.92713	0.677885	-0.076415	0.127805	0.301605	0.279675	24.8863	25.2086	25.7616	25.7188	25.3275	25.518	25.8134	25.8864	25.6852	25.8466	25.6291	25.7976	24.8883	24.8842	24.9798	25.4373	25.7388	25.7844	25.7434	25.6941	25.2986	25.3565	25.4346	25.6013	25.7181	25.9086	25.8503	25.9226	25.7229	25.6475	25.8075	25.8857	25.6556	25.6026	25.7044
Q62179	Q62179	Semaphorin-4B	Sema4b	0.576337	0.0555908	5	6	5	1.36097	NaN	0.230965	0.440655	0.16972	0.679375	22.3892	NaN	23.1128	23.0652	23.0338	22.7469	23.7502	22.5602	23.3437	23.5059	23.2035	23.4263	22.6367	22.1417	NaN	NaN	23.066	23.1595	23.1984	22.9321	22.8684	23.1991	22.7469	NaN	23.834	23.6663	22.4122	22.7083	23.26	23.4275	23.4325	23.5792	23.1019	23.3051	23.153
O09159	O09159	Lysosomal alpha-mannosidase	Man2b1	0.183793	0.055952	6	6	5	0.10125	0.14699	-0.046685	0.268685	0.491465	0.14105	25.021	25.7785	25.7588	25.5985	25.2475	25.5604	25.1223	25.9255	25.7121	25.8671	25.739	25.7014	24.7151	25.3269	25.3238	26.2332	25.4538	26.0638	25.4938	25.7031	24.8784	25.6167	25.2758	25.845	24.7162	25.5284	25.067	26.7839	25.2015	26.2227	25.5472	26.1871	25.366	26.112	25.7014
Q60648	Q60648	Ganglioside GM2 activator	Gm2a	0.547563	0.0620642	6	6	5	0.592815	0.109645	0.934605	1.32955	0.554775	-0.23601	28.7192	28.8813	28.8572	28.4266	28.9334	28.9211	29.312	28.9909	29.7918	29.7561	29.4882	28.6851	28.4994	28.9389	28.3223	29.4402	28.4367	29.2777	28.1837	28.6695	28.4643	29.4024	28.4856	29.3565	28.7978	29.8261	28.1414	29.8405	29.2711	30.3126	29.2393	30.273	28.9374	30.0389	28.8435
Q03137	Q03137	Ephrin type-A receptor 4	Epha4	0.481942	0.0622378	6	6	5	0.81624	0.510795	0.34331	1.14857	0.386105	-0.313365	24.8995	24.6751	25.6603	25.2738	25.4918	25.9374	25.7158	25.1859	26.0036	26.4224	25.878	25.624	24.2874	25.5117	23.3636	25.9866	25.5212	25.7993	25.2337	25.3139	25.0206	25.9631	25.2302	26.6446	24.8646	26.5669	23.7853	26.5865	25.3163	26.6909	25.7415	27.1032	25.5678	26.1881	25.3159
Q8BWP8	Q8BWP8	Beta-1,4-glucuronyltransferase 1	B4gat1	0.451512	0.063325	6	6	4	0.96694	-0.071995	0.22064	0.922635	0.68157	-0.010715	25.8524	25.9911	26.3675	26.3513	26.3237	26.56	26.8193	25.9191	26.5882	27.2739	27.0053	26.5493	25.8085	25.8963	25.4006	26.5816	25.9222	26.8129	25.9529	26.7497	25.6798	26.9676	25.9711	27.1489	26.261	27.3777	25.2186	26.6196	26.2526	26.9237	26.9286	27.6192	26.3391	27.6715	26.522
P01027;CON__Q2UVX4	P01027	Complement C3;Complement C3 beta chain;C3-beta-c;Complement C3 alpha chain;C3a anaphylatoxin;Acylation stimulating protein;Complement C3b alpha chain;Complement C3c alpha chain fragment 1;Complement C3dg fragment;Complement C3g fragment;Complement C3d fragment;Complement C3f fragment;Complement C3c alpha chain fragment 2	C3	0.308472	0.0646641	6	6	4	0.5282	0.73504	0.308715	0.39704	-0.015535	-0.10263	32.2395	31.3853	31.5023	30.9409	31.4049	31.4173	32.7677	32.1203	31.811	31.338	31.3893	31.3147	32.0855	32.3935	30.9037	31.8669	31.1317	31.8729	30.6707	31.2112	30.9513	31.8585	30.9611	31.8735	32.3178	33.2177	31.1569	33.0838	31.3841	32.2379	30.9368	31.7392	30.8547	31.9239	31.1042
P40142	P40142	Transketolase	Tkt	0.591179	0.0662373	5	6	5	0.081205	1.25135	1.06072	0.32214	0.24048	NaN	22.7101	21.9143	20.7638	21.7674	23.6364	NaN	22.7913	23.1656	21.8245	22.0896	23.8769	21.5042	21.9983	23.4219	NaN	21.9143	20.7638	NaN	21.3733	22.1616	22.486	24.7869	NaN	NaN	22.0077	23.5749	NaN	23.1656	21.3136	22.3354	NaN	22.0896	NaN	23.8769	NaN
Q8BPB5	Q8BPB5	EGF-containing fibulin-like extracellular matrix protein 1	Efemp1	0.553722	0.0693749	6	6	5	0.790885	-0.432545	0.751215	1.34481	0.36531	0.50266	26.3448	26.6259	26.8871	26.5187	26.7933	26.8983	27.1357	26.1934	27.6384	27.8635	27.1586	27.401	26.4214	26.2683	25.932	27.3199	26.5304	27.2439	26.403	26.6344	26.3539	27.2326	26.4839	27.3128	26.8214	27.45	25.2377	27.1491	27.1385	28.1382	27.3878	28.3392	26.8258	27.4914	27.1318
P26350	P26350	Prothymosin alpha;Prothymosin alpha, N-terminally processed;Thymosin alpha	Ptma	1.34226	0.0700118	6	6	4	1.75073	2.8377	1.86275	-0.512775	-0.350335	2.46549	24.5262	22.964	23.0372	23.9891	25.9423	23.119	26.277	25.8017	24.8999	23.4763	25.5919	25.5845	24.9811	24.0714	22.5848	23.3433	23.173	22.9014	24.4316	23.5465	25.5795	26.305	23.1493	23.0887	26.3919	26.162	26.5162	25.0873	25.2478	24.552	23.6321	23.3205	25.4333	25.7506	25.4344
Q63912	Q63912	Oligodendrocyte-myelin glycoprotein	Omg	0.734225	0.0706354	6	6	5	1.37927	0.72096	-0.533385	1.18586	0.17844	1.4742	24.7154	24.6398	25.3468	25.0797	25.1879	24.5768	26.0947	25.3608	24.8134	26.2656	25.3663	26.051	24.5204	24.9104	23.7189	25.5607	25.0907	25.6028	25.0797	NaN	25.1879	NaN	24.5768	NaN	25.8487	26.3407	24.7357	25.9859	24.8134	NaN	26.2656	NaN	25.3663	NaN	26.051
P02468	P02468	Laminin subunit gamma-1	Lamc1	0.416444	0.0733757	6	6	5	0.80606	0.73193	0.051715	0.707905	0.51883	-0.317775	23.1605	24.1054	24.5642	24.0769	24.2801	24.1982	23.9665	24.8374	24.6159	24.7848	24.799	23.8804	22.3416	23.9794	22.8548	25.356	23.9947	25.1337	23.3568	24.797	23.2194	25.3409	23.3805	25.0159	22.8312	25.1019	NaN	24.8374	23.6534	25.5785	23.9023	25.6673	24.0841	25.5139	23.7682
Q6P9K9	Q6P9K9	Neurexin-3	Nrxn3	0.512148	0.0743066	6	6	5	1.22565	-0.21969	0.34792	1.02048	0.64226	0.056275	25.356	25.5241	26.3634	26.0097	25.976	26.4667	26.5816	25.3044	26.7113	27.0302	26.6183	26.523	25.4803	25.2316	24.8669	26.1813	26.3176	26.4092	26.2571	25.7623	25.606	26.346	26.2434	26.6901	26.1318	27.0314	24.5503	26.0585	26.1172	27.3054	26.7102	27.3502	26.0577	27.1788	26.5799
O88593	O88593	Peptidoglycan recognition protein 1	Pglyrp1	0.498868	0.0745314	6	6	5	0.814155	1.31557	0.01215	0.21138	0.72519	-0.08524	24.4884	23.3893	25.6452	25.6748	25.4805	25.3515	25.3026	24.7049	25.6574	25.8861	26.2057	25.2662	24.5776	24.3992	23.3893	NaN	25.6452	NaN	25.6748	NaN	25.4805	NaN	25.3515	NaN	24.4109	26.1942	23.3966	26.0131	25.6574	NaN	25.8861	NaN	25.6754	26.7361	25.2662
Q00493	Q00493	Carboxypeptidase E	Cpe	0.405933	0.0746227	6	6	5	0.812185	0.735955	0.45467	0.60356	0.21589	-0.38666	27.9205	27.2236	28.0653	28.3128	28.4037	28.1278	28.7327	27.9596	28.52	28.9163	28.6196	27.7411	27.4103	28.4308	26.548	27.8992	27.7414	28.3892	27.7701	28.8555	27.908	28.8993	27.6883	28.5672	28.3069	29.1586	26.9772	28.942	28.1414	28.8986	28.5856	29.2471	28.2326	29.0065	27.9373
P98086	P98086	Complement C1q subcomponent subunit A	C1qa	0.210213	0.0749561	6	5	5	0.319455	NaN	0.488525	0.173305	0.00205	0.06773	24.8859	25.2136	25.2848	25.1637	25.2476	25.0556	25.2054	NaN	25.7733	25.337	25.2496	25.1234	24.7783	24.9935	25.3423	25.0849	25.0957	25.4739	25.1843	25.1431	25.0624	25.4327	24.8446	25.2667	25.0669	25.3439	NaN	NaN	25.3875	26.1592	25.2913	25.3827	25.1051	25.3941	24.8827
Q91VU0	Q91VU0	Protein FAM3C	Fam3c	0.574838	0.0754326	6	6	5	1.02774	0.72857	0.60057	1.31883	0.239955	-0.466635	26.2888	26.4167	26.6875	26.2923	26.7696	26.9183	27.3166	27.1453	27.2881	27.6111	27.0096	26.4517	26.2726	26.305	25.6939	27.1395	26.5505	26.8246	26.2127	26.372	26.0692	27.47	26.6811	27.1556	26.9851	27.648	26.678	27.6125	26.4351	28.1411	27.0242	28.1981	26.8889	27.1303	26.0552
Q9JMB8	Q9JMB8	Contactin-6	Cntn6	0.267055	0.0755909	3	3	3	NaN	NaN	0.26735	0.401855	0.13196	NaN	NaN	NaN	24.3492	23.7935	24.2371	NaN	NaN	NaN	24.6165	24.1954	24.3691	NaN	NaN	NaN	NaN	NaN	NaN	24.3492	NaN	23.7935	NaN	24.2371	NaN	NaN	NaN	NaN	NaN	NaN	NaN	24.6165	23.6662	24.7245	NaN	24.3691	NaN
Q03157	Q03157	Amyloid-like protein 1;C30	Aplp1	0.404417	0.0759684	6	6	5	0.95281	0.00793	0.414015	0.929555	0.14858	-0.02639	29.4975	29.7712	30.1475	29.9977	29.9439	30.3835	30.4503	29.7791	30.5615	30.9272	30.0925	30.3571	29.8269	29.1681	29.2983	30.2441	30.3242	29.9708	29.9795	30.0159	29.8877	30.0001	30.3302	30.4368	30.4349	30.4657	29.4405	30.1178	30.5048	30.6182	30.7846	31.0699	30.0816	30.1034	30.308
P01872	P01872	Ig mu chain C region	Ighm	1.70448	0.0768228	6	6	5	1.69714	5.23492	1.73195	0.802385	1.03178	-0.27126	27.2954	24.1367	24.6069	25.2012	25.8514	26.1862	28.9925	29.3716	26.3389	26.0036	26.8832	25.9149	26.9797	27.6111	NaN	24.1367	23.9453	25.2686	24.6506	25.7518	25.3812	26.3216	26.1643	26.2081	28.1984	29.7867	28.6588	30.0845	25.6021	27.0757	25.233	26.7742	26.3605	27.4058	25.9149
Q91ZX7	Q91ZX7	Prolow-density lipoprotein receptor-related protein 1;Low-density lipoprotein receptor-related protein 1 85 kDa subunit;Low-density lipoprotein receptor-related protein 1 515 kDa subunit;Low-density lipoprotein receptor-related protein 1 intracellular domain	Lrp1	0.387182	0.077032	6	6	5	0.22915	0.721685	-0.19778	0.45975	0.12446	0.985825	25.0248	24.7382	25.3624	25.2436	25.2569	25.1578	25.254	25.4599	25.1647	25.7034	25.3813	26.1436	24.5719	25.4778	24.1189	25.3575	25.1573	25.5676	25.2411	25.2461	25.0698	25.444	NaN	25.1578	24.5698	25.9382	24.5124	26.4073	25.0204	25.3089	25.5203	25.8864	24.9813	25.7813	25.9138
Q8K182	Q8K182	Complement component C8 alpha chain	C8a	0.400237	0.0777068	6	6	5	0.235525	0.929375	0.219785	0.986395	0.031395	-0.001055	27.4312	26.3276	26.2503	26.1629	26.6662	26.3654	27.6667	27.2569	26.47	27.1493	26.6976	26.3643	27.3816	27.4808	26.0145	26.6406	26.0067	26.4938	26.1497	26.1761	26.4231	26.9093	26.2084	26.5223	27.251	28.0825	26.6472	27.8667	26.1282	26.8119	26.8193	27.4793	26.5075	26.8877	26.0693
P20060	P20060	Beta-hexosaminidase subunit beta	Hexb	0.322907	0.0778192	6	6	5	0.87505	-0.24409	0.276595	0.39985	0.361055	0.26898	28.942	29.4193	29.8233	29.8045	29.6556	29.7816	29.8171	29.1753	30.0999	30.2044	30.0166	30.0506	29.011	28.873	28.7049	30.1338	29.4505	30.1961	29.4404	30.1687	29.1713	30.1398	29.2383	30.325	29.352	30.2821	28.458	29.8926	29.6029	30.5969	29.6717	30.737	29.5391	30.4941	29.5629
P11680	P11680	Properdin	Cfp	0.46703	0.0782616	6	6	6	0.082605	1.16056	1.09303	0.24918	0.198835	0.017965	26.1612	24.3859	23.6448	23.9803	23.9112	24.1581	26.2438	25.5464	24.7378	24.2295	24.1101	24.1761	26.2547	26.0678	24.0014	24.7703	23.6503	23.6392	23.8784	24.0823	23.5188	24.3036	24.0357	24.2807	25.9298	26.5578	25.0709	26.022	24.4904	24.9851	24.0267	24.4323	23.8038	24.4163	23.7533
P55066	P55066	Neurocan core protein	Ncan	0.347297	0.0816899	6	6	5	0.22191	0.34281	0.432085	1.00894	0.278335	-0.200305	24.3141	24.1765	24.7331	24.7355	24.8439	24.747	24.536	24.5193	25.1652	25.7445	25.1222	24.5467	24.0734	24.5548	23.4315	24.9216	24.3961	25.0702	24.5071	24.964	24.5029	25.1848	24.3087	25.1853	23.8782	25.1938	23.1391	25.8996	24.2334	26.0971	25.5723	25.9167	24.7735	25.4709	24.3986
Q06335	Q06335	Amyloid-like protein 2	Aplp2	0.426071	0.0824827	6	6	5	0.80961	-0.442355	0.557345	0.77331	0.675175	0.18334	28.0421	27.7776	28.6221	28.3981	28.372	28.6308	28.8517	27.3352	29.1794	29.1714	29.0472	28.8142	28.1684	27.9158	27.2113	28.3439	28.5778	28.6664	28.0323	28.764	28.0137	28.7302	28.4311	28.8306	28.4639	29.2395	26.0677	28.6028	28.8641	29.4948	28.9033	29.4396	28.7915	29.3028	28.6393
O89017	O89017	Legumain	Lgmn	0.274357	0.0826874	6	6	5	0.60545	-0.200165	0.238925	0.362975	0.57822	0.060735	23.7446	23.958	24.2563	24.5074	24.081	24.4114	24.35	23.7579	24.4952	24.8704	24.6592	24.4721	23.9308	23.5584	23.4251	24.491	24.1519	24.3606	24.518	24.4969	23.7336	24.4285	24.314	24.5087	24.0475	24.6525	22.7756	24.7401	24.3179	24.6725	24.7183	25.0225	24.2062	25.1123	24.4721
P17183	P17183	Gamma-enolase	Eno2	0.634027	0.08303	6	6	5	0.9876	1.88278	0.270195	0.46321	-0.187325	0.387705	24.3724	24.0593	24.6925	24.4184	25.0967	24.6493	25.36	25.942	24.9627	24.8816	24.9094	25.037	23.7722	24.9726	23.5124	24.6061	24.1908	25.1943	23.413	25.4238	24.4082	25.7852	23.7707	25.5279	NaN	25.36	NaN	25.942	23.9073	26.0181	23.8616	25.9017	24.181	25.6377	24.6928
P11276	P11276	Fibronectin;Anastellin	Fn1	0.286163	0.0854703	6	6	5	0.502495	0.09366	-0.229715	0.690275	0.43011	0.230155	29.5354	29.3912	30.0789	29.5104	29.6258	29.7308	30.0379	29.4848	29.8492	30.2006	30.0559	29.961	29.2309	29.8399	28.669	30.1133	29.6407	30.5171	29.1272	29.8935	29.2258	30.0258	29.2467	30.2149	29.4932	30.5826	28.3158	30.6539	29.3039	30.3945	29.5862	30.815	29.6446	30.4672	29.7451
Q99N28	Q99N28	Cell adhesion molecule 3	Cadm3	0.41391	0.086183	5	5	4	NaN	0.020715	0.504995	0.32494	0.80499	NaN	NaN	24.3288	24.8422	25.0335	24.7886	24.8241	24.3649	24.3495	25.3472	25.3584	25.5936	NaN	NaN	NaN	23.7164	24.9413	NaN	24.8422	NaN	25.0335	NaN	24.7886	NaN	24.8241	23.7043	25.0255	23.762	24.9371	25.3249	25.3696	25.1401	25.5768	25.5658	25.6214	NaN
Q61129	Q61129	Complement factor I;Complement factor I heavy chain;Complement factor I light chain	Cfi	0.516317	0.0870154	6	6	5	0.75451	1.47432	0.737665	0.158615	0.158065	-0.18527	27.7095	26.4377	26.8709	27.0567	27.1706	27.6441	28.4641	27.912	27.6086	27.2153	27.3287	27.4588	27.6359	27.7832	25.6634	27.212	26.475	27.2668	26.8141	27.2993	26.9554	27.3858	27.3152	27.973	28.2064	28.7217	27.6374	28.1866	26.9446	28.2725	26.7002	27.7305	27.1583	27.4991	27.1703
O88947	O88947	Coagulation factor X;Factor X light chain;Factor X heavy chain;Activated factor Xa heavy chain	F10	0.643498	0.0873601	6	6	4	1.27616	1.5641	0.87891	-0.149115	0.55358	-0.26265	25.5656	24.4089	24.3929	24.7115	24.537	24.7779	26.8418	25.973	25.2718	24.5624	25.0906	24.5152	25.784	25.3472	23.8866	24.9312	24.4151	24.3706	24.097	25.3261	23.9041	25.1699	24.563	24.9927	26.5717	27.1119	25.2426	26.7035	24.4797	26.0638	24.4481	24.6767	24.6269	25.5543	24.184
Q8CIF4	Q8CIF4	Biotinidase	Btd	0.219664	0.0897363	6	6	5	0.307975	0.676405	0.03054	0.060785	0.24637	-0.00409	24.7037	24.2337	24.673	24.6499	24.5188	24.879	25.0117	24.9101	24.7035	24.7107	24.7652	24.8749	24.7012	24.7063	23.9541	24.5133	24.4147	24.9312	24.5445	24.7553	24.3276	24.7101	24.5476	25.2103	24.7249	25.2985	NaN	24.9101	24.5113	24.8957	NaN	24.7107	24.351	25.1794	24.7639
Q8K2I4	Q8K2I4	Beta-mannosidase	Manba	0.318745	0.0906861	4	6	4	0.6323	NaN	0.0281	NaN	0.21231	0.40227	23.1985	NaN	23.6109	NaN	23.4406	23.2354	23.8308	23.8165	23.639	23.8169	23.6529	23.6377	NaN	23.1985	NaN	NaN	NaN	23.6109	NaN	NaN	NaN	23.4406	23.2354	NaN	NaN	23.8308	NaN	23.8165	NaN	23.639	NaN	23.8169	NaN	23.6529	NaN
Q9D358	Q9D358	Low molecular weight phosphotyrosine protein phosphatase	Acp1	0.673409	0.0928186	5	4	4	0.277565	1.2937	0.97968	NaN	0.14269	NaN	22.367	21.8556	21.5157	21.6556	22.7757	NaN	22.6445	23.1493	22.4954	NaN	22.9184	NaN	21.8291	22.9048	NaN	21.8556	NaN	21.5157	NaN	21.6556	NaN	22.7757	NaN	NaN	NaN	22.6445	21.2244	25.0743	NaN	22.4954	NaN	NaN	NaN	22.9184	NaN
Q9R098;CON__ENSEMBL:ENSBTAP00000023055	Q9R098	Hepatocyte growth factor activator;Hepatocyte growth factor activator short chain;Hepatocyte growth factor activator long chain	Hgfac	0.426814	0.0948362	6	6	4	0.79583	1.24034	0.42902	-0.028585	0.16382	-0.03954	25.4242	24.5587	24.6908	24.5018	24.83	24.8886	26.22	25.7991	25.1199	24.4732	24.9938	24.8491	25.5022	25.3461	24.2748	24.8426	24.415	24.9667	24.1157	24.8879	24.5314	25.1286	24.3838	25.3934	25.8275	26.6125	25.4806	26.1175	24.7828	25.4569	23.9557	24.9907	24.5488	25.4388	24.736
Q9EPL2	Q9EPL2	Calsyntenin-1;Soluble Alc-alpha;CTF1-alpha	Clstn1	0.337017	0.097049	6	6	4	0.56808	-0.059245	-0.139045	0.928735	0.23621	0.487365	27.5437	27.6233	28.3749	27.7426	28.008	28.1132	28.1118	27.5641	28.2359	28.6714	28.2442	28.6006	27.4352	27.6523	27.0498	28.1968	28.0764	28.6734	27.5025	27.9828	27.6178	28.3981	27.657	28.5694	27.6301	28.5935	26.6451	28.483	27.9146	28.5571	28.2383	29.1045	27.7542	28.7341	28.3774
Q8K0E8;CON__P02676	Q8K0E8	Fibrinogen beta chain;Fibrinopeptide B;Fibrinogen beta chain	Fgb	0.698405	0.100359	6	6	5	0.966865	1.24119	0.92968	1.2391	0.814565	-1.00097	28.6307	26.4655	26.8644	26.0994	26.5725	27.3277	29.5975	27.7067	27.7941	27.3385	27.3871	26.3267	28.4586	28.8027	25.8845	27.0465	26.3598	27.369	26.159	26.0397	26.2561	26.8889	26.9864	27.6689	29.388	29.8071	26.6212	28.7922	27.3968	28.1914	26.9388	27.7382	26.8374	27.9367	26.7153
Q7TMJ8	Q7TMJ8	Phosphoinositide-3-kinase-interacting protein 1	Pik3ip1	0.388861	0.102483	6	6	5	-0.17733	0.26736	0.525065	1.20599	0.45848	0.0536	26.4352	26.6353	26.5715	26.3434	26.4533	26.7494	26.2579	26.9027	27.0965	27.5494	26.9118	26.803	26.4474	26.423	26.5159	26.7548	26.4809	26.6621	25.8761	26.8107	26.4271	26.4796	26.7016	26.7971	25.335	27.1807	26.5973	27.2081	27.0951	27.098	NaN	27.5494	26.7784	27.0452	26.5702
P45700	P45700	Mannosyl-oligosaccharide 1,2-alpha-mannosidase IA	Man1a1	0.210087	0.102541	6	6	5	0.261335	0.69981	0.04431	0.106655	-0.012375	0.16079	24.6029	24.5394	25.0583	25.0916	25.3695	24.9197	24.8643	25.2392	25.1026	25.1983	25.3572	25.0805	24.8928	24.3131	23.821	25.2578	NaN	25.0583	24.6022	25.581	25.2452	25.4939	24.542	25.2973	23.7339	25.9947	NaN	25.2392	24.8028	25.4023	NaN	25.1983	24.6476	26.0667	24.6593
P08226;Q8VHG0	P08226	Apolipoprotein E	Apoe	0.565931	0.103437	6	6	5	1.4764	-0.494785	0.286445	1.15901	0.61163	0.356875	32.902	33.0777	34.08	33.6678	33.7987	34.0334	34.3784	32.5829	34.3664	34.8268	34.4104	34.3903	33.1482	32.6558	32.127	34.0283	33.7755	34.3845	33.368	33.9676	33.3943	34.2031	33.5722	34.4946	34.0806	34.6763	31.7044	33.4614	34.014	34.7189	34.4194	35.2342	34.0403	34.7804	34.2028
P28665;P28666;B2KFW1	P28665	Murinoglobulin-1	Mug1	0.522165	0.103606	6	6	5	0.742735	1.47496	0.34177	0.81648	0.16744	-0.410395	31.2358	29.8315	30.0444	29.0182	30.141	30.1921	31.9785	31.3065	30.3862	29.8347	30.3085	29.7817	31.396	31.0756	29.215	30.448	29.6884	30.4004	28.7084	29.328	29.7368	30.5453	29.8146	30.5695	31.6808	32.2762	30.416	32.1969	30.0243	30.748	29.3838	30.2856	30.0368	30.5801	29.7356
Q9R118	Q9R118	Serine protease HTRA1	Htra1	0.429771	0.104568	6	6	5	0.48153	-0.504505	0.28571	0.64114	0.57277	1.10198	23.8253	24.2543	24.2696	24.0289	23.9399	23.6804	24.3068	23.7498	24.5553	24.6701	24.5127	24.7823	23.5134	24.1372	24.0798	24.4289	24.2299	24.3092	24.0289	NaN	NaN	23.9399	NaN	23.6804	23.9217	24.6919	NaN	23.7498	24.2317	24.8789	24.2008	25.1393	24.2858	24.7396	24.6216
Q8CFV4	Q8CFV4	Neuritin	Nrn1	0.554279	0.106928	6	6	4	1.75378	0.73921	-0.08756	0.7525	0.197805	-0.03006	22.8137	23.7654	23.9153	23.6625	23.9062	23.4326	24.5674	24.5046	23.8278	24.415	24.104	23.4025	NaN	22.8137	NaN	23.7654	NaN	23.9153	23.5256	23.7993	23.8839	23.9284	23.1113	23.7538	NaN	24.5674	NaN	24.5046	23.4989	24.1567	23.8837	24.9462	23.8911	24.3169	23.4025
Q7TQA1	Q7TQA1	Immunoglobulin superfamily member 1	Igsf1	0.21599	0.107154	5	5	5	NaN	0.156885	0.003905	0.616855	0.14648	0.155825	NaN	23.4093	23.6038	23.2031	23.6713	23.5707	NaN	23.5661	23.6077	23.8199	23.8178	23.7265	NaN	NaN	23.4093	NaN	23.575	23.6327	23.2031	NaN	23.5579	23.7848	23.4153	23.7261	NaN	NaN	22.8285	24.3038	23.6077	NaN	23.7952	23.8446	23.6972	23.9384	23.612
P04247	P04247	Myoglobin	Mb	2.12018	0.108168	6	6	5	2.73241	4.71576	5.20913	-1.78669	1.45476	0.39572	25.2172	23.375	23.4966	25.1162	25.2179	26.3993	27.9496	28.0908	28.7058	23.3295	26.6727	26.7951	25.7898	24.6447	23.1772	23.5728	24.0604	22.9329	25.3358	24.8966	24.9998	25.4361	26.4651	26.3336	28.6079	27.2914	28.9296	27.252	29.372	28.0396	23.5387	23.1203	27.3997	25.9457	26.5079
P16092	P16092	Fibroblast growth factor receptor 1	Fgfr1	0.281414	0.108763	6	6	5	0.702505	-0.099555	0.013835	0.392635	0.66515	0.013915	23.5991	24.3408	25.181	24.8796	24.6286	24.5676	24.3016	24.2413	25.1948	25.2722	25.2938	24.5815	23.5472	23.651	23.9789	24.7027	24.7398	25.6222	24.6818	25.0773	24.376	24.8813	24.36	24.7752	23.4541	25.1491	23.535	24.9475	24.8163	25.5733	25.0492	25.4952	24.9789	25.6086	24.5443
Q8BH27	Q8BH27	Multiple epidermal growth factor-like domains protein 9	Megf9	0.317422	0.110435	6	6	5	0.13413	0.06678	-0.18526	0.544375	0.948705	0.3958	22.2206	22.4471	22.5714	22.3713	21.9487	22.3173	22.3547	22.5138	22.3861	22.9157	22.8974	22.713	NaN	22.2206	22.244	22.6501	22.532	22.6108	22.3713	NaN	21.9487	NaN	22.3173	NaN	22.3547	NaN	22.5138	NaN	22.5317	22.2406	22.8738	22.9576	22.5566	23.2382	22.713
[truncated: 983 more rows]
[truncated: 52 more columns]
