# Supplementary material for: An Improved Method for Sampling and Quantitative Protein Analytics of Cerebrospinal Fluid of Individual Mice
Source: Mol Cell Proteomics. 2025 Mar 27;24(5):100958. doi: 10.1016/j.mcpro.2025.100958 (PMC12090247; doi:10.1016/j.mcpro.2025.100958)
Supplement: Suppl Data 2R [file mmc2.xlsx]

## Sheet: Prot log10(iBAQs) & fmol -mouse
Mouse																																															log10(iBAQ) values
																																															Aging CSF collection Exp
Majority protein IDs	MW (kDa)	Gene Names	Within Calibration range	iBAQ CSF_03M_1	iBAQ CSF_03M_2	iBAQ CSF_03M_3	iBAQ CSF_03M_4	iBAQ CSF_03M_5	iBAQ CSF_03M_6	iBAQ CSF_03M_7	iBAQ CSF_03M_8	iBAQ CSF_03M_9	iBAQ CSF_06M_1	iBAQ CSF_06M_2	iBAQ CSF_06M_3	iBAQ CSF_06M_4	iBAQ CSF_06M_5	iBAQ CSF_12M_1	iBAQ CSF_12M_2	iBAQ CSF_12M_3	iBAQ CSF_12M_4	iBAQ CSF_12M_5	iBAQ CSF_R03M_1_1	iBAQ CSF_R03M_1_2	iBAQ CSF_R03M_2_1	iBAQ CSF_R03M_2_2	iBAQ CSF_R03M_3_1	iBAQ CSF_R03M_3_2	iBAQ CSF_R03M_4_1	iBAQ CSF_R03M_4_2	iBAQ CSF_R03M_5_1	iBAQ CSF_R03M_5_2	iBAQ CSF_R03M_6_1	iBAQ CSF_R03M_6_2	iBAQ CSF_R06M_1_1	iBAQ CSF_R06M_1_2	iBAQ CSF_R06M_2_1	iBAQ CSF_R06M_2_2	iBAQ CSF_R06M_3_1	iBAQ CSF_R06M_3_2	iBAQ CSF_R06M_4_1	iBAQ CSF_R06M_4_2	iBAQ CSF_R06M_5_1	iBAQ CSF_R06M_5_2	iBAQ CSF_R06M_6_1	iBAQ CSF_R06M_6_2	CSF_03M_1	CSF_03M_2	CSF_03M_3
P07724	68.692	Alb	N	3042600000	2755600000	4490700000	3770700000	4468400000	4607500000	3539800000	3567600000	2859400000	5537900000	4013500000	4580200000	4930100000	9416600000	7284800000	4191900000	4459600000	4511600000	4485800000	3182700000	3406200000	2098300000	3888300000	4174000000	4026600000	3205200000	3454100000	2953200000	4396500000	2902100000	4363100000	3459000000	5313500000	2087300000	5286800000	3847600000	5032500000	3477800000	3724500000	3139000000	4298800000	3300800000	3025000000	9.48324	9.44022	9.65231
O09114	21.066	Ptgds	N	2239500000	2374900000	2420100000	2659800000	2551600000	2467800000	2514200000	2611300000	1751100000	3362000000	2461200000	2678700000	2101500000	3476800000	3057200000	2456100000	2424900000	2293900000	3252900000	2804100000	2468000000	3216700000	4964500000	3887300000	4341000000	3296300000	3981100000	2994300000	4108500000	3413300000	4222500000	2424600000	4031700000	2748900000	5003400000	3837100000	5074400000	3063100000	4704400000	3184800000	3613500000	4067200000	4783000000	9.35015	9.37565	9.38383
P21460	15.531	Cst3	Y	484240000	1765400000	2248600000	1474900000	1695500000	1124200000	1301000000	1419400000	1477500000	2551100000	1559000000	1907900000	1789100000	2437500000	2382300000	1687400000	1868300000	1801300000	2352200000	686430000	1125500000	450600000	2027200000	1054900000	1061100000	1165700000	1142400000	821600000	1631600000	1014200000	1640200000	961810000	1775100000	299370000	1061800000	1461600000	1999800000	1386000000	1449700000	1033600000	1830000000	1184900000	333100000	8.68506	9.24684	9.35191
P08226	35.866	Apoe	Y	719700000	1089300000	1090800000	1461800000	1311600000	1042300000	908100000	1102000000	840480000	1535700000	874970000	1199200000	878450000	1899800000	1186000000	605120000	662160000	976960000	1637200000	625900000	490720000	379450000	1041600000	939920000	1218500000	629350000	928980000	717660000	1116400000	766540000	1307100000	1083800000	1612000000	353870000	987930000	1127600000	1529500000	1296000000	2173100000	1110500000	1619100000	1116600000	1533200000	8.85715	9.03715	9.03775
Q921I1	76.723	Tf	Y	358250000	646240000	753390000	795350000	618970000	662310000	532440000	631810000	407180000	1509900000	436240000	806130000	814160000	2177300000	1442700000	630260000	848240000	710720000	805450000	62083000	66347000	29574000	122910000	78724000	72246000	58850000	85955000	44568000	85427000	44414000	92815000	96707000	196690000	31651000	105780000	87601000	100840000	87717000	120810000	64246000	99778000	53650000	78184000	8.55419	8.81039	8.87702
P07309	15.776	Ttr	Y	345240000	411450000	787260000	674860000	617510000	598860000	997460000	438320000	520740000	2910900000	3140300000	3014600000	3338200000	819840000	925540000	382860000	4407900000	381310000	4393600000	555450000	630370000	253440000	479020000	476710000	451800000	263200000	601490000	226160000	379890000	378060000	443850000	280240000	593770000	43305000	543590000	340690000	616930000	400770000	393700000	290750000	441060000	440490000	401240000	8.53812	8.61432	8.89612
P07759	46.879	Serpina3k	Y	304890000	349620000	554050000	455210000	568360000	456360000	392190000	453390000	404080000	741250000	326680000	358160000	304240000	1388400000	512320000	187340000	292740000	316630000	450860000	320010000	443400000	225810000	343690000	239260000	273890000	159190000	172390000	198680000	271900000	178660000	305210000	283010000	508430000	144140000	474230000	197320000	262010000	237000000	271850000	188820000	301830000	198450000	150230000	8.48414	8.5436	8.74355
Q00623	30.615	Apoa1	Y	178270000	340170000	878440000	377240000	748340000	507780000	339770000	322520000	249640000	732770000	207510000	166140000	160620000	1722500000	1205000000	211530000	180610000	198660000	421420000	490040000	601790000	93378000	236690000	90031000	151490000	79457000	107680000	130430000	193590000	122700000	223220000	707460000	1302600000	450550000	1158000000	134110000	214650000	147580000	152880000	143590000	168110000	122540000	124170000	8.25108	8.5317	8.94371
Q91X72	51.317	Hpx	Y	206710000	713960000	476180000	625230000	467960000	351980000	294610000	335590000	273570000	477770000	221140000	300780000	286290000	856130000	768500000	356480000	301580000	256650000	413930000	104360000	138750000	60071000	171650000	133630000	224700000	144360000	194130000	85391000	176780000	87293000	135450000	103300000	237040000	33915000	221400000	97372000	150270000	113400000	213730000	75706000	143310000	94246000	96259000	8.31536	8.85367	8.67777
Q00897	45.998	Serpina1d	Y	203470000	261830000	421000000	397460000	489890000	368140000	355880000	402970000	275390000	680440000	266260000	397340000	410530000	1381300000	634410000	349750000	343120000	346640000	461490000	122480000	209460000	83032000	240570000	139100000	240420000	100540000	171200000	121760000	207490000	108680000	236130000	146150000	329300000	50621000	307250000	169570000	288690000	129230000	185470000	118780000	228780000	160180000	148220000	8.3085	8.41802	8.62428
Q9R1E6	98.884	Enpp2	Y	140540000	349790000	392560000	368110000	462350000	438100000	306270000	368260000	272820000	465420000	245940000	409800000	392450000	579130000	542570000	347920000	350900000	338230000	421160000	93736000	120880000	78945000	237600000	190960000	214290000	186630000	174000000	179550000	218600000	159520000	179920000	117180000	283830000	54882000	187540000	182740000	247550000	158430000	186700000	114660000	118170000	119150000	108380000	8.1478	8.54381	8.59391
Q06890	51.655	Clu	Y	233600000	314730000	395290000	428330000	437270000	275380000	266350000	304000000	199770000	255010000	166110000	158560000	120160000	489660000	385980000	179500000	186870000	173740000	306110000	226750000	257830000	153370000	251310000	205010000	239910000	149880000	187460000	186170000	245850000	233100000	315180000	289300000	479610000	167700000	324710000	376300000	563290000	465020000	581530000	344650000	523170000	304820000	360660000	8.36847	8.49794	8.59692
P70663	72.286	Sparcl1	Y	172390000	273830000	295300000	423990000	347260000	276260000	254590000	335300000	237710000	408840000	246930000	332020000	260580000	629450000	343220000	234740000	277480000	269390000	488250000	176120000	119120000	123120000	277630000	231920000	230330000	206230000	139300000	160600000	219510000	177820000	239480000	208170000	262700000	212730000	161310000	309500000	313620000	366490000	356250000	250020000	320870000	322760000	305580000	8.23651	8.43748	8.47026
Q00898	45.891	Serpina1e	Y	188950000	202870000	425580000	311760000	434480000	245450000	312720000	282640000	224900000	245560000	59489000	94566000	14006000	291990000	35042000	21560000	61604000	40021000	135040000	193230000	133020000	84348000	157330000	75782000	71757000	201880000	294330000	117690000	113030000	67783000	110490000	68268000	147740000	21253000	160870000	27220000	49531000	181620000	290030000	56664000	108790000	17397000	16395000	8.27635	8.30722	8.62898
P11859	51.99	Agt	Y	280740000	339140000	399360000	338280000	300590000	254590000	202410000	217620000	202390000	384280000	196400000	354770000	272140000	462060000	446470000	261630000	340320000	295360000	389070000	27399000	50324000	16646000	43383000	55147000	17481000	29550000	64145000	32757000	65597000	26062000	69340000	33019000	70420000	12291000	119470000	60071000	77221000	67959000	101750000	43757000	19827000	21415000	8799500	8.4483	8.53038	8.60136
P29699	37.325	Ahsg	Y	53953000	266940000	344930000	221750000	204660000	160570000	205130000	201490000	153420000	261330000	101600000	175230000	80882000	634630000	435640000	92580000	112870000	119160000	237230000	79656000	97642000	29668000	105210000	76016000	56358000	41562000	132330000	61376000	92096000	56418000	89830000	121070000	154420000	46693000	172430000	87025000	136650000	69086000	161620000	77526000	178380000	60267000	103450000	7.73202	8.42641	8.53773
Q7TSG5	60.323	Sh3d21	Y	131450000	180010000	173110000	187270000	164970000	193500000	149130000	176980000	199650000	197280000	141820000	153800000	189390000	181890000	148290000	166330000	181030000	252380000	164370000	85985000	176520000	71529000	11545000	150280000	15583000	144530000	37350	149900000	2520100	85669000	10550000	29230000	15105000	57882000	9279400	223000000	12573000	163680000	237600	136750000	6592300	102880000	199010	8.11876	8.2553	8.23832
P21614	53.6	Gc	Y	106640000	165050000	223690000	144940000	216020000	201180000	140050000	189050000	128400000	359740000	150070000	194800000	203810000	712900000	536860000	178900000	180840000	174350000	283900000	154520000	167650000	79496000	235810000	89254000	170250000	60334000	115280000	78205000	138640000	103530000	202470000	173140000	282680000	78268000	224930000	134890000	214630000	79328000	166340000	98716000	206690000	115110000	157060000	8.02792	8.21762	8.34965
P06728	45.029	Apoa4	Y	100140000	132880000	246850000	188020000	174820000	170560000	113760000	132170000	113040000	108770000	55225000	52896000	49541000	356080000	230200000	80178000	64054000	61477000	97488000	77012000	93683000	38527000	98437000	56768000	84783000	52897000	89427000	47506000	85342000	46383000	84650000	111970000	234210000	47939000	132780000	69566000	140250000	74454000	143500000	73550000	128140000	73958000	59215000	8.00061	8.12346	8.39243
Q9QXV0	27.27	Pcsk1n	Y	93850000	166850000	233350000	204800000	182240000	122630000	93266000	156600000	101630000	101160000	48892000	55007000	60175000	73524000	115360000	69874000	73206000	109460000	146380000	61024000	38151000	25725000	67185000	43710000	70958000	26712000	30673000	57014000	100440000	66152000	76632000	147930000	222700000	54849000	71310000	81653000	132460000	94767000	147190000	88827000	125950000	99131000	114310000	7.97243	8.22233	8.36801
Q60648	20.824	Gm2a	Y	83834000	139470000	136250000	167640000	144330000	120110000	138240000	159570000	102620000	112560000	92222000	113280000	77103000	145470000	161460000	111710000	113850000	133070000	120040000	63940000	58575000	44854000	53470000	45159000	76680000	42600000	42197000	47749000	58132000	29051000	88865000	55606000	67588000	19378000	112470000	83332000	81304000	80041000	102380000	50586000	81247000	45662000	61344000	7.92342	8.14448	8.13434
P26339	51.789	Chga	Y	97389000	115430000	140380000	199540000	167340000	136890000	89006000	151870000	105840000	182660000	105570000	105530000	134430000	188400000	112820000	85218000	97429000	95522000	162090000	107140000	84361000	95212000	109950000	130710000	111630000	110700000	113570000	97935000	95643000	107900000	116560000	141700000	142800000	102720000	133110000	165420000	179600000	191970000	153000000	123880000	158140000	140030000	123050000	7.98851	8.06232	8.14731
P01942	15.085	Hba	Y	1198900000	104130000	5165900000	57742000	17954000	1664300000	13154000	179770000	3145900	208590000	50628000	205090000	57764000	407660000	261360000	37520000	96065000	6633000	69985000	1654700000	1517600000	8946800	102540000	15058000	24795000	9884800	37009000	329680000	900970000	195240000	458120000	380740000	668290000	603710000	1802600000	190430000	491390000	5753700	35208000	88398000	293050000	128750000	182930000	9.07878	8.01758	9.71315
P16014	77.968	Chgb	Y	106170000	111970000	152110000	171740000	168110000	138810000	103250000	120060000	91901000	225000000	119160000	153910000	158860000	201490000	167590000	113900000	112040000	131550000	224700000	122280000	103550000	110890000	140960000	137480000	135850000	142560000	105980000	123630000	134770000	147000000	138020000	142940000	163050000	120500000	164960000	140100000	164150000	158920000	187070000	149730000	191590000	150030000	169730000	8.026	8.0491	8.18216
O08677	73.101	Kng1	Y	42983000	106650000	120950000	109970000	121630000	110790000	99831000	104250000	65047000	161380000	72801000	109390000	88334000	403900000	230980000	52326000	83212000	89165000	163490000	38598000	50149000	9080000	44793000	16962000	38156000	24321000	28847000	19558000	41883000	23435000	52054000	34492000	75300000	15417000	71124000	38185000	61319000	33237000	47803000	27620000	45397000	30104000	19191000	7.6333	8.02796	8.08261
P47867	53.326	Scg3	Y	48104000	83969000	125530000	114030000	124000000	81081000	71949000	113430000	72542000	104370000	67280000	70050000	52014000	131850000	114270000	51417000	75253000	67962000	147420000	26839000	29450000	17876000	43937000	34532000	49583000	33662000	38941000	31001000	35544000	29474000	51515000	40877000	68049000	24948000	40431000	36312000	65204000	52104000	73820000	43773000	69309000	47244000	60426000	7.68218	7.92412	8.09875
P12961	23.866	Scg5	Y	36921000	76258000	118830000	154420000	88200000	88396000	73521000	113040000	67566000	123730000	71644000	99021000	94723000	111960000	105380000	75859000	77306000	66873000	159450000	59626000	49441000	42527000	71053000	45562000	58060000	45920000	57245000	39447000	60445000	37004000	63363000	67320000	77681000	55358000	92662000	74959000	104220000	76906000	122890000	80633000	78437000	52739000	46510000	7.56727	7.88229	8.07493
P22599	45.974	Serpina1b	Y	37384000	78919000	121770000	75153000	115990000	89722000	89552000	130810000	52440000	249320000	127890000	159930000	165700000	435060000	276030000	127880000	164900000	106330000	206610000	33593000	57532000	23338000	195930000	104170000	159350000	74359000	133900000	72970000	179220000	92325000	199020000	128680000	235300000	32679000	126530000	128980000	210030000	71398000	158160000	83237000	167170000	103080000	111120000	7.57269	7.89718	8.08554
P13020	85.941	Gsn	Y	53108000	81577000	132500000	100920000	118790000	69643000	66018000	93437000	56012000	110830000	41153000	64708000	64383000	224220000	119510000	66132000	56628000	60082000	81846000	52128000	56480000	42544000	95757000	72843000	94915000	48229000	60118000	38957000	70981000	47384000	81052000	59350000	102860000	26195000	59610000	62975000	87809000	54336000	81200000	37438000	60549000	42820000	60581000	7.72516	7.91157	8.12222
P20060	61.115	Hexb	Y	36548000	91088000	106070000	118670000	96334000	65166000	66063000	92747000	66642000	156330000	69944000	103320000	87475000	151170000	113230000	73776000	85759000	80461000	138630000	20203000	16797000	14286000	35975000	31136000	45635000	30465000	39265000	19856000	35091000	21154000	47206000	22184000	40857000	15322000	35171000	27750000	48835000	36426000	66708000	27863000	55797000	29770000	35691000	7.56286	7.95946	8.02559
P12023	86.721	App	Y	41485000	76688000	93640000	114540000	89852000	79832000	63343000	85457000	54255000	77911000	39018000	60356000	32931000	104900000	72125000	44897000	44854000	35594000	78346000	34640000	35163000	20697000	38323000	43993000	46435000	33370000	38930000	33369000	40941000	32502000	43691000	51134000	56952000	13429000	49576000	49227000	60327000	59461000	89876000	45420000	55843000	54930000	43588000	7.61789	7.88473	7.97146
P01887	13.779	B2m	Y	67544000	99116000	24008000	93302000	78847000	110430000	80648000	84084000	80783000	136590000	109130000	118220000	70644000	36475000	144890000	89089000	99047000	89737000	151570000	74630000	73544000	27972000	27315000	63438000	77856000	72510000	91523000	50615000	86632000	60098000	91562000	99553000	60785000	25981000	113190000	72486000	131400000	80276000	118520000	75656000	116730000	88329000	129170000	7.82959	7.99614	7.38036
Q00724	23.206	Rbp4	Y	35175000	58000000	86631000	53228000	71671000	92634000	87197000	90716000	61513000	80701000	45059000	71883000	58616000	132690000	98319000	60722000	61937000	59746000	86234000	41493000	43214000	16449000	36295000	18179000	50397000	11388000	12906000	16366000	30125000	15844000	28362000	27599000	47432000	29825000	48470000	17821000	43979000	22572000	33800000	28076000	32056000	6646100	20702000	7.54623	7.76343	7.93767
Q9R1Q9	51.007	Atp6ap1	Y	42125000	76614000	83271000	81720000	75804000	53968000	63520000	88237000	57094000	54683000	26099000	51245000	28098000	91373000	54517000	37775000	45333000	49739000	59929000	5386600	20400000	5856300	20142000	7069600	18993000	9787000	17827000	9730200	29479000	7331300	34511000	5651400	31936000	3270500	49784000	13571000	52476000	16151000	49564000	10776000	36123000	12222000	13062000	7.62454	7.88431	7.92049
P32261	52.003	Serpinc1	Y	40215000	63221000	91282000	64759000	72140000	67175000	64491000	77982000	44335000	111310000	52360000	88472000	99573000	309820000	192520000	68821000	69653000	64547000	122360000	38272000	49648000	17909000	58231000	32267000	41012000	21565000	24874000	23758000	50116000	32598000	59047000	41594000	103190000	22394000	93282000	35027000	59181000	31395000	41376000	31630000	48343000	33063000	41666000	7.60439	7.80086	7.96039
P22005	31.004	Penk	Y	42985000	60800000	72530000	63902000	56919000	47825000	36044000	58838000	43458000	62922000	45793000	44232000	41466000	57471000	50621000	37764000	38474000	39567000	66625000	22608000	22220000	16205000	29551000	24575000	31491000	29780000	30538000	23189000	33144000	20289000	23645000	28162000	41919000	2873000	29247000	26162000	35177000	27286000	35054000	24189000	30656000	23335000	5760700	7.63332	7.7839	7.86052
P02088	15.84	Hbb-b1	Y	681610000	19039000	2342000000	40369000	1053600	659470000	1339100	47704000	0	39218000	27609000	86000000	26000000	161830000	100430000	5296900	34582000	559210	12734000	838530000	1023100000	7531300	49147000	5191000	10799000	8396700	10566000	147170000	366950000	89723000	288090000	76872000	218330000	330470000	1782000000	116700000	265230000	4064100	11597000	56106000	102460000	36184000	657240	8.83354	7.27964	9.36959
P97290	55.584	Serping1	Y	17619000	62299000	54663000	64551000	67794000	68511000	53263000	61483000	45366000	95077000	46145000	70213000	51778000	137490000	72909000	44995000	55642000	48516000	74822000	18193000	17164000	4773400	31195000	23295000	26334000	14513000	16917000	8374500	24779000	12731000	18784000	17273000	27336000	5618900	26429000	20479000	33585000	26028000	25068000	15891000	22688000	19886000	11896000	7.24598	7.79448	7.73769
P07214	34.45	Sparc	Y	34818000	45482000	75982000	62449000	47477000	53216000	50663000	53192000	40284000	56392000	37802000	54805000	43768000	62691000	51202000	41020000	45875000	44105000	48622000	3373800	4113900	1431000	23385000	11270000	26438000	6550400	21580000	10595000	15381000	5422800	11234000	9055800	22541000	857600	9281500	8210500	25524000	7769900	23701000	10163000	13771000	8362000	18867000	7.5418	7.65784	7.88071
P51910	21.53	Apod	Y	47341000	22499000	53366000	61094000	64995000	58371000	56226000	57890000	43101000	62322000	29521000	33862000	13764000	83154000	113130000	103490000	50931000	47359000	75382000	22572000	22325000	23045000	52800000	11201000	24660000	11250000	31313000	18018000	25879000	13489000	35625000	43602000	88567000	25833000	64513000	56605000	110180000	31632000	96959000	38894000	45434000	41454000	58145000	7.67524	7.35216	7.72726
P10923	32.459	Spp1	Y	16358000	43369000	54192000	79070000	55817000	59374000	54181000	50751000	53517000	82700000	29112000	49323000	37819000	55948000	107430000	45123000	47627000	46706000	67569000	16864000	16055000	7964900	44354000	32981000	41687000	13768000	13612000	20026000	28701000	14931000	42045000	32293000	54320000	22103000	62811000	55244000	72260000	16119000	24958000	17662000	26287000	17051000	48138000	7.21373	7.63718	7.73394
Q03157	72.75	Aplp1	Y	27380000	48635000	71244000	73457000	71047000	44636000	37631000	45585000	35631000	63757000	32048000	50270000	30562000	97474000	58968000	31437000	37825000	39900000	65102000	27957000	24123000	15206000	34978000	37528000	32579000	29456000	23746000	26966000	25385000	32001000	34820000	36811000	42228000	16166000	26862000	35703000	34463000	52830000	45230000	35683000	27386000	37862000	40889000	7.43743	7.68695	7.85275
P01027	186.48	C3	Y	24652000	73187000	71006000	56610000	50665000	55726000	38603000	43159000	28014000	80232000	19378000	29711000	30617000	185000000	77148000	28179000	22670000	28509000	42625000	46913000	56809000	16125000	38352000	21752000	30673000	16418000	22224000	18883000	27520000	15433000	27153000	53917000	105130000	25944000	78599000	26365000	45131000	17070000	29354000	16067000	25946000	18163000	23681000	7.39185	7.86443	7.8513
P09813	11.309	Apoa2	Y	20894000	24424000	151850000	81467000	132610000	50670000	28732000	30535000	19934000	166020000	24791000	12082000	16710000	424990000	233320000	13370000	9691500	39472000	24143000	186560000	247100000	8847400	30643000	10898000	12023000	4104900	13799000	25165000	19422000	30153000	27621000	205460000	363850000	17473000	409630000	19558000	63646000	8993600	14508000	15577000	24894000	18937000	28009000	7.32002	7.38782	8.18141
P55065	54.452	Pltp	Y	19494000	52725000	59045000	58695000	53274000	42747000	44214000	60617000	29834000	40753000	29939000	26795000	17103000	71240000	47519000	31694000	32505000	41940000	44645000	10205000	14110000	7495200	16048000	10087000	12359000	10674000	13852000	8906300	17131000	10187000	15988000	20523000	37017000	9254800	33967000	21958000	33845000	24397000	29498000	18607000	27600000	21050000	22355000	7.2899	7.72202	7.77118
Q03517	70.643	Scg2	Y	29028000	51946000	58861000	69131000	45875000	33927000	26118000	50798000	42379000	56961000	42342000	50917000	40823000	35913000	47785000	38313000	38597000	37082000	64591000	25887000	25570000	18438000	30956000	21994000	37990000	20438000	25618000	24360000	26334000	22464000	24404000	29999000	50727000	18150000	30586000	27705000	35972000	23240000	30723000	25040000	38231000	28942000	26136000	7.46282	7.71555	7.76983
P01831	18.08	Thy1	Y	29899000	48815000	57824000	43110000	45386000	47965000	35287000	45886000	36725000	35002000	29931000	55045000	47124000	39426000	40877000	43896000	43724000	42214000	43849000	11785000	11452000	2445000	28281000	17892000	38270000	18317000	20292000	17177000	22608000	11032000	34608000	12501000	47270000	4546200	23653000	20088000	31184000	14169000	42327000	15085000	38008000	15148000	11831000	7.47566	7.68855	7.76211
O55241	13.503	Hcrt	Y	45042000	53646000	51951000	49702000	45462000	35289000	31964000	39449000	32857000	39491000	26160000	38646000	26100000	30805000	25170000	26876000	23650000	27207000	29936000	41309000	34924000	26851000	38755000	40553000	43714000	30790000	35513000	31089000	47356000	28027000	32535000	44569000	47592000	29176000	47889000	30742000	46804000	32630000	42442000	26879000	36471000	38388000	47873000	7.65362	7.72954	7.71559
P97298	46.233	Serpinf1	Y	25101000	50605000	43767000	55657000	54947000	46007000	32758000	44298000	24896000	83705000	33017000	39592000	37003000	78342000	59699000	30958000	40417000	25563000	43429000	3943100	8016400	4551500	22282000	11286000	23149000	7426100	13935000	7790200	14412000	6406600	21684000	9348000	14063000	2486500	11318000	7006900	17678000	9235600	16286000	7007800	13700000	8121700	7668800	7.39969	7.70419	7.64115
P29788	54.848	Vtn	Y	15590000	53072000	43161000	57846000	48246000	32800000	39333000	46020000	33258000	32136000	11438000	10967000	12783000	51500000	21192000	15585000	19698000	11881000	30528000	13431000	12522000	16365000	33381000	14387000	24745000	9427900	20062000	13965000	20004000	10584000	23048000	12158000	28237000	3754200	31047000	26947000	26762000	29715000	48983000	18990000	40686000	16338000	31914000	7.19285	7.72487	7.63509
Q61147	121.15	Cp	Y	21432000	42338000	61024000	53059000	43462000	36697000	34264000	39715000	29547000	70940000	36839000	42833000	42822000	148770000	115290000	36497000	49735000	37909000	60827000	20253000	24160000	14014000	28840000	17559000	22519000	14495000	20139000	14463000	22656000	15456000	19991000	26526000	52096000	19185000	44047000	25211000	30183000	14451000	26781000	11896000	28205000	16181000	18806000	7.33106	7.62673	7.7855
Q7TMJ8	28.567	Pik3ip1	Y	21927000	36065000	41566000	57502000	47668000	41294000	28071000	46185000	36312000	65763000	36403000	50424000	59431000	72898000	60648000	24528000	41691000	42851000	68345000	14504000	12526000	14501000	17733000	12245000	3258900	812440	17627000	10382000	3525200	11952000	7909000	10005000	17394000	13564000	23893000	15883000	5886800	15146000	20535000	15407000	22540000	13609000	3714100	7.34098	7.55709	7.61874
P15116	99.795	Cdh2	Y	21614000	36440000	45704000	51014000	44182000	38492000	37820000	49395000	26957000	51546000	38497000	42160000	28929000	56518000	45716000	29101000	30475000	34241000	47186000	12580000	8265800	3744100	22552000	10180000	19023000	9446500	13037000	11820000	12581000	11294000	9566300	15493000	27587000	3249100	15739000	13907000	28653000	9204500	38706000	16215000	18671000	14835000	10739000	7.33474	7.56158	7.65995
Q61838	165.85	A2m	Y	13016000	47486000	172640000	33368000	61090000	61222000	30859000	18861000	15092000	129020000	17441000	22993000	20049000	266500000	198130000	17427000	21505000	27092000	59804000	105790000	139130000	2410900	14598000	7499200	11765000	5394700	7619200	14048000	26704000	7902300	20042000	120790000	274930000	50472000	196910000	9240300	15151000	4539900	9752200	7328600	15017000	7950500	5661800	7.11448	7.67657	8.23714
P08228	15.942	Sod1	Y	33947000	30888000	45642000	42931000	41550000	43168000	34144000	32957000	25764000	162830000	61137000	76543000	105410000	197840000	193930000	66832000	88929000	71527000	123150000	23388000	20971000	10791000	36274000	24647000	40892000	22909000	40778000	13460000	47354000	14702000	27225000	24602000	56504000	16062000	33780000	42033000	50147000	24417000	33919000	21121000	59181000	11619000	29009000	7.5308	7.48979	7.65936
Q60590	23.895	Orm1	Y	13143000	82523000	52101000	61264000	47959000	32392000	30527000	31190000	19368000	53288000	19190000	29708000	26036000	125780000	65306000	16734000	24117000	17200000	34089000	7963500	10100000	4463900	1776100	4747800	2033400	4643600	1211800	5916200	1905500	2610500	1864800	6530800	13645000	2151600	12489000	13589000	4050700	5362300	1451200	5629400	2111100	1928700	1307400	7.11869	7.91658	7.71685
P47877	32.846	Igfbp2	Y	18447000	40969000	57854000	32153000	43164000	32754000	34223000	34503000	22377000	43781000	18819000	58729000	40158000	71222000	53894000	24468000	29761000	26973000	37050000	38627000	38358000	14996000	44913000	48863000	66549000	20848000	29026000	29166000	59050000	34275000	47307000	41648000	68583000	10011000	27900000	47562000	83327000	40127000	76768000	26081000	47002000	26940000	45255000	7.26593	7.61246	7.76233
P05201	46.247	Got1	Y	17049000	25547000	101530000	41072000	35947000	39347000	23536000	35746000	22358000	63192000	26571000	45176000	38373000	67787000	51316000	31680000	35888000	41845000	44457000	1732900	1546500	891140	4084600	2075300	3685700	3006600	3594600	2702100	4285300	2309700	3904200	2115700	4173800	452730	3201800	2935100	5025300	3520000	6031500	2537300	4150200	2255000	2448000	7.2317	7.40734	8.00659
P28665	165.3	Mug1	Y	14243000	27369000	79555000	29328000	45865000	41200000	29691000	33564000	20632000	99450000	26988000	25735000	17249000	183210000	99799000	18279000	21706000	27782000	47448000	31117000	36958000	6510800	19155000	12985000	16152000	5331000	8302600	11763000	20544000	10410000	21175000	36800000	96808000	14193000	61375000	16647000	23947000	9630900	15225000	13447000	16209000	10386000	10865000	7.1536	7.43726	7.90067
Q9QUN9	38.387	Dkk3	Y	18104000	36163000	43181000	45056000	37488000	27109000	22983000	37011000	25654000	40883000	21596000	23294000	31066000	27556000	35667000	23488000	24295000	32006000	69388000	19974000	16463000	10344000	25956000	13373000	20839000	12019000	18683000	11394000	23753000	13732000	14172000	22188000	36299000	8270300	22563000	18044000	32030000	22246000	40056000	17847000	31037000	15487000	25951000	7.25777	7.55826	7.63529
Q00493	53.255	Cpe	Y	16226000	36601000	51326000	36861000	28608000	32427000	25246000	37848000	27023000	29034000	17718000	28398000	17508000	37284000	36986000	23684000	24166000	22410000	37630000	7490100	11983000	2470600	10940000	9605600	16318000	5368900	14338000	7563000	11092000	6994700	17881000	10093000	25483000	5984400	11639000	10585000	25329000	20129000	19940000	12824000	15584000	10717000	15240000	7.21021	7.56349	7.71034
P52480	57.844	Pkm	Y	19991000	27057000	96830000	38369000	30397000	29041000	18996000	29287000	17854000	20349000	16850000	15290000	13679000	35639000	39558000	17789000	17090000	21046000	36029000	5791400	6247200	1990700	12016000	5693400	9105500	6513400	8238700	5720100	13503000	7079200	12600000	6342600	13499000	2051100	18061000	7782400	14647000	8705000	13155000	6463100	12516000	6058300	5835500	7.30083	7.43228	7.98601
P03953	28.057	Cfd	Y	23265000	32645000	45909000	23091000	19439000	38634000	30255000	32129000	25798000	70344000	17047000	38408000	29409000	167420000	38972000	18368000	33524000	27577000	39860000	52763000	44847000	28298000	36661000	49692000	33022000	63855000	42791000	43944000	42320000	38959000	29572000	37302000	43276000	28177000	50707000	43723000	53269000	46918000	48484000	36038000	35229000	32556000	36735000	7.3667	7.51382	7.6619
Q9WUC3	14.669	Ly6h	Y	19692000	30624000	39722000	39122000	33510000	26373000	28291000	30591000	17026000	16630000	24607000	18932000	15371000	33059000	26713000	19345000	22345000	32040000	31396000	17978000	20411000	17061000	24904000	17790000	8626300	15731000	24118000	17305000	26911000	18365000	34954000	23655000	32700000	3876500	33906000	31689000	38668000	36633000	49553000	10890000	40219000	19521000	33498000	7.29429	7.48606	7.59903
Q6GQT1	164.35	A2mp	Y	20009000	27591000	35352000	38150000	35767000	28287000	26380000	28672000	19953000	42000000	17105000	31526000	23533000	43575000	40420000	24656000	26360000	23162000	40023000	7947700	6663300	7199500	19809000	12827000	17829000	11632000	17766000	8787400	13993000	9147100	13364000	10735000	15471000	3956200	11146000	13240000	20707000	12097000	14035000	9542800	12252000	8651100	11677000	7.30123	7.44077	7.54841
P20918	90.807	Plg	Y	13534000	33717000	36780000	32447000	32947000	37055000	23434000	31946000	19161000	69229000	25780000	37604000	30859000	168770000	84778000	32171000	35749000	30725000	49925000	26584000	62211000	8120300	20452000	17254000	17735000	10463000	16245000	14668000	23344000	14418000	20452000	29571000	54327000	18891000	32257000	19499000	22887000	13349000	20096000	15784000	22643000	19703000	26419000	7.13143	7.52785	7.56561
Q61247	54.971	Serpinf2	Y	13340000	34144000	46411000	23284000	29907000	40233000	28915000	28550000	18872000	50010000	19594000	19640000	18668000	123400000	57907000	26497000	24132000	12454000	36663000	10865000	22091000	6707700	16034000	7053100	14746000	5213400	9690800	4897400	17864000	1957700	9158400	15088000	35492000	2269600	24424000	7323600	19082000	6329900	11514000	1953600	19261000	5703800	15787000	7.12516	7.53331	7.66662
Q91WP6	46.717	Serpina3n	Y	19648000	59157000	30533000	39419000	24022000	27346000	18365000	25750000	19652000	28670000	15231000	26174000	23820000	64975000	34901000	20435000	22559000	23987000	33180000	5111000	4975000	5213700	16621000	9664000	11566000	5948700	9023700	6581400	12280000	7520400	14935000	6544100	17940000	1992400	14773000	9561700	10580000	6408700	11954000	8109900	13411000	7100400	9241600	7.29332	7.77201	7.48477
Q03734	47.064	Serpina3m	Y	10289000	33156000	50761000	30493000	80243000	37347000	20414000	29318000	7435700	52015000	18976000	119590000	7421600	163790000	93482000	9290200	19178000	10706000	21229000	741450	1610500	699900	2301600	903820	99652	453480	329160	1044600	521480	664270	957870	856070	3414000	1687400	4352800	1717500	1397600	967940	2958400	1728800	1006200	1087100	1097400	7.01237	7.52056	7.70553
Q9QXC1	42.712	Fetub	Y	16231000	35013000	40587000	30304000	29582000	28389000	26305000	24000000	17756000	55285000	16245000	21969000	28714000	112760000	49033000	25827000	34577000	19723000	23556000	14270000	15320000	3466200	16723000	14117000	22188000	10026000	13209000	12701000	16068000	13768000	18049000	18939000	28823000	6333500	18466000	18099000	25758000	13541000	24303000	17753000	18688000	15954000	15517000	7.21035	7.54423	7.60839
P09535	20.03	Igf2	Y	16379000	28612000	37758000	26514000	28126000	31168000	25566000	27944000	22190000	37639000	18815000	52333000	49858000	68588000	50255000	28378000	30176000	26637000	36979000	11947000	15042000	4102300	32944000	13889000	35020000	8456200	21782000	12519000	28753000	16024000	38762000	10308000	36352000	1851900	13027000	14597000	38000000	17576000	29416000	11992000	29202000	13930000	20873000	7.21429	7.45655	7.57701
Q61646	38.752	Hp	Y	8754900	282860000	15826000	81286000	32249000	5920100	35371000	5528300	50826000	6082000	25801000	21907000	24563000	4445200	99667000	67595000	33639000	58177000	36609000	278500	439110	529720	1450200	2325700	1208400	545680	1042500	161560	349290	833110	1030500	461350	988520	329830	1846000	872510	977880	188390	573970	925320	2559700	870450	447690	6.94225	8.45157	7.19937
P08905;P17897	16.689	Lyz2;Lyz1	Y	13049000	14237000	39873000	40824000	33023000	32425000	23598000	29545000	22965000	47320000	22667000	32770000	30420000	47110000	40822000	30961000	25837000	26661000	46524000	1425400	5296300	4597600	14897000	7098000	22863000	7274000	21984000	4483000	8763800	544940	9082600	4418100	15204000	3813100	12200000	6994700	30768000	12266000	30229000	8324300	2740600	9578200	3673200	7.11558	7.15342	7.60068
P10605	37.279	Ctsb	Y	10176000	23362000	48405000	37709000	22642000	23795000	24667000	37479000	23910000	43803000	23157000	39688000	30193000	63358000	53764000	32141000	33836000	26640000	52402000	21560000	21083000	15970000	27310000	24801000	33323000	24090000	27446000	23013000	26379000	17291000	25730000	25557000	39723000	18241000	25051000	29309000	40020000	36044000	42773000	27854000	36045000	24555000	14396000	7.00758	7.36851	7.68489
Q62000	34.012	Ogn	Y	17603000	29705000	41237000	30249000	25767000	22193000	23510000	28889000	19238000	24217000	21008000	26460000	14502000	34957000	22513000	17246000	21698000	18020000	19286000	11143000	6939800	2629600	10115000	7680900	8829900	5217700	9636800	6759000	12769000	6479900	12525000	12321000	16109000	927650	9084500	14521000	15791000	13372000	26669000	10567000	10524000	11347000	16259000	7.24559	7.47283	7.61529
Q99PJ0	37.984	Ntm	Y	13832000	24875000	34867000	35291000	29897000	24384000	21893000	27631000	17439000	36091000	20013000	28731000	24867000	30231000	33350000	16637000	20394000	22441000	30594000	11370000	8317300	1381100	13995000	8395600	7638800	7303500	12441000	6107000	5941400	4561100	6772000	11572000	4971100	6041700	8967200	12261000	11185000	7606800	7255000	8012700	9242400	7974200	8244800	7.14088	7.39576	7.54241
Q61220	91.431	Nell2	Y	15043000	25741000	34895000	32745000	33299000	23728000	20376000	27889000	16187000	54258000	25247000	31608000	27811000	61378000	38375000	21601000	17496000	26603000	53648000	5910900	5858200	3753400	12547000	5890500	12979000	4694800	6974500	4243700	10691000	5035800	8316200	6137400	17418000	6279400	10203000	7375500	15098000	9204400	18930000	6844300	13749000	7022700	9498800	7.17733	7.41063	7.54276
P13595	119.43	Ncam1	Y	15242000	22096000	27274000	36568000	34334000	25260000	20241000	25608000	19887000	35468000	13946000	23893000	23192000	48697000	31423000	16923000	20042000	25380000	37153000	8899100	11439000	7772700	16000000	10208000	15162000	8509600	10174000	8845000	12383000	4058900	10251000	7963300	14117000	5796400	13901000	13825000	18109000	14763000	16654000	10614000	12817000	10974000	7965800	7.18304	7.34431	7.43575
P18242	44.953	Ctsd	Y	5449200	17947000	35650000	37707000	34133000	28627000	20461000	29760000	22721000	39897000	20328000	24720000	16938000	43476000	43343000	28954000	34358000	38772000	47684000	2392600	5648200	2541500	16178000	5913700	13457000	5865400	14597000	3889300	13671000	4124300	15944000	5083400	17600000	3781400	13505000	5492900	20064000	6810300	27868000	6348300	21328000	4558900	3415300	6.73633	7.25399	7.55206
P49182	54.496	Serpind1	Y	14766000	22433000	30905000	27442000	24691000	23757000	25182000	27088000	15393000	19735000	14367000	16648000	13195000	65163000	33150000	13398000	16248000	16241000	26742000	3187800	1642000	838240	5543600	2883500	2625200	3257600	1289200	2618200	3370700	4361300	4490800	2786600	8026400	1134000	3358200	4125200	3404900	3452000	5567000	4343800	4888200	4983600	3054200	7.16926	7.35089	7.49003
Q9WUU7	33.996	Ctsz	Y	12860000	23885000	28842000	28669000	23873000	23115000	20345000	22499000	15214000	35101000	17949000	26948000	16455000	35477000	29758000	20575000	24664000	24979000	36677000	7499800	5760300	3805200	13069000	5791800	8911300	4523400	6946300	4973200	9876600	3589000	6964300	7764500	12909000	3212800	12651000	8334900	15946000	6093800	15671000	6431600	10342000	5344300	11350000	7.10924	7.37813	7.46003
P01029	192.91	C4b	Y	10057000	22105000	33122000	33016000	27682000	21981000	16459000	23418000	16273000	44122000	17179000	26871000	22014000	73293000	45802000	24079000	25762000	22960000	39372000	8517100	8869900	4737900	11297000	9960600	12706000	7678100	9293900	6316900	10596000	6585300	10594000	10358000	17405000	4885600	14443000	12615000	14980000	9381800	14177000	8979500	14809000	11643000	12484000	7.00247	7.34449	7.52012
O88188	17.811	Ly86	Y	18616000	24620000	13902000	18161000	24867000	23776000	20054000	24747000	19468000	46226000	25532000	29683000	22560000	41989000	33768000	28498000	29450000	34723000	36676000	5804300	3847100	8385700	10416000	4928700	6396100	9229000	6313100	11160000	8711200	11937000	199220	9755000	10585000	1511700	11755000	13079000	14055000	17929000	19900000	13961000	5701100	14448000	0	7.26989	7.39129	7.14308
O09164	27.392	Sod3	Y	18161000	15535000	21299000	17455000	22080000	22631000	22400000	25293000	16637000	41591000	18469000	25397000	19239000	23710000	32227000	21174000	18052000	17212000	23909000	7410100	4511800	4802100	10522000	11256000	3047200	6006100	7242600	2139400	8764500	7298000	7946400	6426000	12720000	3677200	9733700	7161200	4610300	13618000	8806100	7398800	10918000	4542900	12673000	7.25914	7.19131	7.32836
P16858	35.81	Gapdh	Y	35068000	15741000	356140000	9184900	7303400	19636000	6799500	32316000	6940900	5725500	4472600	2999100	6945900	4864700	33330000	7204100	9098000	6549200	9823800	11404000	14034000	643710	5781400	1937700	1990200	3565300	5692000	8852300	14171000	6949900	11776000	9905500	21081000	4069700	30694000	4826200	10124000	4287200	7711900	4695600	7331800	5343900	6636000	7.54491	7.19703	8.55162
Q06335	80.466	Aplp2	Y	12100000	18590000	22268000	20733000	23058000	21506000	15362000	22463000	16001000	28022000	9559400	21497000	17229000	32837000	24214000	12846000	13836000	14687000	24740000	14553000	5798400	2961800	12296000	18392000	13585000	7274300	11894000	9743600	14624000	10990000	10999000	12148000	18080000	1269800	4771200	20103000	23095000	13381000	19463000	12443000	17786000	17393000	20512000	7.08279	7.26928	7.34768
Q9EPL2	108.9	Clstn1	Y	12763000	18980000	21450000	26286000	22413000	21380000	15084000	20804000	13338000	30968000	14783000	23410000	14613000	29132000	21444000	12894000	15354000	14497000	24341000	7104500	8300700	4809500	8737800	5698900	8037700	5569300	7715000	4294300	4875400	5412200	4919700	7897500	10410000	2709900	13292000	7050700	6513300	7260600	11984000	7483400	6147000	8445400	10855000	7.10595	7.2783	7.33143
P05064	39.355	Aldoa	Y	38912000	10259000	393520000	12157000	10425000	13586000	8475600	14581000	5753800	10503000	9069200	10444000	13136000	16407000	24001000	8491600	9773900	8058300	16772000	3457500	2824400	831110	2852500	2592000	3062600	2804800	2987200	2897600	6221100	4009200	8029000	7344800	10609000	2750000	5734300	4007100	7123400	3445700	5584400	2859800	3671900	2639500	3457100	7.59008	7.01111	8.59497
Q60963	49.258	Pla2g7	Y	10888000	17257000	27141000	23567000	20937000	19304000	13939000	19665000	12303000	18262000	9412600	13324000	10918000	22998000	25478000	17838000	13114000	19771000	25529000	8431400	10460000	5311700	9418400	7797800	11527000	7757800	12320000	7645100	11834000	10237000	10010000	13839000	17644000	5802100	13537000	16829000	21383000	21326000	31627000	16185000	21551000	15703000	14038000	7.03695	7.23697	7.43363
P06797	37.547	Ctsl	Y	8100500	20334000	27453000	23749000	20072000	22571000	12781000	15741000	15726000	22062000	15305000	25375000	11056000	31062000	29555000	24276000	26046000	19216000	25732000	7472300	9923700	1659700	15987000	6101900	14693000	6042800	9264200	6661700	15977000	4966200	8538100	4412500	20311000	1540100	20964000	6859000	18322000	2456700	14499000	5602100	16541000	3917700	8742700	6.90851	7.30822	7.43859
Q64299	38.928	Nov	Y	10030000	16263000	22036000	26956000	21569000	17921000	13318000	16669000	14025000	39418000	22716000	24501000	21212000	34989000	21586000	16432000	16159000	20995000	34443000	8191400	11245000	4565900	13858000	11239000	17771000	9352500	13447000	8276900	11535000	7745600	12155000	11351000	15833000	5247800	16460000	14269000	12663000	14745000	25664000	10790000	16070000	7643200	11489000	7.0013	7.2112	7.34313
P23953	61.055	Ces1c	Y	6150400	14614000	18194000	18694000	22578000	29475000	16837000	17886000	16199000	43689000	15695000	20533000	26929000	88635000	45588000	15630000	17809000	17545000	44066000	41796000	45919000	21580000	64629000	30943000	36754000	32325000	47525000	19523000	60265000	29745000	47054000	53518000	93569000	36054000	81018000	40810000	64077000	28265000	63579000	26759000	54118000	32139000	46651000	6.7889	7.16477	7.25993
O35684	46.347	Serpini1	Y	10991000	15229000	21525000	21631000	18240000	14290000	14221000	20075000	13827000	22360000	14250000	17662000	17062000	19735000	17686000	15791000	12687000	14281000	28033000	2992100	3338000	1104300	2720500	4186100	3587500	1516400	1927000	2586300	979780	2364800	2221300	3016000	4703600	1638000	4098500	3692700	3720500	2553400	4867700	4297600	3223300	2122800	161450	7.04104	7.18267	7.33294
P03987	43.929		Y	13994000	11554000	13151000	15231000	29453000	15684000	21918000	14024000	17166000	113550000	16470000	23579000	20141000	79622000	63764000	19198000	19718000	55434000	87403000	5978300	7068700	2699900	10172000	6876200	8808200	4644200	8022700	3423300	9089500	5972000	12773000	7739100	33181000	10541000	40520000	18091000	38901000	11193000	24489000	8387100	32230000	12369000	3937700	7.14594	7.06273	7.11896
Q91VU0	24.752	Fam3c	Y	6928200	12530000	23287000	26301000	24523000	16134000	12924000	19172000	13455000	26596000	13224000	17488000	7875800	24277000	21765000	12786000	10374000	16271000	24219000	5489800	8859200	5574500	11731000	7085800	9426800	4226700	5848700	2895100	15518000	8082000	13737000	9819400	17342000	5734800	13411000	5031000	18103000	9606800	16516000	7615700	9726400	4051800	8529700	6.84062	7.09795	7.36711
P04186	85.004	Cfb	Y	7915400	18234000	25574000	17254000	18143000	15595000	12011000	14411000	9854300	22576000	10312000	15948000	14288000	68592000	38089000	15440000	12844000	14898000	23188000	8734800	6905900	2206800	8687400	4921300	6897600	3184900	5889000	3599800	5942900	4040900	8813300	12127000	22936000	6562600	12802000	7061100	8440600	2777500	5766400	5094100	4633300	5053800	8590600	6.89847	7.26088	7.4078
Q01339	38.618	Apoh	Y	7748400	13406000	16096000	14935000	19362000	20298000	14785000	14515000	14190000	22729000	12773000	16308000	17620000	51159000	50530000	14204000	16850000	16566000	23300000	21648000	14729000	6957800	10019000	18257000	19539000	14013000	9002600	14503000	11105000	17747000	23946000	36293000	44605000	14950000	44409000	15569000	26774000	18263000	20656000	22888000	23274000	22494000	25744000	6.88921	7.1273	7.20672
Q62443	47.117	Nptx1	Y	8589200	13684000	14024000	19400000	15577000	16356000	13343000	18689000	12806000	13283000	10466000	14575000	11131000	23481000	14067000	14197000	12185000	17141000	18598000	5178300	5203800	1528500	5565300	4367400	5507800	2228400	5530300	2554800	4944100	2106500	3310900	4586500	12211000	1075900	7129500	5795800	10819000	4054600	7471100	4708600	6194600	3587300	3042800	6.93395	7.13621	7.14687
Q99J85	52.284	Nptxr	Y	11618000	14126000	18775000	20856000	14643000	16916000	8033200	14522000	13104000	16054000	9485800	8976700	9167200	27520000	16767000	8527200	8833700	12851000	26799000	4979300	5310000	1089900	3832300	2589700	6925700	3833200	5689100	2232200	8720400	2772100	3884500	7703600	8420700	3783100	7904500	7887300	13729000	9313500	13875000	5867200	7481700	4243900	3362800	7.06513	7.15002	7.27358
O88968	47.585	Tcn2	Y	10134000	11447000	15942000	19179000	17041000	14187000	12696000	16012000	8306900	15975000	9421700	9511800	5292900	22841000	14684000	6536600	7644600	7906000	14317000	3027500	4633800	2591800	7310000	4231500	7186900	2838000	4699800	2168900	9695300	2966800	8236500	4367100	10676000	1997300	8080400	4306700	10242000	5300500	10989000	3856900	6615000	5209800	8376300	7.00578	7.05869	7.20254
Q61361	95.814	Bcan	Y	8038600	13394000	17505000	19273000	13402000	14940000	11109000	16253000	9672600	19938000	10798000	12805000	12718000	18726000	17603000	12697000	10216000	14402000	22000000	6287400	8120600	4692800	9786300	8611100	12233000	9912400	12524000	7465100	11751000	8754100	6074400	8050200	16255000	5280300	11957000	8735300	16861000	11840000	19605000	10899000	7818600	10911000	14297000	6.90518	7.12691	7.24316
P50608	43.054	Fmod	Y	3834500	15070000	19105000	16857000	16823000	12041000	17083000	17634000	10620000	8445400	3635800	6228900	3503500	11134000	8042600	4742900	6344500	6347900	8291500	1130900	3249900	838650	5094100	1440200	6017500	800480	4564400	861130	3261000	153240	4695000	432950	7978000	179460	5792600	3188000	8385800	3161100	9502100	1339600	5698900	1239300	9672900	6.58371	7.17811	7.28115
P12960	113.39	Cntn1	Y	6957400	13654000	15629000	17328000	16743000	14097000	11345000	16081000	10777000	18333000	9342800	14837000	12578000	23864000	17435000	10874000	12141000	11829000	18534000	3336900	4374700	4378100	11791000	6706000	8501600	7164300	7003600	7135200	8606200	6628000	8128100	6564800	9846000	3960500	8585300	8169300	8575600	8824500	11622000	8178800	12102000	8316800	7673100	6.84245	7.13526	7.19393
Q8BLK3	38.086	Lsamp	Y	11319000	15362000	11899000	20343000	13897000	12194000	11748000	13727000	9076600	15361000	8093400	9437600	9004400	27173000	14775000	9177500	5937000	14495000	12532000	12830000	14144000	11938000	16122000	20268000	9847900	14071000	18839000	14708000	9337100	13884000	10830000	20349000	20735000	9210000	12696000	21566000	22220000	21600000	22667000	17372000	15701000	21097000	15056000	7.05381	7.18645	7.07551
Q64726	35.332	Azgp1	Y	7792300	10342000	20709000	13200000	17499000	14388000	12599000	15514000	9349000	26084000	9185800	15935000	12501000	55003000	34590000	13854000	11633000	11300000	19832000	5316100	7347100	2411400	6059100	5043600	4450100	2703100	3342300	3744800	5471400	4786200	7965100	7715700	15869000	3082900	15826000	4803500	9022900	4656000	6393000	3269900	6376500	2858600	4292300	6.89167	7.0146	7.31616
Q8BWP8	47.384	B4gat1	Y	5633000	12585000	14712000	18449000	15856000	13612000	13492000	14897000	11674000	10880000	7920300	11279000	10696000	16134000	14047000	9779000	9926400	14479000	17306000	2905600	3710500	2073400	4801800	3578100	4429200	2923200	2777900	2422400	4901100	2407300	5570600	4615400	8851600	1047100	5779200	4827200	7327300	6203500	10072000	3666800	5840600	4782100	1774700	6.75074	7.09985	7.16767
Q8VCG4	22.508	C8g	Y	5081900	12597000	23031000	14059000	18334000	16277000	13901000	11782000	8192500	20701000	4453200	6754400	3541200	51871000	13224000	5149200	5474200	5331600	13448000	1573600	4083600	837680	4486000	1196300	2378100	751060	2593200	701030	4167700	951640	2575500	2502100	7596300	935060	9654500	915850	2978100	1674300	3776600	1111900	3606400	901430	833830	6.70603	7.10027	7.36231
Q8BND5	82.784	Qsox1	Y	7218000	11498000	14455000	13873000	13731000	14646000	14282000	15221000	11150000	15615000	6525400	10055000	7318700	20358000	13557000	9539500	7899700	11707000	14119000	2793700	3823000	796540	4306500	4037300	3887800	2336400	3450000	3547000	3862600	2222000	4913000	3463300	7581700	918170	6776500	5515100	5865300	6010300	6353300	4983900	6632400	3151500	3230800	6.85842	7.06062	7.16002
P31786	10	Dbi	Y	7645800	13887000	38332000	13565000	10238000	13123000	8472400	15176000	8414100	21937000	7510800	12638000	14512000	19016000	34148000	12327000	16141000	12520000	17882000	2943600	1654800	545460	5921900	2482800	7325100	3177200	6096700	4651600	12602000	2719300	6219500	1380900	6564500	0	4925100	2935800	7627800	2821500	6795200	3149800	8318700	2756100	1035700	6.88342	7.14261	7.58356
Q9DBD0	76.765	Ica	Y	7454700	10367000	17359000	14540000	16235000	16625000	11198000	14911000	8939500	30999000	11702000	13495000	13987000	76581000	42078000	15561000	14877000	15890000	22952000	10032000	7656500	3402100	14370000	7288500	12716000	5320500	7956100	5721200	12574000	6029700	15642000	17779000	30487000	5859800	14064000	10220000	16752000	7962100	14553000	8057500	12604000	8707000	13561000	6.87243	7.01565	7.23952
Q4V9Z5	97.503	Sez6l2	Y	4365700	13567000	18575000	20876000	15705000	13756000	11583000	13652000	9946000	15730000	12792000	15872000	13498000	21926000	18270000	10558000	14355000	13355000	18575000	3653900	3590900	2288700	7400000	5063300	6439500	3478200	4980100	3862400	7659800	3784200	6185200	4732600	10498000	2740300	4477700	6338800	7846600	6699500	6920100	6501900	7784500	5313900	6009900	6.64005	7.13248	7.26893
Q8BPB5	54.952	Efemp1	Y	5898900	11400000	11194000	13715000	17933000	15501000	12726000	14949000	8584600	24691000	15709000	18638000	11393000	40229000	28266000	14035000	16291000	13921000	25198000	3406800	2799000	2975700	8847400	3153600	6197400	1299900	4543700	3078200	5949600	2101000	7336000	4093500	8321700	1961300	5822500	5911900	11849000	4697600	14454000	4210700	8215800	4873800	6286900	6.77077	7.0569	7.04899
P19221	70.268	F2	Y	4484000	15625000	17382000	14601000	14854000	14569000	7504600	14900000	9517500	20327000	7044600	8000800	6994500	35236000	31665000	12101000	10645000	12823000	16519000	7635500	8185000	1494700	5097600	2722900	4899100	1721600	3969400	2903900	4490400	2442200	5858100	8306200	22044000	2421700	17496000	4166400	8446300	3673700	9086200	4318000	6184800	4812000	3858200	6.65167	7.19382	7.2401
Q06770	44.769	Serpina6	Y	5275700	13131000	15425000	14683000	15643000	13480000	9687600	14641000	8030900	46825000	19907000	27342000	26825000	88616000	81009000	33090000	25946000	27679000	35284000	4852500	9009000	2990300	11780000	5571300	7562700	4786400	11746000	2625800	9276200	1901800	13111000	8029800	20394000	3117700	15414000	4847900	15542000	4968600	12532000	2926400	11324000	5421000	3127700	6.72228	7.1183	7.18823
O89051	30.26	Itm2b	Y	8200300	11024000	14340000	11311000	11871000	11267000	13321000	14583000	9773600	6859100	6410100	7509400	7768300	8205300	10777000	7491600	7056500	8529700	9092600	5183500	9285800	1227500	4781200	1615100	6393500	1106900	4878600	2096000	9026000	162040	4361100	2723400	8991100	734560	10461000	2215400	8750700	2052500	8236800	1331000	5456800	2191300	1534300	6.91383	7.04234	7.15655
Q9QUR8	74.993	Sema7a	Y	7587500	10764000	14673000	16258000	13954000	10589000	9434200	11449000	9090600	13966000	8518600	10848000	10543000	17425000	12957000	7628800	9675200	11617000	13053000	4591400	3897200	2835100	5546500	5566400	5971000	4843600	6933100	4074500	7616700	5085800	6566200	5911200	7944300	2120100	4559900	7025600	7677700	6278800	8899600	5767300	8227100	5696900	6617900	6.8801	7.03197	7.16652
Q62356	34.554	Fstl1	Y	8464000	11403000	14923000	16612000	10914000	8863700	9009500	10887000	9580000	13230000	6884500	11000000	9273900	15021000	9473400	7654000	10438000	8578900	10876000	4825700	4482400	4283700	3903500	4954200	10245000	4709400	5592000	2684700	3927200	3233000	6530000	5327100	7813300	2443600	6124300	3028800	5537300	3690900	7780200	3175800	3317000	2822100	8478100	6.92758	7.05702	7.17386
P16125	36.572	Ldhb	Y	9133800	9274300	32296000	10740000	8222800	14552000	7257200	12136000	6806100	7031800	3104200	3600900	3467600	11129000	12734000	4328300	6137200	6244900	6985300	5664200	7169500	1417400	4799800	2654900	3899700	3159100	6040900	7027900	9226300	2214600	5848500	4386700	7723800	3598600	7169400	3475600	6149700	3845300	5567400	2752000	5215300	5315200	9203000	6.96065	6.96728	7.50915
P70296	20.83	Pebp1	Y	7269400	9737900	44634000	7716000	8047300	14997000	6757900	14961000	6805200	13314000	6234000	8935900	6784500	22528000	37717000	9234500	9735600	9246200	14818000	4573700	10113000	1308900	4889300	1121400	3636500	915500	7156100	4711800	12263000	1085300	5127400	2973100	7928900	4360700	19033000	4502700	8706400	1679500	6304500	2685200	10077000	1797200	3023400	6.8615	6.98847	7.64967
Q08879	78.032	Fbln1	Y	5800200	13424000	15603000	14867000	12962000	10432000	11925000	9842900	6878800	15362000	7283700	10839000	8326000	23969000	14293000	6849500	9377200	7972000	13255000	3361400	4105500	3905900	7335400	5658000	8516200	3710200	6094600	4564900	5490700	4009500	5979600	4569600	7916300	2232800	6548500	6830700	10676000	6092200	9852400	4002400	6329800	4619800	5617700	6.76344	7.12788	7.19321
P06909	139.14	Cfh	Y	5796100	11827000	11706000	17126000	16211000	13516000	8696100	10812000	5945600	20459000	8797000	12511000	9288100	28297000	21240000	8586100	12657000	11454000	14612000	10148000	11577000	8935700	11142000	14777000	20393000	10341000	13005000	9531000	14796000	12201000	20129000	12306000	24296000	9805700	24457000	16885000	21027000	15132000	24488000	12540000	18147000	11857000	15054000	6.76314	7.07287	7.06841
P16675	53.844	Ctsa	Y	6082700	10253000	14626000	16096000	11243000	11771000	9198200	11787000	7971200	15093000	8868600	10992000	9525200	15758000	15183000	10250000	10152000	11799000	12738000	1549400	1700000	1265400	3091000	2748000	2135700	2638100	1442300	1899900	1675500	2441100	272730	2469900	4392800	667160	1443100	3043000	2480800	2039600	2771400	1673700	3035800	1979700	1039100	6.7841	7.01085	7.16513
P17742	17.971	Ppia	Y	13188000	14880000	24793000	9693500	7619100	14804000	4160400	17195000	4091300	14864000	7913200	8874700	12364000	16520000	54537000	16775000	4860500	7236500	15308000	3183900	2379200	1374300	4850800	1047100	2036100	2196400	1907100	5307300	11202000	2032000	2820600	2160400	8881600	1464100	12048000	2679100	5605600	1258900	4488300	2278900	4970600	4027300	3529900	7.12018	7.1726	7.39433
Q810U4	138.52	Nrcam	Y	6112600	9406700	14116000	13069000	12725000	12537000	9005100	12816000	6483000	16721000	8696100	13007000	10432000	20920000	12425000	8885200	9421100	10573000	18219000	5927300	5570400	5421200	8814400	7013200	11422000	7345900	9533800	5768700	11251000	7057000	9052700	8427600	8894000	5248900	9831000	7733900	12205000	11891000	17510000	9851900	15563000	6617600	9824700	6.78623	6.97344	7.14971
P17751	32.191	Tpi1	Y	18071000	7976900	198660000	4569600	4181200	11793000	3175900	16485000	3432300	8634600	5609900	3938600	10341000	8696900	37367000	6604300	9025700	4448600	9136500	13752000	10254000	2456900	5090300	3233700	4089300	5025600	6376300	17706000	16770000	6525900	6268700	15099000	17309000	15858000	23502000	6948500	10909000	5745500	6864700	5348400	5900400	12335000	10968000	7.25698	6.90183	8.29811
P16045	14.866	Lgals1	Y	10440000	10022000	23735000	8665400	5936000	11520000	7613200	21190000	4715400	5173700	8124300	3258600	7650100	11053000	37206000	6132100	3058100	6071000	13715000	3907800	4819700	1016400	2116000	1229800	1313500	491260	648600	8550900	7348900	228960	478780	4518300	9204800	1118800	3336500	3694900	3711100	2977900	1259100	3212100	2126200	452890	4215400	7.0187	7.00095	7.37539
P51885	38.265	Lum	Y	7885400	10191000	19651000	14401000	10088000	9430200	7876600	9263100	6891300	6254200	4317500	6053700	5081700	12696000	13947000	7740100	5746700	4429600	8148500	4344600	4457100	1403500	4210800	2344300	4171500	1191100	4692600	2315400	5606100	1477400	4443900	6735400	10675000	2535100	5731600	2493000	6269600	2278500	7074600	2145100	7533400	3520300	6170700	6.89682	7.00822	7.29338
Q99LS0	16.992	Ecrg4	Y	9701200	7748100	10680000	11221000	8028400	10379000	8705600	12970000	9526200	12228000	12878000	12289000	19960000	9087200	14199000	12827000	7966500	11847000	11881000	8710600	6706100	548480	225460	351870	369960	175750	0	439620	380290	366470	365340	15125000	821450	8449600	0	1139800	1167800	1156700	1028000	771960	1086100	713640	0	6.98683	6.8892	7.02857
P11276	272.53	Fn1	Y	5106800	11765000	12946000	13119000	11952000	9300800	9806900	9049000	6814700	14722000	4956000	11356000	6430400	23352000	14555000	5261700	7178100	4674900	10419000	7416100	8881200	4602000	11549000	8931400	12879000	5962200	8311500	5981100	10150000	5333900	9707600	6313100	15108000	2818400	13218000	5362800	8516700	7114300	11347000	8451400	13004000	8668400	10741000	6.70815	7.07059	7.11214
P97467	108.96	Pam	Y	5862500	9987700	13254000	14476000	12038000	9402000	6700400	9641200	7955300	12331000	6460900	8880000	8424400	9488000	9567500	7332600	6778800	9705200	12721000	3064600	3726000	1783700	4505600	3603900	5359700	2528900	4334200	2781900	4363000	2292200	4167400	3687600	6111100	1313900	6457900	3566800	4882100	3557600	5645600	2768000	5434800	2770400	4629800	6.76808	6.99947	7.12235
Q61129	67.26	Cfi	Y	5024800	9650300	16794000	9685300	11312000	10849000	7714400	10390000	6368500	17432000	7364800	10300000	9381600	46624000	23881000	10211000	9227000	8838400	17686000	6310400	5949800	1220200	5019400	2388000	4796000	2360500	4486800	2816100	4542600	2711600	5136500	5908700	11811000	5617500	8631600	3895100	6863400	3396800	5470500	3019600	5480600	4592800	4815400	6.70112	6.98454	7.22515
P70232	135.07	Chl1	Y	5329600	8564800	12034000	14005000	11652000	8664900	8146600	11598000	6185300	15761000	6917000	10310000	9960200	20892000	15298000	8470400	8410300	11922000	25403000	4659600	4769400	3795900	6759400	4715200	7754600	5958900	4845100	3526100	5462400	4932500	7344300	6306900	9090500	5071900	8377600	7891000	11667000	9202400	13334000	6986600	10993000	6125400	7351600	6.72669	6.93272	7.08041
O35188	42.098	Cx3cl1	Y	4191400	10722000	9074000	17243000	10807000	11778000	6792800	9041100	7405000	21366000	6067900	7002900	10194000	17196000	9434400	6312800	6527400	9509600	12768000	181000	249660	95510	165860	216250	303480	154530	194210	124000	3273100	191370	305700	150400	185270	132570	307210	196830	419080	316300	517010	173440	201310	111560	206010	6.62236	7.03028	6.9578
P46412	25.424	Gpx3	Y	4337200	9786900	20954000	9519000	11654000	13739000	8088800	7129500	4983900	4692700	2238000	2828300	2254000	48680000	11816000	3044500	2511600	3859600	14586000	2267500	1622000	647200	4042900	1339600	3243500	2885100	4977100	2440300	3078000	2615100	5706700	609270	8506500	801130	1494600	1662300	4366000	3782900	5138900	2543900	3980000	2428600	1200500	6.63721	6.99065	7.32127
P47879	27.807	Igfbp4	Y	5220100	11183000	13571000	9807400	10718000	5756300	5903800	14405000	8729000	21006000	8369100	15721000	11237000	27247000	14844000	9244300	11430000	10347000	9764800	3520500	7108800	1810600	8851200	7915300	5955600	5212000	6176400	2142400	8085500	5680000	3203000	4930600	9870900	1390200	6457300	6988300	9422900	6823400	5303800	1211500	4465600	2073400	8174500	6.71768	7.04856	7.13261
Q61207	61.422	Psap	Y	4698200	9989400	10973000	11829000	7936600	7145000	8962800	11575000	7433700	14443000	8486800	10089000	7482000	9095000	12979000	9221800	11699000	11792000	13131000	3400400	3072400	2034000	3609300	4583600	7274100	3916500	5552600	4199700	4434900	3284300	5441600	6342700	9473400	1002100	5970400	6237400	7324500	5160000	6383200	5631300	7532100	5619800	4362700	6.67193	6.99954	7.04033
Q61805	53.055	Lbp	Y	4584000	9484800	11727000	8294000	8643900	8461200	8395700	12258000	6630000	8274600	5174900	7980700	7504500	9962800	11691000	6408500	8064400	7676700	7368000	1866500	2251200	842480	3681300	1929300	3236500	1192900	1880900	2311700	2080200	1532700	2658400	2161000	7129300	785940	3058000	2924300	4106800	2631300	5108200	2544400	4172800	2851300	1885700	6.66124	6.97703	7.06919
P06683	62.002	C9	Y	4265600	7890600	12600000	12527000	11984000	9476800	7793900	7533200	4997400	7792900	2309600	4338600	3647900	23640000	5692500	3469800	3127400	3399700	6456000	1149700	1621100	491110	1420300	705770	1087600	638400	1265100	918900	1584900	617880	332850	997740	2154800	702610	3887500	1160400	1806200	911700	1404100	983580	1230200	730300	1401900	6.62998	6.89711	7.10037
Q04447	42.713	Ckb	Y	5558000	6562500	11992000	9767700	4570700	22569000	4148600	16751000	5607000	5218300	2935600	2465900	3249200	5038800	29671000	5420400	3507100	6260600	10932000	7544300	17389000	1121200	3069300	989530	1686200	3275400	3779100	8312900	14016000	717640	1965200	2484200	10646000	3482400	20468000	1458100	3628100	3422700	3583900	4587200	11184000	2987700	1422400	6.74492	6.81707	7.07889
Q3UR78	9.8054	Gm1673	N	6274000	7428200	8626200	11092000	11861000	9142800	6081500	8925900	5878600	17707000	10402000	10702000	9510200	9987400	9162400	8659300	6765900	10609000	18568000	1747400	2447800	1823500	0	2578800	0	2554600	213630	2158100	0	1879600	308870	2607500	0	2134500	1851300	4085700	5487200	3573800	0	4092300	0	3779700	1760900	6.79754	6.87088	6.93582
P14152	36.511	Mdh1	Y	7512700	7569500	36897000	5893300	5808300	9821400	3918200	11424000	3276900	5979100	3844200	3441800	5087600	10127000	16722000	4668200	5341500	3887000	7518100	3012800	3896700	603670	4665700	1420500	3703100	2509900	5145000	6240700	13895000	2191300	3142600	2826100	4606600	885500	7650800	2479700	6543700	2040900	3962000	1796500	5550100	3428000	5209500	6.8758	6.87907	7.56699
Q61398	50.167	Pcolce	Y	4736900	11190000	11847000	6802600	8782400	7205200	8077800	5204500	7206200	7593900	4128800	13382000	5374000	12763000	6625300	2917400	5810600	4435600	5814100	3637400	6379700	3704900	12299000	4573000	9138000	3878000	6101200	2544000	5861000	2855500	9117800	4207800	10296000	1538000	6161200	3485600	9042000	3475500	8765900	2098200	5894600	3010800	2630000	6.67549	7.04883	7.07361
Q02819	53.408	Nucb1	Y	6921500	8547100	12922000	6974700	6050400	5419000	6762300	8883000	7749800	8608900	6032000	5865500	6680100	7194600	8806600	8089500	8734000	8471600	6388800	3423200	5614000	2676200	6769200	2846200	7745200	1996100	4557100	1744900	4442600	4121700	7950200	4409300	8069800	1276800	3456800	1971900	5306800	1867900	4789400	3085200	6220100	2843700	6569600	6.8402	6.93182	7.11133
O70624	55.313	Myoc	Y	4782700	8933900	9478700	8940600	8126800	7418900	7058500	7469700	5848600	9903000	4051300	7449700	6009000	8808900	5835200	4418400	5344400	4068700	6815900	1753000	2747100	1654400	3653700	3167700	3956400	2236300	3972400	1956600	4007500	1842600	4375600	1643100	3473500	793280	3349100	3125900	4434800	4108000	6340400	1570500	4817100	2363800	2569800	6.67967	6.95104	6.97675
Q8K182	66.08	C8a	Y	3675800	6341400	12724000	7824200	11119000	8387600	7825400	7162600	5079900	9623900	3196300	3802200	1618100	22414000	6912700	2345400	3375900	3202100	7948200	4322900	4392800	1307500	3235500	1437700	2552600	1616600	2071100	1789800	3627700	1801400	2557100	4562000	8553100	3319300	8519600	1590900	3451900	2675900	4721200	1986300	4046700	1675200	3188900	6.56535	6.80219	7.10462
O08532	124.63	Cacna2d1	Y	3926700	7277000	10120000	12045000	10189000	8225000	5195000	7065200	4895000	11302000	5010100	7744700	7436000	11249000	6825600	4469100	4517400	5711500	8552500	1512300	1355800	640870	3432600	2067900	4261200	2304800	3350000	1126900	3475000	1386300	3485200	1508900	3439900	508510	2263500	1747900	4134700	2037000	4593900	1944400	3585000	1539900	2737100	6.59403	6.86195	7.00518
Q07456	39.029	Ambp	Y	3186200	11527000	11186000	9027400	8834100	8579100	5862200	5346600	5283500	21507000	4441700	7372400	8664500	41348000	27839000	8638600	8535500	8620900	13955000	1313800	1541600	530760	1035400	1476500	2215900	921620	1711200	1289900	499660	902590	1796400	1324200	2124200	334710	4967000	1050700	2054800	1367800	2741800	793840	1901500	798220	344810	6.50327	7.06172	7.04867
Q80Z24	37.9	Negr1	Y	4785700	8583000	10085000	10450000	8387700	5973500	6014300	5157500	6716600	6338700	5576800	5939000	5561600	10626000	10977000	7695700	5496100	6631100	13028000	1803200	3725600	1414200	4353100	2241300	3105300	2512400	2822300	2656400	3121400	2296700	2776200	2160000	5591500	239030	5152900	3763700	4039900	1896400	3697900	3210300	3465100	2444200	3562100	6.67995	6.93364	7.00368
Q9WTR5	78.185	Cdh13	Y	5360200	8110200	11731000	8955000	6664600	5190100	4871600	8478200	5757400	7983300	5387200	6382700	4588900	18077000	10188000	5788900	6548700	9781800	12083000	3130300	3611500	1869700	5946500	4206500	5295500	1956000	4666400	1581600	3841100	1205500	3885000	4055000	5422500	1504400	5247000	3531900	7116500	4827700	7870000	1667500	4720500	2775000	4171700	6.72918	6.90903	7.06934
O89020	69.378	Afm	Y	5706300	5074000	11114000	7624800	6518200	10374000	5631100	7019500	5334200	30816000	10712000	12254000	15267000	57092000	36297000	9643300	12286000	11395000	20129000	17773000	20503000	7676500	14562000	12193000	7611400	8381100	5096300	9835300	9567500	12328000	11465000	17639000	28200000	9218900	14504000	13183000	11805000	9804600	6905900	11563000	9365500	12687000	10797000	6.75635	6.70535	7.04587
E9PV24	87.428	Fga	Y	2530500	12751000	8861000	8201600	16814000	9489700	6145100	4408400	2915100	19712000	3305800	3174100	2806300	27385000	25413000	3441900	3512100	3988200	10654000	16538000	15215000	1479400	3890200	2506600	3777400	1135800	1402000	1491600	2923100	2115600	3815600	23486000	24386000	4399200	18030000	5629200	4989000	2482800	3950400	3427300	3110300	2586700	2569200	6.40321	7.10554	6.94748
P56942	18.516	Pmch	Y	2416200	7286800	7641500	6460900	6871300	14900000	6014000	10650000	5057700	15611000	7689800	10260000	6491400	10320000	7778900	4636600	5867300	5875300	7525700	1535500	2145400	2108500	6236300	4929400	7814700	5050600	8255100	3652000	7111600	6928500	12002000	2327400	5118500	1479900	2378000	4017200	8333500	5519100	12782000	4930000	9453100	3822000	8239500	6.38313	6.86254	6.88318
Q8R1U2	30.847	Cgref1	Y	3902200	6408600	5497900	12903000	6732800	5209900	7227700	9294400	5873800	14780000	4575100	7944100	8709100	14907000	10852000	6121800	4933900	11335000	11863000	6744700	5425300	6257100	5930800	4672500	7064100	4971900	3343800	2937300	6689400	4870300	7335100	6611000	8348800	7267200	7061000	8305200	10138000	9294400	15089000	5787900	10440000	4989500	10563000	6.59131	6.80676	6.7402
Q9WVJ3	51.813	Cpq	Y	1414200	6794900	6994400	8479500	9344900	9788600	8450400	8843500	6105700	11177000	5014600	12575000	9374600	12887000	10848000	9042800	10968000	7520200	11847000	1483500	4068400	409660	8744600	2991200	5651300	2287500	5562100	2296600	4755900	2198800	5487700	1136900	4050400	578670	4934500	2200500	5148700	3284900	5304600	2338200	6358700	2662600	1960400	6.15051	6.83218	6.84475
Q64387	20.884	Pnoc	Y	4669300	6281400	8470700	9499200	7487500	5850400	5548700	6904600	5914300	9283000	4218300	6974100	7958300	9435100	7143100	6970300	5742300	7217000	8518600	1859600	399010	635040	2231200	986050	1538500	753620	496060	533400	1273800	185180	337790	1614900	2571700	981590	1232800	1553200	916600	1193700	2489100	296420	735980	162830	3537200	6.66925	6.79806	6.92792
Q8BH35	66.229	C8b	Y	2878200	6526600	11258000	6731400	8555400	7607300	6763600	6996200	4613100	7906500	2828900	3497900	1401400	20486000	5162800	1877400	2899200	2625800	5406400	1243100	1886600	511430	1364000	522480	1517500	747720	1250700	815980	1934400	333760	1636400	1946000	3491900	787870	3761100	775530	1898800	1159100	2512800	815110	2055400	568120	763590	6.45912	6.81469	7.05146
Q3UDR8	37.998	Yipf3	N	5764200	8256900	8860200	7814600	5984900	7109100	4638200	6414000	4659600	9608400	5275400	6265000	7492500	8721800	7357400	6055000	6593800	6887300	7011800	0	0	0	4442700	0	0	0	0	0	0	0	0	0	0	0	0	0	0	0	0	0	0	0	0	6.76074	6.91682	6.94744
P33622	10.982	Apoc3	N	1431300	7740700	8293800	8313700	21006000	12074000	6911200	6922500	2066900	16477000	1405900	2382600	4494700	20056000	11064000	1465300	1261200	2861200	6748600	8176900	19528000	555890	0	0	0	0	0	0	0	0	0	7232300	0	7213000	20320000	0	0	0	0	0	0	0	585020	6.15573	6.88878	6.91875
O08709	24.87	Prdx6	Y	5237900	4887600	20470000	6330400	5227500	9031700	3283500	8375400	4030100	6271200	2490900	3802000	3166500	7873200	12588000	5321300	4518100	5413000	7565900	2495300	4675700	717970	2848800	866220	2362300	837140	2621100	2099900	4450400	558170	2486100	1386000	4660500	857960	5802600	1533200	3681200	1139500	3034900	1246200	2151100	1055100	1443600	6.71916	6.6891	7.31112
Q9Z2L6	54.537	Minpp1	N	3058500	6306800	9666700	9016400	8248900	6434300	5604700	7320300	4477300	5714500	3168100	3821100	2403900	8723600	8334600	5392500	3928200	4957800	8698000	98742	197900	68986	519070	299360	173950	171480	249310	229870	659600	25749	219440	328960	287360	47607	1107100	754770	264280	347670	386120	433620	1901600	532380	50363	6.48551	6.79981	6.98528
P80560	111.5	Ptprn2	Y	3650700	6046900	8234800	11336000	6379500	7434400	4456800	6155500	5719100	10721000	4362200	7649100	7173000	6377800	7095100	5023500	5005200	7433800	11813000	3045600	2260300	1609300	3301200	3504400	4108700	1824800	3333900	1945200	5089900	1958000	3392400	3430000	6591400	2134900	2024100	3815200	6787300	3595800	6646200	2672400	4875500	2275100	3415100	6.56238	6.78153	6.91565
Q62507	59.949	Coch	Y	4910200	4298800	6036400	7666900	8079200	6810100	6961500	7414300	4975800	12491000	8598600	8306500	6553900	8646800	12650000	6982000	6577000	7542500	9664000	254880	770350	599520	4550900	1638900	3213800	2363900	1872200	1113000	2490100	549430	3368300	1785800	4258900	59104	6927900	2890100	5409800	2058800	4556600	1107700	463990	1386200	594130	6.6911	6.63335	6.78078
P47880	25.346	Igfbp6	Y	3702300	8656700	10903000	6213800	6693200	5196600	6481200	4783600	5790700	11296000	3865300	15078000	8855100	14534000	9116700	6048000	7735300	6916900	7950900	4676600	5374200	1683500	11604000	8393200	9495200	4016200	4028100	3098400	4041900	3958200	5699300	7722800	12259000	967840	4052800	5324600	8831500	4335800	7722100	3126200	6455500	5028100	6192200	6.56847	6.93735	7.03755
Q61703	105.93	Itih2	Y	2645900	6885100	11446000	7515500	7912600	7386400	5665300	7547100	3107200	15494000	4106600	7370300	4812200	32391000	23552000	5450600	6793200	5052200	10138000	3221100	2800300	1169000	3184700	1614300	2991700	1093400	2180600	967360	2031400	1548900	2295600	4579100	5998300	3287600	7811300	2321100	3829700	2866500	6024300	1037300	3832600	802190	2542300	6.42257	6.83791	7.05865
Q61330	113.22	Cntn2	Y	4420000	6821500	8732800	6942600	6861600	6475500	4420700	6656700	3645700	9063400	4317700	6245300	4686000	9824400	7932300	5212600	6059200	5675400	9753300	1428500	2254500	1188300	4641800	2586300	4652000	3296000	4013000	2077800	4044800	2116000	6142100	2457200	4803200	618200	3257600	3504700	5883600	3768700	6677500	2805000	3675200	2840300	3122500	6.64542	6.83388	6.94115
Q61839	13.32	Nppc	N	7180600	7278500	7039900	3474700	2908000	8134800	7258700	8733700	4092100	11215000	3416800	7103100	12571000	10993000	9320000	6332900	2567600	6271600	4201000	3010000	2874300	1303900	2046500	3124900	0	1463700	4090900	2176800	2037800	2582600	0	2613700	2106300	356280	2711400	3238000	0	3094000	0	2822500	0	4073800	0	6.85616	6.86204	6.84757
O88593	20.489	Pglyrp1	Y	4219900	6183400	6683300	7078800	7446000	5535600	4737300	6050000	4998300	11270000	4157000	6751300	5575600	9643200	8422000	6476200	6379400	5515200	8469700	2395400	2263300	1062600	4289900	4854500	5065500	4945000	5257000	4405800	5096000	3915800	3631900	2647100	7419700	1055000	10648000	4805200	4270600	5872800	5174200	5088800	10108000	3745300	3494500	6.6253	6.79123	6.82499
P25785	24.328	Timp2	Y	2250600	6997600	7434700	7291300	5876200	6688800	6888400	7539600	3878600	9640800	5102500	6933200	5734700	10252000	6054000	5290500	4712100	5570800	7492000	2538100	1149900	992650	4073900	4183200	5217200	3158000	3132400	2860500	5769800	2405600	3678500	4265400	7434300	1664300	3398200	3751200	5273600	2705300	7309200	4341600	5858900	3590600	5607600	6.3523	6.84495	6.87126
Q9ESB3	59.162	Hrg	Y	3805000	6155600	11824000	5684500	8376000	6494100	4366100	3739400	3851500	15353000	3141400	8684800	4001300	51004000	13383000	3879400	3768100	3594000	7016800	3354700	6272000	439420	6842300	3491200	9478800	801750	3767300	4215700	4929300	2273100	8064400	3077000	12422000	2607900	6957000	4457700	10528000	3216200	5112300	1738900	4999800	3629400	3865800	6.58035	6.78927	7.07276
Q9Z0L8	35.469	Ggh	Y	3477700	8556000	7648100	6047900	5147000	5602100	5549500	5688300	3852900	8124000	4354300	7425400	3614500	10658000	8009900	4992000	5571600	4442500	6264100	2378600	1085800	1262300	2485100	1664800	1857400	1754500	3087400	889970	2652900	622560	3452300	1617900	2723400	541750	2310400	1828600	2494800	1262000	1730700	1502000	1264900	868370	1443600	6.54129	6.93227	6.88355
Q8K0E8	54.752	Fgb	Y	1467000	12637000	4304300	9506200	15665000	6890700	6115700	2975400	3132300	13057000	2165100	2286600	1757700	18384000	14001000	1457300	2287700	2054600	5623800	16971000	20909000	1579800	5286900	2612200	2996400	1076200	2815600	1938700	5334100	1891800	5552300	25947000	48540000	2619400	13742000	6025000	8444100	2923100	3640800	2330700	4428200	2233500	2881300	6.16643	7.10164	6.6339
Q8C1Q4	31.469	Metrn	Y	3661700	4176200	9796100	7852600	5321500	4386300	5679500	7203400	4047000	5336300	4899300	3751200	3678400	6871500	7023300	3980400	3398500	5266400	7854600	286280	974180	293390	1833300	414070	1824300	562990	1841300	668220	2469600	580980	2409400	359160	1651500	287700	3287700	1017000	3109900	1110200	4667800	907270	3782500	1921900	1282600	6.56368	6.62078	6.99105
P14106	26.717	C1qb	Y	4137900	7560800	6382600	4093700	4775400	6098800	6612200	5464000	4642400	12114000	4751200	7968800	4168800	11268000	8490400	5984800	8209400	1968300	7997900	1217000	584640	34498	6056400	2015500	5664000	2090700	3913900	2944400	3907000	1601700	2988400	1972900	5626600	191260	2159700	2921800	4917500	2360300	3194400	1864200	4476200	1691300	6938000	6.61678	6.87857	6.805
Q8VCM7	49.391	Fgg	Y	1233400	13614000	5262500	9614000	16437000	5248300	4977600	3561100	2966800	13631000	2365300	2939100	1619800	18140000	13303000	1614800	2273400	2463400	6346200	12058000	10720000	1215700	3659700	3899900	4151100	2179100	1875000	2998400	3333400	4273600	4528700	19211000	25828000	3574800	10767000	7456200	8149300	2603700	5244200	3988800	4929700	4477800	3947300	6.0911	7.13399	6.72119
P17182	47.14	Eno1	Y	6251700	6183800	29712000	4010000	2638600	8936800	2290600	8771000	1692600	3467100	2809400	1838000	2600700	3208300	14756000	4003300	3400600	2723000	4738600	9930800	9522800	1446000	3512700	1830600	1635600	3211600	2769700	7100600	8282400	991530	1364000	5847200	8698700	6903800	20016000	4404100	3940900	2797700	3177000	1503400	2484400	2539300	5766900	6.796	6.79126	7.47293
Q8R0P4	13.244	Aamdc	Y	2531200	4010300	10294000	9394700	5899300	5771600	4009000	4927500	5228800	3696100	2442800	1769000	2927900	2723900	3472300	2245200	1355500	3110100	4210600	1934700	2621800	3311100	4643400	4980500	5969800	4078100	4798300	2096100	5956300	4214200	4345900	1855500	6086600	2764200	3415900	4582800	5461200	4502800	6822400	1811300	4264900	3143300	6443400	6.40333	6.60318	7.01258
Q6GU68	45.614	Islr	Y	3999700	5045700	7583400	8259400	6676200	6440300	3738200	4454000	3516000	8628800	3581900	4343800	5569900	13771000	8177400	3373000	4595600	3044400	4958800	382910	1116600	359730	1632500	981960	1310800	911520	1109000	633310	1170600	534920	1747000	379100	1343800	266210	3020900	1228600	2004000	937010	2600300	962050	2120400	609060	836300	6.60203	6.70292	6.87986
P0C192	76.155	Lrrc4b	Y	3309600	6604900	7084800	6625700	6275100	5871700	3396600	5914100	3536600	7312500	2459700	5747100	4286100	6916200	5543400	4695800	3881400	3680800	6956100	302180	702150	178750	832170	539700	1300800	444200	960650	543640	1214400	494220	771350	545590	1359900	192710	1319400	897640	1139200	840700	1535000	750860	1639400	719230	466490	6.51978	6.81987	6.85033
P09581	109.18	Csf1r	Y	3180300	4595100	5268200	7010100	6907000	6156100	3740100	6388400	4190200	10579000	7713400	6808000	8361700	14784000	11168000	5720600	7064400	6635900	10361000	1679400	2262000	1209300	3694800	1215600	1672600	670810	2810600	827520	3525500	169930	3370800	2161600	3819200	851390	4286700	1237500	1289700	1203200	2488800	526890	3866900	1557700	4552800	6.50247	6.66229	6.72166
Q8R0A6	25.876	Vstm2a	Y	1860700	4462600	5644100	8642400	7161700	6437600	3497800	7464100	4656400	7774300	3821400	4668000	6827000	12732000	8883900	3944900	4743000	5607700	6132100	10146000	7670800	3023100	12756000	4562700	10582000	2854700	16164000	7114700	10124000	2164900	11565000	2300600	12858000	1147100	15024000	14724000	11177000	1291500	16288000	2222900	11799000	3654900	14347000	6.26968	6.64959	6.75159
Q61730	65.74	Il1rap	Y	2836700	4449200	6509000	4935600	6639000	7526600	4866500	6046100	3805500	15029000	4942600	6615500	6848900	28740000	15338000	4978100	7184700	6710500	10610000	2526700	4125600	1380500	2342400	2535900	2504400	1666100	1481300	2270800	1904900	2135400	1858700	3150500	6582600	2412400	3282000	2945300	2169200	2101100	1847400	2212600	2103700	2285200	2139800	6.45281	6.64828	6.81351
O35393	35.884	Efnb3	Y	2373400	4829400	7890900	6373400	5629400	5554800	3884200	7102500	4156500	8490900	3628000	5931600	5020700	8445600	6153300	3391800	3812500	4919200	5592500	1084100	504420	529250	2992400	1129200	3124900	539600	2548200	952560	2987900	557650	3076900	1153600	3278800	263390	2184400	1239100	3744500	1390400	3192300	734040	3557100	1274500	1815500	6.37537	6.68389	6.89713
Q61171	21.778	Prdx2	Y	5773600	2638900	44149000	3599400	3106700	11080000	1665900	5206300	2675200	3778900	2355000	3986100	1123300	4353100	10230000	3164100	1832400	3215300	4227600	10267000	29260000	312420	2249100	638310	861880	453270	887930	1626700	4914900	328250	2518900	3571300	6260600	6910700	29101000	1845400	3085100	649650	2215500	1212200	2893000	1163700	2165200	6.76145	6.42142	7.64492
P20065	5.6794	Tmsb4x	Y	3266900	4441800	8807800	5049200	3798700	2864300	7189000	5320800	6852100	7998900	7627300	8410600	7144900	14776000	26960000	8405400	4052500	7234300	12496000	23600000	26411000	9164000	17590000	10166000	15733000	12367000	4125200	18172000	38790000	7470500	4418400	22902000	37658000	22343000	15806000	16700000	27868000	10766000	12321000	17964000	4433600	4849700	30122000	6.51414	6.64756	6.94487
Q63912	49.283	Omg	Y	3651000	5583900	7379600	5651500	5048400	4072600	4137600	5445000	4527400	5826900	3142800	5625600	3873600	4454100	5298300	3662200	3909800	4870100	6600900	960620	2128100	572570	967860	1171200	1264800	1164100	2390300	1379700	782100	1520100	1971000	2040600	5352500	594890	3747200	1060900	3622000	2104300	2111400	3029400	423530	2900900	0	6.56241	6.74694	6.86803
P06151	36.498	Ldha	Y	8189400	4303200	103400000	3183100	2382400	4657800	2009600	4906600	1340300	2511100	778760	1252100	3963300	2148800	8275200	1971100	2146500	1172200	1698400	1789000	2231000	415100	908240	308160	603060	667600	1750400	2751100	4070800	1017300	3165100	2627800	4702100	901030	3564900	1093800	1052300	933990	1223900	777900	1291800	955190	2239000	6.91325	6.63379	8.01452
P43025	22.257	Clec3b	Y	4679400	6973900	9237000	4571000	4958400	3856100	5541700	2591900	4244300	6826400	2143300	11150000	4090600	4759600	3899900	2860900	1616600	2719100	6134100	2101600	5293900	1942700	5596300	4507200	2526300	5026700	4991300	2355700	4054600	3247100	6427600	3051600	6032200	254540	1589400	4440600	3108000	4506400	6392400	2685900	5622600	2978500	1453400	6.67019	6.84348	6.96553
P26350	12.254	Ptma	Y	6299400	6449000	15677000	2021700	2445700	6359000	3127800	9649100	2576700	3748100	2096100	935960	2618500	3852000	31054000	5760400	1538600	1997600	3048400	10867000	6404600	2845000	5308700	1588800	3873100	5397200	5338100	22258000	25360000	3705200	4685100	26425000	26345000	23978000	13113000	12010000	13723000	5480300	5179000	13269000	20115000	9797000	18517000	6.7993	6.80949	7.19526
REV__Q6NS46;Q9D1H6	207.78	Ndufaf4	N	3671200	4572100	4279800	7369300	7726500	6604600	2724000	4723800	4196100	4361100	2247200	1452800	1506300	7248200	2610200	1757300	2619700	2914000	4179500	0	0	191150	0	895390	0	402310	1044100	0	1539600	0	0	0	0	0	0	1760300	0	1511400	0	0	0	0	0	6.56481	6.66012	6.63142
Q80XD8	16.798	Prap1	Y	4732300	4868300	5672600	4844700	4205600	5723900	4532900	5314600	3926500	215470	1762300	2097200	4966100	2849000	2086400	1701800	2590400	2041700	4744800	3243600	3875800	1197300	2129300	1828400	2642600	1684200	1934800	1270300	2312600	1000700	481650	1998100	5308900	1222800	4282800	1229900	3091000	2756100	3860500	1978100	1794100	2110000	490200	6.67507	6.68738	6.75378
Q9Z1L5	122.78	Cacna2d3	Y	2546800	5766800	5532300	7059600	6175700	4058000	4253400	5427600	4330900	4451600	3398600	3932100	3104500	3762200	2648800	2891000	2957500	3109900	6007700	292000	602750	329180	1898900	973270	2182500	811540	2101900	737900	1951100	719970	1750000	1144700	2363700	330020	1135500	1123300	2476300	839170	2546800	908580	2240900	1028200	1988900	6.40599	6.76093	6.74291
P01872	49.971	Ighm	Y	2789400	10277000	9764800	3447800	11334000	4402500	5236600	1159300	4570400	15036000	6247500	1931200	2593900	18186000	91653000	9594200	8250800	10258000	13189000	7403200	8333200	261100	700060	445350	933650	928610	984670	1623800	2445900	201280	1303300	16146000	34963000	21423000	37551000	1834800	3866900	1173200	3482900	3889000	5252700	2367100	1693600	6.44551	7.01187	6.98966
Q91XV3	22.086	Basp1	Y	3402600	4457500	3170000	8344700	4457600	3219700	4315800	7961700	6451300	7785600	4328400	2911400	4753100	13929000	3794000	2759500	6031900	2500500	8565400	6143400	5500900	6469200	9144300	7764900	9336200	7071100	6805900	6589900	9247900	6708900	8578900	6486000	8344600	8167400	8696800	7542300	9148900	11387000	14325000	7922100	10024000	7592300	10948000	6.53181	6.64909	6.50106
B2RX12	169.12	Abcc3	N	4138200	5113000	5387800	6097600	5358100	4483100	3627100	4389100	4680200	5344900	2808700	4566200	3955900	5540100	3110600	3223000	4047100	4463800	4928300	36715	0	36551	208130	91181	259430	87424	226740	72666	219240	74843	255060	24610	208340	8044.8	0	80291	302560	82099	220230	102950	322300	0	0	6.61681	6.70868	6.73141
P01837	11.778		Y	2192200	12410000	4159600	4542800	8747600	4419300	4173400	2846900	5121000	20350000	22072000	9193600	7339000	45018000	59768000	12247000	16438000	13426000	50536000	5554900	8087800	2842500	17471000	6057100	14371000	13235000	25688000	7807900	19527000	9315300	25717000	17366000	66970000	18212000	40743000	19768000	33271000	19424000	43126000	17474000	44627000	12326000	8335000	6.34088	7.09377	6.61905
Q8R555	70.324	Crtac1	Y	2366900	4248900	5722400	6226900	5724700	5875600	4455800	5412400	4017200	6968500	4266600	5753100	6798200	6800200	4771300	2704000	4938700	3432600	8782800	1910900	1585500	937080	2000900	2203200	2729800	2083800	2644900	1920900	2013400	2626100	2099000	1932600	3706500	958500	2076400	1910900	2452100	2765900	2488500	3435200	2389100	3472400	1556500	6.37418	6.62828	6.75758
Q8CFV4	15.353	Nrn1	Y	2841600	4181300	6838800	6069000	6442600	4313100	3453900	5981600	3838600	5833800	4952300	5457400	2617900	7066800	7040100	5746200	4525700	4762100	9644600	104710	845530	276690	2667300	2250900	2985300	2332400	2929000	2127800	3081300	1512900	3705400	1294300	4388900	288030	4703500	3953500	3926100	5304300	5356500	2336100	4646300	1866900	868670	6.45356	6.62131	6.83498
Q9Z0J0	16.442	Npc2	Y	4556100	1898700	2755300	2838200	4711900	11312000	5284400	7151400	7316000	7430500	3702600	4357000	3544700	6449300	8562300	10872000	5472400	5714000	6005600	5002800	2157800	1707600	5421300	5136400	3154200	2194400	7130200	1413100	5019200	1801200	4715200	2862000	4898400	3782300	5088700	2701200	5732900	2572000	6230700	2985300	4929000	7476200	6150400	6.65859	6.27846	6.44017
P28654	39.809	Dcn	N	2998700	4761700	6004800	5633100	4774700	4115900	4665600	5180400	3411600	4716300	3051500	5466500	2391300	4338100	5756600	2686900	4679800	4093400	6233200	0	399130	15355	731750	54447	346940	462230	353280	89331	314950	143130	409860	269630	1454600	12312	2444300	562620	615610	46059	1328500	547230	583670	284180	640340	6.47693	6.67776	6.7785
Q02105	25.991	C1qc	Y	1429400	6759800	7360300	4667300	6812300	5304600	3648500	5584500	3072200	4895200	2026300	5978200	1586100	18283000	6827800	5212300	4028200	1663400	5170600	5394100	4594300	491840	3158400	4766000	6338600	1419600	1259000	1106700	4310000	1294600	1298400	8002800	12379000	3289100	8699100	4817200	12489000	1575600	1840800	1373800	1268000	3843100	1788200	6.15515	6.82993	6.8669
P04925	27.977	Prnp	Y	2091200	5679400	6885600	4697500	4573600	3832700	4779500	4965200	4148700	10744000	5304900	8654400	8252800	9231100	7437200	9698600	6959700	7759500	12776000	8099700	5919600	4236500	16955000	15263000	20981000	11779000	18880000	11364000	18288000	12803000	16872000	13846000	22109000	3907700	9036900	17688000	22810000	16874000	33270000	11795000	22752000	11791000	18156000	6.3204	6.7543	6.83794
Q71M36	60.405	Cspg5	Y	3140100	4908100	5271700	6217600	5367400	4982000	2602700	5871200	2963200	2721100	5209100	4919000	5688800	3239200	5372300	4080700	4465400	5928000	7172900	1081300	1280300	1189800	2559300	2320000	2883500	860500	2065000	1895900	3020400	736930	1681000	1923300	3032900	473680	2266500	2676700	2761300	3038600	4733900	2662200	2947200	1259800	2463600	6.49694	6.69091	6.72195
Q9DBB9	60.478	Cpn2	Y	1699900	4736300	10940000	5560500	6788500	6499200	3380500	3489800	2388400	14761000	3384000	4601700	3818300	37164000	18150000	3775600	3525800	4304600	7908700	1762000	2654000	80145	650940	225640	356940	183910	374550	296440	540530	361530	613460	2220500	6382900	452310	5791800	196960	587110	175040	739840	223060	637840	175360	559620	6.23042	6.67544	7.03902
P01867	44.259	Igh-3	Y	1221300	16432000	3048100	9502300	7773300	2044300	4681700	1670900	7947800	27811000	33457000	14257000	12680000	81181000	59522000	16690000	21123000	18205000	106160000	1871900	6536900	3046600	10671000	2869800	6991100	2342400	9087300	4115700	11673000	3235900	7200200	6142900	16924000	1833900	18255000	4253500	22346000	3831400	13657000	5611800	16237000	4792500	2626500	6.08682	7.21569	6.48403
Q6P9K9	173.43	Nrxn3	Y	2393200	4423500	5409500	5901800	5173200	4578500	3726100	5125200	3558900	7445400	3412200	4974000	3952800	5625000	4216200	3813600	4332500	4404400	7155800	561800	411210	272810	1053000	806830	1474300	743840	926400	626240	1207500	702430	1104300	800280	1673400	426260	1105200	1196700	2117400	2799700	1447700	1112100	2493800	775310	862180	6.37898	6.64577	6.73316
O09159	114.65	Man2b1	Y	2843700	4976200	4786400	6547700	4795400	4437800	3284300	4384200	3315400	6455300	3412900	4385600	4326600	8349500	5831600	4450600	4389200	4600500	6113500	511620	993430	845460	2477000	1028800	1124400	1153000	1286200	579830	671870	837270	893010	734620	1995100	701090	2220100	838350	1113400	918330	1627800	770000	1169600	898960	215690	6.45388	6.6969	6.68001
O70362	93.254	Gpld1	Y	1787300	5205200	6908200	4679900	6998000	6053600	3671700	3717400	2320000	6321500	3258700	3632100	1930500	15857000	8177700	3036600	3745100	3744200	6172500	1827700	1423700	340410	2005000	917880	2121500	1201400	1048600	786310	1793900	1153200	3016100	2365700	6834100	847700	4059500	1789400	4203600	2678000	3990600	1132800	3756900	1176000	2683600	6.2522	6.71644	6.83936
P0CW02;P0CW03	14.192	Ly6c1;Ly6c2	Y	2877100	4424300	5855200	5427900	4491400	3615500	4197300	4030100	3374900	8696700	586290	5963500	3910500	6847100	10512000	5142300	4735800	5565100	8051500	316540	153350	201870	3351000	421310	4101200	439420	3081100	351650	2480300	143870	3872500	277390	792920	110530	554720	489490	7084000	678240	6009400	402310	4808500	380580	497530	6.45895	6.64584	6.76754
Q07797	64.49	Lgals3bp	Y	2026100	4147500	5207100	3778900	4056700	4803500	4254900	5660600	4165300	5474100	3489600	4220200	3281700	4593000	6171200	5341500	5205300	4046200	5464800	2572400	1517200	495040	3699000	2256800	5459100	1651300	5404700	1371900	1661700	1050400	1953700	1873000	5053900	590170	1832600	2592600	3136800	1384100	3279900	1736700	2663000	1652400	1620800	6.30666	6.61779	6.7166
P10810	39.203	Cd14	Y	2846300	4321700	6320300	5574100	4526300	3489500	3083200	4888200	2898300	6451000	2841000	4215900	2857700	7629500	5380600	4092600	4246200	3281800	6611000	331920	485550	296680	1084700	229020	545590	189510	1168400	0	833620	120080	306240	220800	1671600	134560	1347300	207860	1327200	132350	1469700	0	1272800	0	207640	6.45428	6.63565	6.80074
P16301	49.746	Lcat	Y	1545500	4673000	4427400	5476700	6011700	4368900	3851300	5120300	3074300	4960700	2576500	2978600	2595800	6413700	4937600	3501900	3568100	3521100	5560100	1748600	1513800	842260	1032200	1015100	1126000	748710	809110	1063000	1032200	899580	1427700	1495700	2293000	779840	2245700	1250800	2013900	2563300	3211800	1393600	2993500	1370100	1935500	6.18907	6.6696	6.64615
P04247	17.069	Mb	Y	62952000	1799600	497080000	1869800	544130	2101000	734780	5676900	501860	6948200	862190	3091500	23691000	10710000	22354000	3276800	15283000	821680	4168500	6432400	4088600	438890	1281200	913300	2335600	4492500	4794000	5926400	5681700	12238000	6939300	13022000	20893000	22149000	48971000	27251000	27823000	1177100	2348700	10498000	12957000	9730900	14881000	7.79901	6.25518	8.69643
Q99N28	42.964	Cadm3	Y	750750	3510300	7594100	9447900	7751700	6595100	2500800	3690600	2337200	4041700	2035200	7015100	2407400	5952300	6342200	2617300	5708900	1773600	9901700	829780	1541300	705740	1625200	1003100	3033900	763230	2219200	493600	2552500	296320	1788400	958370	2314300	619020	1890200	1087600	3934200	1032200	4053700	912530	2965600	435360	768520	5.8755	6.54534	6.88048
P10639	11.675	Txn	Y	4413300	740040	15030000	4063000	2864800	5633800	3245200	6405700	2553900	4464600	3662200	3239300	627610	4840300	8309500	3986700	854110	4289800	7315300	338690	1578700	320190	1638800	672710	1010400	134880	1787100	1806500	5125800	557810	0	2049900	4629800	355950	1527100	391060	389280	1226200	1935900	294910	4189700	1577400	1029500	6.64476	5.86926	7.17696
Q04646	7.5194	Fxyd2	N	2889700	3625500	6217300	5026900	3438400	2768600	3575100	3490300	4363000	0	1413800	2669000	3372300	1329400	637580	2859300	2450200	1928800	2614600	0	0	1403700	1661400	1337000	1878500	1250800	0	0	2098600	73943	1129200	716450	931370	0	0	871210	288980	963600	1228800	0	1796400	0	1400300	6.46085	6.55937	6.7936
P21836	68.168	Ache	Y	2930900	3767600	4694100	5444100	5035700	3426100	3311600	4160500	2358400	7660700	2870900	5924600	4463500	7706900	4815700	2443500	3874700	3591400	6075200	269980	511760	1381800	1586900	567870	1848300	1070800	1424400	1069900	1185200	532830	2180400	527750	1076000	157320	619000	976440	2343900	1780500	2064900	646600	1393600	1141300	1014700	6.467	6.57606	6.67155
O88745	11.173	Scrg1	N	2645600	3926100	6869500	3945800	4102000	3887000	2240200	5594200	2699800	3626100	1479000	3337900	3227000	0	2084500	2895700	2624300	2710500	2226900	0	0	249560	891130	599820	881050	451910	534650	845540	968910	829600	1826100	1296800	1779200	425760	0	1092100	0	1367100	1729000	1366700	2701700	983600	201660	6.42252	6.59396	6.83693
O09010	41.952	Lfng	Y	1513400	3580900	3888100	4009000	5250500	4912400	3561300	6109600	2977400	2844500	1844100	1950800	1790600	7294000	3625800	2819000	2978500	2461200	4289100	936420	859500	511260	1518800	989610	1271900	1020100	1295900	929340	1624500	1245900	1518400	1220600	1895900	755950	1204300	1352900	2439900	1535200	2299700	1087600	1871000	1359300	1705800	6.17995	6.55399	6.58974
Q9ER58	46.863	Spock2	Y	2320900	3976900	4668800	5243000	3813100	4353400	3132400	4188300	2733600	4875700	2788300	5263700	3436900	5400300	5527600	3106800	3563100	3248600	5420900	2667600	2163700	2149100	3935800	4170700	4194300	2999400	3340700	3488600	3471000	2595100	3407400	3172500	3992800	2497200	3296400	4476500	4505400	3849000	4820600	3690200	3616300	2833600	4659000	6.36566	6.59954	6.66921
Q9CR75	13.641	Tnfrsf12a	Y	2273900	3194000	3982600	8229000	4259600	4096700	3054800	4476500	2333300	3699800	2732300	4806600	3577100	2903400	3754200	3727000	4411600	3695800	5971200	190390	119360	227540	246410	351760	541680	231240	185160	485560	211390	213520	188900	723800	266180	279810	101540	1016800	180000	501500	702680	211130	258580	256940	276780	6.35677	6.50433	6.60017
P39038	100.03	Cdh4	Y	2227800	3334000	967420	6245900	5191400	7099800	4955600	4648600	3403900	879160	4461500	4728000	5024500	4970100	635270	6160200	3570900	4354400	6559300	1311400	8025300	1537500	14015000	7094300	324220	5475900	12679000	6408100	822930	6116900	12315000	6261600	10494000	1762700	14016000	10769000	580100	5376900	684350	8271600	364110	4846800	242900	6.34788	6.52297	5.98562
Q61112	42.064	Sdf4	Y	2766000	3284700	5625800	4197400	2887600	2719600	4115900	4825800	3754600	2332300	3391400	2949300	2309400	3146000	2365100	2710400	2504100	2352400	4517000	1763400	1547100	778320	1964600	1627500	1494000	1847000	1997400	379170	716450	1501300	797370	3679300	4161400	897030	2240800	1349400	1238200	951130	1332200	2850200	1891000	2618400	1491100	6.44185	6.5165	6.75018
P09411	44.55	Pgk1	Y	8057300	2654700	50272000	2023200	1385700	5055800	1105100	6453000	1151800	1158400	519960	478720	847230	890000	4846900	1461800	984860	890900	1045600	670770	1578100	208500	1278300	189360	521020	320050	1060000	1265100	3958600	277520	932140	766190	3014600	645420	4438500	363210	2024000	125220	1061400	167700	1305900	775420	591730	6.90619	6.42402	7.70133
P07310	43.044	Ckm	Y	70467000	1118800	883240000	976720	493660	2888000	1269500	1246600	652360	2998100	172390	9552800	17383000	1564600	2439800	133430	1496800	105010	1536200	1505900	1915800	147840	848050	374450	443720	2873200	2519900	1705400	2953900	12299000	15585000	8855000	24902000	1195300	2153000	8290600	10606000	382750	450950	1900700	2488400	764220	932870	7.84799	6.04875	8.94608
P21180	84.741	C2	Y	2100600	4340200	5058900	4338300	4650400	4318700	3231100	3846100	1983800	5500700	2685800	3967100	2474500	10853000	6169600	3540000	3897400	2608700	5112300	643950	361630	727580	1063200	538840	1545100	563610	1340200	489620	1864600	350160	1526800	582540	1215600	819540	1701400	788460	2068000	665420	2692600	828680	1841900	486730	2365100	6.32234	6.63751	6.70406
Q61581	28.969	Igfbp7	Y	2601600	3574600	5453500	3618000	3669800	4789300	3030300	3606300	2740000	6046400	2296800	5624600	5321000	8056200	5983900	3117100	4199000	3089000	3214100	2358300	4387100	2287100	5318900	3864800	5363900	1957700	3256100	3083600	3651600	3615900	4827800	2357000	5488400	640760	5026600	4000600	4206400	4398300	3119800	5028100	3721400	3875200	2983800	6.41524	6.55323	6.73668
P12399	15.883	Ctla2a	Y	2899300	4960700	4346400	8013300	3456400	3807900	2282800	2688600	2005100	2094400	3315700	3374100	2644200	1856200	2096100	2738100	3623400	1243000	2024300	4558200	2893800	4428700	5214000	5675000	5987600	4936300	2510800	5329500	5504800	4757000	4469800	6149900	6905200	4991800	6915700	6126800	6807600	7874600	8446800	6971500	6943300	6682400	4290900	6.46229	6.69554	6.63813
Q99JH7	105.87	Clstn3	Y	1431300	3428800	6708300	3124500	4078900	3513200	3349900	5242200	3134100	3436300	2007700	2685200	2153700	3088800	2651800	1780800	1420400	1689200	3276300	8994500	1988700	2357300	1729400	10803000	1771800	9266500	6343200	7287100	1619300	7479500	1493800	8924700	4728100	7171800	3342900	11262000	5089000	11835000	4113500	9556800	1655900	9898500	1328300	6.15573	6.53514	6.82661
P98086	25.974	C1qa	Y	2238600	3585000	4863000	4418000	4809000	4111000	3338500	3783000	1800400	7187000	2175000	5698700	2090100	11243000	5808300	3671600	4325800	2839500	4946100	1356800	1518000	1214600	4446800	2391000	2237600	2220100	1651800	1706400	3021900	2025200	2669600	1985800	5531500	306280	3809900	3156100	4153500	2280700	2872900	2061100	1915200	2606400	2563400	6.34998	6.55449	6.6869
Q99JG2	52.728	Gpr37l1	N	697700	3025000	5793500	6017000	5787300	5274800	2444300	5183800	2627000	6177900	2078400	5880900	3692100	11906000	7926700	5031800	5447300	3327800	7030300	0	24890	0	37530	0	0	46624	28752	0	0	0	0	0	0	0	0	0	0	17801	0	0	0	0	50194	5.84367	6.48073	6.76294
Q9JHH6	48.87	Cpb2	N	1286300	5796800	4624800	4942400	5271600	4031400	2477500	3263000	2414600	6454300	1496500	3019800	3690000	14205000	6568700	3388600	3366600	3479200	3955400	165160	65276	250280	355510	326480	158160	283610	69975	15963	404570	36350	224630	241190	911230	142470	126790	56567	176160	20475	52734	0	247290	256170	22156	6.10934	6.76319	6.66509
Q922P8	110.24	Tmem132a	Y	1763400	3282300	3976200	4577200	4507500	3968300	2675200	4050800	2673800	6081100	3025900	4488300	2917100	5684100	4486200	3119500	3126700	3469200	5894100	24579	310820	42192	812930	271860	689950	293280	669870	398580	558380	309140	479660	451290	1274000	122060	954790	498980	1874300	606340	1122200	454340	860080	410860	391940	6.24635	6.51618	6.59947
Q9D7I0	25.517	Shisa5	Y	2204000	4843200	4780500	3535400	2936900	2546100	2578300	4947200	3064300	1687900	271340	2054200	1120200	1279400	1396200	1543300	2219100	1378400	2165500	159380	125290	0	859610	562620	895310	801490	1073300	608280	1004800	689390	1543900	539600	906290	78406	410690	720030	1676000	582990	1224200	609000	1374100	457550	97474	6.34321	6.68513	6.67947
Q08761	74.934	Pros1	Y	2164700	4117900	4107400	5068300	4479700	3442200	3302000	2610000	2094700	5095000	2446700	3769700	2490000	6994600	4216300	2914800	3610300	3053700	4891300	975850	863630	702140	2363400	1295200	1450100	1242000	2170900	1091100	1904600	1020100	2068300	1359500	2812100	427340	1455600	2027100	2287200	2178300	3729000	1315900	2402300	1726400	1482100	6.3354	6.61468	6.61357
P18760	18.559	Cfl1	N	2500300	3315000	8075900	2825600	2407900	5309400	2044300	5038700	1937500	1567800	1812800	2303000	1733900	3773500	8500200	2038900	3205500	2153200	4166900	12704000	15086000	9863600	12763000	0	115670	80001	702060	1254000	981360	0	1221200	12231000	22341000	8886900	5535100	498780	16934000	88473	1315000	1068400	2885400	296700	987030	6.39799	6.52048	6.90719
P34884	12.504	Mif	N	3638400	2596600	20904000	1916900	2970500	5188300	1890300	4471100	969240	3158300	1647400	1048300	1742200	3368400	10350000	1618200	3675900	1904100	3937300	0	357000	144340	0	477580	0	0	0	117080	452540	0	0	0	399480	0	218290	0	274410	0	129020	0	225960	60982	0	6.56091	6.41441	7.32023
Q9DC11	59.616	Plxdc2	Y	1599600	2298200	8671000	6563300	3011100	3128700	2678500	3406000	2458300	7223100	2694100	4913800	2542400	8594000	7665900	3124900	3758800	3737000	7661900	1913500	2867300	2081200	1871900	2579600	3391200	2779000	1936300	1766100	2726100	1716100	3568300	2219300	4210800	1369800	2433800	2465900	3282900	2464700	1740100	2292400	4492000	3006900	3946500	6.20401	6.36139	6.93807
Q61362	43.893	Chi3l1	Y	1119100	4243300	3349700	4788600	4173300	4053100	2731700	3749900	3311100	6136900	2355500	4141800	4891700	5870300	4960100	4058600	2814400	3878600	4704300	1787100	1834400	1968200	3370000	2567700	2186700	3386200	1950800	1581700	1162200	113260	2617700	1859900	5441300	948020	1541600	2537500	1453500	1734600	2127300	2511600	2332100	1287200	1877500	6.04887	6.6277	6.52501
Q8R5M8	49.788	Cadm1	Y	2297300	2972000	3557100	5401600	4270300	3081200	2489000	3631700	2336400	5339600	2445900	4003700	3334200	4162300	4138400	2523100	2885600	3559500	5233200	657690	1039200	567690	2209800	1766200	2833900	1544700	1435200	1270900	1611100	1120900	2225900	1459200	2977200	917590	2813500	1372500	3169300	1947400	3701200	1816900	2344600	1327200	1730300	6.36122	6.47305	6.5511
O08997	7.3384	Atox1	N	3948200	2481500	8912700	2134100	2032600	3619700	2301400	4635800	2340400	3775700	1925800	2193100	3275000	3874000	9115300	2354800	2406700	2223500	3248800	289440	2970100	0	1762100	356790	709790	0	710430	0	2965200	0	1487000	187680	3754800	0	5366100	0	1974600	637620	1415700	1198100	2326600	1074900	367560	6.5964	6.39471	6.95001
P19157;P46425	23.609	Gstp1;Gstp2	Y	3263000	2336900	17665000	1837800	2053800	6651300	1415800	7915900	875560	1692900	716200	1355700	1190600	4899600	12977000	3554500	2851000	2282600	4652900	425280	1659300	180910	744810	83079	241040	440980	537550	1417000	2299100	171860	342040	205670	1531900	370780	3783300	220540	824510	182570	1032100	203460	961230	391350	305610	6.51362	6.36864	7.24711
B9EKR1	254.4	Ptprz1	Y	2488500	2907800	4015300	5723000	2604100	3204900	2925100	3029500	2651700	3902300	3131400	2876500	3085900	2558600	5249800	3014200	2230000	2629200	5235100	1149700	1147200	548540	1582100	973380	1912400	586030	2000100	601340	2242600	645580	2401800	1399700	3483700	390820	1895300	1486800	2914700	923660	3111400	925750	3071400	698850	2620800	6.39594	6.46356	6.60372
Q61592	74.609	Gas6	Y	1824400	2902100	2811300	3426900	4426500	3924400	3896400	3046600	2582900	3227500	1139800	2300900	1885400	2314800	3207800	2655100	2116900	1745100	2150200	739820	897100	624090	1604300	857330	1469000	781640	1310200	867420	1843700	447900	1670700	725710	1634100	693140	2246100	953660	1732300	575660	1836900	457580	1739400	620350	1212400	6.26112	6.46271	6.44891
P47878	31.687	Igfbp3	Y	2504600	3218200	4368600	3567000	3552400	2590300	3103200	3172000	2359700	5282200	1748400	4406900	3004800	11675000	3884300	2511900	3688800	2039800	2920700	1469500	2671400	1610200	4531500	3161100	4913700	3263600	4287700	1549100	3079900	2691800	5060600	2434500	4376300	376480	1919200	2097700	3671800	1961900	5545500	1621500	3478800	2570300	3400200	6.39874	6.50761	6.64034
Q03137	109.81	Epha4	Y	1374100	3229600	4160800	5076700	4743700	2532000	2329300	3762300	2650600	4707600	2342600	3314300	3008600	5064100	3919100	1400700	2068800	3416900	5542300	573840	882780	270010	1373900	813710	1393400	719260	620220	586800	976950	756610	1324000	486990	1819800	365720	1863200	862950	1925000	1114600	2412800	776340	1263300	623860	835740	6.13802	6.50915	6.61918
Q62361	29.194	Trh	N	2962700	2938500	4169200	3198100	3643800	3300600	1920600	3639000	2492800	2998600	3102400	3460600	3342300	2600500	2900300	2173300	3324100	2345400	3238400	76224	0	146000	0	92354	0	418740	0	703060	0	512310	0	115330	355130	0	219280	727710	0	171210	186220	1680400	516790	686230	0	6.47169	6.46813	6.62005
Q5MJS3	65.765	Fam20c	Y	1031600	3499000	4038400	3146700	6788000	6210400	1362900	3104900	2891200	3635800	1780000	3091400	2396900	4932600	2526000	1597000	2301700	2299800	6543200	1946300	1372900	943810	2435200	591360	1536100	422730	839780	188810	728570	345750	1398600	3135700	2964300	2130500	2334800	1740300	1500300	983100	1538400	1823400	2490500	777090	1451100	6.01351	6.54394	6.60621
Q8VCF1	45.652	Cant1	Y	1901200	2681000	2659800	4105300	4265000	3183600	2773600	3117400	3539000	5081000	2605700	2895700	3254500	4525700	5017100	2676700	2751100	3633200	5283900	137400	510220	139030	431130	330470	564150	210650	499790	114870	606400	214860	469600	331090	547780	84952	822530	200170	677350	360940	1103100	264670	947630	473950	169330	6.27903	6.4283	6.42485
Q6P1D5	104.83	Sez6l	Y	1892200	2840900	2505500	5456300	4872700	3053300	2480600	3072000	2674400	3458300	1763600	2377900	2470000	1817500	3053000	2183200	1698500	3284400	4405300	576940	1407600	428800	1809000	1135100	2683900	1208200	1992900	673160	2553200	1367400	2220200	852490	4507900	506070	3340700	1419100	4503200	1650700	4873400	851320	3907900	1050800	1066300	6.27697	6.45346	6.39889
P63101	27.771	Ywhaz	Y	3026900	3966800	7207900	2105700	2103000	8716200	1929500	7837300	400160	4078700	2167900	2099400	948080	4751400	13993000	4400100	1290700	2301700	7224000	2942900	3073600	511330	1334400	724030	1109800	1196500	1765400	5158800	6437400	641910	389420	2708600	3780900	3260500	5559100	1833000	3313300	1379700	1342500	1328200	3264800	2158400	1319900	6.481	6.59844	6.85781
P29268	37.824	Ctgf	Y	2091000	2746200	3646700	3971100	3123400	3849700	2295500	3798100	1935500	3734300	1650200	744660	360490	3190900	2212700	1100100	1453000	711390	2550900	249900	300820	388630	741260	684790	1338000	143260	1022000	456500	636260	318010	1078600	235310	666270	16086	566750	566850	991100	698440	1679300	432880	1011700	558260	848820	6.32035	6.43873	6.5619
O35664	56.578	Ifnar2	N	1636000	3029200	2998600	3688600	3303100	3233900	2920200	3278900	2394900	4234600	2431600	3045100	2614800	5909600	4311800	2407700	2450900	2967900	3790600	1610700	1753500	369720	2147700	1465100	983990	633620	71802	1154500	97282	101140	103280	1303200	3350100	395760	2820000	1491900	0	660760	143730	967460	76850	971820	147130	6.21378	6.48133	6.47692
P45700	73.275	Man1a1	Y	1891800	2893700	4439500	2940400	2764200	2482100	2764500	3620800	2593000	4217500	2673400	3017600	3341500	4750200	3318300	2603600	3048700	2276000	3908400	786010	681220	118390	1460500	751550	814030	752330	840300	654060	1024300	751600	861370	807470	2121700	184620	1741600	900120	1068800	682920	1227300	645610	886190	888240	1319400	6.27688	6.46145	6.64733
Q9CQ01	29.608	Rnaset2	Y	2516400	2585200	3614400	3476500	2301600	3624700	1451700	3525400	3004800	3246600	2002200	1777100	2066400	4036200	1590800	4105500	2567600	2683800	3930400	1531200	1537500	1706200	2271100	978000	2190100	2177600	892460	855990	1730500	772000	1530600	1792400	2443500	1460800	1675900	2256000	2665900	955180	1400000	977770	1755300	721180	1067100	6.40078	6.41249	6.55804
Q6PE13	101.22	Prrt3	Y	2210300	2987100	1631700	4107300	3472500	2718000	2614000	3850000	2397400	3718900	2336200	2729300	2826200	1893500	3217900	2203300	2220100	1358500	3825500	440730	473160	250530	1011900	531890	538510	415060	924210	276670	804860	361460	841860	603880	1130600	79949	670540	719180	554400	604680	800300	467970	1413000	324310	889930	6.34445	6.47525	6.21264
Q6P1B3	29.743	Pianp	Y	2650700	2991100	5144800	4580000	2523900	1785300	1834900	2535600	2475500	4425400	1963000	3817400	2881300	3929700	3715600	1725800	1953100	3057100	1773800	1679400	1104300	1234400	1873700	0	1757400	1666100	1216400	1897700	1783900	2323600	1691600	1537000	1604500	634580	686980	1689100	1715000	1287900	1587700	944410	1182800	1755800	1460600	6.42336	6.47583	6.71137
Q9WVJ9	49.425	Efemp2	Y	1376000	2887100	3020900	3270700	3376500	3184400	2819000	3319400	2266600	4018800	2771400	4227400	2477000	5557600	3934700	2465000	3383100	2278600	4272200	340380	392460	240090	1239600	1334400	1835300	1298900	1725100	934960	1812300	838770	2123500	1131800	1721100	344950	780430	1040100	2244700	1584600	3331700	1390000	2773300	985340	2435400	6.13862	6.46046	6.48014
Q00915	15.846	Rbp1	N	994730	3684600	6337300	2314700	822180	7409700	694370	13351000	2664500	3210200	2744800	435850	290700	461420	15057000	6808500	2727200	1390900	4054200	457690	949490	184660	599540	59061	14736	201700	503460	2171900	3257500	89558	379940	116590	736730	111370	1564600	158370	520700	414250	649550	249350	1272700	1819700	2111400	5.99771	6.56639	6.8019
P52430	39.565	Pon1	N	1131900	2461800	6711800	2597300	4976500	3447800	2352600	2233400	1601300	14152000	2772900	2576200	3134000	22247000	23414000	2964500	2054800	3326100	6360600	1298700	4831200	256520	489630	102220	12377	80466	204520	694690	624200	0	586840	752070	7560300	484940	5784700	696400	1429100	93238	0	0	28215	176720	18920	6.05381	6.39125	6.82684
Q810C1	77.816	Slitrk1	Y	1626900	3245600	3223100	3794900	3551800	2663000	2072100	2751200	1978300	5115300	1648800	2786000	2472100	2452200	4301100	2123900	2517400	2870600	4564800	215170	352380	93044	884830	113460	1416400	312620	1085300	212940	281130	88290	337030	621240	1143200	338640	355310	488380	898410	632190	1449100	403040	845340	475690	441920	6.21136	6.51129	6.50827
P06684	188.88	C5	Y	1213000	3516600	5423400	3368500	4059000	3269700	1743100	2248200	1593600	4361100	1307000	1740100	1008100	13051000	6050200	1641900	1514300	1420100	2914300	2366800	2599800	388140	1423700	690370	1126600	494890	978360	559200	1234100	599600	919430	2838100	5462300	969220	3312400	687040	1502400	569620	1221400	688900	1013500	378160	1065200	6.08386	6.54612	6.73427
Q9QZZ6	23.995	Dpt	N	2663400	2340600	3426900	3512800	3016900	1711900	2740200	2904700	2081200	2766800	1548900	2693100	2714200	2813200	1654700	0	2569300	1940600	2465900	861820	1175400	0	1278200	0	0	1091300	0	759050	1411600	0	0	0	1707000	99853	0	981900	0	0	2093100	0	0	1067900	2046600	6.42544	6.36933	6.5349
O35405	54.388	Pld3	N	2011800	2585000	2987000	3450600	2687400	2701400	2247400	3086600	2341200	3770400	1667900	2737100	1846900	4266800	3844000	2350800	2368300	2396300	3652800	27186	297310	29507	1070000	343520	1393700	276160	1361900	241800	1421500	36305	1639400	40610	1712500	21360	512870	39131	1154200	369910	1063200	509740	1562700	62001	173350	6.30358	6.41246	6.47524
Q99LX0	20.021	Park7	Y	5350600	2128300	17908000	1687700	1514000	3145000	1348500	3463300	797390	806730	1610100	1245700	1787400	1468200	5142800	1933500	1521900	1271600	2763400	1858100	294010	25404	1292000	769500	318100	752830	1702600	2008300	145440	994790	418530	1225200	2638800	530440	1133700	1919100	773710	600220	739670	960110	0	1895100	29194	6.7284	6.32803	7.25305
P09470	150.92	Ace	Y	1427200	2354000	3911100	2924600	3323300	2833000	2390600	2693100	2139800	3809500	2002400	2582400	1890400	3555000	3030700	2363900	2006700	2261900	3744200	698630	679880	582330	1422300	951780	1534400	850370	1184400	543830	1232100	556230	1150800	864710	1263100	429290	854460	854970	1716300	579760	1459200	695060	1221700	156280	854270	6.15448	6.37181	6.5923
P17183	47.296	Eno2	Y	1586100	2881800	3013100	3054300	3189800	3526100	2586800	3294600	1121700	4616100	2208600	2776400	2195600	5853200	4679600	2970300	2870400	1587100	5160600	1090600	1410400	473360	961040	307370	1619000	338650	567700	290230	3001000	184870	1593800	642910	1604100	106750	3381400	287920	1611100	667310	2126700	689830	2576100	1137700	1423600	6.20033	6.45966	6.47901
Q62165	96.904	Dag1	Y	1375800	2413900	2703500	3061800	3745600	2407600	2801100	2974000	2113000	1932200	1388900	1692900	1350600	1661500	2548800	1716000	1630600	1999500	2244700	274320	755070	131780	850820	280510	646300	260030	460280	283630	147930	265470	1037600	391000	1282500	23562	925010	1120300	890320	566810	1357000	164720	276910	524280	755810	6.13856	6.38272	6.43193
Q9DBJ1	28.832	Pgam1	Y	736770	2859100	5212600	2658500	2358800	3875900	1706400	5113300	1806700	3944900	2210400	2841300	2207700	2777200	7313000	2798200	2845600	2039000	3515800	750120	1239700	112030	796370	235920	745130	258210	777200	1104200	2474800	86015	417730	241670	1304400	413630	3566800	470100	1158100	531280	1341600	246950	1249600	302780	351740	5.86733	6.45623	6.71705
Q9CS84	166.17	Nrxn1	Y	1334400	2124900	3365300	3856700	3207600	3460100	2241300	2921400	1572600	3832500	2048600	2306500	2013200	4122700	2330000	1692300	1803200	2388000	3127300	453590	614690	123650	1158400	559060	1101900	765950	1315300	509610	1225900	327080	822770	599940	1425600	153500	882770	924290	1998700	895320	1571200	682390	1672700	477630	1338100	6.12529	6.32734	6.52702
Q3U4G3	43.838	Xxylt1	Y	1354400	2647600	3306500	3209000	2965000	2553600	2255800	2830200	2009700	2308500	1179800	2587200	1800900	2938700	2352600	1832700	2000300	2396800	3147000	331710	317080	139910	483110	646100	814990	506140	874240	501400	1022800	541190	887740	545420	983310	325300	484290	766600	1066700	1022900	2098100	874750	927650	918850	371510	6.13175	6.42285	6.51937
P28798	63.458	Grn	Y	942530	3286400	2964800	3672600	2566500	2367000	2618200	3365700	1932800	4004300	3075600	3331400	1546700	5133800	3997100	2494600	3085000	2321100	2224000	1404600	1323200	1243500	1777800	1404300	2018100	994340	883010	926230	1739400	1014600	610810	2013700	2732800	1055100	1485800	956660	954310	914080	1349300	1302700	2222100	1458200	2343800	5.9743	6.51672	6.472
Q9R111	51.012	Gda	Y	2108800	2052300	4780500	4110000	2859100	2546100	1764200	2302400	1181200	730940	652510	643120	218480	2724200	966630	781020	702840	976820	1394100	690690	772030	48002	659330	254630	470690	203990	624880	320070	545220	256920	335420	323400	458870	53496	1651400	117550	592410	273690	942340	286710	180170	265270	152580	6.32404	6.31224	6.67947
P05017	17.093	Igf1	Y	1042500	2033400	3535400	2483000	2989500	2469500	2799400	3295900	2238200	3424200	1010000	3840900	2371100	4849800	3604900	1563000	1855300	1397500	2195800	835140	409830	118760	3540500	879610	2111700	133610	1049800	0	792560	920610	3556600	729560	332970	230730	0	811090	3261700	672070	2676400	0	745590	558190	1466300	6.01808	6.30822	6.54844
Q61865	14.593	Mia	N	1414400	1974800	4335400	2387600	2498800	2326800	2268600	2786900	2330400	2575300	2035300	2514500	2387600	2291700	2234600	2417900	2383600	2126100	2276100	660120	489430	0	453210	0	629950	0	0	0	0	0	0	383070	590200	0	527010	0	1494000	0	837990	0	579980	0	0	6.15057	6.29552	6.63703
P55066	137.2	Ncan	Y	1037700	2554800	3079000	3668100	3803900	3309800	1344900	2087400	1872300	4195600	1702600	2636100	1825400	4205100	1466100	1619200	1530700	1771700	3861100	350140	574890	424160	1312300	606560	800680	497570	515620	462010	774580	264320	431410	560340	1107700	78351	1239600	423590	1312600	837520	1631100	360310	1244400	698490	338200	6.01607	6.40736	6.48841
Q60841	387.49	Reln	Y	1027300	2501200	2686700	3225500	3187200	2377600	2132100	2955500	1738000	3327900	1783900	2242800	1963600	4443800	5048100	3217900	2729700	2913800	4711400	178330	261650	106770	698930	373230	831960	256090	856850	377580	785720	508390	970630	366210	1222700	80277	623350	864990	1547600	1033800	1432900	512260	1191000	625980	679020	6.0117	6.39815	6.42922
Q9R0E2	83.594	Plod1	Y	1338200	3003700	3800500	2929100	2200000	1742200	1929300	2419900	1910800	1913100	1353000	1865600	1000600	2668000	1264300	1238200	1109300	1155500	1900200	458450	820350	399630	1113500	858520	1482200	574850	956440	450180	1191800	315930	967070	848820	1468900	533930	1105600	564700	1369400	596310	1536200	508270	1110600	440760	612240	6.12652	6.47766	6.57984
O08842	51.726	Gfra2	Y	1005100	3027200	2821600	3251000	2948800	2288000	1776300	2553400	1666500	2468800	2291200	2237300	2131000	1685200	2260700	1555000	1760600	2307900	3904800	56955	208540	351810	787190	388850	504500	395190	371880	326980	739900	170460	1043500	758400	598200	253250	474970	601010	767800	1409600	1250200	554380	1064000	387150	209470	6.00221	6.48104	6.4505
P20029	72.421	Hspa5	Y	1345300	2174500	2574500	2724800	2786200	2826500	1772100	2645400	1795000	2786400	1750500	2111500	2022800	3121800	2712900	1434400	1559200	1768300	2847600	702610	1186500	478070	1642000	728870	1480700	839140	1055000	609950	1629100	365120	972750	782760	2030700	290930	1623500	578820	1439100	1017000	1334900	752810	1413600	433620	430240	6.12882	6.33736	6.41069
P62259	29.174	Ywhae	Y	1713900	3115400	8453800	1886700	1277500	3529500	746140	4602100	1002000	2820500	2216200	1726900	2929400	2393600	7323500	2286400	2332700	1826200	2973800	2350300	2820000	240400	644810	271820	531710	559420	1073700	3157700	3340100	372540	565580	1204000	1936700	1027400	3564800	766640	1309800	484250	803320	723110	1449400	1839900	705110	6.23399	6.49351	6.92705
Q9DAU7	18.032	Wfdc2	Y	2504100	2406900	2644500	1917600	2661800	1808000	2032800	2361000	1664600	3665500	2649200	2993800	3364000	2900800	1800700	3215700	2627500	2616700	3032600	984180	535960	144160	1323200	320360	1880300	410120	548570	412990	1373000	456730	664810	1090000	1847800	139710	901870	156920	577520	392380	646910	378010	594750	317460	573550	6.39865	6.38146	6.42234
Q61704	99.357	Itih3	Y	1098100	4336500	3421600	2927500	2327400	2234700	1961300	1712100	1408300	3014500	710080	1809700	995700	5421700	4388000	1691000	1023700	1392300	1943100	1913500	1952000	274680	715340	985140	1811800	578480	990410	917560	831130	893510	1060800	2484100	3989300	655550	2062000	1131100	2182600	1933500	1529200	880930	1317600	1079300	666660	6.04064	6.63714	6.53423
O54901	31.256	Cd200	Y	322470	3389600	3129600	2383000	3653100	2360600	2102200	2933400	2541300	2585900	1983500	3420300	2608100	2484100	3488200	2521600	2564300	2761500	3674100	621380	203870	0	1097700	378060	801850	452480	519570	407910	886550	328230	1029400	476290	1494500	63807	1081800	429710	1687400	433410	794670	452410	1320200	246520	630450	5.50849	6.53015	6.49549
P11404	14.819	Fabp3	N	10151000	768570	100620000	1156100	957440	778790	1074500	1746200	863320	2472100	1200000	1694100	4676600	2773400	7247500	2513100	4336800	1788700	2112200	0	227190	0	0	18546	120510	106660	21350	27227	0	827920	406180	11050	582610	321280	1264800	156420	381560	67909	169790	458380	133490	111450	610170	7.00651	5.88568	8.00268
O35417	28.054	Pdyn	N	845620	1569500	4946400	4404900	3553900	2238300	1121000	1506300	2719800	0	944050	434370	399160	0	619740	1148300	587970	1569800	2650700	494870	85334	50190	353720	241040	50646	18824	49902	0	775650	17854	0	641790	237920	175840	324530	40674	174440	890350	1355800	27015	1485200	473500	0	5.92718	6.19576	6.69429
P97300	44.373	Nptn	N	1648300	2305200	2007900	2820100	2660000	2220400	1621600	2489700	1969000	1244100	153880	878640	365630	1193300	325650	782610	942670	841260	1507000	335660	409770	368550	691950	306380	1369400	391980	120490	352570	45652	358190	87085	302370	381620	277010	480550	396220	40542	364040	2178500	426790	58885	371180	76072	6.21704	6.36271	6.30274
Q61702	101.07	Itih1	Y	669790	3371000	3950300	2261300	3088200	2950600	2059100	2113200	1201600	6872400	1632600	2368800	2099300	15271000	11526000	2541700	2033300	2100700	4279600	544360	1834500	56909	736230	143390	491570	59959	483830	289310	766730	349710	724980	1285700	4565900	232420	4483300	363210	1179600	233070	902930	363100	925020	235340	229270	5.82594	6.52776	6.59663
Q6PCX7	49.675	Rgma	Y	1208200	2540700	1842500	3147200	1778500	2791800	1974700	2692000	1786800	2366900	1098400	2091700	1481500	1630900	2253500	1631700	1942700	1989500	2963100	294060	344580	266000	431250	326290	1089300	1309400	1194100	939280	1037900	900560	1244200	423660	618620	275240	154290	1241400	1232100	1872000	1009100	1109200	1386400	1252700	1354200	6.08214	6.40495	6.26541
Q8BSU2	26.896	Cxcl16	Y	1890500	2579300	2249300	2394500	2387600	1563200	1686400	2338100	2006800	3016600	564360	950550	1413700	2993500	2277700	838720	2463200	1588200	2022500	196490	98757	222040	1855600	348460	653470	541800	799230	192420	580300	254670	546680	160870	546550	65495	163050	0	2226600	749000	1682200	266600	579410	0	457500	6.27658	6.4115	6.35205
P26262	71.382	Klkb1	Y	813710	1615000	4376100	2621500	3312000	2977200	1645100	2278900	1323100	7861900	1999900	2851000	2109700	20457000	9790700	1976200	2216100	2333300	4127900	2550300	1926500	380840	1470600	798280	1075700	446690	865760	939110	1938300	980380	2113900	3118400	5475600	1726900	4129600	1148700	2502900	814180	2138500	1061100	2453800	1084200	1878100	5.91047	6.20817	6.64109
P82198	74.596	Tgfbi	Y	1395200	2163300	2484800	2885800	2071500	1802600	1988300	2248700	1912600	2255800	1275100	2580600	1728600	3101900	2464800	1806000	1762700	1441800	2316000	702400	634800	609720	1592900	1065300	1448900	537640	747830	516930	469100	591100	589810	804280	1615600	39312	788780	931860	1959100	991310	777480	674210	1147600	839370	737170	6.14464	6.33512	6.39529
Q9D0T7	20.772	Gkn3	Y	640130	2285300	3204100	2388100	2510600	1686500	2203300	3450600	1904800	3469200	1940700	620670	722850	2025900	569320	1920000	1923100	2236300	3470000	135910	292740	178230	1525500	453480	1301400	0	1196200	162780	1564400	132470	2202300	349680	1109300	125090	564550	511190	770150	666420	2554400	313200	1149000	205430	0	5.80627	6.35894	6.50571
Q64322	35.719	Npdc1	Y	939330	1626200	3116400	2296700	2408800	2960300	1824700	2680000	1628700	2806800	2200000	2262700	1961800	2668900	2525900	1603100	1805800	1747600	2358900	904110	1039200	767010	1305800	852970	755790	604800	437070	635630	852630	582550	668400	1089100	1963900	232980	627140	995560	1066300	864770	464880	215450	994530	828140	0	5.97282	6.21117	6.49365
O70370	38.474	Ctss	Y	253390	3943300	3969100	2823700	3213300	2938500	1215500	2276500	2055300	8241400	2692200	4505900	3399900	9735700	6153000	2739100	4167500	2493800	7481700	839650	4850300	1308900	12714000	4417600	9882300	4612400	3811600	2613900	2081300	2541500	2061600	1883600	11089000	1314000	5248900	3374800	9026400	5021500	3913800	5479300	7729600	4490400	933970	5.40379	6.59586	6.59869
Q9D1T0	69.1	Lingo1	Y	1559600	2227700	2350800	2738100	2195500	1865900	1650000	2075200	1800100	1934500	1005500	1573900	1166500	3162200	2280100	1853700	1589400	1790500	2784000	508210	1167800	265880	1172300	561940	1116200	619450	1334800	795700	1500300	554210	1721500	415240	2077100	148810	1770000	734890	1425100	723330	1372700	624510	1034500	657760	527660	6.19301	6.34786	6.37122
Q64253	13.8	Ly6e	Y	473680	2354800	5926500	2706400	2188000	2247300	1554000	2514600	1463100	1588100	1119100	924110	1240000	2824400	1706000	1827900	2123700	2160200	3575400	260760	826900	0	643570	242140	535460	280760	0	316980	1061200	412480	1476400	214520	2292200	295370	1791700	1061300	2974700	1287200	4992300	1026100	2679200	795350	0	5.67549	6.37195	6.7728
Q8CIF4	58.154	Btd	Y	522580	2143500	3474400	2633000	2530800	1357400	2046500	3017500	2170700	3001900	1813000	2635700	2502200	5628800	4461500	2092000	2313300	1361100	3755000	926990	1707600	487980	1439300	819880	2084200	1160100	631050	744080	792000	1113400	1769400	1173900	3040000	176500	746410	980500	1798400	719440	1091500	1367200	1682300	1940000	1935100	5.71815	6.33112	6.54088
Q9CYN9	39.091	Atp6ap2	Y	1181000	1286400	2394500	3029200	2766300	2581000	2112200	2417800	1140900	897520	795400	845240	711250	1672800	1336200	719300	1088100	1655400	1144100	237300	554100	38470	720210	142500	706190	246170	908350	212620	905270	57169	832660	1067300	2193600	333550	784140	636900	2146000	809760	2721400	305790	1956000	574390	1018800	6.07225	6.10938	6.37921
P32648	19.048	Vip	Y	647960	3689700	2733800	4620000	2711800	2159600	1332800	927390	2035800	2938700	1163000	2823000	2852400	1457800	1429100	1350000	1147000	1855600	2331400	309920	827760	314980	1822200	1255300	2540700	925280	2274300	815810	2618600	638270	1787800	380110	2890800	102990	1530800	854470	2549500	888910	2408900	743140	2334800	746430	303170	5.81155	6.56699	6.43677
P09528	21.066	Fth1	N	1023400	2050600	2900900	2456500	2073200	2161200	1795900	2442600	1508000	2557600	1942200	1365800	1231900	2823000	2009600	1823900	2036000	1267000	3262500	349730	388180	0	610250	0	504750	0	333950	33009	545690	0	594790	0	1074500	67339	77414	698730	884540	1738400	778480	339420	657790	0	644690	6.01005	6.31188	6.46253
Q810U3	137.97	Nfasc	Y	1020200	2077000	2598000	2767600	2458900	2262300	1579100	2103300	1523700	2375500	1189200	2193900	1952300	2701100	1750300	1583600	1898500	2048700	2899300	698180	699880	458110	1090000	924060	1038300	1018200	900900	916020	1248500	1103600	1694800	1135500	2385600	290810	1392400	1202900	2038800	1207900	2507600	1496500	1871800	1303700	844600	6.00869	6.31744	6.41464
Q9R171	21.113	Cbln1	Y	894930	2100700	3000000	2785100	1712200	2457700	1848900	2086000	1539400	3395100	1171500	2336600	2917800	2753200	3602400	2712000	2912600	2663000	4644000	666080	1205000	484150	1216900	799540	1179800	610760	152810	780260	230140	594110	152530	866510	1430200	60549	1578400	1233000	992940	994270	516310	1037700	337110	977030	0	5.95179	6.32236	6.47712
Q8R1I2	15.659	Grp	N	1044500	1772500	3947300	2724600	1864500	1618200	1472300	2497800	1692500	685390	386000	575200	1254300	1356400	715740	1755100	1451300	1797500	3201500	0	0	0	0	0	0	0	0	0	0	0	0	0	0	0	0	0	0	0	0	0	0	0	0	6.01891	6.24859	6.5963
P97857	105.8	Adamts1	N	1050900	2243300	2620700	2401900	2120600	2021200	1628000	2208000	1615200	2659200	1277300	2132500	1238200	2908200	2402400	1115500	1850000	1735500	2412000	75536	115240	89186	513620	100010	424290	87570	369490	85893	518780	79938	484840	106720	527410	27793	250120	79961	554650	126110	771870	129130	816150	117210	147700	6.02156	6.35089	6.41842
P24549	54.467	Aldh1a1	Y	2239700	8247600	6396000	1605400	219470	5319400	317180	7420200	656510	1703800	1212600	937000	642690	2094100	24688000	2875100	1116400	2540500	4692800	2026800	3553600	108200	382560	131190	259950	387960	568850	5079500	6984200	304550	302420	299170	2278300	360480	3328600	315570	652610	174860	632620	612360	1045700	783900	794910	6.35019	6.91633	6.80591
Q9QZF2	61.359	Gpc1	Y	955200	3054400	2616900	3006400	1859400	1983200	1421000	1989000	1361100	2800800	1433000	1980900	1798600	4397500	3713900	2478200	1597800	1911800	3317600	339190	692720	151480	1441200	645010	2110500	422850	1718600	339140	422920	398800	1320900	787360	1645900	193160	1311200	593490	1867200	713000	1912500	773160	1271200	490070	512490	5.98009	6.48493	6.41779
P11087	138.03	Col1a1	Y	950990	2096800	1612200	2465700	2881100	3236100	2101700	1674200	1237400	2738200	662240	1332200	952010	3345000	1645100	768470	1171500	411860	657490	739990	630880	1007200	3919200	1453800	2710800	1069800	2299800	957630	1929500	966840	1915900	866100	1667600	208420	1281100	1291200	1988500	1117600	2438200	535300	1099300	646720	858630	5.97818	6.32156	6.20742
P70389	66.959	Igfals	N	869060	2058800	3461400	2109000	2465800	2954100	1454600	1664400	1199100	5804600	1598200	2363300	2157700	11973000	6860300	1440200	1973400	1723600	2707200	214080	475270	72334	333220	77980	222430	71655	197090	124350	231670	65629	97921	303860	1214300	71414	1512000	76849	447090	148260	238040	113900	107840	180770	11955	5.93905	6.31361	6.53925
Q9ES89	37.39	Extl2	Y	349680	1551200	1591300	1326500	1978500	4362200	2844600	4372200	2155000	3719900	2146200	2733500	2003700	4428100	3197000	1879500	3136400	3023200	3247300	369830	143590	328950	2759400	1088400	3701300	991310	986810	1555200	389120	629550	2678800	725720	1848600	303180	313210	1090500	3854000	1736400	4331000	900010	3872700	1040100	1769400	5.54367	6.19067	6.20175
Q62288	49.55	Spock1	Y	1000900	1838600	2701100	2716500	2230100	1265000	1621700	2089800	1931000	2856600	1669600	2332700	1120800	3237400	2210200	2251000	1299900	1097200	2776700	653840	666340	579910	1209000	943840	928190	502660	595290	485850	747320	240050	538070	828830	1657000	642870	1552300	1090400	1229300	1101400	1131700	886290	1013300	330870	392810	6.00039	6.26449	6.43154
P29416	60.612	Hexa	Y	876210	1815600	2360100	2572400	2429300	1917900	1551500	2469300	1417700	2844000	1177900	2345800	1902500	3466500	2997900	2358600	1944300	1941200	2835000	202480	255750	338460	1438300	249870	288120	141790	197670	216920	1067000	248350	296110	162080	1077400	180580	1039600	798400	383310	580790	75193	277230	850490	337200	759600	5.94261	6.25902	6.37293
Q7M729	25.192	Scn4b	N	1482300	1898800	3423000	2834300	1606000	1350800	1079600	2344700	1612700	1111500	1168700	0	965130	1356900	1044700	1828200	1452200	2076800	1902800	0	1144500	354410	0	894480	782760	619550	838330	794320	1103700	1520500	112420	779040	1229100	0	4163800	818740	4913000	1377900	2314400	1039200	1443800	1169900	1736700	6.17094	6.27848	6.53441
P10493	136.54	Nid1	Y	1467800	1978600	1878900	2518100	1989600	1526200	1859000	2214200	1334900	1812700	1135600	1483500	1239400	2094300	1197800	712710	1102900	1114200	1641700	276610	478650	246920	883240	523260	1156800	315080	481420	293230	897710	266930	835330	357130	969230	138840	521060	350830	977080	498830	1037800	513020	1242100	319700	698920	6.16667	6.29636	6.2739
Q8BME9	21.609	Cbln4	N	1235800	1719500	2094500	2624300	2086900	1990200	1630900	1597700	1745200	799290	1190700	1511200	1992200	883610	1404300	1429700	1637100	1629700	2350100	0	0	0	407430	0	0	0	0	0	79421	0	813980	0	758390	0	0	0	0	0	0	0	0	0	580420	6.09195	6.2354	6.32108
Q60673	106.08	Ptprn	Y	1293300	2086800	2663400	2505200	2422800	1236800	1139900	2182100	1516100	1321700	968780	908040	848590	1805400	1465700	893470	1319700	1580100	2730100	196420	176910	62140	312930	160560	390760	188070	292510	221880	402800	177070	261760	290860	633210	74744	164730	409810	652830	330760	750460	327820	680030	149430	574640	6.1117	6.31948	6.42544
O88783	247.23	F5	Y	1042900	1999600	2790400	1379900	1817800	2486700	1780000	2125200	1468600	1426600	479400	855800	1432700	2376800	2076000	1344100	947740	1571400	1691200	1959600	1746400	229430	867730	400600	576000	200730	401900	914720	1534100	873360	1305500	1758900	2913900	652430	1543500	910820	1643700	968110	2384500	566490	1814300	1158400	978870	6.01824	6.30094	6.44567
P21661	70.785	Pcsk2	Y	1716000	1846400	2894000	2155600	1973100	1052200	1433300	2380700	1395800	1524800	1110800	1422600	1752000	1751700	1892700	932160	969000	1562900	2914400	2456600	1681400	1029500	1427500	1303900	1896900	1329400	1220200	1156700	2071600	5023700	2843000	3313600	2956500	1422200	2301600	2510100	0	2484500	3148000	1740300	2949000	3092300	3329600	6.23452	6.26633	6.4615
Q9D0F9	61.417	Pgm1	Y	4029200	1196400	39472000	1170800	517900	1535000	655720	2115000	793100	763650	851810	662780	1524600	543520	2847000	984040	841540	774340	1299700	1207100	979140	282460	464530	328980	343680	824350	978030	1610500	2550400	959870	1413600	1282100	1837900	1169400	1255200	949490	1241600	671360	684190	220950	1007600	721120	1357400	6.60522	6.07788	7.59629
Q8BJD1	106.75	Itih5	Y	887740	1545100	2527400	2828100	2213200	1919600	1863500	1962400	1251900	2664100	1027100	1765400	1152500	1978900	1896500	1498300	1638800	1243800	1792200	61165	172290	101280	272210	231550	269730	103430	272240	265410	160870	204050	180960	137110	375630	7575.8	515420	236370	251650	239320	376470	161180	166280	312640	243880	5.94829	6.18896	6.40267
Q7TSK2	107.43	Sez6	Y	942690	1609500	1820300	2395400	2014800	2382600	2037100	2240300	1307800	3443200	1546900	2279000	1826200	5556600	3141500	1548400	1809300	2346000	3633200	288290	445650	55341	601880	1201100	768160	745560	917830	256950	1110900	310680	735810	562270	1049300	544050	714350	795670	1089300	629000	1702600	154260	1155400	108700	1103700	5.97437	6.20669	6.26014
P16092	91.98	Fgfr1	Y	880130	2293500	2809700	2531700	2552000	1488900	1435500	1729600	1269800	2325100	1142200	2219400	1513100	3868200	2339300	1946000	1936000	1551400	2345700	562330	444390	477400	889060	572580	1303700	566070	808940	415690	639630	519540	757740	474510	1134900	428060	1185900	558870	1326700	687020	1480900	752800	1466400	738490	807550	5.94455	6.3605	6.44866
O89017	49.372	Lgmn	Y	672910	1813100	2722000	2407900	2397700	2322100	1413700	2046400	1253700	1510900	602420	1138000	859550	2939200	2877200	813980	1090400	1097700	1450600	671470	273030	493170	832640	738290	982730	853230	1189200	421660	887230	643330	1199200	1432000	1601700	698780	1336800	1144800	1407300	1261800	1388400	840420	1340800	1065200	728270	5.82796	6.25842	6.43489
Q9CPT4	17.982	Mydgf	N	1030400	382910	2702200	3812300	1727000	3007900	1509500	2082000	2325900	0	301240	1933300	979640	3757500	1789800	1890700	2222900	1671100	1687000	1048300	2155600	979730	2392600	0	1842000	1473000	1719300	0	1601400	0	1811300	1247800	2990600	1241100	2723700	1477500	2799900	488630	1961200	0	1957200	1419700	1994700	6.01301	5.5831	6.43172
Q8BGX3	41.038	Lrtm2	Y	1158700	1827300	1967000	2505800	2339200	1784100	1539600	2042700	1123300	2909200	1551300	1611100	1630400	2072200	2271300	1703400	1704900	1972700	2496600	78024	305230	27005	525630	141500	445760	210970	624700	229560	726490	189510	684340	264220	1051600	0	916760	251940	941740	245040	1634900	310580	1156700	289330	540420	6.06397	6.26181	6.2938
Q9EQG7	54.386	Enpp5	Y	1396800	991760	3089900	2956800	1891800	2187800	1566400	2168000	797680	2223400	261580	1764100	1790900	2530200	1603300	379010	2156300	2394000	2542400	94887	1144700	127600	984110	539370	1090900	108360	488690	241850	469370	152750	558280	337490	1162500	0	1711500	461480	1933600	121320	1226300	165360	619000	146330	311470	6.14513	5.99641	6.48994
P70274	42.705	Sepp1	Y	395300	1983200	3104300	2788000	2581700	1720700	1668800	2093300	1299600	3925900	2353400	3606900	3377200	6181400	3873700	1439200	3860400	1686400	2870500	1639400	1436100	1331600	1814200	2363900	2944500	1127300	1223500	1857100	1929000	1518100	2067100	3083300	4112300	1686900	2323500	1915000	2757800	1798400	3200200	1203600	2038700	2041900	2373400	5.59693	6.29737	6.49196
P33434	74.102	Mmp2	Y	754790	2042100	2149900	2264000	2271300	1936000	1520400	1885700	1102600	2898600	1136200	1845900	1494800	3437000	2435900	1200700	1441300	930920	1999800	233410	348100	164910	1148400	735890	777020	237820	450070	485790	532260	610600	873270	412690	624980	78695	563900	436160	619400	781600	944060	607190	269080	756260	561160	5.87783	6.31008	6.33242
P35700	22.176	Prdx1	Y	905840	1947400	14930000	1048900	671920	3211700	679160	4320500	593820	2071700	1566300	1675800	1662400	1903000	8102300	2000800	1600200	1648200	3653700	1320900	857750	116390	638890	224220	123290	209510	485720	655140	1101400	182700	428370	981660	3761200	128820	1652100	455990	1242000	272660	960370	487490	1500600	0	391740	5.95705	6.28946	7.17406
B1AXV0	32.506	Frrs1l	Y	1273100	1429200	1602400	2710300	1707700	1984500	1332100	1846000	1571800	2789100	1911300	2056800	1429400	2125700	2429500	1192200	950740	1806300	2645700	1521400	1228600	1552200	1447700	1026600	1785100	1346500	210990	1732900	632140	1406600	1627000	1767000	1203600	1556900	1060100	1895100	2086500	1274800	3090400	1263000	2307200	1884800	2167300	6.10486	6.15509	6.20477
Q9WVH9	50.193	Fbln5	Y	1036400	1348900	2134700	1927300	2008600	1708600	1742200	1881000	1580100	2279800	1522900	2039100	1516700	2135300	1891300	1582700	1607300	2394400	2442400	707880	873150	861290	1445000	1114100	1364900	1165200	1374500	793230	1453200	816110	1701100	849720	1250100	416480	1515100	1070800	1970200	1094100	2052400	986440	1699900	1077700	1228700	6.01553	6.12998	6.32934
Q99PT1	23.407	Arhgdia	Y	1119100	2303300	5462300	1212100	768940	2471300	824430	3538000	942390	1371100	1656900	1326100	2005700	2604600	6768200	2377900	1869300	1894200	3072500	1064200	2063700	105070	967870	49635	561630	568620	156070	1832600	2900300	206890	629400	1148900	3052400	813900	4000800	876390	1701600	888270	1242000	757890	2756400	934130	1574600	6.04887	6.36235	6.73738
Q8VCS0	57.706	Pglyrp2	N	531990	1667900	3202100	1885500	2139600	2145700	1727500	2069600	986910	3993100	949340	1507200	1443800	11787000	7222400	2188800	1806700	1251500	3358100	139010	35840	63166	266530	94935	237880	147440	368810	122180	373210	132550	530490	103760	889570	61372	354680	213910	605330	154320	601330	117160	344550	126610	59282	5.7259	6.22217	6.50543
P63017	70.87	Hspa8	Y	1811800	2305100	6313600	817750	699750	3188200	781580	2641600	831050	1985300	1348100	1046600	1699200	1986500	4432000	1675600	1131200	953490	1414700	707270	1584200	49678	580930	215640	330140	172360	354630	806260	2853700	122960	268400	146360	1662700	173960	2538900	168580	540720	169340	406510	172470	504530	494400	1119000	6.25811	6.36269	6.80028
Q8HW98	36.766	Iglon5	Y	967910	1883400	2408200	2201000	2051000	1531100	1306800	1546700	1284600	2420800	1278100	1940100	1496400	3054200	1878900	1399200	979620	1456700	2427500	543430	661650	390610	713210	1104600	816510	879700	135480	395930	830630	365710	774790	463380	731280	73779	618280	507160	753420	977590	210510	1030600	960500	487510	609920	5.98583	6.27494	6.38169
P29533	81.317	Vcam1	Y	722760	1635600	2035700	2342100	1786900	1701300	1523900	1964400	1407100	1947900	1234800	1866500	1643100	3236700	2395700	1425900	1469500	1618400	2214600	244780	309670	129330	798980	279810	803520	245580	750760	164530	803570	233140	630980	425310	1029300	70700	769880	309930	993030	336350	970980	295790	1078800	271310	764390	5.85899	6.21368	6.30871
Q8K4Z3	30.972	Apoa1bp	N	915800	1563300	3499600	1993900	1980400	1465000	818650	2284900	1070500	741520	1183200	1334700	789620	2438500	2895100	1751900	1269900	915920	2071900	186290	443790	117070	389150	194140	253450	107090	263000	182090	809270	42561	469720	62033	579620	50115	885120	195980	478550	211240	580580	109570	483220	130760	65222	5.9618	6.19404	6.54402
Q8R464	42.723	Cadm4	Y	622000	2516300	1569900	1635100	1781300	1205700	1362000	3525400	1355500	1848600	1608400	1750100	1340300	1965900	2122300	1046800	3950500	1096500	4846800	1028800	1435900	405330	6244900	1617900	6509100	2660600	6968200	2161000	4478500	1793000	3005200	1555900	5547000	409360	3767900	1522700	4812700	1953900	6028600	1995500	3878000	2608000	1529400	5.79379	6.40076	6.19587
Q8BLC3	15.261	Lypd1	Y	981340	1703300	2746300	2444800	1398500	1487600	951200	1696800	1349200	3009300	1352900	1205000	1195000	3177600	1530000	1332900	1600700	1357700	1562300	0	378450	0	699180	311390	792500	524460	993070	130060	737440	441030	932160	212080	923510	0	957190	273290	1487100	296270	1785200	407610	796000	225180	601580	5.99182	6.23129	6.43875
P09036	8.4879	Spink3	N	823180	1413500	492240	2229600	1515000	2649300	2043200	2591100	1564200	1589700	1067600	1913800	3126400	2425400	27355000	1970000	1694900	14305000	2123200	1276500	0	0	0	0	2254600	2145100	1652700	2105500	0	1434900	1571900	2377700	1988200	1653400	1074500	0	1582700	0	0	1560400	2028200	1668300	0	5.91549	6.1503	5.69218
Q640N1	128.36	Aebp1	Y	679500	2184800	2532700	1568000	1258500	1343200	2298500	1566300	1131700	1409500	421610	1488900	404380	3503200	1396000	951410	1052500	666130	1153700	850240	822150	635390	1802200	892560	1268600	660190	759610	710830	1348300	1334600	2907600	1709100	2043700	422170	640970	1457700	1921600	1390300	2170800	930290	1551000	1188500	1988600	5.83219	6.33941	6.40358
Q61508	62.832	Ecm1	Y	608160	2198700	3077200	1855200	2589100	943930	1714200	1001800	1216300	2321500	543180	1986900	1042300	5338400	2259400	1101600	1362300	1066600	1942000	540260	1086500	403300	1561200	839060	1609900	495670	929520	571930	1172900	1073500	1855900	638830	1767700	132700	1040500	1410100	2248000	1363000	2209700	995240	1705000	1212800	1141200	5.78402	6.34217	6.48816
Q99PI8	50.987	Rtn4r	N	1149200	1541700	1829400	1741100	1402500	1851800	1046300	1680300	1418200	2059600	1238300	1588100	1394500	1671700	1256300	1260600	1251200	1543100	1602600	83674	138170	53566	294920	76566	189380	48875	273650	0	165310	0	122800	116860	361780	0	192470	104650	368450	0	344150	23652	271740	29615	236640	6.0604	6.188	6.26231
P61957;Q9Z172	10.871	Sumo2;Sumo3	N	1813700	1706300	3311300	1058300	986890	1922600	1009700	1898500	846760	1860400	1450800	1084600	1501400	1420400	4761500	1703400	1330700	1300600	1981900	2162000	456190	45225	729180	0	735880	0	0	0	2922800	0	0	1139100	1899200	474180	1640600	0	1946700	0	0	0	1771000	0	0	6.25857	6.23206	6.52
Q9JME9	30.159	Vstm2b	Y	682630	720110	2049400	3283800	1212000	1238700	1535300	2384600	1707600	3665200	1534500	3030300	2541200	1813500	1825800	2078500	2386700	2100200	3456700	600510	735610	836310	1162100	711460	975300	1097800	1159000	862950	697880	547950	1030300	576570	1125900	926010	1195500	637820	1266500	1097900	1384000	942400	1263700	940170	980310	5.83419	5.8574	6.31163
Q9CQI6	15.944	Cotl1	Y	841350	1672200	2528800	1306600	1614500	2513300	546750	1935300	1506000	2492900	1595300	2102800	1181100	1961500	6856800	2083700	2230300	744450	3194200	1714700	1633900	1276400	865650	341540	628580	1095800	634930	3354700	3334100	1146900	864460	1977600	2112500	1604100	1545000	938000	1171700	455750	1236900	1152500	2366900	1545500	2422300	5.92498	6.22329	6.40291
O35136	93.203	Ncam2	Y	1065300	1239600	1779500	2136600	2025500	1853900	1228100	1456100	855050	2302000	653390	1398500	1109200	2016700	2005900	880210	1308300	1199600	1807200	323780	423310	187480	1031500	420180	958310	543990	592000	296540	682180	261890	954540	335400	1020500	62443	768430	607110	983480	567180	1175000	448620	1418400	521590	786290	6.02747	6.09328	6.2503
Q9DBH5	40.429	Lman2	Y	239140	1666100	2237800	2088800	1762500	2096800	1464000	2105300	1337000	2983500	1654500	1793000	2156100	3404500	3435200	1426000	2282800	1327100	2002200	785490	330730	809630	1154800	603860	1115700	703590	2283700	813990	1395600	831390	1874100	1065000	1567400	132130	698950	863390	438350	946770	1241900	1335900	404800	1363200	2013600	5.37865	6.2217	6.34982
Q01149	129.56	Col1a2	Y	689440	1555800	1314600	1643600	2553200	1690700	1487900	1624500	1062900	1748400	494020	1096200	640550	1464900	993740	594680	1071000	635230	763310	345090	553880	583800	1926600	499490	1349600	550700	1628500	315280	992990	383920	1021000	305720	666700	104590	727490	350420	1307800	467210	1434200	196620	719710	249210	555340	5.8385	6.19195	6.11879
P56376	11.241	Acyp1	N	181170	1626700	4484200	2867900	1761100	1684200	919790	1705200	1444700	4408400	2348800	3617700	3203200	2809700	3746600	2899300	3688100	1963300	5344800	145000	1349400	99770	800790	109910	581030	314080	652980	127920	765370	111760	1354200	87473	797370	57285	643600	403200	850230	435680	1021700	130860	974830	441350	128800	5.25809	6.21131	6.65168
Q9R098	70.567	Hgfac	Y	640860	1274600	2849000	1535900	2190100	2022100	1224800	1418700	910620	6028300	1668300	2005100	2837100	14027000	6767200	1820000	2122100	2158000	2739600	1647900	2367300	659830	1555300	837780	1411000	707090	1084800	993980	1866800	892720	1570800	2153900	4796000	1830500	3394300	1291900	1941900	866750	1363900	1095900	1918300	968990	648920	5.80676	6.10537	6.45469
Q8JZM4	78.747	Dner	Y	1230600	1163600	1525600	2059600	1707900	1435500	1091800	1560400	1319700	3345200	2163800	153360	2067800	2515400	3057500	1239800	1243500	2630200	3454700	107210	236780	99834	275520	202920	392290	321770	294850	179610	313430	2130600	402110	199660	409890	263080	449740	349870	507300	238770	612090	185400	2650300	422310	584910	6.09012	6.0658	6.18344
O89023	61.341	Tpp1	Y	757260	2108800	2007700	1600900	1481200	1810500	1181200	1456100	978060	1188600	659010	1025000	733950	1893400	2079500	956010	1129000	891410	1378200	200900	296110	221200	864190	159690	240890	126700	494970	151070	262540	197780	427420	312560	804680	41136	208370	153690	431110	218100	461980	227290	414800	238680	219770	5.87925	6.32404	6.3027
O88998	55.397	Olfm1	Y	1021400	1359500	1548500	1941100	1679000	1310500	1128100	1574400	1219300	1929700	1091000	1411300	1150300	1709700	1544200	1000800	1402800	1083600	1979100	305910	377500	206420	411160	264200	879900	336340	892290	273620	1325700	207210	1203500	531810	516670	275490	413110	606200	531180	241820	1085700	338850	1163800	370110	1204000	6.0092	6.13338	6.18991
Q8R121	51.797	Serpina10	N	752580	3021400	1888000	1977700	1671300	1388700	1103400	752390	1070500	2129900	843720	1159700	1360700	5747400	4537600	1303900	1164700	1027400	1180500	166810	559610	60279	281110	180310	15008	221970	291040	272730	283640	355230	571840	782170	1876600	306390	1932400	361630	37050	294380	17977	273160	580260	110000	218930	5.87655	6.48021	6.276
P61971	14.478	Nutf2	N	1221700	1153200	2718200	1280000	1306700	1341900	1080200	1378100	1280900	2159600	1163400	1278900	1093000	1908600	1890500	1510000	1239300	1209500	1802000	0	0	63540	577190	209930	0	277650	0	281790	0	0	0	0	655890	59461	118070	229460	0	245450	0	256060	0	207900	0	6.08696	6.0619	6.43428
Q6P2L7	49.408	Casc4	N	2796300	1309400	2494000	191240	2161600	3803800	322520	2324800	1447900	376930	2232400	2790400	2537400	191280	324470	2816600	2342000	2570900	3968700	0	0	0	0	0	0	0	15443000	0	0	0	0	0	728380	3846.6	0	0	0	0	0	0	0	0	0	6.44658	6.11707	6.3969
Q9ET22	56.253	Dpp7	Y	943390	1285900	1800200	2113100	1300500	1188300	1085800	1639400	1184200	2176000	1245300	1162900	628730	1617500	911730	1303800	1180200	1578000	1635100	185770	250080	143870	856430	239980	1325000	610960	845520	570280	701480	560300	970290	447500	1382400	218880	254600	325630	1552900	400270	1412200	302680	1189100	336500	969260	5.97469	6.10921	6.25532
Q80YC5	65.701	F12	Y	251660	1949800	1921200	1888800	3479200	2468600	709910	1832000	709580	4188400	943600	2449700	1955600	13206000	7867400	1218700	1744100	1560500	2623400	671970	0	38136	878190	490550	763520	246500	503290	438640	664310	204090	428710	424370	1259300	285960	772540	595280	1006400	368620	682440	312280	588090	448750	380460	5.40081	6.28999	6.28357
P14211	47.994	Calr	Y	823910	1027400	1528600	1623300	2038200	1691300	1336700	1417200	978490	2333600	1172300	810090	862710	1826300	1886000	845690	724710	1234400	1430700	1519400	1193000	1196600	2244900	2157900	2909400	1698300	2913900	1784900	2837900	1998300	2732500	2387900	2992000	1436800	2206200	2205600	3735800	2713200	3852900	2182400	3914300	2146900	3161300	5.91588	6.01174	6.18429
Q6DIB5	122.97	Megf10	Y	671790	1368800	1986500	1278900	1726900	1651600	1362600	1460200	991080	1317700	654790	746420	1044600	1774000	1916700	969530	953910	1063400	2033100	874930	735440	805050	1247300	602130	1372100	384540	689360	621990	886410	717930	1187700	1255800	1921300	486070	1025800	1093200	1820400	1506100	2209000	1015500	1767200	431500	811470	5.82723	6.13634	6.29809
P07361	23.843	Orm2	N	1855600	14761000	900020	6469300	748930	395660	1076900	415820	594520	841400	303350	332580	384660	1410200	1762500	816430	262970	360890	419260	0	36758	0	0	0	71097	0	0	0	0	0	24739	70824	96914	0	51760	42221	59736	0	0	25124	44207	0	57180	6.26848	7.16912	5.95425
Q8BGY3	39.02	Luzp2	Y	1013900	1642600	1639700	1540900	1037900	1171900	1241100	1254700	1510600	2338700	1136000	1680200	2289500	1286700	1228000	1032400	1186500	1606800	2241800	1022200	481730	683770	749990	1763500	769570	550810	1081600	646500	887740	341950	699770	1379100	810830	759540	511600	1437500	652640	650760	1228500	669650	733690	1689800	910180	6.006	6.21553	6.21476
Q921V5	51.029	Mgat2	N	474520	1515200	1410500	1811200	1675200	1771100	1247600	1791500	983630	1832000	680320	1330400	1409000	2063300	1796700	1534700	1495600	1544100	2119700	52477	113770	31893	232820	82742	235830	28389	190450	46044	228340	108200	302260	79587	392860	34131	151440	225280	603440	150960	561570	158360	501820	72545	190410	5.67625	6.18047	6.14937
Q9EPU5	71.982	Tnfrsf21	Y	1435300	1471400	1748900	2002700	1453800	1070800	1069000	853230	1116300	2799600	1609600	2045900	678110	2244200	1843400	1070200	904440	1810000	2047600	891090	1065600	1096800	2063900	763710	1500000	771770	1912300	541190	1130100	608610	826200	1348200	1980300	1689500	1623500	1837000	1402700	806660	2056500	1762800	1460800	1711900	1978400	6.15694	6.16773	6.24276
O88947	54.017	F10	Y	859930	1316300	2020400	1455900	2051300	1750600	1221400	1333000	550540	3382800	605250	968500	987510	5634300	3589200	1079800	1046800	860430	1651500	2680800	2399600	475840	1495400	1015100	1002700	697290	263910	736670	1268600	940130	1395600	3607900	5189100	1730000	4231800	601120	2297700	1036500	195150	1021700	1324700	380930	621250	5.93446	6.11935	6.30544
Q99P47	144.73	Cntnap4	Y	506450	1447300	1781800	1842000	1954400	1307200	937970	1625900	1095200	1607200	1121600	1516600	1069200	1716800	1959300	988140	1257800	1012000	2242800	80325	243110	188540	501880	282150	518560	230810	437770	239180	553780	182990	633840	307760	835990	140280	392640	532800	805660	325310	988920	325240	900550	293100	572180	5.70454	6.16056	6.25086
P31532	15.088	Saa4	Y	632980	1376400	3957200	2088900	2611100	1630100	1294700	544680	447020	3943500	104340	508130	611190	16305000	6450600	612160	451440	733680	789670	796590	1219300	258190	995450	315390	725890	43468	0	310070	427920	187070	739330	1456100	4765100	3067300	3263100	230820	1314100	120670	527970	256730	663250	143360	235320	5.80139	6.13874	6.59739
Q9R118	51.213	Htra1	Y	837610	1433800	1567900	1808200	1601700	1061400	1144400	1539200	848860	1515500	1148400	1255900	1388800	1428400	1880200	779300	1169100	1083400	1821100	650720	754070	775750	1277600	703110	862050	468550	237950	0	1074000	318170	405790	764470	1545800	228780	1401000	498610	1417000	1072600	2020300	626820	1505900	763360	879940	5.92304	6.15649	6.19532
Q61200;Q61199	31.048	Nxph1;Nxph2	N	1092800	1015200	1388000	1526400	1423900	1272700	1101400	1658400	1092200	327910	618640	948930	1120500	712800	827670	1008400	1002000	1204300	1585300	481060	812070	293600	0	356340	0	0	0	0	0	0	0	545050	0	39016	0	0	0	0	0	0	0	0	0	6.03854	6.00655	6.14239
P08113	92.475	Hsp90b1	N	781650	1119400	1506100	1430900	1776900	1255400	1257600	1633000	885600	862390	737850	852940	574840	408940	1480400	670720	791720	1075500	861040	91091	166440	52714	360570	138020	373310	70101	260000	156250	385490	80856	347300	239200	735250	31045	503730	275970	741240	232020	785000	349130	733910	364320	399640	5.89301	6.04899	6.17785
P06745	62.766	Gpi	Y	1079800	1256200	24159000	857710	447310	1722200	342570	2242900	432450	1616300	1608100	1666800	1894400	2076600	8383100	2009900	1958000	1460000	2361100	513990	914880	83953	316910	131140	223970	220260	437370	626450	1684200	133030	456190	378300	1011200	1317700	869940	333940	663140	139670	643410	203190	384110	345730	89261	6.03334	6.09906	7.38308
P05063	39.394	Aldoc	Y	679170	1169200	1339600	1587400	1351000	1709800	1224800	1534800	963640	1525000	1140000	1243300	1125100	1655500	2159400	1737500	1312900	1577500	2147100	820280	1089200	201540	393160	606890	291160	869430	1180600	926860	1263400	144960	686900	461400	746130	384690	991150	479900	1110200	601820	1414100	400880	841240	254860	843070	5.83198	6.06789	6.12698
Q9JLC4	129.63	Sorcs1	N	356740	996230	1917600	2276500	1721300	1879600	1495300	1296500	706400	4088300	741950	2303700	1611400	1112800	3483300	1195500	1382900	1233000	1768800	150170	26644	3405.7	226630	172090	130150	258170	172840	413890	116450	483320	150880	40328	183180	4623.2	29955	612540	277990	157650	305880	565470	347550	322150	131460	5.55235	5.99836	6.28276
O35103	49.745	Omd	N	310980	1608500	2261900	1563100	1614700	1471300	1430000	1449300	769890	1926900	738610	1160300	771010	3077000	1840100	710280	1325400	694830	1080900	0	0	0	303010	197080	0	130420	0	0	0	209920	0	106480	372000	42124	401490	304490	0	402560	0	0	0	405630	475370	5.49273	6.20642	6.35447
Q9DD06	18.349	Rarres2	Y	660530	1903100	1582600	1334900	1339500	921590	1605600	1032500	1205600	804970	616550	2546100	985360	2165900	1567900	1285700	1672200	1729500	1499400	919910	364980	43996	484010	254480	588420	147000	258010	251490	114520	445990	119020	794040	845950	174640	402110	283520	824440	163910	715620	245070	109460	175980	0	5.81989	6.27946	6.19937
A2ASQ1	207.54	Agrn	N	573320	1276600	1327800	1964300	1599100	1523700	1182200	1332900	852920	1899400	735960	1129600	1015100	1648600	1370700	993560	1077300	859400	1543300	159580	241100	89642	589000	129820	477620	142810	630610	126770	438450	107140	796310	150290	395810	38875	411400	70339	525290	97350	673540	148740	544510	56316	391660	5.7584	6.10605	6.12313
P50429	59.646	Arsb	Y	574260	1693500	2157800	1391800	1324000	943260	1166100	1933700	614060	1868200	748270	820910	790390	839370	2029200	925330	987820	513590	1361300	48560	220470	342800	1094300	609310	1154500	603690	920590	637060	841820	362640	697540	345090	853290	247770	346010	303350	518940	879460	1105000	452300	615410	465370	645250	5.75911	6.22879	6.33401
Q7TMR0	55.026	Prcp	N	465440	1152800	1385800	2090800	1273700	1155400	1363000	1528500	1053400	525680	619420	562600	421790	1165200	583890	770460	550890	961480	1165300	74409	0	70661	356050	0	236720	65222	59232	52248	38072	0	29070	120140	70136	0	65135	83654	41997	17845	437010	270310	340260	74152	0	5.66786	6.06175	6.1417
P00920	29.032	Ca2	Y	7375100	398820	23989000	484320	572300	2961800	271530	662040	477930	796320	289350	593620	636580	671730	602130	62908	381310	295020	447450	53083000	49060000	1151400	1591100	3081400	1946600	2488700	4418200	10942000	15961000	6075000	13705000	8962600	14067000	30708000	55061000	8212800	11144000	2901400	3203700	5468000	6179900	5295600	4032200	6.86777	5.60078	7.38001
P99029	21.897	Prdx5	N	1480200	13852000	5372000	655560	354940	1158000	162630	2607400	378650	735880	760480	641160	1246400	1237000	3114600	1450100	1536600	934970	2285800	0	893080	0	163150	0	0	0	133540	88147	807720	0	0	18784	1909700	119940	1895500	0	371160	0	254470	0	345500	22017	0	6.17032	7.14151	6.73014
P45376	35.732	Akr1b1	Y	1947500	1224900	17946000	503380	215080	2785500	351760	3942200	264130	1136700	1064700	605070	1514300	585330	9361200	1240800	1876700	843980	2837700	847780	1464900	216380	670250	117530	237200	231030	612760	2498000	3988700	300780	536320	711750	1872800	951130	3117600	658650	1017900	393890	662570	466880	756500	1042500	1564500	6.28948	6.0881	7.25397
P02802	6.0181	Mt1	Y	1858300	571950	1437400	1884200	1020900	1042900	988200	1845900	812220	1037200	717970	0	1246600	0	1852700	1720300	0	1102000	1725500	5293900	4639200	4124300	5449800	4423800	6918900	6562600	6467500	6105600	6874700	4790700	4542800	9266800	7226900	8454800	5043000	4124400	4594700	8960700	7525300	6030900	6249600	6473500	7702600	6.26912	5.75736	6.15758
Q8BKV0	49.097	Spock3	N	666410	1600300	1277100	1785300	1500400	1004500	809620	1400300	1071200	1997000	256400	1871800	1712400	1995700	1767900	1526600	1668600	1466300	2327100	65510	86495	0	362650	340140	0	421630	847300	373670	299150	534330	1102500	350220	916120	54814	130170	380990	1346900	419410	372350	480930	503930	241770	1127100	5.82374	6.2042	6.10622
Q8BFR4	61.174	Gns	Y	861650	1181200	1566700	1394200	1333500	1135500	1139200	1319300	796710	857040	585510	635610	485470	1057300	813190	680590	656810	696090	935010	367140	150750	23643	629820	518450	723210	389030	749250	327070	600060	282000	767130	347410	425710	73738	343930	394650	881360	444760	839710	329930	714990	290230	506010	5.93533	6.07232	6.19499
Q62148	56.625	Aldh1a2	N	1220600	4391900	2947000	1394400	32511	3019900	512040	7090100	490190	744850	1821200	385400	453700	633990	9498000	2464200	1596300	2062300	3316400	1042200	1025500	93605	804900	89528	151710	139950	419530	2767400	6632700	82259	45226	465100	1594300	757480	3760600	154380	742890	211190	842720	312020	1101900	879680	1319000	6.08657	6.64265	6.46938
P01631	12.273		Y	722070	4600800	1057000	1530800	1563500	1518800	581510	804640	607660	7204700	4535100	4900900	2810300	6452900	2413100	1364400	1195800	4108700	7385900	10346000	15077000	0	12108000	8786400	5872100	13147000	15766000	3449000	9270100	3801000	13075000	33357000	49940000	11373000	18864000	13847000	23295000	9747100	19342000	8798700	20094000	5697900	15118000	5.85858	6.66283	6.02407
Q08890	62.185	Ids	Y	465960	1306600	1472900	1320000	1477200	1194000	1051400	1398800	1049500	2214500	1419000	2784100	2169900	4273400	3243700	1560600	1932900	2271300	3427900	411280	466900	298410	809030	739170	1203000	680950	901240	460380	908140	460350	806500	646290	1127600	293290	1006400	551220	779550	630970	1035300	524740	800930	557920	539970	5.66835	6.11614	6.16817
Q7M6Z0	46.075	Rtn4rl2	Y	897370	1182500	1505100	1666200	1024100	1050600	1078100	1582400	555340	2198400	739090	1196500	1114800	1586200	1510300	1261700	1044500	1073700	1894500	279050	206340	151110	472550	337500	530010	389880	337620	231080	248160	263930	246570	210730	656950	0	223290	389270	281350	415660	298560	193280	581100	247810	268040	5.95297	6.0728	6.17757
Q8R1G2	27.902	Cmbl	Y	648260	2441000	3992500	904680	272930	1703300	440830	3052400	609390	1027400	1406700	605960	718190	1065200	6410600	1613500	2094600	1008400	2031000	1379500	914610	481080	1317500	92001	367510	245690	891120	1811300	1942300	151050	308040	600570	524680	1351000	1468300	465310	207520	701890	237550	287760	300080	1041400	1637400	5.81175	6.38757	6.60124
Q8BHN3	106.91	Ganab	Y	736760	1108800	1103400	1468200	1344200	921230	1182300	1110900	952280	1126900	632290	791660	511090	1928700	1087300	891290	777360	753930	1375800	96155	149490	96102	410720	248370	516700	192140	450120	172160	526120	169430	402000	234020	531470	126430	290240	249040	482830	151280	696230	231880	708750	254070	304150	5.86733	6.04485	6.04273
Q922Q6	27.839	Abhd14a	Y	508510	1250700	1199000	1645300	1457700	842760	1129600	1430500	818290	1169200	697530	865970	835290	711830	1217000	748980	864000	1157100	1124800	466010	241350	0	179270	1264000	165650	1363200	178220	1125000	205090	336630	150190	112630	331890	0	1148800	886450	775080	1539800	483380	1172200	333120	1763700	27546	5.7063	6.09715	6.07882
P16015	29.366	Ca3	Y	9101000	357750	109280000	431820	136800	736740	337680	891220	417800	1864400	525370	1266700	8473900	2719800	4096400	522200	7340600	346640	1115600	1274100	1476500	337920	1115300	490210	945090	1598200	848570	657370	933850	386970	829750	1280100	2826100	728930	3011200	1383100	2800600	64139	171610	224400	345820	384120	349460	6.95909	5.55358	8.03854
P23506	24.634	Pcmt1	N	527350	658270	1902200	1377400	1381700	1030400	1055300	1614200	869680	622670	470090	716410	530240	1700200	1722800	672760	775750	926960	1452200	23577	64918	34314	355020	99800	179620	70319	135840	0	0	0	230260	147830	332760	36023	414500	164810	780240	145350	0	0	291970	0	0	5.7221	5.8184	6.27926
E9Q7X6	141.9	Heg1	N	799110	944180	1377800	1366000	1008100	1127400	1007900	1336700	850360	916480	459550	829000	799520	968050	810860	537970	484010	788660	992040	54822	131350	51803	445630	181250	341030	91468	226390	83201	389780	89353	202570	131410	360070	11577	210620	61416	283720	113690	566520	149510	458420	70715	332930	5.90261	5.97505	6.13919
P11589	20.663	Mup2	Y	1078400	753310	1144100	1789100	1042700	1031500	1228200	910100	886740	523550	955870	791270	1078200	9274400	1316100	1168700	1084300	1165600	2602800	6217000	6010700	2847600	5170500	3608800	4489400	448990	882800	1054800	2627200	1234400	3474100	3044900	4412500	3432800	7300200	697710	1010300	1719200	703280	822070	3026900	751510	1148400	6.03278	5.87697	6.05846
P48036	35.752	Anxa5	Y	970240	2479300	2973400	965730	262860	1573400	356420	2512800	691870	692640	1066700	929040	891930	855940	4562200	1023400	972150	1256700	1835500	216790	398840	93388	379450	71684	212240	96076	421410	850720	1350600	191390	441220	645930	1396900	153150	1196400	252350	536400	253700	648640	636920	1136300	432430	935350	5.98688	6.39433	6.47325
P20152	53.687	Vim	Y	1027900	2169300	2356600	934970	414870	1519500	472120	2139800	543160	252320	245780	244010	567580	742520	3476200	677530	878260	510450	799530	383030	712390	122790	180330	35669	25832	157290	158330	840990	1790200	47558	37394	1786700	2807700	736510	3916400	560630	950180	232370	308630	660620	1089400	1140000	1183200	6.01195	6.33632	6.37229
Q9JJ61	62.874	Galnt16	N	539400	1068400	1114700	1751300	1153800	823290	943710	1312800	1196700	1412400	1057300	1100200	956520	1277500	1179600	737990	895170	889060	1216200	177510	141140	15335	193900	515120	163900	18702	42822	16545	554600	108410	732190	9700	208830	149210	741130	21920	879490	207340	827550	122500	60559	483440	214970	5.73191	6.02873	6.04716
P55284	87.902	Cdh5	N	785730	1141900	1060800	1356700	1354200	1155000	773330	1052800	941440	858580	629020	990750	897670	1964300	1663700	881570	821770	742290	1084000	85775	224190	59410	637940	126440	614460	125900	367370	63143	435250	22353	385280	95531	423280	39571	102840	119180	409330	145570	555120	108620	409770	110810	343320	5.89527	6.05763	6.02563
Q8R066	35.057	C1qtnf4	N	316430	1072400	1653900	1700800	1691900	1350500	759590	1538000	605570	1753900	273830	86880	0	0	0	781550	925370	491900	0	82229	143840	72487	645600	198270	445220	202940	589060	177330	544650	254570	620060	42321	508270	55822	237550	218220	792740	215390	844600	173050	610270	168000	74564	5.50028	6.03036	6.21851
O88322	153.91	Nid2	Y	799540	1030700	875440	1363900	1150500	1103800	1016200	1210200	963460	940740	741840	971970	770650	697270	863110	609280	627380	873480	952560	32055	111710	48530	469810	322070	510790	206760	455480	160590	473150	246210	321460	132910	662110	121210	346330	264500	796550	202820	705990	310620	700070	179530	187360	5.90284	6.01313	5.94223
P68254	27.778	Ywhaq	Y	683910	1378000	2106200	890130	663330	1561400	479200	2791800	560030	679730	1054500	611930	551750	1451900	2802500	519630	917040	792320	1304200	2129400	1816900	374510	464170	86207	240200	268110	230450	1029500	2740000	317680	433190	1822700	2054100	3079000	4287000	523600	1421000	836400	909470	960790	1181500	2130900	2378300	5.835	6.13925	6.3235
P56375	11.877	Acyp2	N	1886300	580940	6402000	929860	729750	456830	560470	1355600	781670	1377000	763220	947490	1516200	1290800	1850100	1085600	1447900	939730	1121300	57784	111510	0	68568	74962	0	48680	78372	432880	277890	0	238640	0	82735	755100	223340	40293	290680	39231	66875	36313	232880	0	0	6.27561	5.76413	6.80632
Q9JJV2	15.032	Pfn2	N	696380	998630	1798900	842850	902800	1104700	966050	1641700	741800	1507000	611590	259570	253540	470680	743490	708330	318060	506650	510570	379520	768510	29426	589850	0	103750	234790	0	460950	840430	312420	0	0	121120	0	884810	603280	829380	0	0	385130	0	430370	0	5.84285	5.9994	6.25501
P50396	50.521	Gdi1	Y	502990	1444400	1483800	1132000	1249500	1558400	382350	1916700	612890	1328700	890940	846740	419370	1377600	1746500	451710	677250	670090	1366800	480710	526660	68722	705630	338730	618810	401570	663180	681710	1365700	350590	588420	256630	846450	149440	1098000	435560	739600	388480	965910	425000	831090	248010	629080	5.70156	6.15969	6.17138
O88324	21.312	Cd83	N	637010	990260	1179800	1177800	1671600	960350	999690	848870	853490	841230	969960	989440	1012000	993690	1131200	1046600	1230500	1171500	1454600	0	0	0	0	114400	0	0	0	0	0	0	0	0	0	33378	0	105610	0	99316	0	0	0	0	0	5.80415	5.99575	6.07181
Q01279	134.85	Egfr	Y	532320	805980	1777200	980890	1192600	1389700	1035800	908980	815570	1985000	384410	546320	327820	3502300	1038300	213770	313770	388570	1023400	1709400	1583600	421740	1008100	653050	1027000	536250	759130	1084400	1777600	694370	1018700	1924100	2640900	1063100	2060500	654480	990700	732330	1165000	879560	1266100	594800	717750	5.72617	5.90632	6.24974
Q7TQ33	47.181	Rgmb	N	91508	937950	1872800	2473100	2213400	2052900	829130	1144400	553600	1321500	652680	720120	718690	1615100	1929300	1068800	1183400	301130	703440	0	547660	398950	723130	210270	677100	309870	464030	0	692160	247750	425270	26529	1258200	350180	806240	825400	1010200	358050	1125900	425190	929160	4708.8	255340	4.96146	5.97218	6.27249
P11680	50.327	Cfp	Y	662000	744070	2790700	1162000	1372900	1017400	682980	889310	616060	2144000	655380	856020	1207200	6399000	1867300	473700	645680	851050	1063600	2938000	3221100	720810	1693800	622150	852600	902810	637620	623520	1116300	227820	1213500	3483600	5381700	1054500	3706300	1087900	1874000	828660	1173200	730840	1176600	463150	684600	5.82086	5.87161	6.44571
O08545	25.632	Efna3	N	440300	983810	1290200	1273800	1181500	930750	1079700	1086300	778240	1217300	592750	841240	1139100	1186800	1273900	808850	881310	1062000	1227800	158540	468940	151530	351910	240020	425140	256200	655850	0	485780	0	369500	103910	568190	0	514790	0	626210	0	933260	0	639660	0	0	5.64375	5.99291	6.11066
P24369	23.713	Ppib	N	968370	898830	1231400	1098600	993730	1318900	741870	1071900	565370	1390900	539230	1070400	1297100	1573900	1645800	657380	932200	911070	903560	0	0	101510	306620	210410	358740	96826	0	101500	0	0	0	46844	405380	0	0	151710	342210	0	0	0	0	0	0	5.98604	5.95368	6.0904
P35762	25.814	Cd81	N	665980	951420	1394500	1393100	720580	1009000	835370	939330	880330	810020	1002300	980180	838990	911220	474350	979740	669250	790860	1004900	0	1081900	0	994240	0	796460	0	497960	691610	586390	0	551850	48239	790500	0	978390	0	0	0	0	0	569070	0	0	5.82346	5.97837	6.14442
P42703	122.57	Lifr	Y	381870	794350	1764400	995730	1662500	1200600	1012800	827320	635460	1273000	338290	441800	241580	3717200	1174600	286940	424060	384920	1044600	1416800	2142200	422300	988070	329000	695820	283400	722630	432110	718570	228150	612670	1068700	2154200	746050	1916700	397140	519940	374580	604390	498870	673560	268480	637230	5.58192	5.90001	6.2466
P10649	25.97	Gstm1	Y	636840	1155800	5861100	446680	379560	1783300	378880	2882800	383860	1186600	1015300	922250	796350	1255800	6523900	1937600	1438700	967450	2896000	1084500	512950	102000	464870	158500	87343	664350	2003100	3329700	4434800	292040	229920	1315400	2204900	1296900	3311100	1425800	1493100	588890	820540	495990	0	806060	1268000	5.80403	6.06288	6.76798
P68134;P68033;P62737;P63268	42.051	Acta1;Actc1;Acta2;Actg2	Y	3260900	970880	28675000	436600	187770	772820	370390	898080	284620	1098400	455150	717620	743560	2060600	1698500	226030	96414	260210	1233700	780770	2042800	83771	531890	67630	531710	95785	476020	1344100	2578100	370560	925320	323800	2548200	391370	3195000	631060	1803100	133680	643020	476810	2185300	737370	407910	6.51334	5.98717	7.4575
P62984;P62983;P0CG49;P0CG50	14.728	Uba52;Rps27a;Ubb;Ubc	Y	926520	602530	1881600	686880	1038200	800650	1022900	967270	910940	3290600	769200	2085400	3120900	6148300	4093400	1257200	2119900	4052300	3863800	3036100	1110600	1261500	2288200	1625300	1365200	1653900	1358000	209930	746990	1689000	1420400	1712200	1585600	321570	1543700	1811700	0	1944700	1583800	891710	0	828220	0	5.96685	5.77998	6.27453
Q9DCA7	24.58	Caly	N	528220	1009500	949230	1294800	1149700	912230	862200	901590	913150	1165900	483270	749310	893960	1357700	753880	646310	768350	791760	1225000	0	0	0	0	0	0	0	0	0	0	151130	0	0	0	0	0	194960	0	0	0	153050	0	0	0	5.72281	6.00411	5.97737
Q9QY42	66.775	Gpr37	N	304850	1265500	1245400	998820	1133100	1032500	769870	1164500	959960	1808500	734760	1364800	1367700	2981200	1611600	869130	1010100	761100	999250	199380	368480	195510	472140	173840	495390	225240	273110	37143	430560	169080	0	255730	521910	161330	332410	41409	1008200	56608	1204800	45129	0	146640	30497	5.48409	6.10226	6.09531
O70340	47.136	Nptx2	Y	1103700	1574800	2208600	1835000	1709300	435680	439700	552060	372110	1909700	323890	514760	263330	2309600	1685600	375140	539180	469920	846430	777320	265680	63748	709830	865370	937850	531720	898050	528320	0	540690	0	911120	1460400	158830	667870	1259000	1553900	1130000	1843000	656830	1270500	1004300	10441	6.04285	6.19723	6.34412
Q8C4W3	17.39	Nrn1l	N	384660	909950	1680000	1717000	1058100	802890	847510	961790	653240	304320	326210	152890	26639	2243500	0	313510	241480	14486	733270	0	439450	0	557050	164860	569280	104320	217900	152440	359500	363740	619420	195410	797160	0	222960	475370	766970	261620	1432300	216280	807630	197410	849940	5.58508	5.95902	6.22531
O88307	247.08	Sorl1	Y	869640	1134200	923790	1918900	631280	662710	793180	958310	728020	870670	601340	1066300	661980	780160	730630	570360	564170	493460	802500	949440	800810	682910	1050800	887380	124030	1000700	913610	830420	146970	838730	119670	1065100	1069000	938630	1211500	1135000	153690	1131200	164700	69449	135320	998210	192840	5.93934	6.05469	5.96557
Q76KF0	119.81	Sema6d	Y	469950	889660	1080400	1162100	1026200	1119300	784520	1077500	715700	1550600	814480	978320	924500	1259300	1103400	976910	953360	734230	1017200	285160	370610	230530	721200	466670	503510	522780	632690	367350	235820	315270	205920	283970	581830	163950	562030	482140	1100000	597410	442220	457790	640880	407600	430500	5.67205	5.94922	6.03358
A6X935	104.66	Itih4	Y	364550	4463700	3026400	1342700	1165200	574030	453080	281000	620610	591640	152780	389850	245360	7444600	5933600	404040	431640	429360	1667900	1005600	1044600	316570	788210	428830	325450	197350	355380	196490	405780	326240	718340	1512100	3069800	820650	1823100	617520	1746100	720410	1560900	741520	585240	290400	409970	5.56176	6.64969	6.48093
Q9D358	18.192	Acp1	N	1400200	718980	2759000	574670	713520	1016000	595850	923900	489020	116220	389130	102380	300980	0	816710	448930	439660	373940	660310	265180	1090700	31516	256290	32153	188590	36946	434230	64784	1167100	114310	605930	56264	943090	142490	1944800	54022	809700	34258	216060	0	669720	80762	45097	6.14619	5.85672	6.44075
Q9D1H9	28.937	Mfap4	N	277830	986900	1076000	1084600	1262800	1027300	1049500	1005700	684400	1606600	384940	1035400	449300	3779100	1280500	487900	712740	403600	1204900	0	0	0	0	0	0	0	0	0	0	0	0	0	0	0	0	0	0	0	0	0	0	0	0	5.44378	5.99427	6.03181
Q05793	398.29	Hspg2	Y	587320	681340	979260	982400	1011400	994530	1043500	1246700	570020	1262700	548410	1100000	772990	1366900	854760	553750	748250	486820	1054500	176240	307520	175730	674940	281110	605710	245960	514400	178150	399670	152450	579710	223290	601310	122560	404500	186520	756610	280440	780400	218120	675710	199570	542410	5.76887	5.83336	5.9909
P60041	12.745	Sst	N	1509800	714820	1250000	1165900	718470	491930	862310	945440	598810	0	0	0	629580	383050	0	962260	0	730450	809320	1897000	1668300	1421400	1747700	3326100	4022100	3667100	2476100	2249400	3224200	3682900	3504300	7896500	9617300	3856700	2620700	1965000	1609300	5958500	6425100	2257700	3198000	4003900	4122700	6.17892	5.8542	6.09691
P63239	84.173	Pcsk1	N	991270	909780	1131300	1726500	1085200	1089600	917920	156960	874650	576000	594570	431280	337510	425240	277670	664830	466550	439570	533530	79988	31346	77683	197700	14494	133540	16817	83455	86476	216610	62362	129620	48523	195260	0	147220	127890	198740	70019	188440	62185	165230	68237	71598	5.99619	5.95894	6.05358
Q07235	44.207	Serpine2	N	542510	1325000	1432800	1587800	1681400	555580	726830	430200	545900	223000	482470	1059900	356280	340470	482780	520590	737270	381470	447120	22060	188970	115440	760330	227370	347180	49722	113120	48635	146420	181900	400280	59935	347830	13924	353710	191340	714040	293250	588540	144380	321820	276050	427290	5.73441	6.12222	6.15619
P63001;P60764;Q05144	21.45	Rac1;Rac3;Rac2	Y	438080	870900	2302500	840110	552900	1081300	696380	1203500	649580	660670	517730	263420	536980	974430	4908900	576290	688840	510460	1310700	845250	1021900	79750	457490	63160	377160	117580	387870	822560	2304400	178160	391120	648030	851750	175200	2770900	649370	945810	373730	841340	538170	957590	924850	1863000	5.64155	5.93997	6.3622
P00687	57.643	Amy1	N	276410	657630	1387500	1171500	1221500	1200700	930670	903760	621370	2413100	403020	1408000	1193200	4426700	2823300	742240	1388000	1052200	1530700	233070	132080	42704	27707	180720	21877	0	417560	222150	458940	252030	0	172550	158370	42501	0	272180	0	156960	430400	263470	57882	355920	5068.5	5.44155	5.81798	6.14223
Q9QUH0	11.871	Glrx	N	571660	660160	5367500	809560	870780	680390	459440	901980	558870	2923200	531260	0	715270	2667400	3227900	931920	1027200	793110	1201200	111810	0	72870	0	0	0	0	0	0	0	0	0	87051	0	0	0	0	0	0	0	0	0	0	0	5.75714	5.81965	6.72977
P18572	42.444	Bsg	N	848220	855850	1279900	1032800	903310	699170	690230	839120	611180	1061700	865970	803120	564030	879120	856250	709680	465010	793350	1150200	117160	277520	88563	415930	224670	400580	55809	561620	147890	481190	56139	453510	174720	439100	95989	197420	148280	367890	193090	580840	93915	628460	178240	514490	5.92851	5.9324	6.10718
Q8CGM1	169.86	Bai2	N	387680	791730	1069700	1310200	968230	1018900	707030	894390	717260	1226200	698890	1014100	815730	1358200	909740	518060	710270	797520	1381500	71833	92868	60516	178130	127500	136190	108040	179060	91574	215580	139200	174880	97489	272980	78765	313510	167670	509230	260770	384050	201690	333960	150510	212000	5.58847	5.89858	6.02926
Q9JHJ8	35.96	Icoslg	N	238920	1165300	715590	1398200	1204700	825070	882760	888930	853080	1071700	753620	985970	672120	1552800	1195300	692140	892890	1282600	1333100	69166	25740	17014	624710	131500	167080	101700	150640	92505	425580	0	537250	264340	690130	33802	736780	146010	0	123420	413390	165190	209200	0	0	5.37825	6.06644	5.85466
Q8BRK9	130.65	Man2a2	N	482340	759420	966890	1197800	1155500	949990	643930	805550	647610	850690	539590	685380	589940	1060700	1132600	640090	764300	956130	1524600	96235	98229	65424	105420	75078	115810	53480	86244	70011	101980	95515	85843	127190	211360	51265	164950	55233	187740	160300	205670	129110	151170	79386	0	5.68335	5.88048	5.98538
O88531	34.49	Ppt1	N	341570	547710	911800	1116900	1072700	1174700	915900	830310	820930	513350	583840	583680	398670	740740	596600	926870	709660	972550	928070	102180	107570	50281	236190	87669	321760	126180	378060	188470	127810	195130	0	0	271800	62699	310320	189590	584000	195500	437480	143520	86946	123400	64268	5.53348	5.73855	5.9599
Q9JM99	115.99	Prg4	Y	406640	1064600	1485000	1150000	664470	588970	966280	709210	755640	668060	378080	1171700	415920	1482800	421930	651410	802780	452160	529660	255620	265060	97806	522620	281130	372680	112740	247860	220620	391200	273010	514050	605500	1169400	181240	504550	775990	1068900	986960	1917400	368530	850110	489630	880210	5.60921	6.02719	6.17173
P61982	28.302	Ywhag	N	1116000	948800	4887100	1120200	277490	1305100	226360	1484400	206560	438800	299120	364120	456460	488550	3089900	447000	386000	313400	845080	1101700	2685600	116080	436390	0	366780	106520	598550	2192200	3805700	100950	506220	595370	411200	182650	1428200	421540	420860	246750	634770	0	906140	267510	1030200	6.04766	5.97717	6.68905
P04117	14.65	Fabp4	N	1805500	828750	16605000	125220	78268	1757900	793050	795580	524920	625310	546350	963610	1530800	2917800	5523700	851660	2424100	1608600	2797200	0	0	0	83620	17739	0	39815	385740	0	206250	115770	471630	15379	348030	69498	968980	87218	464840	35039	551050	57433	328440	120990	516340	6.2566	5.91842	7.22024
P27090	47.588	Tgfb2	N	331540	951460	1143400	799320	852310	894630	757060	1037900	721840	390150	663560	841330	715630	477320	591270	662530	553190	688690	983810	0	48044	0	210550	141070	137800	68793	175020	99123	319460	163090	356720	140630	456880	0	114210	222340	272080	226000	304840	206990	370890	320720	391210	5.52054	5.97839	6.0582
O54782	115.61	Man2b2	N	569450	953600	1163000	643410	784890	774920	668620	955530	727910	710950	517010	906320	408470	1355500	846250	735140	672460	636370	1027600	121700	53739	113490	297280	110420	334160	124250	174260	70895	257920	156240	357830	218060	390700	29427	217360	112700	188320	120060	330550	101570	245340	111960	189400	5.75546	5.97937	6.06558
Q69Z26	113.49	Cntn4	N	450220	727070	1326100	1026700	1011900	753680	566290	825290	654020	1402700	402690	958200	684910	1465400	860620	535610	767090	624040	906190	75852	183020	70592	498940	128710	397560	93532	502790	69002	276320	52232	373540	35315	272180	65018	361220	137260	281630	91927	375200	68174	183060	209130	190790	5.65342	5.86158	6.12258
Q9Z0F1	29.3	Gnas	N	566980	869930	716920	1055300	1201400	601810	694260	791870	697240	1300100	527640	1082500	964080	1440900	1293700	635120	897590	1044300	1032800	0	0	102630	161120	170000	171440	0	107740	0	165430	141270	142230	0	97192	0	126650	124400	136640	151760	234980	0	120050	185470	139420	5.75357	5.93948	5.85547
P52760	14.255	Hrsp12	Y	802180	567790	544890	1105100	776810	864370	726220	978730	752360	1125100	672050	741700	646890	1513100	1159700	467820	541490	518490	1260200	928500	880620	148840	787600	588940	537720	812020	595530	488630	609420	182360	1089800	323910	1837500	207110	766150	562610	685810	670630	1432100	196150	662150	601940	1180600	5.90427	5.75419	5.73631
Q9QYB1	28.729	Clic4	Y	803990	839400	1641000	889220	567080	1270900	430680	691220	455140	265080	294210	181860	148580	945630	3280600	475720	378460	203930	501850	22274	84890	233400	429930	191410	301700	266570	180120	386010	1208800	40270	87010	129100	955570	1302300	2646100	1116400	1099300	298850	659680	471790	1027300	704940	643250	5.90525	5.92397	6.21511
Q61292	196.58	Lamb2	Y	543950	773170	891770	1015900	834570	693660	738590	796400	723850	1072200	543920	780890	592020	1072300	820780	522530	676550	360270	793820	364050	394590	352580	900030	726350	994340	294840	387260	435170	793720	402520	935100	471110	707260	323150	608700	523680	986070	592470	1046700	635490	979520	624840	1045800	5.73556	5.88827	5.95025
Q8BK62	45.745	Olfml3	Y	482840	1159300	1690400	970720	784090	496640	850330	524910	573050	702260	278800	1053100	356370	1457700	522370	473920	525310	424800	601710	213820	356620	371620	721000	619560	1101800	357180	602320	330500	538720	459640	778280	705240	1439500	225270	393450	791530	936270	685170	1375800	385510	691100	801030	635510	5.6838	6.0642	6.22799
P26645	29.661	Marcks	Y	815800	502730	1073300	1231600	875250	776970	472220	687450	717380	1119600	681650	1056200	810990	1508400	1289700	384840	716260	1038700	1507900	1632800	1446000	448900	358610	767040	795280	768880	269760	938800	1161400	414850	456350	1005800	604250	1375300	0	781120	1304800	1000300	688520	634490	1003900	582140	1072600	5.91158	5.70133	6.03072
Q8BHC0	34.573	Lyve1	N	781620	718350	1415800	504540	781700	1023200	528730	980410	516110	1969900	788710	646800	707980	1635400	1179700	731430	511240	725300	1072900	15080	52474	10699	96884	49251	0	128540	0	92531	0	93829	0	0	161140	36490	856210	92488	0	57846	0	252530	0	137170	0	5.893	5.85634	6.151
Q8BNJ2	90.069	Adamts4	Y	292870	468250	1203400	952720	898190	893880	865090	1108500	617720	628720	215550	899860	677590	652380	531330	495650	349440	430070	552470	338110	380690	311010	470350	407420	471020	288730	464150	304770	525960	472720	159350	427050	540120	222410	516180	315180	441110	628280	1104300	307920	521550	386820	628040	5.46667	5.67048	6.08041
Q8BFR2	95.815	Fstl5	N	504010	778660	499610	845430	1869300	1748000	242300	688130	757550	2280200	201980	111110	0	3559800	106150	18606	30211	116410	60383	8430.3	0	0	19278	19529	26899	0	38060	82784	150530	79926	127640	63016	112940	5386.3	0	144530	418290	114040	459190	9807.3	138110	0	49806	5.70244	5.89135	5.69863
Q8BQB4	50.395	Fjx1	Y	532960	726350	776010	795430	811080	910960	643660	901410	663190	1007000	560040	653520	602040	1041200	882710	437850	457430	638360	706380	183300	307840	269090	371470	325680	245700	241160	401440	300780	368620	305480	430280	150450	418630	113370	268740	154180	514570	437070	484040	292480	509310	304500	438880	5.72669	5.86115	5.88987
P14602	23.014	Hspb1	N	614300	599310	1804300	1008600	744470	756730	584520	574270	512710	2005400	528090	1024900	917640	2835500	1647100	760310	964880	915520	788490	0	0	0	0	0	0	0	0	24984	48026	0	0	0	41134	0	63369	15186	0	0	0	9310.9	0	21015	0	5.78838	5.77765	6.25631
Q8VHC3	16.377	Selm	N	634330	771330	1738000	1272100	1263900	870730	901770	447340	135020	1793900	258170	1213200	1374400	2108700	2246300	149570	375280	216910	1633200	0	116840	0	0	134670	176730	121390	120540	44388	0	59262	145480	57133	178840	0	0	137570	286830	191530	314970	77224	228520	175360	0	5.80232	5.88724	6.24005
P70699	106.25	Gaa	Y	291610	927190	1058200	1000900	667770	895440	858010	949690	438350	693690	445560	352120	223560	669240	728030	439110	666760	563060	494190	265380	407780	302160	596130	177800	467340	171930	425470	233210	443560	311240	607690	285710	869470	73337	680860	284770	712720	424370	738380	399560	505120	259310	353200	5.4648	5.96717	6.02457
Q9CZY3;Q9D2M8	16.355	Ube2v1;Ube2v2	N	793780	371440	2513900	284200	547680	1325300	534900	1053700	666080	285580	477900	483900	219110	791170	1242700	291430	704940	667070	1275900	204060	324570	701490	0	0	6363200	59585	5368000	0	13221000	0	12495000	93599	139920	0	316470	0	10405000	0	5594500	0	9665100	162480	9719400	5.8997	5.56989	6.40035
Q8BTG7	38.508	Ndrg4	N	38382	742000	1749900	882850	944020	965960	1044400	1479100	889520	2034100	467180	350770	136390	3364400	925800	526600	275310	671460	2051900	81868	0	0	154650	118710	128220	25714	0	0	316680	107410	332690	98411	168410	27032	106130	131460	117010	184100	560980	203720	67410	0	0	4.58413	5.8704	6.24301
P52800	37.202	Efnb2	Y	408970	839870	606740	1081400	957580	597290	782130	908380	588920	1695600	708700	1320600	836970	976520	884380	910760	778520	844690	1864100	604690	425960	283650	217880	565880	487700	572590	427170	501110	554550	317050	702060	421800	481820	120550	238640	691660	289830	588770	758790	380080	802250	611530	415780	5.61169	5.92421	5.783
Q6PHS9	130.38	Cacna2d2	N	493270	690350	960880	920380	1065600	639820	765850	839740	406050	1082200	610910	824430	863190	1161500	1227400	845100	818690	752020	1241700	163270	168030	109120	193650	168040	117630	126780	321260	133800	90435	114020	155580	163450	346040	92023	182220	141300	181540	192480	199340	218870	165120	150400	241900	5.69308	5.83907	5.98267
P46460	82.613	Nsf	N	418410	753030	1013300	672980	809110	780890	622350	988350	630670	594420	530410	923350	682070	451570	720170	483650	671370	677120	968620	265430	289390	142650	201360	61591	93447	239440	318810	45037	53287	15493	285660	127580	242900	49910	427660	54930	148120	127650	305790	44107	257740	24028	0	5.6216	5.87681	6.00574
O55023	30.436	Impa1	N	867160	751910	852290	536960	498010	1032500	429650	1275200	580890	208520	473860	555050	491260	422380	795080	1004700	471660	484850	654780	174330	121740	20088	283800	129390	91025	38507	170940	109210	262520	57967	108470	15642	351870	13721	59598	17494	127890	11437	200020	57085	187720	121090	114710	5.9381	5.87617	5.93059
Q9CXI5	20.373	Manf	N	349220	688480	492550	929410	849250	697460	1008100	1005700	681340	2091800	688330	1104000	1220200	1789400	1238500	1065600	1277200	1244800	1187200	91601	0	36364	354770	103610	438650	0	221460	0	158450	82416	203640	65689	289350	22354	147750	80028	571020	0	446640	0	313050	0	0	5.5431	5.83789	5.69245
Q8BX43	46.518	Relt	N	371800	605900	1077000	1026100	825440	718960	628530	797490	594640	1112200	804360	798890	789730	1249400	977350	828770	944340	792610	846940	11609	0	0	0	0	0	0	0	0	0	0	0	0	0	0	0	0	0	0	0	0	0	0	0	5.57031	5.7824	6.03222
P49935	37.17	Ctsh	N	229670	999580	1176800	1024800	669910	799490	681550	700490	596270	911740	265690	454770	328540	845090	716250	547410	542040	332460	0	0	0	0	0	0	47258	0	37176	0	46509	136500	0	0	0	0	0	0	0	0	0	0	63698	0	0	5.3611	5.99982	6.0707
Q8VCC9	90.82	Spon1	Y	174770	1045600	1044800	999070	867570	1113500	605330	494890	755850	935400	530550	1980400	659490	1158000	1578200	974250	905000	925900	868040	572030	345320	311910	1005900	841420	1427600	411390	1036200	516430	1412400	469130	1797000	865580	1402500	340190	146390	1378100	1091100	692430	1260300	403960	1168800	710720	918290	5.24247	6.01937	6.01903
Q61809	80.547	Lrrn1	Y	700490	921910	641860	1082600	1090900	585690	836300	671270	251650	1328900	667580	1012600	972110	1929200	1124300	996270	840850	478650	802720	185440	326740	230810	717880	364410	570900	273960	198040	109100	206500	319820	242290	286890	355720	180160	459200	332570	211920	409340	338250	306980	339750	265170	370490	5.8454	5.96469	5.80744
P07141	60.648	Csf1	Y	465390	829960	823470	935540	822610	562320	751220	739420	527290	647370	477180	694930	592760	956760	921610	417840	671040	453030	1080500	249840	264830	213170	417160	452710	454360	216140	535380	265700	495650	152920	365620	208330	473390	44907	486810	304630	413810	285100	507230	269620	435630	175470	278050	5.66782	5.91906	5.91565
Q62426	11.045	Cstb	N	501530	712660	2362600	491740	336680	1312100	295860	1687300	348170	1727600	403190	430680	963700	709650	2768000	182470	666730	414000	679010	0	0	0	0	0	0	0	0	1224500	118270	0	410820	20868	1715800	261030	184810	0	95931	49019	185820	122790	630540	677630	322470	5.7003	5.85288	6.37339
Q9ESY9	27.784	Ifi30	N	295790	1179200	557990	1282800	608020	724680	304370	797710	870310	942220	405950	496170	485260	1183700	697710	407320	374240	917830	729380	25144	193580	17375	426450	250530	511640	275210	166080	137830	228920	173970	280310	0	472090	39511	538130	99139	538140	153880	355640	130770	473670	127570	73696	5.47098	6.07159	5.74663
Q06186	22.807	Hbegf	N	486960	586510	1031800	920360	695990	578360	622920	688070	487020	638860	0	0	548140	803720	538280	0	0	0	742190	0	232050	0	283870	110840	276880	0	270990	0	360720	0	277570	0	239970	22604	326450	0	484980	0	429550	0	218320	0	0	5.68749	5.76828	6.0136
P21956	51.24	Mfge8	Y	37567	784780	854330	1175200	1075100	1188500	754900	1109900	712700	736490	341440	303440	367170	2264500	896340	793880	685540	442390	1815600	1534100	2208000	904010	2280300	1397900	1438200	1651300	1858600	1419000	2623700	1909300	2480400	2619700	2481200	1312000	3306300	3285600	4398200	3699600	3330200	2796200	3575800	2216900	3873400	4.57481	5.89475	5.93163
P28653	41.639	Bgn	N	564610	787770	1344200	848250	564230	495670	526660	669230	443530	402140	75010	350240	227780	332490	579690	303700	264650	323700	555000	34660	114850	33719	173820	54584	89435	38646	57783	43499	126660	34258	106290	73724	236450	20076	409520	76145	303830	48623	152730	67769	235150	72475	19018	5.75175	5.8964	6.12846
Q7TPG8	14.873	Fam19a1	N	588010	786980	856920	699640	641290	562610	638200	661570	522030	1028400	420860	855270	577840	834760	787230	473240	513360	626470	881380	150470	0	0	434360	324550	239930	0	0	0	395150	0	0	232840	451590	56833	0	0	0	0	0	0	0	0	0	5.76938	5.89596	5.93294
O88507	40.801	Cntfr	Y	284050	626650	705960	1076300	896400	614290	654660	712050	593710	1111600	510940	779950	800360	1205800	1209600	616490	812190	1105400	1386900	902410	899380	1001800	1412300	1244600	1848300	1407600	105410	1090900	1366900	1010800	1236300	1142500	1341600	1239900	1289800	22016	2391800	1327800	2407000	1302200	1808900	858360	1492500	5.45339	5.79703	5.84878
P23492	32.277	Pnp	N	2031800	602420	4131200	423680	215840	1302500	182970	1114000	150080	870580	303010	326740	439500	475350	3422300	407220	418110	380280	728160	554270	772390	0	36123	0	0	60863	81883	628840	665200	29187	117690	184520	329680	253690	1471500	65916	327670	31572	96936	110000	192250	0	262500	6.30788	5.7799	6.61608
P11627	140.97	L1cam	N	481030	858200	975100	890150	765350	537200	611470	507570	399320	833580	301240	965610	620620	956690	493790	312260	457330	445580	902030	161810	155970	145580	310010	215650	282330	284840	302510	58445	221760	25187	158830	222030	296500	132530	229010	250170	251460	59664	280620	159980	349350	44367	43349	5.68217	5.93359	5.98905
O55188	53.964	Dmp1	N	840330	143770	1495500	341140	1745100	311760	1524400	288500	1185900	2956900	1237100	1845000	224530	229240	283680	1321400	200520	1512800	281760	11803000	0	8912500	205590	259320	373990	129780	105630	198200	311590	77201	176980	113310	255060	3366300	216470	247630	326150	69423	196410	236100	304470	753810	8304800	5.92445	5.15767	6.17479
Q91ZX7	504.74	Lrp1	N	382370	723000	664300	868360	824580	605100	607920	685830	512520	959150	495050	706180	590440	1153900	745020	545240	561970	551280	1027200	90177	99075	53328	247520	154570	265820	123280	270150	79523	191410	88509	187470	135450	221250	50770	262520	158400	266890	197510	300850	145240	305500	99778	250540	5.58248	5.85914	5.82236
Q9CZT5	72.26	Vasn	N	147870	657010	886900	845920	987300	794060	699800	764980	525490	208770	623330	506140	691800	670300	781670	776680	503310	775660	664040	135480	64176	100600	312700	106700	345830	56277	160130	164070	161680	147430	280860	158740	270250	91720	118040	339430	407360	219080	301660	205240	240340	150320	227940	5.16988	5.81757	5.94787
Q9R0P5	18.521	Dstn	N	643550	579850	2111000	532970	329640	1217000	421260	1142500	190700	632010	531790	157880	596930	770220	2205900	723910	651660	546160	684400	52392	95116	162830	178710	27811	62269	0	107760	157650	704610	0	100700	207920	907150	65400	597460	32706	409530	275960	201870	41178	530150	305120	468720	5.80858	5.76332	6.32449
Q61790	56.977	Lag3	Y	502720	674020	627830	819830	979450	602670	483330	603990	503530	862140	276910	785080	393130	979050	1428000	995620	1049000	868380	1218000	85057	150170	141460	372950	186090	364770	162750	243470	51642	110210	123720	252210	289520	616940	7946.3	333780	268980	606130	291310	761830	173240	373030	184710	185450	5.70133	5.82867	5.79784
Q6PDJ1	143.81	Cachd1	N	384630	652970	800380	874320	808330	683730	592640	632460	401040	666990	328730	472590	602850	671030	779730	590620	462640	558220	795310	77957	86092	50896	172340	61241	231950	101440	138100	119600	246330	136030	197070	121910	173760	34125	202980	148070	292700	107590	251570	130200	404600	81804	135460	5.58504	5.81489	5.9033
Q8BTG6	23.477		N	353680	544750	789650	1477900	609890	698250	296660	917700	530630	470820	386280	386120	421880	473090	325680	344900	543990	663260	2160200	218600	620710	0	928360	349140	690060	0	164040	17773	1096300	489370	1228600	648190	602700	600130	522960	682890	2117500	862070	2123700	30120	1715300	23832	538610	5.54861	5.7362	5.89743
Q9EQ21	9.352	Hamp	N	388240	483200	647660	483530	464890	934700	646070	1175200	621100	694450	484790	633400	760270	866380	1171500	473840	690310	900340	1241200	109310	333640	101880	0	0	0	0	0	0	0	0	0	99904	482240	100980	0	0	0	0	0	0	0	0	0	5.5891	5.68413	5.81135
Q8K0S5	49.836	Rtn4rl1	Y	356610	572660	551700	779850	938640	766950	358490	721290	723330	999990	362470	737880	441280	711410	876940	716520	566990	684590	1046400	336590	249700	19799	465220	361540	509140	282960	505750	311130	653090	291750	798390	449560	913000	0	231570	388480	899910	332890	558990	321240	497340	380970	550250	5.55219	5.7579	5.7417
Q91Z53	35.328	Grhpr	N	655650	559580	2624400	555080	387770	790800	357720	882560	212000	404860	305760	309290	162490	0	2206100	487550	620900	486730	491220	79825	405850	25292	342890	35786	67582	117130	83764	131750	818360	51549	308250	69796	355000	69782	1056700	0	93397	82857	112610	66607	319830	109040	126730	5.81667	5.74786	6.41903
Q8R2G4	42.014	Art3	N	122750	570740	1167500	1037100	425830	934630	522190	820170	732750	1090900	550560	975830	551850	1020100	1212800	677750	832770	825960	990450	103160	0	0	618360	68953	714350	74201	0	71574	0	46214	0	129830	65159	0	0	87556	36865	93799	34071	44340	26502	47335	169750	5.08902	5.75644	6.06726
Q99M71	25.485	Epdr1	Y	504880	960860	946500	477120	500960	716990	651490	439940	464360	1007000	222910	748140	822090	730880	981970	629410	817780	408780	909390	2002400	2285900	1192900	4734600	4522600	5367800	5181900	4008700	1669300	737500	3523700	1371300	6280300	7566000	2217200	3077000	2696000	5379000	3879400	5094900	1360200	5024100	1561200	177450	5.70319	5.98266	5.97612
Q0P5W1	161.14	Vps8	N	112150	484380	1076200	904800	1456700	752180	514950	699490	483700	710200	695800	680490	512650	2445000	1119800	630740	489750	369500	939380	0	0	0	334540	0	0	0	0	199960	0	0	479380	0	0	0	0	3568.6	450640	0	0	0	471630	143080	210960	5.0498	5.68519	6.03189
P15379	85.616	Cd44	N	63780	606980	1231600	1413100	1079100	721900	546260	709640	491040	1445900	679230	1144500	1092100	2885800	1801400	1035500	1464200	931010	1296200	216070	650720	270300	773110	158720	0	161400	432280	145260	0	277020	503100	179850	674480	43813	109630	0	733050	130930	0	172540	0	0	0	4.80468	5.78317	6.09047
Q9Z1Q5	27.013	Clic1	Y	449250	588050	821030	473800	433170	981000	435080	1094600	469910	178040	258530	56360	167360	348630	1283800	203600	203050	260180	708430	346150	424800	79348	283350	62106	119260	136060	318090	473770	752150	118000	200540	459740	846040	349130	1014000	233010	564350	73564	352100	265720	509820	315840	525890	5.65249	5.76941	5.91436
P05366	13.77	Saa1	N	760420	8045900	267810	1042600	305880	119520	611790	193970	1268500	81624	0	0	0	304090	554720	73690	68550	0	0	0	0	0	0	0	0	0	0	0	0	0	0	0	0	0	128000	0	0	0	0	0	0	0	147500	5.88105	6.90557	5.42783
P02468	177.3	Lamc1	N	441440	552080	752100	940490	621270	491850	513880	753580	449100	734210	365480	441980	365360	299820	311380	384830	355110	323820	628530	59913	92034	112810	252680	247400	410420	116920	262780	181350	515820	154310	508810	94328	378760	70579	225490	234330	472980	194840	526600	236050	582510	240140	322730	5.64487	5.742	5.87628
Q8K183	35.015	Pdxk	Y	428110	774920	2053900	204010	363410	1177000	432050	1141100	289350	1572200	1620200	1289500	959020	475810	7130200	1385400	1977600	879390	2121700	1378500	813620	399060	1359000	488190	439910	829210	61881	2802900	4808500	373040	421500	1017300	2322800	590590	3625200	768710	612110	425750	0	755750	458260	1518000	932870	5.63156	5.88926	6.31258
P35802	31.149	Gpm6a	Y	301510	650150	640380	716170	444900	462810	563730	1089900	712350	228180	690040	550050	650920	539230	504150	730020	0	735710	1038400	1425200	914440	885760	1106700	1353800	1115100	607270	612570	1025300	895780	1068400	1272200	831830	1147300	1044500	907270	701000	684330	624650	744160	1204600	1264400	1043900	0	5.4793	5.81301	5.80644
Q8CG16;Q8CFG9	80.072	C1ra;C1rb	Y	255590	646170	952410	674010	597420	695500	520030	645750	516210	653880	290750	626270	319140	2654900	1027000	407310	495460	271040	839790	198690	294150	148190	321090	183870	290480	153440	120040	110110	112910	201090	311880	324520	342200	156320	496360	129170	357390	117700	157640	151580	289000	238810	488430	5.40754	5.81035	5.97882
Q9R0S3	64.333	Mmp17	N	216890	584100	693060	1007200	840450	551380	573140	721120	414810	1158400	533500	660970	760210	685770	763610	641630	656970	746750	1231600	40354	157660	0	119160	45928	0	77875	0	41773	0	34936	0	16768	280600	16665	401360	154460	157200	217460	217320	179310	153990	36956	0	5.33624	5.76649	5.84077
Q8BLQ9	47.558	Cadm2	N	291480	478150	597140	1089900	939590	662650	472520	631500	387670	906790	428550	745220	517890	366920	739430	563520	411290	608030	861260	73166	0	302770	0	259330	0	258220	0	229420	0	128000	0	205790	0	128240	0	249300	0	357940	0	269710	37876	227250	0	5.46461	5.67956	5.77608
P35454	12.851	Oxt	N	495130	487400	537780	809110	633610	551090	445550	647630	594440	536470	454620	627080	334110	896110	599930	412300	455620	483130	753100	343100	410590	283410	349380	0	351740	0	385330	0	412800	295390	0	274320	388440	327550	475160	0	490580	304300	532510	262490	0	342000	0	5.69472	5.68789	5.7306
Q91X88	75.109	Pomgnt1	N	117290	538500	627770	914010	741920	714100	569610	902440	602990	255260	416340	326830	141020	419130	539810	504680	389490	480470	597210	117140	80130	47602	229560	128430	142490	44559	48644	15323	112370	75834	45913	140530	260720	51740	105690	145320	58368	176470	360610	36795	138060	14804	73904	5.06926	5.73119	5.7978
O08795	58.792	Prkcsh	Y	320040	688710	535350	914540	761450	865970	446830	532180	343090	801430	266710	296650	360510	374800	423630	319680	452960	303050	657080	309970	143090	135400	116050	166280	178510	192720	49927	177930	246790	136680	148340	155000	238000	109180	219270	244540	158390	232330	325610	220230	255610	168150	209270	5.5052	5.83804	5.72864
Q9R0P3	31.319	Esd	N	521170	614020	3817800	236350	131400	1529400	313620	1566000	201150	0	250010	0	62949	361350	2281700	107950	325770	159380	407440	1396500	290120	0	201830	44263	36263	91179	292600	268120	1040400	0	241060	213520	726070	128380	2382600	0	410130	0	179210	76528	427270	146950	647300	5.71698	5.78818	6.58181
Q8K4Q8	81.303	Colec12	Y	315770	600350	800530	756530	813430	499860	570850	564980	364960	730500	353870	513790	539380	1275600	629850	287840	388070	494540	704220	170230	177950	210900	471810	239120	544030	205850	272820	100160	186550	143160	259070	183300	355910	14830	319950	169170	435090	148230	523860	124670	343980	161670	319950	5.49937	5.7784	5.90338
O88393	93.827	Tgfbr3	Y	372200	542800	768850	629020	495330	646270	529400	667840	399860	716700	415150	457750	307930	562110	863340	433920	377090	427150	699680	338950	261430	517090	407110	400760	867680	346350	528670	269660	760340	163340	680850	1171500	960810	1019000	1168800	977750	1183000	1038000	889830	677960	859480	837700	807940	5.57078	5.73464	5.88584
P24638	48.508	Acp2	N	363400	496890	475780	456420	694890	760240	606680	661030	499940	618590	464630	326660	405830	1009000	934600	670310	595620	616310	796220	105240	0	0	299720	207010	255990	154710	211610	138640	200370	163090	216440	91808	215790	0	48904	155200	290420	192170	330380	159730	213610	188580	280160	5.56038	5.69626	5.67741
Q61282	221.94	Acan	Y	460210	511400	457490	748640	675340	484250	532600	627550	457560	623120	301900	770540	660480	379440	583470	668760	584450	621250	963680	112900	54842	153460	227770	210200	337170	240610	259320	172230	206500	270240	287590	200550	218410	151760	155490	202500	221890	274140	356550	167580	314690	227910	314990	5.66296	5.70876	5.66038
Q9CQM5	14.015	Txndc17	N	1213700	1194800	2664600	133640	126260	740270	298420	772400	360130	0	593900	261720	165810	693800	2465400	823250	901570	211640	669520	245320	331390	86520	154670	139510	143170	256160	0	349120	552290	262470	0	215070	168680	551660	734670	501100	297900	213200	231390	291720	288100	342300	0	6.08411	6.0773	6.42563
Q9CQI3	16.723	Gmfb	N	508310	651500	970750	435430	415150	589970	516790	761540	280150	151210	276550	149100	176760	157050	751960	469640	103540	336430	111700	344900	546580	131550	269860	0	397510	0	424940	0	953920	0	453360	237690	590340	0	663410	276970	425070	65110	484870	0	585040	0	668510	5.70613	5.81391	5.98711
B0F2B4	97.347	Nlgn4l	Y	235530	624880	654420	673560	833290	688230	417690	687700	346030	1420300	537660	981780	552640	1258400	864730	849910	949290	437280	1114100	185770	147070	188970	138750	150700	220340	318950	228260	238190	250240	155130	20209	419370	256350	316820	23815	399830	307120	349880	464160	237980	404550	205410	359060	5.37205	5.7958	5.81586
Q9Z2W8	100.85	Gria4	Y	193290	660990	387120	1048200	677220	416030	504040	840010	513730	536830	278740	546010	141110	708430	1126700	448150	437690	701300	981030	162490	186040	106890	211940	123370	195410	194270	283660	42292	429170	168490	221950	294980	546220	89644	281170	237980	608850	251810	753670	64654	550920	246860	287630	5.28621	5.82019	5.58785
Q9DBG3	104.58	Ap2b1	Y	458780	376120	546120	867670	579990	733980	325520	640060	366180	973700	468770	747490	907460	815470	937590	528110	613310	694170	898270	333020	376900	199970	690250	517610	677300	385890	538850	342930	753440	453390	683150	544040	826570	315090	646080	593470	971240	576140	1247700	437620	778690	589550	523310	5.6616	5.57533	5.73729
Q9CR53	13.571	Nmb	N	399020	491770	538700	639130	605750	624270	242450	581050	686470	482600	143470	300020	0	0	0	240750	298720	196010	252950	0	0	0	0	0	0	0	0	0	0	0	0	0	0	0	0	0	0	0	0	0	0	0	0	5.60099	5.69176	5.73135
Q8CG14	76.857	C1sa	N	210720	647290	930660	746160	714830	510460	531190	379960	337960	1050200	264530	724090	399010	2526900	1075900	424130	499060	352380	562380	21640	84460	23277	80215	38290	68437	24394	0	31269	0	28673	0	27930	128570	28588	139660	53348	100940	40372	75175	40499	0	34561	0	5.32371	5.8111	5.96879
Q8R4G0	60.565	Ntng1	N	321480	534490	484440	736710	483180	567880	475390	631250	463930	643040	349450	571280	412860	880280	805810	500130	620940	506700	841250	25564	94568	25239	184780	31098	203810	0	201760	0	229090	0	232050	23033	191700	11006	236030	0	278110	36877	273770	0	277640	84848	23983	5.50715	5.72794	5.68524
Q9JJN5	51.845	Cpn1	Y	160820	669880	1376400	571080	1182200	638700	454030	436780	180500	2821500	454790	741780	615170	6950900	5065900	523790	622780	324220	1553300	458700	393050	81204	314760	179230	266120	134400	181470	169830	224250	153260	138500	730520	1654100	602720	1513500	170880	343250	195310	169780	216150	209290	291000	150810	5.20634	5.826	6.13874
P12246	26.247	Apcs	N	418480	13238000	375890	1514600	247720	234080	220190	146510	369570	0	256390	129450	0	1962200	767270	402040	205580	214440	399150	49096	172340	0	0	70041	0	0	0	0	104800	0	221870	130620	813740	0	383120	118080	150230	0	72234	0	0	54337	0	5.62167	7.12182	5.57506
P35455	17.899	Avp	N	692940	489920	502950	539260	499140	748200	445560	494760	284210	0	422260	351180	417760	0	0	243880	317290	305350	0	0	0	0	236610	0	0	0	112930	0	691800	0	0	0	0	49879	0	0	0	0	279770	0	0	0	0	5.8407	5.69013	5.70152
Q9QWK4	38.862	Cd5l	Y	192210	801920	950120	595340	618410	511380	481960	477070	331530	967850	382610	438460	243960	2066600	3866900	290490	415800	506720	858310	1763100	1851400	99358	197850	200620	311120	131730	242460	316700	341790	154100	152050	3140700	4372700	2678900	4893400	271640	329910	269160	226980	171110	528900	150140	175580	5.28378	5.90413	5.97778
P15105	42.119	Glul	Y	398460	1912800	837370	267150	129340	1449400	263800	1806700	135360	317270	173240	67016	167160	113180	3358000	615180	328900	940890	879080	2181000	2933800	309090	883700	450870	625730	741340	851600	2562000	4136500	464130	580710	1448100	2426500	3053000	6091900	553990	812490	576090	524150	617830	1151600	3437600	4913400	5.60038	6.28167	5.92292
O89026	176.4	Robo1	Y	351100	606010	665720	777910	495490	391580	437330	503410	436190	807590	281410	514470	335320	839070	571360	381600	336370	361240	701180	97560	46062	125250	301750	142030	291920	187030	283400	196030	303550	153070	279120	155570	380830	34374	230700	208530	354560	300380	469260	266650	400960	203090	240570	5.54543	5.78248	5.82329
Q60854	42.598	Serpinb6	Y	326230	675730	3078800	476100	201690	681570	305180	855700	172430	145340	452450	89066	262180	518920	1303300	621400	514340	409980	615250	91197	371980	28664	262620	123300	163990	222410	274400	604300	538600	266190	212190	757210	1386800	133640	406880	547970	542870	420640	401210	338990	181480	677170	350150	5.51352	5.82977	6.48838
O08749	54.272	Dld	Y	235390	793060	1231200	420860	555740	461500	331460	840360	288480	193170	223810	125440	242650	324640	369870	567280	196690	469960	467640	402240	457510	103390	435330	227250	541910	403650	503620	315440	468860	231950	665620	308970	880720	50739	682720	307030	661840	338930	890210	513230	571070	313230	268860	5.37179	5.89931	6.09033
Q810B8	94.537	Slitrk4	N	137680	351170	729600	1220500	870390	688320	317460	899660	267640	776800	121110	791910	265250	508300	640390	175380	706440	312900	725440	0	77966	0	211130	36027	139960	36198	87896	0	0	0	0	4247.1	145640	0	152800	35492	180260	13206	144320	16796	30338	0	181800	5.13887	5.54552	5.86308
P29595	8.9723	Nedd8	N	445860	551890	1076800	487450	538720	602240	234630	648120	308430	304390	0	251790	0	0	1202700	355720	448710	477640	879750	0	0	40042	216230	82177	109840	116660	218460	201090	483980	91057	288440	0	524010	0	316570	133710	464530	136700	272460	223170	349580	159530	96533	5.6492	5.74185	6.03214
O70258	49.735	Sgce	Y	165040	603960	671920	772070	596120	579900	637560	561820	301690	888020	205680	395620	558330	761230	633900	666690	544810	412430	266240	163290	129450	144650	288780	209780	104330	258810	276020	146480	224600	211970	299440	166800	314930	145480	268000	20151	198930	209660	109200	155130	194490	141580	299320	5.21759	5.78101	5.82732
Q9Z0Z4	129.66	Heph	N	91058	777390	767770	868900	643120	397710	496110	632490	496820	472760	266350	518200	334720	573510	528380	334910	557900	516400	449000	77517	17245	50028	184130	109540	185460	108240	102420	78528	46006	64794	24552	59386	147680	9392.1	187670	37378	177320	141280	279840	118070	232540	79639	0	4.95932	5.89064	5.88523
Q9Z1T2	106.37	Thbs4	N	200450	545210	745100	841240	743800	558720	468320	347040	374250	612430	286620	408210	289520	792750	485970	242390	380660	220510	493000	95144	150570	92027	167370	105200	159670	66948	112690	81904	120200	87898	130880	89877	303530	0	177970	89382	145610	129310	183120	104200	43039	93469	0	5.30201	5.73656	5.87221
P54923	40.068	Adprh	N	204810	586630	517650	600260	588740	545050	508070	693770	384150	387330	300710	409830	175640	691660	1033900	513800	359300	514840	792050	29880	138070	115410	140140	37486	126780	52553	54972	0	266840	46303	303470	107850	242810	55082	202630	412770	417980	305430	498280	39534	126500	71666	771190	5.31135	5.76836	5.71404
Q8R242	41.295	Ctbs	Y	68658	1101600	354250	708840	603190	851330	567220	382930	683740	1804400	1169300	1669000	1810600	2458900	1936400	1178300	1675400	1373000	2313300	408750	199310	64219	788370	430990	945810	429480	407580	533450	654590	863040	1040400	381800	422460	274740	520360	620280	987580	377220	1058000	538020	884930	548880	1483200	4.83669	6.04202	5.54931
P11352	22.329	Gpx1	N	1030800	244220	8479400	350770	256430	881950	172120	388820	126090	261920	363580	601570	575020	506160	1054700	221140	538500	266620	657690	239070	958190	0	46015	47969	45097	94708	298360	217810	722250	20700	171840	0	365840	130750	1790000	89433	513070	20825	0	24503	247830	25184	147600	6.01317	5.38778	6.92837
Q62351	85.73	Tfrc	Y	250200	525080	716410	591090	648890	525870	391840	572740	322780	201920	286880	294540	150570	1187300	520750	418160	324080	335730	543850	353930	506860	130110	289070	152410	275620	174900	404490	117490	295530	87475	351910	238060	576050	162080	499190	138200	318320	310840	398570	176750	242690	166440	421890	5.39829	5.72023	5.85516
Q9WV54	44.669	Asah1	N	115460	670690	758200	567420	531030	710880	652470	555660	276340	350420	299370	435890	140760	343920	618850	472960	539460	298210	623760	8111.7	0	0	121120	45158	77227	39114	164350	24949	151500	0	124900	26876	78982	10682	140910	103130	263260	34686	127440	49654	290180	16842	215430	5.06243	5.82652	5.87978
Q9CQ60	27.254	Pgls	N	871190	489660	2641200	206780	204120	644210	176640	638400	347830	251700	343030	286120	166080	329380	3079600	586740	212600	0	393790	39834	85952	0	77527	17249	0	23190	64671	118560	243890	19242	73003	10671	164950	32716	327500	43156	152670	33039	101320	41196	132990	63910	27384	5.94011	5.68989	6.4218
Q9QZ26	14.968	Kcne5	N	469000	378340	547420	639760	414480	347130	640580	654810	317190	387120	62051	367100	264670	288000	450630	254390	284000	391990	448070	0	0	0	0	0	0	0	0	0	0	0	0	0	0	0	0	0	0	0	0	0	0	0	0	5.67117	5.57788	5.73832
Q8R4G6	84.55	Mgat5	N	192350	560600	458070	740910	733480	513440	397790	571670	362060	290180	294370	414610	211460	471880	425560	285050	389760	322210	713160	12761	46365	28616	169330	23526	141410	37220	147700	29938	144430	40968	153780	65179	272050	17689	62441	110490	407110	91474	407310	112790	285310	63651	202980	5.28409	5.74865	5.66093
Q8QZR4	31.524	Oaf	Y	452720	1302300	509950	425270	467460	381130	359440	355180	344860	1123300	630130	462060	671770	1348300	1731300	603170	765700	704320	436040	138860	339430	51064	400490	213000	401860	133900	293420	152530	511760	177820	513200	170960	522260	18778	201990	296820	588630	285560	736490	275910	280150	277430	276760	5.65583	6.11471	5.70753
P97798	163.16	Neo1	Y	171930	638780	556280	744990	819680	524490	377500	472170	284170	886710	390620	407380	190640	660870	831500	252510	483620	320590	524440	390650	561150	351340	894960	567280	938420	521900	894790	366220	895070	360880	652540	494710	756610	378880	1064800	539360	961750	546200	939760	524730	941520	554090	962830	5.23535	5.80535	5.74529
Q62179	91.391	Sema4b	N	541170	450860	504120	661820	519740	417000	299490	420270	384290	902260	447570	556370	362600	1495200	1196100	446370	477730	388840	690730	137780	69870	25145	64819	215100	182560	257680	106300	210440	181840	149550	92285	299530	253530	111780	252930	300190	253680	335920	426290	281040	147430	209150	366300	5.73333	5.65404	5.70253
Q62313;Q62314	37.848	Tgoln1;Tgoln2	N	351580	413850	448080	521100	469980	504220	515010	544610	353970	375090	313130	171100	155590	793500	181870	395670	237090	271810	705340	0	0	0	0	0	16556	0	161220	0	221950	140340	256950	0	0	50431	0	105140	0	0	238460	11405	190780	0	0	5.54602	5.61684	5.65136
Q8BVI4	25.57	Qdpr	N	595730	462450	972920	425570	348290	555490	224770	571370	264010	485960	332160	413780	422680	451120	982540	412740	402500	331610	539480	0	0	0	203790	0	659040	136220	192690	161470	0	0	0	0	281190	0	447620	0	1309500	0	8071600	0	0	145620	415170	5.77505	5.66506	5.98808
P09103	57.058	P4hb	N	442860	725780	1213700	390930	482460	408040	213530	366460	318490	246430	195330	179230	173850	218090	759280	324820	156970	172570	226830	162740	194420	117460	250330	126620	229980	106960	298720	101720	370450	112820	337090	121820	388640	77583	338390	193700	411590	181120	349340	129230	500780	130950	216530	5.64627	5.8608	6.08411
P70202	25.492	Lxn	N	339060	323640	635530	497720	681230	370790	199470	721950	523120	457010	196690	336390	293550	1021600	829570	0	0	270180	762060	418230	1341200	101110	467260	79398	481290	390520	251700	272760	481350	184520	354050	211550	696730	44365	377300	318630	573220	0	439220	234640	458070	0	293050	5.53028	5.51006	5.80314
P17047	45.681	Lamp2	N	333550	583210	400300	982960	1048500	401860	264110	311260	242100	379900	379800	501040	317650	289840	613450	680770	662180	470450	750780	50704	327360	50613	285930	205740	555040	0	498340	0	325730	149190	316540	31212	307630	0	301610	119560	0	0	384970	118550	552130	106630	0	5.52316	5.76582	5.60239
Q9R1V6	99.714	Adam22	N	296570	494270	616860	262910	633360	495520	383830	540000	412350	360440	357350	421370	261680	334560	395590	336250	194750	557930	430630	319870	84262	6864.1	46542	62026	135730	230200	49403	13337	336190	273480	317130	423980	85767	56259	298350	348240	664120	367270	696100	9022.2	464420	7848.6	427190	5.47213	5.69396	5.79019
Q6NZL8	111.6	Scube1	Y	327720	458470	505890	551220	522540	399290	420840	508430	328980	817340	475200	542880	409560	769370	519850	350300	301170	379760	853720	153100	46686	26888	409130	253620	393960	231350	461760	190160	412910	218970	426280	171590	254250	52685	182430	246580	511530	251450	627060	289010	458340	163850	390830	5.5155	5.66131	5.70406
Q61598	50.537	Gdi2	N	453620	842600	3525100	226100	108790	943640	115790	625310	248510	420870	288060	380480	103980	204000	4235400	312500	203290	130910	346370	63902	329530	35715	112430	51606	79103	29986	88180	194320	407670	15281	0	92571	342540	128940	675170	68210	210950	54970	121100	74916	158720	56685	40750	5.65669	5.92562	6.54717
P51150	23.489	Rab7a	N	260210	318400	725660	571520	379190	515360	330710	526690	477600	537260	402320	491760	387330	220760	953540	387650	339420	356740	756150	10177	0	0	0	36252	95580	103390	87967	66883	167250	44607	125900	73419	229880	15697	185100	47076	157330	42655	0	52699	165830	35538	66960	5.41532	5.50297	5.86073
Q64288	18.866	Omp	N	257350	363240	365830	1003700	1287200	824070	137720	307430	337530	1590100	331920	267230	127090	2065500	111640	61953	127330	204080	60264	0	0	0	0	0	0	0	0	0	0	0	0	161000	204150	0	0	0	0	0	0	0	0	0	0	5.41052	5.56019	5.56328
Q3TCN2	66.289	Plbd2	N	315390	455870	558050	556530	549270	513760	393840	657440	157190	349670	209100	361440	367240	342120	577700	522570	384190	210010	395330	93800	64759	79086	0	102220	0	193880	112490	71067	102320	81462	88586	61270	92247	68385	68977	119070	115120	123360	117250	20483	99308	67872	117440	5.49885	5.65884	5.74667
Q7TSK3	113.26	Pcdh8	N	223150	460770	375250	795470	546170	425030	372670	496740	370770	530520	294870	419250	294230	348710	374630	352810	296860	394840	590710	90382	22199	25336	112670	32816	108200	33792	42084	54798	96855	34306	45660	83454	136010	19209	50405	40991	317410	69608	164580	92454	170630	43427	230650	5.3486	5.66348	5.57432
O88668	24.452	Creg1	N	28151	574710	893350	586930	687900	615940	480520	558560	477090	1027000	425730	723880	466010	1074000	1054700	545320	745420	150740	420770	0	0	0	0	0	280220	0	264140	0	0	0	0	0	0	0	0	0	0	0	453160	0	568130	0	0	4.44949	5.75945	5.95102
Q8K4G1	178.64	Ltbp4	N	171460	462000	626890	593710	395490	431160	466430	474750	392820	822170	350080	894070	450620	808140	469590	231680	391480	546090	731410	48940	69886	31358	140090	164970	339040	120020	256050	81306	196940	110970	297760	62710	186840	11865	39923	151200	226790	148070	581860	154090	412040	82850	249160	5.23416	5.66464	5.79719
P68372;Q9D6F9	49.83	Tubb4b;Tubb4a	N	277580	536660	2013500	411950	140930	1695600	87038	1579200	107090	145810	120310	0	0	0	1797900	147510	375270	297700	550990	1194100	608030	0	0	38381	0	93165	0	1222600	1073900	0	0	629220	1188600	190160	500900	206390	181490	154040	229460	0	164970	354050	0	5.44339	5.7297	6.30395
Q9JMB8	113.76	Cntn6	N	233410	442010	495610	687330	578960	362040	335690	575460	300260	632940	290120	552770	347490	617450	433380	362310	405770	567580	791770	21092	38347	59539	209200	41773	297100	59971	266330	87703	327920	44847	223980	12418	236050	67657	96585	91515	445640	164110	487730	94682	298620	29052	94179	5.36812	5.64543	5.69514
P17563;Q63836	52.513	Selenbp1;Selenbp2	Y	156880	618050	1609500	282620	276260	612600	240670	858970	275950	2033200	1107700	997570	1160700	675780	6742800	1624100	1365800	1296400	2060600	540280	1297000	96085	572660	164450	352680	378210	870460	2064100	3952300	202960	413030	282840	771050	706240	2899900	286720	401380	195290	932890	227150	667270	552320	604830	5.19557	5.79102	6.20669
B2RXS4	206.23	Plxnb2	N	409600	439400	402080	664560	489670	429980	288760	477960	295010	385560	189550	301310	251560	568740	461800	303870	336920	352820	651330	1250900	72340	56838	224370	37036	151790	42842	229990	63746	488020	70148	388070	304160	297790	820180	163260	266700	523250	110650	452230	135220	694620	79008	479830	5.61236	5.64286	5.60431
P08121	138.94	Col3a1	N	112180	616180	343100	640660	683920	371740	509570	593470	347630	557630	205190	425370	273190	351470	143910	213500	272820	186930	313930	171400	270110	201860	676320	304990	219190	260840	420690	192350	81581	36001	271310	164790	87009	13788	18360	182650	150730	176710	14899	50481	67174	72731	61884	5.04992	5.78971	5.53542
Q64442	38.249	Sord	N	432180	480300	1185200	334690	243360	539640	264280	701700	196230	120320	183370	74319	96151	603570	1678600	232730	97401	322190	378050	123090	17279	14242	71255	0	0	64841	28122	289740	95471	0	0	15557	149120	0	15556	0	0	0	0	0	59167	0	0	5.63566	5.68151	6.07379
Q8VCN6	16.782	Cd99	N	369340	453500	567990	438920	394570	439130	347740	428190	365150	2436500	378840	578920	504030	0	0	461970	429350	468430	1100800	0	0	0	0	0	0	0	0	0	0	0	0	0	0	0	0	0	0	0	0	0	0	0	0	5.56743	5.65658	5.75434
Q8BH61	83.206	F13a1	N	225130	533380	899600	321200	534080	452540	348620	499050	259650	803200	101320	153030	183840	1464400	749380	108930	197050	183470	302560	158290	1342000	4556.1	202720	19375	169180	17523	87872	192480	199330	63293	132920	2046100	967150	215880	405840	61274	129050	13251	181890	31460	172520	27858	120520	5.35243	5.72704	5.95405
P40142	67.63	Tkt	N	754500	854460	1691800	181250	118460	835050	148590	929220	134910	701160	304900	277550	354860	547210	2758500	613750	230050	267830	808750	259950	404710	0	103480	48774	34571	106950	174060	231110	440060	39124	94470	146830	327270	55822	536850	70806	152150	48270	110850	78529	225860	175000	197030	5.87766	5.93169	6.22835
Q61851	87.757	Fgfr3	N	235590	277740	750280	628060	531180	340660	310290	496810	411310	635520	199220	415760	275650	260270	520640	126670	356960	284900	412020	7114	89082	59365	168760	115170	135010	15231	109450	42514	120360	89111	137260	107360	125490	17772	54824	51734	208450	53377	201970	61395	228640	23314	52491	5.37216	5.44364	5.87522
Q8C9W3	135.3	Adamts2	N	277040	428940	464760	488500	502270	412330	382860	452110	335100	397250	217520	298760	327660	328840	356170	243370	298800	295870	317050	51388	30846	0	64956	0	12134	0	8638.6	7846.9	0	9747.3	14282	71492	150180	15472	30161	26116	237000	29769	62266	3207	64411	0	0	5.44254	5.6324	5.66723
P97291	88.214	Cdh8	N	251310	359070	230120	696220	605350	462190	373240	504300	400490	318960	286630	313250	214150	337030	476280	382890	341740	396530	476650	0	5740.2	0	37346	0	162810	0	40152	0	0	122410	154890	38109	49807	180880	82316	0	168510	66766	200740	43418	152660	0	221940	5.40021	5.55518	5.36195
O08644	110.11	Ephb6	N	169670	397080	423540	520790	654100	432580	324570	548060	400720	267860	290100	322200	148730	596740	356210	183770	148400	397250	473510	119790	145540	76581	222510	74021	203940	75181	204170	135840	218740	93344	205260	164200	299320	128680	350950	178880	406790	259780	410670	141800	286720	105430	166430	5.22961	5.59888	5.62689
Q9DAK9	13.996	Phpt1	N	551620	709740	2376900	271260	205040	349090	216910	947400	78645	346780	116320	225260	220630	327550	1354000	204130	248400	322930	421660	881660	615780	147010	172850	0	0	316220	265890	950020	1710600	0	479880	431300	717290	418500	1132700	140310	574910	338200	230200	342600	646030	153440	542290	5.74164	5.8511	6.37601
P20917	69.259	Mag	N	421900	521730	528750	502910	336430	235520	452520	557760	230850	555850	378780	336320	284710	48929	410020	311330	383850	210030	270710	0	0	197060	0	0	0	286040	388480	33615	0	0	0	0	0	0	0	27012	0	0	0	0	0	31386	75091	5.62521	5.71745	5.72325
P12804	48.95	Fgl2	N	183190	481210	524270	488120	511190	302750	485930	541120	290410	591660	302660	490440	322790	403300	376970	3034600	163790	165490	374870	45070	127380	0	0	105070	59106	0	0	0	0	0	0	0	170390	0	86789	125070	0	125920	70081	95663	0	0	0	5.2629	5.68233	5.71956
P70126	47.828	St8sia5	N	113370	496270	520990	765130	495600	447820	450420	461820	254490	523420	276570	357810	274360	478460	727630	267990	366260	300360	824170	25653	396330	9879.1	62479	33126	66537	39465	110880	29146	28739	30941	64322	15528	239540	9148.9	141440	40416	324210	79097	284220	20118	119620	58046	24437	5.0545	5.69572	5.71683
O08912	64.254	Galnt1	Y	222270	377450	428080	714370	422190	386900	306000	420420	457090	126460	240580	339610	241220	350430	203410	471220	265240	418060	453680	79922	161990	155810	183940	123580	239260	149000	211000	109950	196480	112470	230070	191130	387960	21580	368350	310830	257520	289420	325200	212360	320510	153120	180340	5.34688	5.57686	5.63152
Q9Z0M9	21.257	Il18bp	N	201080	738100	633090	335860	349340	457750	423040	351710	305850	410790	397490	503070	207940	760590	548980	408230	359730	0	941320	0	0	0	0	47230	0	0	0	0	0	0	0	49398	0	0	0	72283	0	0	0	0	0	0	0	5.30337	5.86812	5.80147
P55288	88.111	Cdh11	Y	237990	510250	204210	871040	579660	430420	335960	332700	369490	471930	332100	434350	240930	647550	451860	201970	232930	377920	517660	173190	101500	251150	311850	248010	376740	162900	277240	129610	296470	121990	321510	239120	274880	213870	141770	262400	393840	286140	752700	382360	424070	228190	474490	5.37656	5.70778	5.31008
Q9D6X6	43.071	Prss23	N	117000	424820	438370	711360	568450	486550	447790	513620	205440	66382	0	182550	60093	156570	130690	83525	78672	101940	180060	0	133620	106580	157720	165430	119670	115050	138690	137830	204470	110810	149680	216780	242980	120980	278850	8377.1	433550	409390	726410	105250	270260	233570	403060	5.06819	5.6282	5.64184
Q8VCR7	22.45	Abhd14b	N	226240	883320	359730	372540	128100	718660	333180	1366500	159430	170040	522710	319680	438570	271510	4327900	318290	800940	239450	363230	128150	133730	0	197650	0	76299	108880	199560	457210	837450	0	0	137680	271010	61320	532140	197550	312130	177590	410550	116190	304310	495020	534810	5.35457	5.94612	5.55598
Q5FW85	76.675	Ecm2	Y	152400	373330	720360	376730	381530	418350	542830	388970	314390	112350	87323	292810	112690	318490	341830	203420	191500	132640	187610	325990	209100	238210	284940	288680	306840	194480	163050	273020	369480	338880	334370	323500	497920	152360	136830	507780	522320	539920	673120	308620	389370	439720	446970	5.18298	5.57209	5.85755
Q01768	17.363	Nme2	N	510610	334250	12262000	347560	45028	1042900	53825	1485800	59848	662070	261650	613630	489630	667150	2986900	859200	868440	402390	1203500	263570	308610	0	145240	0	0	161730	0	281300	371540	0	0	360300	419240	344270	0	86907	201180	134900	81324	227120	0	185120	0	5.70809	5.52407	7.08856
P37889	131.83	Fbln2	N	192770	460220	397820	561790	500650	480580	283860	355070	335460	411220	168890	404530	160960	306250	274080	184030	188110	220500	389920	112460	130620	82553	157310	151410	183400	108300	68492	71064	127390	26176	172650	125320	283090	119530	272280	193670	168160	142850	283860	146470	207390	174030	171960	5.28504	5.66297	5.59969
Q8R366	65.01	Igsf8	N	390100	585910	451870	607460	374600	413130	217490	317620	227580	0	95196	263440	162720	171120	215860	148370	216110	267560	298120	0	101660	28523	279060	152940	104020	92947	127440	82267	198490	203180	163890	0	683320	15843	118980	231050	240510	370780	683380	217620	510370	141670	116900	5.59118	5.76783	5.65501
Q8BM88	34.723	Ctso	N	135830	440230	414950	609980	526650	235660	382830	577010	340230	986410	488500	763440	517610	957260	967820	584300	558140	738220	1043700	14163	33721	20425	64861	102030	0	114520	77965	51152	0	0	0	118270	310210	29224	0	102780	87696	124790	0	130050	68141	39887	0	5.133	5.64368	5.618
Q8VDN2	112.98	Atp1a1	N	410820	323600	447220	291640	303890	320370	365630	604420	375840	419590	363790	357490	304940	31401	283340	611980	192720	182070	124280	150290	268610	113130	294300	588550	279220	57578	115900	147230	243640	116060	293380	120730	224540	30801	264140	254950	325640	526520	171090	729370	318640	107040	162370	5.61365	5.51001	5.65052
P11499	83.28	Hsp90ab1	N	292230	426590	3180700	287000	73344	1131200	190800	838890	91326	431710	329670	48754	92639	43986	1874100	341580	205660	216950	670670	142920	347610	0	61158	0	18330	18938	20757	62784	804600	6218.4	29039	107630	785880	57035	585030	13128	203050	9263.8	112580	39533	318060	14868	140920	5.46572	5.63001	6.50252
P33587	51.818	Proc	N	246050	741660	514650	338870	428590	380230	356040	307560	241460	92907	113710	178950	14640	623090	226140	403650	252560	79649	279420	242780	242630	0	216170	168060	171630	8186.9	64948	102880	168850	13633	36889	300080	494720	1359300	421620	42700	84538	38414	100990	22996	808260	14081	46165	5.39102	5.8702	5.71151
Q6PHU5	91.199	Sort1	N	152110	431330	613220	540300	543540	366000	289630	442430	241180	264920	261600	345670	176320	221980	114360	262580	384420	284080	514910	0	42072	0	262690	6014.1	127480	94298	125110	17500	133300	98681	162520	0	159920	0	159940	7348.4	190120	8833.2	206580	15539	239660	164520	136760	5.18216	5.63481	5.78762
Q811B1	107.3	Xylt1	Y	346320	403550	381170	475060	234330	510550	347300	412570	287040	459870	138850	437540	258530	455710	249570	198600	309760	305880	320430	366860	384360	349430	489700	468170	508210	400360	492030	192350	524650	372120	547540	409600	560180	384580	590900	310990	395890	516530	789370	295050	272800	428490	638720	5.53948	5.6059	5.58112
P68037	17.861	Ube2l3	N	626040	334100	4636100	242620	110320	552860	131870	802910	70222	0	222850	127420	272620	204760	1800200	225400	232760	287770	575130	66633	0	0	41911	0	0	0	0	58096	436620	0	0	31400	184240	9457.3	289770	0	87710	0	0	29194	141320	0	0	5.7966	5.52388	6.66615
Q04857	108.49	Col6a1	N	230630	445930	412450	484820	292920	358580	367670	491430	270460	220860	151900	370460	168020	578640	235160	172960	147860	96227	252090	37603	57317	45289	139420	89347	211940	82060	145970	66646	108130	59426	134390	23219	137950	0	48228	40048	87709	57160	117650	76449	136100	52214	93975	5.36292	5.64927	5.61537
Q8CAL5	63.791	Gpc5	N	202090	370980	232980	442640	535400	424270	347250	452620	328650	414180	242750	491770	263410	290360	495460	429180	319520	281070	565160	0	62265	0	75469	46711	138040	37427	116700	43376	103760	37460	144380	45397	136240	0	75987	58497	189560	60932	138730	56075	170660	65650	122380	5.30554	5.56935	5.36732
P37804	22.576	Tagln	Y	309990	110150	245330	572560	655940	632940	463910	245470	388510	1905200	508500	555610	688970	587060	2027300	791600	880870	1048900	1271300	667330	3396400	654530	5571800	2503700	7284700	2418100	6209900	2946700	7725300	2665200	7433500	6013200	10475000	2252000	9300900	4281600	9367600	2851400	8000200	2982300	8442400	2747100	2980300	5.49135	5.04198	5.38975
Q3UV17	62.844	Krt76	N	423570	1127000	982290	88278	686690	156260	137740	1283300	100630	390130	6948300	2525400	2962600	5810400	407300	1304300	2945700	264060	332120	3317600	3445900	998200	2366100	0	13310000	3561100	4770500	4132600	5541300	6997900	7501800	563670	762810	1239200	1843700	6862.1	13693000	35226000	53643000	4796600	7558300	0	1660800	5.62693	6.05192	5.99224
P11438	43.865	Lamp1	Y	370390	1086600	430150	76001	89427	461050	550020	824590	319960	1069600	507410	832030	216780	1862100	812700	683460	538690	739520	396200	659870	882250	765190	1638200	780350	1710400	1019500	1193600	605260	1096400	862500	1763600	1256900	1963700	50887	373730	938830	1595000	847250	1507400	541040	1579400	696250	1057000	5.56866	6.03607	5.63362
Q9CQF9	56.494	Pcyox1	N	38814	279420	560590	546560	724910	391620	535450	445460	348080	575590	157950	318610	291440	1204000	1060600	371960	362440	445350	858790	28787	121680	27722	110370	87502	245360	51400	91195	59317	159390	44744	119510	27529	195080	12720	166800	136150	298970	109690	248100	83905	304730	41036	65494	4.58899	5.44626	5.74865
P70158	49.857	Smpdl3a	N	202810	393990	416470	343000	358750	397530	281230	582770	260760	718310	213780	491180	261830	484030	926910	299870	543790	288010	671650	25990	75431	25163	49069	53385	70043	33761	0	25170	71872	25837	56142	45012	64137	12683	130480	49499	84676	51120	66549	22340	80739	22543	24041	5.30709	5.59549	5.61958
Q99LJ1	52.28	Fuca1	N	103820	420880	474740	435890	508830	437840	302650	478570	222290	435390	225290	358690	205480	572350	471410	218550	364940	394100	441250	57815	191300	35999	289740	60289	193960	66851	187660	52854	167100	78977	181310	26868	232180	20070	328470	65347	251500	30408	113360	67720	155040	67228	130570	5.01628	5.62416	5.67646
O54983	33.523	Crym	N	107940	346720	619270	450510	413850	403280	300940	425210	289290	134320	72247	62021	84097	499850	74831	92660	76648	131350	297380	111540	153870	0	197070	41944	75589	92433	66373	110230	95441	30150	0	0	304670	0	337740	31798	160510	41522	127950	32605	109850	44029	17288	5.03318	5.53998	5.79188
Q61490	65.091	Alcam	N	133180	486720	227890	393390	682160	167660	400840	564830	424920	351790	309650	448280	520260	434340	386490	337830	258300	596250	512750	24620	0	21091	263950	181030	324110	175030	287770	239000	192960	164510	500500	143080	275520	0	147570	146450	403300	125550	497470	206190	680270	103350	329260	5.12444	5.68728	5.35773
P35951	94.946	Ldlr	N	260810	342270	488390	457910	490760	253570	272360	320930	292500	643160	202910	314050	410710	808770	368790	400170	430400	285830	656730	35250	31406	41999	107850	61586	138350	55802	75708	31076	129240	35347	134730	46952	82092	34159	66317	39048	114340	40436	280620	41152	78456	25221	26968	5.41632	5.53437	5.68877
Q93092	37.387	Taldo1	N	377120	640380	2345900	228180	98410	647770	120850	347010	177590	135540	220140	128460	82927	154520	1374100	217620	196230	100120	235220	139700	752920	21039	0	12099	47199	248070	231610	62516	434130	47319	92390	135570	579720	181310	421670	90059	221210	12229	274430	199260	77345	283820	234480	5.57648	5.80644	6.37031
P07901	84.787	Hsp90aa1	N	245670	630890	724350	343960	136560	1073800	75452	965710	145990	275630	170550	55155	84644	0	824610	246670	176770	209410	431800	114990	81450	0	18558	0	10867	0	15490	298700	364960	11888	34054	36682	251510	103780	554100	45577	108590	33903	63344	102400	137500	103540	104900	5.39035	5.79995	5.85995
Q8K135	115.31	Kiaa0319l	N	253150	326530	630950	382690	339490	409660	313500	478440	128860	400390	200570	294080	267780	434250	289480	146210	248680	230960	404930	17883	60526	10170	147090	47559	154270	46118	245310	40153	152980	52415	206400	10972	209440	0	294840	47571	257570	72610	314470	58268	235770	44379	344510	5.40338	5.51392	5.79999
P12658	29.994	Calb1	N	431260	567430	147420	802050	468140	174900	321470	567890	122120	0	329040	0	0	0	612840	202960	0	604530	0	84248	359220	27057	183680	64259	153720	286280	327960	52518	466780	60227	0	51691	286590	27793	289400	93727	365570	56419	283510	105100	464080	63154	35593	5.63474	5.75391	5.16856
O08992	32.379	Sdcbp	N	69242	574120	691500	327320	345840	274950	448350	427290	293020	185840	256460	410200	275980	90568	406690	194060	171650	234340	241560	0	0	0	0	0	0	42925	0	73995	0	0	0	0	0	0	0	0	0	0	0	0	0	0	0	4.84037	5.759	5.83979
Q8BIF0	25.463	Cd99l2	N	615090	356330	43314	2312100	322250	269950	272910	392380	231210	351890	233950	354570	263700	1450800	255400	371860	316660	1317100	363740	0	0	0	196070	0	171380	0	149670	0	0	0	0	0	63020	12809	77277	0	129410	0	114260	0	0	0	0	5.78894	5.55185	4.63663
Q99MP3	14.623	Calcb	N	403950	304490	622810	387450	329430	201360	275420	434680	178030	0	78381	227820	193690	0	0	212430	219260	181100	0	26964	0	0	192570	0	0	0	0	0	0	77798	0	0	172420	0	0	44045	248390	62049	307360	72619	0	71456	0	5.60633	5.48357	5.79436
O70165	36.298	Fcn1	N	170540	359290	895760	364880	374210	486810	280340	196950	168350	771270	220530	388620	329680	1828000	412110	133910	297360	344710	370330	155850	238360	43201	98472	0	51904	0	0	0	0	0	0	142770	358860	44243	486310	50267	126110	72076	73395	35347	0	0	0	5.23183	5.55545	5.95219
Q9DCD0	53.247	Pgd	N	509610	637400	1865900	133730	113130	825620	38707	595450	194300	0	382580	0	57585	81260	1368500	198960	319680	64911	423140	278340	329420	41872	212290	48952	63367	151290	195880	365240	965780	0	0	225850	686030	294610	1107800	133150	264630	18157	196360	200160	247840	335880	510520	5.70724	5.80441	6.27089
P10852	58.336	Slc3a2	N	145130	375480	352510	462650	372520	400470	282110	340780	259240	510980	283700	393720	395530	561370	655030	391020	416860	513070	657680	45316	128500	28403	157810	71918	85630	71624	66358	35442	0	0	57544	38677	192630	0	183590	92829	195160	68565	75016	27889	0	21921	0	5.16176	5.57459	5.54717
Q11011	103.32	Npepps	N	228970	302200	1195700	306340	195360	457680	154440	560090	163930	185840	151600	117450	142770	110270	1101600	331950	213270	188880	379760	94477	183720	25582	58162	32584	42796	67894	141750	179700	555470	60779	103340	52661	171040	35525	274730	72907	184170	58339	159540	69990	142700	128780	174940	5.35978	5.48029	6.07762
P50247	47.688	Ahcy	N	304160	474370	2126600	107750	267960	359050	206900	611960	79637	365070	199330	0	72513	136310	1697600	157020	0	139610	112020	211080	274320	0	152280	59026	123920	44779	117100	167270	645140	15993	30391	60880	219140	36687	371260	32882	56386	0	36761	47569	54351	113990	309180	5.4831	5.67612	6.32769
Q9QUM9	27.372	Psma6	N	370320	309630	1284200	253570	236070	374200	112760	466150	171710	440650	228770	114530	322170	493490	1088200	311170	177140	313820	587260	31853	92534	0	53179	0	58234	33267	38269	130300	473020	52959	66602	66316	274500	34223	403370	18698	184960	12855	232870	39635	259710	17028	136290	5.56858	5.49084	6.10863
Q91XQ5	64.986	Chst15	N	73580	281240	456140	394690	486630	379030	324450	492120	248840	409270	195390	297900	222220	221390	373100	178080	191320	286440	317900	33811	82316	25792	74185	36891	88222	8819.8	44802	17584	39251	16798	39938	63305	139860	0	145190	22974	87539	29891	110040	26271	65930	0	0	4.86676	5.44908	5.6591
Q9CPW0	148.2	Cntnap2	N	144610	381550	333600	555970	270120	340130	243400	452450	236320	626700	218240	474840	355240	604120	439670	268940	250070	375180	857430	84480	43642	57244	160240	133210	168900	212440	144080	70204	152450	27517	133380	27877	220370	21663	134600	59613	211430	49123	324390	100200	270070	71972	131300	5.1602	5.58155	5.52323
Q9R1V7	91.547	Adam23	N	286130	253630	519310	382900	243950	221720	314390	379180	247460	459560	205750	307340	287010	393790	441960	227980	258920	274150	296080	12456	0	17712	241300	200590	335820	185000	78892	25661	76165	25791	66609	15235	83510	24136	84118	36129	87598	56035	455540	42478	118450	201930	0	5.45656	5.4042	5.71543
Q05816	15.137	Fabp5	N	265470	552640	383690	249660	235270	235490	184270	603380	250690	194890	0	0	121290	196210	279660	0	131700	121920	200890	237580	106450	0	0	0	0	41253	0	43828	523750	158290	247170	0	328950	0	466830	53019	653980	246410	496550	85432	329740	400660	0	5.42402	5.74244	5.58398
O35464	114.43	Sema6a	N	207100	334360	267990	382460	387180	246850	316810	368290	267190	348650	283260	398790	216690	465730	654800	366090	290490	317250	487650	48459	69369	46545	143910	74459	243520	87569	174460	82608	161470	55753	149130	56670	136510	33511	81760	86948	139590	69444	189320	71202	160960	79694	118450	5.31618	5.52421	5.42812
P35505	46.175	Fah	N	291380	306850	359120	305570	203860	402220	195010	440590	247320	400090	352520	198540	226540	212050	1763700	625440	425380	503460	601120	192460	183120	0	162360	102390	81198	105430	232580	520590	936070	53274	88106	85289	126680	253320	567140	20115	0	104120	132870	130790	210130	269990	293180	5.46446	5.48693	5.55524
Q9JII6	36.586	Akr1a1	N	436100	473920	1277100	186390	120330	484720	176970	442590	75726	406510	223810	376480	273000	554070	2504800	500010	433500	254330	504690	63191	145740	0	0	0	0	16272	0	3643.2	354450	0	0	64039	271080	93081	322190	0	0	0	103230	0	91564	0	0	5.63959	5.67571	6.10622
O08553	62.277	Dpysl2	N	109620	353720	927010	357030	232690	835550	77905	411300	197220	260140	55766	108930	84314	500270	1346100	199330	58259	138710	571690	87123	695160	13479	27564	6151.4	0	7590.2	22869	32055	434680	5876	0	111530	532850	13129	342560	45075	318520	12818	0	25353	25749	17202	20556	5.03989	5.54866	5.96708
Q810B7	107.16	Slitrk5	N	77874	159460	233490	301080	288350	121010	10680000	297040	142360	252580	141420	195470	229450	275910	159580	126660	191980	214190	299220	2811200	11978000	0	8050700	5198300	8788600	0	0	3720000	6374400	4494000	6692000	1843500	7425400	0	30492000	4267200	9236800	4827500	8382200	3962900	7659600	4288600	0	4.89139	5.20265	5.36827
Q8VEB4	47.307	Pla2g15	N	139850	503350	193020	576180	174890	372200	188070	390680	344230	756410	282350	489870	157370	604900	706260	429880	446030	231460	534980	10869	433610	122360	642830	166320	740570	193990	503960	159090	507930	65492	432330	33029	767400	0	737850	72748	826110	0	1114800	71871	604940	103200	221880	5.14566	5.70187	5.2856
Q8VCC2	62.679	Ces1	N	102820	368970	378060	320750	420130	379710	283160	268850	206710	1148800	301040	288820	507060	1438600	625220	331790	365420	262740	456630	0	0	0	0	0	0	0	0	0	0	0	0	0	0	0	0	0	0	0	0	0	0	0	0	5.01208	5.56699	5.57756
P14094	35.194	Atp1b1	N	81132	374040	191280	432800	322680	493280	221500	468040	277570	367200	151110	188990	279920	0	371540	360220	190110	267990	181650	0	48888	0	0	0	0	0	0	67012	98805	0	0	42605	0	0	113690	0	182950	0	122100	90495	0	52998	100700	4.90919	5.57292	5.28167
Q6IEE6	106.99	Tmem132e	N	120390	396020	271950	524800	382490	289390	212150	282520	230980	550660	163040	303590	177850	222600	273780	179720	213650	127350	459300	0	24602	0	32903	15811	54086	14040	33483	21289	76062	7242.4	61180	6083.3	68289	4265.8	28581	26665	134500	47096	88390	4463.6	74532	50467	30812	5.08059	5.59772	5.43449
O55042	14.485	Snca	N	1452400	159930	4619500	60637	36557	1303200	80930	188540	200220	0	68284	0	0	0	0	58094	0	110170	38834	2041500	2018300	0	64672	0	0	0	57879	144800	159670	0	0	164500	458520	886570	2013200	211390	73753	164310	620160	199180	231460	42705	189190	6.16209	5.20393	6.66459
P33146	85.643	Cdh15	N	121940	225680	205160	313510	440470	508270	401970	449430	131940	147070	249860	148860	96499	320400	532750	480780	540330	489010	865390	120400	183160	31758	91624	20787	118960	79159	126230	87771	184930	116760	85477	151410	198600	0	150370	175740	144970	75336	317130	148090	285320	96309	156050	5.08615	5.35349	5.31209
P08249	35.611	Mdh2	N	2435100	242420	8655000	107670	102850	324320	166380	121030	25481	512940	195860	214570	632390	56791	1970500	244500	305160	110710	182260	53799	229140	0	48010	7476.5	0	13294	27254	34363	64197	35572	133030	125420	489790	0	152380	21181	152580	7963	29070	14400	118960	53950	131580	6.38652	5.38457	6.93727
Q7TQN3	63.333	Wfikkn2	N	275770	389220	44284	426700	499820	419080	480090	403670	102840	475540	357980	46911	178840	410520	519860	58431	67464	427650	719460	159860	154710	112550	319660	158780	304680	172030	150430	183220	255830	230150	237390	181750	349260	124050	240060	282030	566650	281720	410460	167410	238140	185370	209980	5.44055	5.5902	4.64625
Q9JKF6	57.034	Pvrl1	N	171250	372020	397010	326960	495170	251250	96420	252250	336380	441230	219870	278300	115900	564190	293000	431560	106790	290030	406520	0	85810	21989	81261	0	0	0	0	0	0	0	0	0	143840	0	133920	0	0	0	204860	0	168310	0	0	5.23363	5.57057	5.5988
Q9R0M0	317.59	Celsr2	N	142690	173870	642780	286290	323780	383920	344650	199200	186090	607380	96565	485190	324330	1117800	698430	326600	201650	356550	396880	9866.5	144860	22634	163190	25058	143620	20947	120600	28136	138410	10737	157630	35357	224400	1693.3	168850	202680	192900	24656	188070	20431	24878	19010	181030	5.15439	5.24022	5.80806
Q8R2Y2	71.545	Mcam	N	142040	187380	258760	389290	365940	282880	267910	319010	294820	604710	259740	432430	344520	514740	425820	337890	470490	377750	557340	0	27219	10337	57447	20733	50648	27388	53105	16286	70342	48330	85639	7006	165650	9481.5	110200	17902	139880	18055	140560	36460	106990	35226	0	5.15241	5.27272	5.4129
Q91ZV7	55.635	Plxdc1	N	74542	301500	375160	321810	347220	326050	249110	351180	251870	661280	289740	462230	323720	698560	596450	318000	335410	274430	469070	147860	125280	91138	131160	174630	0	150180	0	148070	193440	173920	236210	147660	160970	119040	210000	0	183040	182320	0	177070	184570	191020	248230	4.8724	5.47929	5.57422
Q9R1P3	22.906	Psmb2	N	136290	1122500	715470	242050	249340	408420	77368	962870	31793	286410	771260	105040	144150	245330	1338700	0	1525700	468960	222350	0	142700	0	53019	0	63238	41273	109180	0	221200	0	78808	62374	192010	0	170530	40370	59754	0	93935	0	76069	71531	0	5.13446	6.05019	5.85459
Q00560	102.45	Il6st	N	156570	423140	288880	287350	265740	166640	292950	258570	302430	305620	223810	395040	189800	410960	329230	217290	239280	239330	326710	40887	80538	163060	83749	75908	104340	58071	92223	39329	77197	34269	101690	55139	133910	48746	123710	69965	141380	75343	166310	63358	134310	45191	41810	5.19471	5.62648	5.46072
P97326	88.354	Cdh6	N	197950	289540	296400	372100	224800	269000	212850	286750	227610	47807	163860	0	193630	42916	0	191760	80583	179360	272710	0	0	0	39933	0	0	0	0	0	12198	0	0	34995	40048	0	0	0	0	0	0	0	33003	0	0	5.29656	5.46171	5.47188
Q8VIB3	37.854	St3gal6	N	134100	262080	205830	313460	410470	316990	242600	329140	210860	168650	121530	88675	85161	344320	253670	146760	168040	145700	291500	0	97812	0	171420	0	0	0	34580	0	150520	0	155880	0	192360	0	118630	0	94107	0	107600	0	219660	0	0	5.12743	5.41843	5.31351
Q8VE43	34.529	Metrnl	N	88580	435210	460400	436880	149710	142430	308420	345050	264460	360620	201650	151580	95644	245370	442920	66262	119430	193550	216990	0	0	0	0	144910	605390	158180	0	158120	0	101950	0	155080	311160	12133	0	164000	646340	226950	369450	211090	0	0	458730	4.94734	5.6387	5.66314
P48758	30.641	Cbr1	N	316620	409340	904520	226080	65283	418670	79121	640790	122850	0	160270	42370	47430	139690	1629600	312970	127050	193220	429260	403160	254970	0	175030	27110	0	35346	115950	214440	534840	50163	62219	289580	465420	227360	612120	50255	289920	101570	87947	89304	82663	164930	364440	5.50054	5.61208	5.95642
Q9Z2U1	26.411	Psma5	N	231440	256170	880220	224420	203260	331280	166630	280120	118210	229630	132010	194450	207370	484490	630120	190010	262480	0	213890	0	0	0	0	0	0	0	0	0	0	0	0	0	0	0	0	0	0	0	0	0	0	0	0	5.36444	5.40853	5.94459
Q8BP92	37.27	Rcn2	N	137010	244150	399170	405010	165470	253570	221430	330670	233280	105620	0	151130	103330	111310	0	111840	94312	212760	166890	0	0	0	0	0	246270	0	206580	0	304020	0	0	0	0	0	288910	0	0	0	0	0	296780	0	279440	5.13675	5.38766	5.60116
O54819	34.986	Tfpi	N	107800	180950	214570	450680	418490	339540	271770	416120	124320	255940	98566	183360	144910	661300	213690	124620	149220	131830	203630	87653	0	10193	358770	103620	323950	95483	230510	87942	253670	83846	235370	122700	240370	0	149630	157010	324190	96230	387930	150730	235730	85094	220410	5.03262	5.25756	5.33157
Q9D7F2	21.762	Lypd6b	N	262590	322370	168000	183620	175770	379660	188450	520380	213540	524720	462240	312380	225090	494240	549970	263620	170700	350040	653560	0	0	64464	390620	56115	894750	112140	134960	88121	115020	71867	122250	67238	138820	115880	108790	87727	113890	64665	951330	85910	117360	47374	127310	5.41928	5.50835	5.22531
Q8R422	161.66	Cd109	N	110130	240390	372780	334610	283930	177160	267640	319640	233080	213860	133510	204050	193560	190270	249510	265930	306390	209900	283690	0	65509	9466	82522	74543	128190	58427	182830	35290	72067	38383	99053	1734.3	85230	0	97363	32739	150740	55432	139150	48138	105990	36002	17802	5.04191	5.38092	5.57145
Q8BH27	62.831	Megf9	Y	113760	270080	298350	482390	341070	180430	187800	326130	186380	529660	317040	0	386540	542570	401840	323290	0	506810	579850	70758	261750	267030	332530	382250	398300	323630	171990	197120	140650	323090	205610	330890	211560	348190	239150	359650	283180	521340	556670	378240	508770	388970	248870	5.05599	5.43149	5.47473
Q8K2I4	100.83	Manba	N	254890	225020	230900	288390	296810	241530	220790	312340	158450	160290	175310	286360	241510	145620	37650	177750	194330	119400	407720	82404	209400	128800	137210	31080	265630	126890	107330	186630	221980	153270	262060	18166	329200	82713	169660	60004	290280	182650	351550	79365	282130	28200	276370	5.40635	5.35222	5.36342
Q8VDV0	53.978	Itgbl1	N	227520	255770	175700	244950	312020	295570	231700	271280	200870	418550	240370	273140	133090	499440	284490	143020	215900	114310	163280	39700	36411	102700	105090	67703	97520	45287	61009	51445	98878	59202	60396	0	41477	29699	109840	0	73770	0	62796	41939	39117	145960	67884	5.35702	5.40785	5.24477
P17427	104.02	Ap2a2	N	178400	182000	280220	264250	302390	245400	243630	302430	184490	335030	258460	366330	289840	678360	545700	358040	276660	332130	371740	0	23877	7582.5	12664	14840	18630	0	0	0	11254	14478	20858	17511	22498	18608	21830	9895	17303	10207	13466	8334.9	0	12713	24623	5.25139	5.26007	5.4475
Q61468	69.422	Msln	N	214770	387980	89103	244040	275630	257610	237150	280600	252790	64676	19230	79545	53704	541680	321630	162880	300160	45101	83477	0	77447	17499	178870	23631	171420	45317	120320	51880	123520	72999	183640	19207	197230	0	105370	101680	227550	122340	185180	57440	144830	63844	0	5.33197	5.58881	4.94989
P97927	201.82	Lama4	N	179180	247900	257080	329140	263950	198200	230050	264600	170620	199900	95485	177140	95160	194600	138000	118700	105670	87455	162380	50256	45344	97161	110470	138960	155800	78072	103290	98525	152860	86508	142560	72647	121650	55980	96036	112040	146630	117900	177180	112870	213550	138800	161620	5.25329	5.39428	5.41007
Q7TQA1	147.01	Igsf1	N	170620	233140	174300	257530	259130	339710	235700	254550	216120	433690	194630	404100	165110	577750	78378	186610	129170	254440	485410	74676	99342	158710	234030	207010	386020	117480	195950	204240	285010	166940	263920	66633	250610	96405	476660	220100	330050	268850	308460	248300	355470	217200	288070	5.23203	5.36762	5.2413
Q8VI51	135.98	Sorcs3	Y	122070	189870	306800	243110	243700	302590	211000	266940	260580	286230	119530	232050	188430	196400	219890	106590	144170	129670	275550	240100	266470	263890	480770	288270	385230	298860	295110	166560	304400	277490	395740	268250	511900	184720	233570	362460	699360	377520	540560	306310	367790	272350	325790	5.08661	5.27846	5.48686
Q8VHY0	252.31	Cspg4	N	197860	268540	196270	358810	277780	218530	192100	259950	163180	336290	146000	217330	183280	301090	185000	225660	193290	178750	331470	0	0	0	50063	14841	67032	9982.4	24339	12522	55087	8299.1	100170	9520.5	35591	1028.4	93660	17916	98884	27597	82884	21020	87277	12218	52102	5.29636	5.42901	5.29285
Q9D7V9	40.074	Naaa	N	168710	166700	380260	249540	144070	254470	278610	279080	238130	0	151080	83551	54493	62928	213130	206740	107620	236560	155430	0	0	0	38430	0	0	0	0	0	0	0	0	0	60342	0	0	23347	68117	0	0	0	0	0	0	5.22714	5.22194	5.58008
P63089	18.869	Ptn	Y	119090	295990	512540	224290	280910	237170	238990	189590	140950	343830	130930	904570	114720	582150	240370	158800	192150	123250	241200	155660	92568	194680	276650	437120	326610	240020	324230	218470	188090	253660	245300	524460	689210	174050	118060	131430	532740	293370	334220	147040	142040	241020	294460	5.07588	5.47128	5.70973
P63242;Q8BGY2	16.832	Eif5a;Eif5a2	N	477550	199890	1547200	99189	99322	387810	100460	317910	91104	295780	228350	192980	334670	328290	589270	268660	372300	157340	308070	0	0	0	0	0	0	0	0	0	0	0	0	0	0	71383	0	0	0	0	0	0	0	0	0	5.67902	5.30079	6.18955
Q04519	69.926	Smpd1	N	182850	247270	367640	307710	192330	187390	226490	213730	182430	219270	88939	160080	76799	149340	201060	143000	239170	169650	328130	16951	0	7364.4	0	0	15148	0	0	0	0	16096	0	9009.5	0	0	0	31342	18348	47013	0	36155	0	30778	0	5.26209	5.39317	5.56542
Q61271	56.7	Acvr1b	N	37984	349840	192580	378030	312200	323850	191680	409320	206990	434460	271230	365180	144590	189460	459980	302990	263890	242140	486590	0	11780	0	62052	0	0	0	103820	0	0	0	0	61877	185590	0	0	63744	0	0	0	0	0	0	0	4.5796	5.54387	5.28461
Q61772	111.86	Epha7	N	117240	195400	369120	392260	272880	267500	191610	213690	155420	284180	215140	235390	258190	256970	209470	229630	216810	217080	284630	0	11041	12899	76715	52074	76861	30082	48707	19749	72540	11525	111390	16615	67519	22912	32918	59635	118360	61563	187760	29869	115430	14697	33667	5.06908	5.29092	5.56717
P27773	56.678	Pdia3	N	192640	188500	522960	216630	243480	265850	169040	239930	140100	211680	83235	51823	262510	60171	510040	64808	104440	98437	245530	0	0	21437	62080	0	80087	35263	0	30192	80913	0	74035	97908	95147	0	0	24180	31219	18875	37710	22737	0	19708	108300	5.28475	5.27531	5.71847
Q7TQI3	31.27	Otub1	N	184560	246570	1978400	147150	69272	1196400	35598	716290	49309	385470	95211	189290	219320	140790	2276000	543840	500160	247370	915350	166130	170530	0	0	0	0	23617	55986	339290	707610	0	0	21937	428810	114030	505880	102970	386090	49171	65160	178930	251580	120910	300640	5.26614	5.39194	6.29631
P05202	47.411	Got2	N	1343200	48938	2651200	133730	144650	313670	97316	178810	69484	251550	110670	254210	362330	218060	858120	237750	353000	139650	391140	8145.3	56625	0	74336	0	42684	7691.6	67456	0	16385	18894	31615	4949	232310	0	27982	11359	84629	0	19286	6372.5	67530	12307	0	6.12814	4.68965	6.42344
P28652	60.46	Camk2b	N	188360	209960	192880	283190	257910	289080	202360	219190	178270	237690	104880	235120	269970	96011	183960	140640	143080	162370	326520	130830	154290	96507	213290	208830	42817	137010	37444	12027	44269	10363	307850	102720	34878	114940	44129	181160	55458	15666	438940	17770	69472	10500	0	5.27499	5.32214	5.28529
Q810B9	109.41	Slitrk3	N	101100	243310	270380	341950	261400	152210	215900	312120	182380	183830	104390	316760	240340	232980	294150	156740	156660	192810	306870	0	0	0	46144	0	73810	19871	57837	73529	71377	24395	53372	84707	110100	0	0	0	190820	0	56472	115380	0	0	0	5.00475	5.38616	5.43197
Q9D3H2	18.469	Obp1a	N	32261	76676	525540	1268000	141840	311810	77530	583870	328040	503220	0	162280	238020	633380	534400	7405400	1509400	1934600	492770	0	0	46504	92221	0	0	0	74346	0	0	0	75685	0	0	0	0	59166	63492	0	0	131040	141430	0	0	4.50868	4.88466	5.72061
Q01853	89.321	Vcp	N	339960	356000	2310200	98088	44004	802000	41015	374910	71745	52215	40364	18188	15598	42848	968670	70325	17673	53687	164260	471970	909140	14534	18392	20524	0	37175	10633	350590	598980	29734	58896	39711	440530	86076	896410	72822	37630	46322	11432	88348	84708	171040	70724	5.53143	5.55145	6.36365
P16294	52.977	F9	N	33599	254440	312560	351540	285300	311200	239110	315850	161800	107040	217830	280630	195370	345130	469720	244900	275830	192960	349110	23064	0	0	27185	31017	67260	0	36161	12016	76252	0	43538	29094	193510	0	127450	34259	128640	12772	107670	42460	154370	26516	62748	4.52633	5.40559	5.49493
Q9D154	42.574	Serpinb1a	N	208790	262200	482350	236410	233790	264970	120540	167080	115550	181590	213450	196410	161740	354770	505830	284790	163310	54727	266920	0	0	10455	0	34267	86944	56998	101840	44463	131280	21953	59990	33043	132350	4260	0	47811	122980	48522	173050	42853	143890	46851	51418	5.31971	5.41863	5.68336
Q9D2L9	69.948	Fam111a	N	225440	176920	169730	235780	215350	277760	148240	312120	188370	344640	231850	281320	271840	230710	362620	243570	316370	225380	435490	0	0	0	0	0	0	0	0	0	0	0	0	0	0	0	47228	0	0	0	0	0	0	0	0	5.35303	5.24778	5.22976
Q8BYM5	91.161	Nlgn3	N	175870	273610	415690	156610	205400	271940	166600	170090	156060	333890	148290	239080	260330	526200	676850	194420	332930	204750	356980	59829	0	26407	168210	53260	186320	0	134480	52844	0	49967	147870	129980	314980	0	231960	198850	536740	73384	208290	81188	148940	9915	138760	5.24519	5.43713	5.61877
Q61553	54.507	Fscn1	N	460030	252530	395590	279230	141210	174120	97803	159240	156380	97826	0	0	25661	239740	164980	130450	0	95791	109520	61365	10878	0	0	0	0	0	0	0	0	0	0	0	0	0	0	0	0	0	0	0	0	0	0	5.66279	5.40231	5.59725
Q91V98	81.812	Cd248	N	150040	220390	111520	311440	290380	268160	195270	216380	173460	211530	182190	194220	186360	354600	193320	141330	154550	126930	324340	0	0	0	45095	0	0	0	0	0	0	0	0	0	0	20606	26270	0	0	0	0	0	0	0	0	5.17621	5.34319	5.04735
P61089	17.138	Ube2n	N	218190	96634	3080900	110060	85775	479660	81234	339950	72208	84776	188590	246640	88217	184190	2124500	308460	260540	118250	179170	583930	523580	50478	82058	0	82363	142950	114490	340060	399360	54797	79071	366280	338980	591220	727420	207560	274440	26742	222420	212190	252360	246330	340050	5.33883	4.98513	6.48868
P68510	28.211	Ywhah	N	298270	486230	661820	101670	23902	925580	30110	587390	145540	276600	52119	56474	129340	68883	626470	235970	174630	318140	509860	489450	613460	53515	65554	50295	88907	47383	81816	289290	457350	38486	0	280640	281080	43958	474510	81719	139100	72406	103090	120170	138660	146000	294100	5.47461	5.68684	5.82074
P35822	164.18	Ptprk	N	138280	209500	200160	257670	229570	214080	184140	219980	185840	240770	98970	125560	180880	266670	208100	116570	117510	133310	222320	65395	159570	51713	134540	72720	78391	74104	118030	78089	61082	119120	75739	107960	143780	71660	60437	78800	81401	89665	134170	75115	99353	105710	70071	5.14076	5.32118	5.30138
Q91XA2	44.326	Golm1	N	201660	207890	231480	285840	191730	159160	189680	203830	161490	291040	273730	273630	168150	149930	140250	0	106690	136020	191970	28570	0	0	29926	0	0	0	38712	0	37913	16386	41314	20366	55723	0	59881	0	41333	0	226330	0	234030	0	155590	5.30462	5.31783	5.36451
P25118	50.13	Tnfrsf1a	N	156200	192300	138280	231960	254330	222910	177500	250110	210380	563140	284600	278730	316850	767710	660640	335590	341870	307430	439170	0	0	0	76188	92341	0	58563	0	37206	0	34689	66410	24574	0	0	0	0	56629	0	0	63142	0	0	0	5.19368	5.28398	5.14076
P61939	47.052	Serpina7	Y	68279	1281300	148510	151160	245190	481400	49070	227260	185140	2038400	1827700	2199600	2962500	11127000	14763000	4332700	2841600	4617700	4686300	644490	874670	688990	1370000	265410	1196900	314050	389300	377210	677110	495590	1464100	1095500	2493300	1435600	4631100	1056300	1487600	669940	1076100	743600	1180200	1189900	2221800	4.83429	6.10765	5.17176
Q3UHD1	173.29	Bai1	N	63981	589790	31647	789110	136350	63906	296090	697600	280890	30676	52661	778400	468870	1582000	115330	430170	47533	400940	68403	6692.1	0	8869.6	25817	14511	14918	11769	14364	61719	84177	12955	36193	6869.8	20325	6110.5	0	22051	47929	28873	148320	23099	119210	76993	151190	4.80605	5.7707	4.50033
Q3UHN9	100.72	Ndst1	N	108420	257270	224290	293160	266470	177920	152530	183940	192280	437490	112430	207420	103040	186360	397070	195030	197870	130440	245850	0	3831.5	0	41302	14090	0	31972	42873	38637	72518	7461.1	59152	39844	163770	0	36003	54864	91901	94726	160010	33682	150150	54170	30892	5.03511	5.41039	5.35081
Q8K1E3	40.404	Dlk2	N	138250	133460	219650	375360	160260	173860	283440	140450	235380	686540	177340	366380	0	295660	0	186050	0	418820	810230	0	0	0	0	0	0	0	0	0	0	0	0	0	0	0	131520	0	0	0	0	0	0	0	0	5.14067	5.12535	5.34173
O88844	46.674	Idh1	N	420420	236370	698800	151410	30143	262430	66738	506360	140650	0	89515	0	80238	0	1100000	150880	111990	115960	194390	568600	600350	161550	128800	136670	215510	211810	371490	787050	797280	74630	128780	506800	548950	669120	944630	294200	276100	91415	153440	279120	347600	521540	681060	5.62368	5.37359	5.84435
Q9Z0S1	33.196	Bpnt1	N	123140	216430	301300	176400	155970	260890	108370	373390	165300	183730	224440	123580	124360	196940	535560	223080	147330	64169	279780	0	0	0	0	0	0	0	0	13561	37608	0	0	0	0	0	0	8892.6	0	0	26631	0	0	10981	0	5.0904	5.33532	5.479
Q6GQU2	63.839	Klhl23	Y	243960	283470	111960	222780	147660	273840	212590	164930	126990	250560	217920	246540	188900	518060	322170	278660	190480	127600	383510	1379400	1147200	273920	1002100	790000	693810	526230	1612800	667980	756570	779630	2071800	5053900	4873600	2700100	2842000	1238400	431980	2118700	2015000	561480	1369400	2131000	3006900	5.38732	5.45251	5.04906
P97821	52.376	Ctsc	N	110450	265790	265300	319090	246960	107810	123260	191130	195880	342650	165570	219020	179410	349920	225240	279830	174740	218360	275640	137800	49007	23050	51459	0	360320	13898	33098	0	322610	0	0	225310	495880	51559	80781	207310	91380	0	586620	31043	397270	0	14094	5.04317	5.42454	5.42374
Q60675	343.81	Lama2	N	86167	147570	174820	328030	248200	235060	217060	217130	136620	354890	140360	205870	147020	332340	255820	160420	133070	132870	280140	49686	48107	51930	129420	72302	126170	59972	72418	51504	77413	65455	91234	61260	103740	45084	74286	75254	96649	114380	116850	64764	132130	66182	85872	4.93534	5.169	5.24259
Q8CAE9	64.972	Podxl2	N	109680	191660	263470	270420	228610	172670	148290	214390	129080	381870	0	206460	0	330180	217640	181080	0	184440	318600	0	77488	0	63390	32025	0	30591	68122	0	130080	40497	108560	42252	164490	0	0	48682	164790	50798	215460	43456	153800	48649	0	5.04013	5.28253	5.42073
O88342	66.406	Wdr1	N	160910	213100	656600	122960	132580	338970	115580	147440	109060	61676	65744	133010	140150	0	556460	81999	82002	40591	141030	260670	51715	25141	75621	50688	45966	18581	175020	120000	243920	59165	74347	16926	228590	24964	438100	71379	226320	42539	100620	82620	141010	88755	218160	5.20658	5.32858	5.8173
Q9CYK2	41.118	Qpct	N	212680	418470	278360	150720	169080	173460	59070	136370	243040	93324	281110	383270	99026	479630	99609	266610	227910	286090	467460	195400	301030	165880	539030	44086	336040	39720	288880	37332	154260	62130	345360	182310	359070	76783	83364	33802	395070	40818	376900	23644	111080	47860	200970	5.32773	5.62166	5.44461
Q6PIE5;Q6PIC6	112.22	Atp1a2;Atp1a3	N	177850	503040	243880	609700	39751	405220	57926	175750	94087	98771	209820	48177	581210	0	1139800	346900	519520	296590	504450	34105	236220	20300	231920	4298	0	0	258360	0	234840	0	0	12930	280970	3745.8	309010	19422	316770	9714.2	420890	36177	339910	17602	315270	5.25005	5.7016	5.38718
P28828	163.65	Ptprm	N	96427	153460	257430	281170	242440	236150	120200	201610	136080	236430	151070	172320	156750	60173	241750	158250	135260	196240	287380	0	0	9718.6	14644	26507	43308	11506	28656	8985.4	16351	19369	38098	16946	38712	13999	17991	22922	29966	27583	47880	27885	53714	21446	28082	4.9842	5.186	5.41066
Q9R0E1	84.921	Plod3	N	49043	167350	257230	221560	128830	259390	193000	251590	194370	181020	102100	201060	49770	281090	96388	107720	224150	116660	238020	0	0	0	0	6300.5	0	0	0	0	0	19231	0	0	0	0	0	0	8491.1	0	52297	0	0	0	0	4.69058	5.22363	5.41032
P97333	103	Nrp1	N	63355	246800	182930	289110	237690	143460	145880	280030	106510	223900	99848	102210	86165	442350	135170	113470	100060	82919	262380	17200	0	7779.6	39035	29799	0	13675	41376	20770	33914	24079	87778	17487	0	0	40140	23168	33278	41480	93013	34195	82218	17862	58458	4.80178	5.39235	5.26228
Q3U1J4	126.85	Ddb1	N	100380	136960	325020	213980	190740	161420	124020	201880	156490	240190	103070	160870	162850	282470	231680	153210	148390	157060	232550	8710.7	32169	9953.5	72893	25739	93724	17283	96199	15112	87358	12858	92405	0	88099	0	65603	19502	105940	20983	102690	15423	88772	0	3204.3	5.00165	5.13659	5.51191
P61294;P35279;Q8BHD0	23.461	Rab6b;Rab6a;Rab39a	N	68017	301540	78106	69020	317740	529050	177940	627260	52175	71867	54980	46780	69479	400230	0	131620	292380	70419	474460	18979	0	13069	0	20794	0	35999	0	110990	355670	63087	0	109240	393640	0	118670	0	0	0	168070	100450	429740	65815	62645	4.83262	5.47934	4.89268
Q99LD8	29.645	Ddah2	N	205490	335760	355720	88216	138520	271530	65927	243130	77024	153870	105120	44587	128600	153940	782080	138120	114260	91948	147150	82669	0	0	0	0	30501	0	80858	139470	170460	0	0	95997	0	0	548140	0	99631	0	0	0	90538	0	123990	5.31279	5.52603	5.55111
P47791	53.662	Gsr	N	267340	172260	114190	208390	153400	176390	139770	159010	136000	341440	175020	178730	232030	270940	346910	202370	197720	196860	431760	8855.7	74041	8553.4	39769	22180	118440	42177	101560	60631	117350	43784	128700	6898.1	128220	14218	101890	21622	133410	82120	88364	42078	119140	52818	90045	5.42706	5.23618	5.05763
Q9D0F3	57.788	Lman1	N	61120	202570	289230	199130	255610	241490	88256	277110	80323	76800	61243	38932	34050	0	59056	74892	54001	56392	0	10470	49750	0	60663	20437	47313	0	35988	20598	67285	23255	102990	34044	105520	32085	83778	43154	117190	38279	128070	41206	96170	34316	68608	4.78618	5.30658	5.46124
Q6PB93	64.514	Galnt2	N	68310	150860	177880	242220	257170	251290	94246	244900	120900	347580	256560	267670	215560	384810	290250	191240	266180	174570	352150	0	0	23538	24825	39226	60144	31345	15023	39627	17395	33120	25321	31795	53973	25657	57708	44139	83878	56209	77550	34552	67692	0	45104	4.83448	5.17857	5.25013
Q91VI7	49.816	Rnh1	N	276040	212900	1019600	119030	13834	410670	45255	519900	79095	0	14589	0	0	30081	590740	84936	72522	73907	0	138800	149850	33240	36288	0	29460	0	0	391190	326830	0	15557	232420	371880	163080	217140	64501	122820	0	107510	10723	32069	113460	136250	5.44097	5.32818	6.00843
P98063	111.67	Bmp1	N	99403	179850	365210	127800	192290	285630	103310	160800	98901	113470	73419	129200	162230	245720	210530	92158	162110	78202	125800	39864	82460	21210	52215	23960	66698	11244	89150	16287	159990	22487	193460	29750	83648	10849	90211	38469	79455	28353	84450	22152	198920	15042	59805	4.9974	5.25491	5.56254
Q3TYD4	57.433	Arsg	N	59067	184280	112280	194680	214780	175210	178230	255440	177560	296010	88417	187570	198220	294580	319660	249240	294150	202670	267210	29664	42985	11861	94959	70324	171270	38788	113410	26730	99103	36857	93649	0	118270	8923.6	34301	58037	233500	77595	213110	30915	120490	49332	16964	4.77134	5.26548	5.0503
Q7TNR6	51.937	Igsf21	N	117200	208900	152440	150360	128240	291930	101120	260970	118880	459930	141310	143910	262140	41712	329790	206480	196650	119550	204230	14002	20392	12154	74070	32542	78105	27805	69776	25545	76277	27055	83870	0	93953	7901.9	53743	34331	125380	29008	112020	23007	105730	26066	12813	5.06893	5.31994	5.1831
Q05909	161.24	Ptprg	N	74050	127890	104050	285150	241800	216380	146140	167850	150440	146620	238730	162500	93231	170760	671770	149840	136860	241280	316210	161880	274020	206330	273440	42779	142800	52478	116830	33836	120250	35344	47291	309790	434740	189480	325700	216510	78288	334210	98262	51175	157180	20663	12202	4.86953	5.10684	5.01724
P27046	131.63	Man2a1	N	141520	161000	192500	193610	197480	169240	85921	132570	146700	88778	61263	94110	167140	176070	55562	108890	50324	93801	255000	0	12076	0	9974.5	4707.2	34032	13852	17817	4717.4	39619	10823	47876	13418	36335	0	48858	21704	75914	22641	92417	21553	72797	4695.3	53195	5.15082	5.20683	5.28443
Q9CQD1;P61021;P35278	23.598	Rab5a;Rab5b;Rab5c	N	123260	178970	596830	110450	76214	330960	71682	315710	48589	182130	83928	169590	0	0	407060	102790	194770	106650	306810	0	0	0	0	0	0	0	0	47317	140850	0	0	0	0	0	0	22978	0	0	0	28859	0	0	0	5.09082	5.25278	5.77585
Q8K1B9	71.095	Galnt18	N	50483	141170	116520	229810	153660	201010	152290	216260	187070	147090	40641	59146	47503	193680	87694	76558	51977	57092	160110	0	0	24936	46848	62445	38715	0	0	0	40531	0	0	0	30205	0	35747	0	84981	0	152480	0	0	0	0	4.70315	5.14974	5.0664
P83503	52.43	Nyx	N	74160	97096	183400	207570	179890	125300	143580	29826	1234200	295200	124360	213960	28468	544580	290930	272860	0	0	274060	0	21891	0	0	0	0	0	0	0	0	0	0	0	0	0	0	0	0	0	0	0	0	0	0	4.87017	4.9872	5.2634
P58252	95.313	Eef2	N	161460	190250	2440700	61015	34996	185410	65462	320900	41695	87335	70569	106690	61330	18974	1147500	64615	14296	55705	174330	48169	54150	8914.5	33115	2762.4	0	5394.5	13833	170270	238690	4431.8	17620	166110	236280	63461	170090	67790	62631	7050.7	49537	40168	158170	48587	133160	5.20806	5.27932	6.38751
Q64487	214.41	Ptprd	N	51094	163840	122270	256110	199770	144650	140760	181480	118540	138390	95286	149680	165120	232950	89434	97717	101160	154860	189040	49100	29550	11214	126680	109540	199390	38369	202830	63389	201210	28957	157310	51670	133820	10398	83227	73386	262740	120760	242860	78544	181190	65824	141290	4.70837	5.21442	5.08732
Q9D1A2	52.767	Cndp2	N	127240	109630	239850	148690	86524	151980	105530	408660	73187	114190	102120	0	79214	127740	293160	109990	91313	93715	128190	32025	75730	0	0	0	0	0	0	122460	473620	0	0	22228	0	29983	220710	38097	0	0	56850	0	114140	35503	98268	5.10462	5.03993	5.37994
Q80WM4	42.808	Hapln4	N	109510	165010	195340	188030	153330	97323	90116	178690	119670	151080	94323	122700	130600	214960	97512	119250	83579	121230	162480	0	0	0	55469	18022	71958	18106	70211	30889	116690	15061	58296	0	72456	0	29027	17472	113550	24252	103980	17864	90827	0	0	5.03945	5.21751	5.29079
Q99K10	94.148	Nlgn1	N	85297	195970	201740	87309	240990	182530	43898	227550	145310	260720	147730	227080	111970	77475	74166	167300	218490	37310	347110	0	32228	17526	13980	0	84720	23606	52484	33412	49435	32393	70204	0	0	0	82337	11082	89840	49141	107200	8477.3	73730	46147	0	4.93093	5.29219	5.30479
Q61599	22.851	Arhgdib	N	60502	124090	537950	210210	87075	244190	96461	180680	50393	202070	121780	218780	280650	470280	1953600	207310	214320	157910	279540	0	0	0	0	0	0	0	0	0	0	0	0	0	66681	0	109240	0	41057	0	0	0	0	0	0	4.78177	5.09374	5.73074
P26928	80.618	Mst1	N	72151	103540	254750	29199	405040	358130	95414	157140	119780	506470	72418	101890	344630	1314500	435500	275820	285690	186470	341160	10943	59747	5687.7	38295	15101	36773	11468	44245	10941	38349	15082	58953	5253.8	93097	7606.5	146890	16314	54733	19384	49237	14322	36668	15096	4346	4.85824	5.01511	5.40611
Q8C522	55.262	Endod1	N	137580	106600	189490	219740	147370	129910	101590	114800	97529	142000	62597	94182	105670	275030	0	133210	107350	166820	121220	35006	0	0	0	0	0	0	148110	0	0	0	0	0	0	0	0	0	0	0	0	0	0	0	0	5.13856	5.02776	5.27759
P51655	62.586	Gpc4	N	83245	151120	51173	324960	86555	146480	144610	201320	118410	57448	20776	57931	106820	47153	62649	42528	29363	136110	71232	0	0	0	0	0	0	0	52436	0	0	0	0	0	0	0	0	0	0	0	0	0	48741	0	0	4.92036	5.17932	4.70904
Q8C3Q5	58.333	Shisa7	N	172630	37575	504390	394310	70184	180470	133270	64931	63241	276580	116770	356950	145510	325820	840570	49596	66175	157250	286250	178760	94721	216120	214850	214040	276750	170290	142480	183950	239520	245080	186670	192910	293880	316760	303750	245870	373440	305730	407330	303200	295190	263850	283670	5.23712	4.5749	5.70277
Q64727	116.72	Vcl	N	101570	207180	444730	88709	88908	342790	55367	207240	22721	304380	97943	32951	22722	512570	956980	120790	71919	71572	295430	34352	414290	8260.1	39870	16149	19251	16754	28615	79722	259980	16672	0	77520	256170	81051	941580	167150	444970	41581	117030	21210	76559	153700	156500	5.00677	5.31635	5.6481
Q9R0G6	82.341	Comp	N	107770	127930	155190	137580	141500	183050	41171	209760	94977	207050	42737	123580	67929	662710	914270	67052	172800	35534	323600	0	0	36816	28164	66493	24193	9162	0	41483	0	0	0	0	53754	0	0	4014.6	103790	0	67656	56896	0	67648	0	5.0325	5.10697	5.19086
Q8CEF9	121.38	Tmem132c	N	78271	123740	134450	105490	161280	109560	114120	161030	106100	189390	86018	135360	136200	104780	199100	108470	143760	147450	205960	3375.2	19642	0	39300	27543	32047	20807	47215	4809.7	34923	6862.4	25599	35911	58569	2668.6	21193	29733	94122	50483	38826	33226	40341	10604	0	4.8936	5.09251	5.12856
P0DI97	50.223	Nrxn1	N	97122	115120	152430	143700	113790	163620	103830	107640	91516	366260	143820	217770	130660	173100	193830	86950	0	138540	413200	0	0	0	88257	0	0	0	0	0	0	0	0	0	0	0	0	0	0	0	0	0	0	0	0	4.98732	5.06115	5.18307
P70408	88.311	Cdh10	N	90162	172770	205590	194340	131260	171770	115360	91250	29339	120280	15176	79363	89141	202280	41768	33191	32830	110530	150640	0	0	5521.7	11816	28519	19702	24780	0	19097	0	0	66242	0	0	0	0	20863	14316	25450	93213	23188	16691	20960	4208.3	4.95502	5.23747	5.313
P15209	92.132	Ntrk2	N	36520	109820	119670	174590	137340	157840	117690	153360	118500	245330	90134	166790	154310	180170	185720	159140	156890	136510	207150	18737	89925	11165	121500	46779	92558	62769	102070	33214	85892	35462	99726	46812	98311	7038.4	56142	34794	97491	69007	115540	57594	106440	36630	100140	4.56253	5.04068	5.07799
Q9EQH2	106.6	Erap1	N	67638	142810	106140	192060	213550	103970	75422	114430	100730	82335	69508	87858	42688	71568	195220	42708	62346	88480	82640	0	0	0	10095	10815	0	6415.6	0	9043.3	29822	0	0	0	60409	0	0	9275.4	62627	19628	0	27137	94024	9453.1	0	4.83019	5.15476	5.02588
B0V2N1	211.9	Ptprs	N	58722	92149	256880	258840	124250	147960	57169	133050	73890	309530	47666	131350	67219	177050	22355	112850	150230	113010	193390	32578	27925	35435	221950	89546	171760	109960	158900	79752	116970	124660	226400	92510	237650	20930	76457	142590	256850	211190	376870	148710	277000	139590	156540	4.7688	4.96449	5.40973
Q9JKR6	111.18	Hyou1	N	103180	122430	200200	165820	119020	88621	74447	156280	71350	95788	52630	74486	80352	102930	112630	63421	62907	84256	96395	0	23483	8223.8	42661	27418	40139	21091	29037	25540	53836	16252	38452	32286	81300	10136	26557	40519	47779	27036	51346	45391	51583	24816	0	5.0136	5.08789	5.30146
Q0PMG2	104.12	Mdga1	N	51870	119790	137730	195030	96886	96290	126220	173780	104730	120480	46354	124570	74681	101970	67647	90161	76179	27118	100370	8483.4	15740	8272.7	19371	10706	26768	14849	20683	15152	39589	7425.4	18377	7228.4	28997	0	32757	23853	51554	23095	55868	24094	45751	8016.7	0	4.71492	5.07842	5.13903
P19137	338.17	Lama1	N	51818	121270	161660	179450	162290	94017	102630	106090	116280	95563	64629	167900	49569	17496	34944	17798	36628	38541	121900	0	9993.3	4906.1	29958	10151	43666	1392.2	12770	4791	20350	0	26103	2648.1	32949	1195	36898	7634.8	32257	1809.8	24422	15525	41321	14831	17915	4.71448	5.08375	5.2086
P11798;Q6PHZ2	54.114	Camk2a;Camk2d	N	53619	118840	141170	188890	134000	110100	90503	115760	118550	167210	74429	95602	90293	104970	83220	131980	106320	140350	124790	0	0	0	0	0	164930	0	0	0	0	0	0	0	0	0	0	0	0	167170	0	228000	0	0	0	4.72932	5.07496	5.14974
Q8R016	52.511	Blmh	N	37491	82424	107240	101950	237060	80683	118640	270880	122520	215480	67696	494960	197970	0	276620	124150	141800	369600	554280	130940	429240	0	0	0	0	0	0	279410	333320	191810	359000	0	349500	261340	691870	0	0	11195	441500	232050	403200	211720	0	4.57393	4.91605	5.03036
Q02053	117.81	Uba1	N	151890	236960	1101800	13767	15018	448140	46058	354400	36516	15610	155500	0	33399	0	773880	35218	115920	18269	230360	125610	286910	0	22197	0	0	37023	54928	175260	344990	16406	72351	66761	116930	51417	295240	47371	123830	4166.4	32879	49866	131860	69860	44423	5.18153	5.37468	6.0421
P98156	96.372	Vldlr	N	68687	208350	122460	50647	169970	85941	76203	200320	88847	244070	135310	228980	186570	212880	193680	160920	133850	67159	198910	17033	16444	16123	75706	49175	97062	34057	73374	12502	28186	13673	0	11844	81477	0	0	33567	96227	15505	42471	14390	47196	19534	51362	4.83687	5.31879	5.08799
Q5F226	480.1	Fat2	N	54330	122810	42389	151650	166350	128680	119260	187020	80626	127670	118550	108720	109760	100800	214590	151040	158970	167670	258190	17231	21896	11547	42631	22088	36157	25922	55972	17371	49516	24388	65537	28214	84619	14740	58780	49705	103750	52716	83011	43688	90056	43058	52503	4.73504	5.08923	4.62725
P35546	123.87	Ret	N	38609	103310	129970	154340	139140	91964	125900	121560	90881	117550	105990	162590	141600	364180	162160	132920	124420	131070	192250	24255	45253	18940	192010	59714	107400	22100	68374	66319	46847	55708	53852	33896	128590	0	34140	59315	55044	20317	27310	16762	51829	17250	46463	4.58669	5.01414	5.11384
Q64449	167.07	Mrc2	N	133980	106830	231530	222640	88772	166690	22120	224410	25271	353010	174700	221200	124120	467050	721030	220270	179200	138670	388130	130820	149070	28414	262920	160970	217920	112790	181390	125300	232950	146640	230680	144310	199680	167400	405660	73838	527300	223530	229630	150510	45850	124880	222860	5.12704	5.02869	5.36461
P47757	31.345	Capzb	N	77200	123490	411140	81404	35445	222120	37346	209300	65902	190010	58801	64822	0	103190	319070	57319	61952	65474	82854	0	0	0	158080	0	0	0	0	0	61280	0	0	0	44613	0	0	0	112070	0	125010	0	0	0	23869	4.88762	5.09163	5.61399
Q6RKD8	74.15	Flrt1	N	82558	61955	61682	275680	236080	102700	37502	189580	81935	195850	143930	64222	141840	85506	95772	128970	160320	184800	153510	0	0	0	0	17751	0	0	17766	0	0	0	0	0	38931	0	0	0	0	0	0	0	23747	7145	0	4.91676	4.79208	4.79016
Q07409	113.23	Cntn3	N	47992	110330	80395	194740	141800	109970	93328	114970	81364	202160	89186	153000	99419	87897	132190	20211	71073	62891	204340	0	0	0	40871	0	43837	0	27710	0	23969	0	24350	0	0	0	0	0	32419	13654	44787	0	40493	31014	43972	4.68117	5.04269	4.90523
P98064	79.967	Masp1	N	11592	128520	230110	204100	134010	98698	155030	105180	74020	0	72516	180830	105000	156730	133420	149250	184430	102830	317280	104090	234960	0	67206	20236	47867	36587	0	0	53624	39375	132780	137520	395930	0	159870	22994	57967	62145	71274	52234	83117	17153	22789	4.06416	5.10897	5.36194
P17710	108.3	Hk1	N	63869	136070	149170	105760	113940	134590	80573	85753	68761	54058	68652	93123	70991	111990	185950	73322	73948	99757	128160	28332	39303	2780.9	64782	31233	47949	38486	84655	28224	86212	35302	32021	34794	82123	0	74978	0	77747	29982	91529	29919	30255	37800	72413	4.80529	5.13376	5.17368
P24527	69.05	Lta4h	N	125560	205780	1007200	20062	16427	254740	23861	366490	46061	18027	20835	0	0	0	508760	95288	56836	16457	57853	21902	40244	0	0	0	0	0	34173	100790	286520	0	18161	49098	112620	41949	87203	0	51299	0	0	20950	72067	46713	72493	5.09885	5.3134	6.00312
Q8K0D2	62.356	Habp2	N	37765	189190	208210	97395	92422	195890	75443	65412	59492	204240	94601	40281	64767	529680	168240	66340	118690	37993	136680	0	13929	6957.7	50980	12896	39287	16996	42786	14060	45785	24397	46183	40097	99666	11353	24458	30905	84052	44916	80165	26829	56579	17989	31344	4.57709	5.2769	5.3185
P05532	109.34	Kit	N	127510	61493	98636	206680	216430	86897	78944	94066	29796	157030	88952	200330	251660	407940	333910	287160	258030	309680	194070	60491	50598	65223	85614	53777	171710	91161	128330	43786	108700	86184	122000	56178	250540	13915	117840	62075	236840	133610	147070	144950	132180	51005	57985	5.10554	4.78883	4.99404
Q09200	59.211	B4galnt1	N	45875	83153	114520	210900	131390	49422	79411	158220	73910	0	39603	0	19072	70552	135430	21380	65838	106020	112030	0	0	0	0	0	0	0	0	0	0	0	0	0	35725	0	0	15476	20994	18735	0	12538	0	0	0	4.66158	4.91988	5.05888
Q9JIA1	63.643	Lgi1	N	102000	125190	49756	129720	103350	61994	82876	132580	68659	0	67764	136660	61410	0	0	106980	81437	104160	132240	0	0	0	0	4180.6	0	0	0	0	0	0	0	0	16397	0	0	0	0	0	0	0	0	0	0	5.0086	5.09757	4.69685
P55850	100.2	Dsc3	N	85376	104030	113450	91305	98758	55747	79554	123960	74618	199030	46200	112600	121590	0	154430	124280	127430	127310	174670	0	0	0	0	0	0	0	0	0	0	0	0	0	0	0	0	0	0	0	0	0	0	0	0	4.93134	5.01716	5.0548
A6H6E2	105.21	Mmrn2	N	48351	118240	108670	121020	83493	118510	84030	98981	50135	168070	57630	83547	60474	128150	111030	47608	68618	114940	93443	23885	0	0	50944	42612	62018	17164	49246	22602	68182	28544	61150	24303	52286	0	28330	29656	58163	25176	96307	32857	85288	27070	62580	4.68441	5.07276	5.03611
O08747	103.06	Unc5c	N	69761	122080	45674	133650	141430	78441	61579	121740	68393	113300	44273	76187	36105	57392	126130	64071	39304	147650	49788	11455	0	0	22452	14793	30676	14979	33646	14055	33336	10455	30806	21215	0	4839.2	0	18769	43492	16402	49748	10550	42185	18427	27902	4.84361	5.08664	4.65967
Q5SZV5	117.99	Kiaa0319	N	37242	95700	116200	131310	122430	97014	85160	111790	45327	124370	45574	106550	77394	158850	94040	104830	83239	126430	136630	0	14441	12987	60213	0	0	0	0	0	0	0	52913	0	67866	11370	30204	0	0	0	83272	0	0	0	0	4.57103	4.98091	5.06521
O54951	95.466	Sema6b	N	34008	91263	103320	107440	108520	110750	70969	121860	74633	130070	79643	83191	72626	169480	138740	93597	90128	104700	130080	0	27193	0	76505	28997	93433	72021	118900	52123	144630	48938	162080	21483	60016	0	118790	72806	99831	76598	225570	65842	169880	42860	107820	4.53158	4.96029	5.01418
Q62009	93.142	Postn	N	30409	126760	97436	97216	178130	99354	101980	61107	50513	89640	20518	23658	26153	253480	108170	15674	20975	21292	27229	7026.2	29141	33723	14807	4373	39198	0	0	7283.3	27405	3697.5	27169	56917	94283	24002	20825	45472	72296	38956	53787	44660	66390	5705.5	0	4.483	5.10298	4.98872
Q80TR1	161.68	Lphn1	N	5977.6	136220	168240	119860	181340	82598	69194	155000	72823	156110	150630	102960	98792	236880	123960	158770	99665	107560	117420	26291	59493	12734	77216	34606	136460	55279	84525	37995	98487	42100	130170	23942	108260	0	85281	48700	135840	53959	175010	46633	138460	16471	81955	3.77653	5.13424	5.22593
Q8BYI9	149.59	Tnr	N	36448	109080	77587	138850	104430	55298	80384	98809	86084	114720	69089	100360	59292	25936	64856	82931	64685	78232	179880	0	13968	0	56302	26559	62366	25276	45099	16087	51824	18876	23987	17359	32851	0	15933	14233	104830	26464	135580	26954	41646	27364	0	4.56167	5.03775	4.88979
Q80T21	113.22	Adamtsl4	N	63641	115170	26798	125650	92786	115780	110070	99363	47652	154250	53116	0	121270	82393	117480	55163	77107	18328	105280	46302	51184	37818	60210	50103	65272	21887	62116	22818	81470	24700	58659	46836	70212	22075	34303	51330	70395	31260	57468	52559	42075	59120	89702	4.80374	5.06134	4.4281
P55012	131.03	Slc12a2	N	91208	73800	56046	96504	75026	73889	77189	93224	89698	50163	98868	60816	82376	28263	57370	79916	60496	78591	52829	7537.9	6367.4	0	46492	10764	54545	10310	32184	9704.9	14849	14351	16988	8062.4	48699	1644.2	4173.8	0	0	8833.4	0	9066.9	40614	11566	20122	4.96003	4.86806	4.74854
Q9R1V4	84.134	Adam11	N	65575	113660	70852	171640	75319	55187	55692	74355	81791	83738	51770	39306	69411	86743	44545	69875	34494	82913	72509	0	0	0	0	0	0	0	0	0	0	0	0	0	0	0	0	0	0	0	0	0	0	0	0	4.81674	5.05561	4.85035
Q76MZ3;Q7TNP2	65.322	Ppp2r1a;Ppp2r1b	N	55370	115360	512470	71606	28584	108960	39301	149540	29379	51411	17807	14410	0	51520	197830	35108	26974	32469	50413	101940	238410	0	10028	0	0	0	11857	111410	207960	0	0	41363	145290	108220	393690	24284	84845	0	57466	23309	92276	49339	96437	4.74327	5.06206	5.70967
Q6P5F6	94.393	Slc39a10	N	46424	95694	96791	194320	90289	45768	44486	108390	65609	0	38186	130070	79243	187690	39129	79923	76678	36005	82737	33345	103750	25882	41162	0	100300	0	38151	13647	58593	0	122610	48237	159500	0	40808	0	107670	0	114980	0	110240	0	0	4.66674	4.98088	4.98583
P57780	104.98	Actn4	N	54804	83687	177330	87727	73831	161320	19957	141930	39051	205720	70018	94914	113360	158600	726760	8052.5	66396	89673	244180	13581	20334	0	39455	8347.9	22753	7359.4	32249	16323	102290	7781.5	21065	39519	149550	53978	495220	59375	182790	15722	61557	10542	88266	16053	18253	4.73881	4.92266	5.24878
O35639	36.384	Anxa3	N	49300	198810	300860	23608	59009	83821	75443	168780	20924	35916	80375	95193	0	0	0	99705	123910	49847	95951	0	0	0	0	19690	59077	10232	20926	14202	0	0	0	0	0	0	94877	0	0	32311	70799	0	44064	12805	0	4.69285	5.29844	5.47836
Q8R2Z5	44.708	Vwa1	N	97133	106500	110080	86384	72927	65187	57992	51083	47405	134060	52640	54419	27576	63806	121200	27113	47464	63542	54701	98543	74252	75460	112030	82879	90694	68522	79396	73790	87543	120140	112300	0	148990	116310	0	115030	176230	148500	203460	117500	126790	127660	120410	4.98737	5.02735	5.04171
O08665	88.812	Sema3a	N	73165	138060	21434	126650	91380	93356	39947	33562	159000	21154	52380	39936	26635	91948	90848	107320	42320	64202	44033	28221	29923	23014	30571	41260	45565	40941	18350	26441	41190	0	58600	52960	102400	34301	57226	45319	84838	54985	78699	44704	71367	0	49058	4.8643	5.14007	4.3311
Q9R069	67.669	Bcam	N	93441	77624	33131	156990	24179	95622	74335	82789	58012	101920	45575	105350	61321	162060	53574	146660	110290	27913	106190	84077	115070	86569	203660	117570	124520	135210	113190	126210	140500	134330	134140	146030	212510	167750	254890	157190	216370	160820	184530	143970	205940	182510	259180	4.97054	4.89	4.52023
Q03146	101.16	Ddr1	N	45372	61870	149350	97284	89045	45150	67869	40016	66161	45369	17433	98630	75505	0	50874	31745	71716	78707	99460	0	0	0	0	0	7848.1	0	0	0	0	0	0	0	0	0	0	0	0	0	0	0	0	0	0	4.65679	4.79148	5.17421
Q8CI94	96.729	Pygb	N	61245	173090	174460	43485	17470	282840	21513	211950	14866	25573	37611	0	25179	15675	704310	62873	32935	50876	161630	60585	170000	0	0	0	0	0	21691	152510	285990	0	0	0	14649	104830	222270	20187	20160	0	15955	0	46516	68636	123930	4.78707	5.23827	5.2417
Q8BM92	87.2	Cdh7	N	57063	101430	23927	82100	118570	56568	106230	84739	35522	67483	43240	22017	19000	0	36161	54565	77845	76996	48237	0	0	4659.8	33597	8800	20679	9338.4	22502	6966.1	30138	9679.6	57047	0	80949	0	29542	13446	35935	12961	33617	11440	36643	9020.9	0	4.75635	5.00617	4.37889
Q80TS3	171.08	Lphn3	N	33195	60910	77702	120300	76020	92154	45462	68750	54678	76777	38938	93371	57470	0	0	61656	0	59367	85606	101000	84246	76508	124360	74965	149260	45916	73838	74423	72741	122740	108780	92139	117980	70696	46617	72375	178870	36279	160940	77872	115570	54546	87418	4.52107	4.78469	4.89043
Q9QUR6	80.751	Prep	N	54269	88288	185950	76421	43361	78219	56101	116710	14267	84007	31086	50115	29430	101230	194700	53839	56463	84030	79620	0	48499	0	24142	11393	24924	13095	46820	22754	55796	9768.5	36067	12883	48667	5247	81757	17553	38273	16049	35143	10714	51413	16324	3722.8	4.73455	4.9459	5.2694
Q61233	70.148	Lcp1	N	24906	68448	230960	76083	71795	52471	43920	67735	63578	115350	34497	77520	75101	135960	292330	60000	8858.9	62247	86841	0	0	0	0	0	0	0	0	0	0	0	0	0	0	0	0	0	0	0	26023	0	44938	0	0	4.3963	4.83536	5.36354
O89001	152.4	Cpd	N	26073	62336	75910	67749	61792	200750	51094	57053	44771	65932	35782	63229	43931	52205	58813	61795	47520	63653	54484	9474.9	60374	35068	150580	37993	58232	39627	124130	41330	59841	44380	73337	115100	191900	2913.3	54609	67328	94234	39234	132180	46416	118490	44876	25932	4.41619	4.79474	4.8803
Q76HP3	121.41	Tmem132d	N	11621	100170	85964	113180	57035	68472	69377	118490	27352	130650	94231	91506	49516	174060	48222	34782	5636.7	67249	137100	0	0	0	11120	0	26569	0	13852	0	11392	8232.2	72767	5314.9	14502	0	0	53004	77506	0	28734	0	137010	0	0	4.06524	5.00074	4.93432
Q8BKG3	117.53	Ptk7	N	71985	113100	58068	55901	68330	72658	50823	36229	38451	110790	48366	71530	64635	56174	292130	78216	58986	50211	52671	0	0	0	12906	0	9609.3	0	15517	5112.2	21210	0	11546	0	11040	0	29749	4895.5	26433	0	14280	19072	20976	0	2866.6	4.85724	5.05346	4.76394
O35516	265.33	Notch2	N	31483	65213	49856	85386	75455	41331	61465	68052	45388	61481	26091	34767	60893	71719	22826	40057	21500	52943	50463	28307	16538	12661	26428	29213	23741	14526	24171	15948	21131	15233	23135	10878	37917	0	21085	0	56377	29044	32956	18330	25116	19750	0	4.49808	4.81433	4.69772
Q62132	74.035	Ptprr	N	41822	66684	69397	56744	74612	42779	63019	49450	35656	106210	44000	52351	35880	44920	0	54141	45993	37338	71874	26286	8928.1	0	0	0	0	0	0	0	0	0	0	0	0	9411	17888	0	0	21262	0	26171	0	0	0	4.6214	4.82402	4.84134
Q9ER65	107.89	Clstn2	N	39082	50500	72915	69558	77419	59171	34651	55218	36273	68241	8651.8	48040	0	104360	20968	13423	25739	12286	43772	0	0	0	16603	8446.8	14943	0	0	0	0	9755.4	0	0	0	0	0	13956	18212	12790	21357	8189	0	4762.2	0	4.59198	4.70329	4.86282
Q5RKR3	79.757	Islr2	N	51486	55028	26099	92755	71650	64462	30686	72643	29762	91218	22736	72453	24843	80283	69099	48508	49676	57945	102080	0	0	0	0	0	31324	0	25952	0	0	4405.5	0	0	0	0	0	31884	34077	53689	35289	30142	29638	0	33969	4.71169	4.74058	4.41662
Q70E20	151.58	Sned1	N	29587	58939	53954	55812	71526	50952	69639	32896	47385	27312	35420	73413	35409	84331	52894	40701	30442	19617	43997	0	15283	3173.8	37935	13848	40698	8488.9	31911	6202.3	52336	9254	27391	16312	56360	5436.6	0	31086	65351	27660	83731	17836	19525	21098	6092.4	4.4711	4.7704	4.73202
Q9Z0M6	90.412	Cd97	N	20247	64852	30301	116920	81075	31841	82664	24969	56314	37168	19917	28747	29518	63114	39871	28422	31866	35910	72671	6416.6	32599	8384.6	11337	3571.4	26272	6997.4	30708	10037	26913	8964.4	23997	8269.8	44004	0	41292	12427	41004	15276	52084	12560	41498	12655	4198.9	4.30636	4.81192	4.48146
Q9R0B9	84.487	Plod2	N	25673	59429	65076	62058	73031	47868	47531	49448	26512	90460	28854	32610	33966	88575	95435	28304	59702	71492	41882	0	0	0	0	0	0	0	0	0	0	0	0	0	0	0	0	0	0	0	0	0	0	0	0	4.40948	4.774	4.81342
Q62504	398.75	Spen	N	25946	22228	53579	61729	60252	63196	61474	47309	47457	37902	34427	48473	0	0	43062	0	35002	58206	35247	0	0	0	0	0	0	0	0	0	0	0	0	0	0	0	0	0	0	0	0	0	0	0	0	4.41407	4.3469	4.72899
Q8CB67	51.813	Lrp11	N	13213	43813	61673	72008	73384	45194	48115	47647	39422	50249	0	81300	0	100540	82932	24008	33013	21340	35372	0	0	0	31666	0	0	0	0	0	0	0	0	0	0	0	0	0	0	0	0	0	0	0	0	4.121	4.6416	4.7901
O35206	140.47	Col15a1	N	54274	40755	56736	79342	41196	35429	34957	36616	37736	38917	33804	0	47130	31969	0	0	23164	0	44894	0	0	0	0	0	0	0	0	0	0	0	0	0	0	0	0	0	0	0	0	0	0	0	0	4.73459	4.61018	4.75386
O35375	104.63	Nrp2	N	40563	39006	48576	48792	49759	46684	36374	49387	31396	61329	40900	42042	33667	92797	49545	38881	11229	38698	72758	0	0	10512	0	0	0	0	0	0	0	0	15394	0	0	0	0	0	0	5019.3	11667	0	8450.1	0	0	4.60813	4.59113	4.68642
Q8K1S2	106.35	Unc5d	N	30782	21869	59188	75749	38657	59886	28721	55731	36136	56208	28949	30838	30668	30960	33090	38659	24849	32230	65043	0	0	0	0	0	0	0	0	0	0	0	0	0	0	0	0	0	0	0	0	0	0	0	0	4.4883	4.33983	4.77223
Q61830	164.98	Mrc1	N	5338	51137	82683	72302	56385	60183	25553	59863	47620	104900	58669	81182	55802	81481	102920	48763	28900	55315	131400	25920	9603.2	0	20519	0	24445	0	19068	0	23388	0	29657	27793	37655	32415	15656	0	0	23138	43010	0	31750	0	44470	3.72738	4.70874	4.91742
A2A8L5	211.49	Ptprf	N	50146	46187	46311	45381	39907	24955	14974	68254	69913	0	0	17071	0	0	0	0	42610	43242	23955	46268	60076	44149	79700	53592	85432	65828	79518	50554	94731	39955	87313	73345	101990	44898	73984	68980	97273	80391	140220	45653	118920	73395	94224	4.70024	4.66452	4.66568
P55144	96.207	Tyro3	N	44322	30877	37286	38235	44885	54848	31499	46376	41532	58145	75588	54643	52626	53498	64399	0	36060	72417	67870	117540	106020	194750	171540	0	195370	180960	213930	110730	178870	252620	221500	310690	171950	138620	194030	308260	321840	330130	372890	270900	309940	226850	274920	4.64662	4.48964	4.57155
Q9QY40	208.36	Plxnb3	N	30891	97997	20724	39783	41030	31823	30564	46920	56590	18918	16779	33453	27766	20691	0	14186	46642	63215	22092	0	0	0	22645	7257.1	29170	8246.5	14048	16605	29251	9222.5	15285	0	13485	0	14147	12138	42518	8024.3	33158	0	21030	13213	42034	4.48983	4.99121	4.31647
Q8CIZ8	309.27	Vwf	N	16229	53969	18311	56818	66588	26449	42336	42170	48278	50672	14227	21236	9598.3	6570.1	32646	17428	12454	10232	31312	13513	14733	6663.4	8343.6	0	0	0	0	0	0	0	0	14958	13842	0	0	0	0	0	5072.6	0	0	0	5136.2	4.21029	4.73214	4.26271
Q8BI84	213.67	Mia3	N	30824	17240	42668	55635	22820	35180	21586	36971	28872	47107	16789	11458	20701	14260	91373	22108	18827	12130	41544	7969	0	5972.8	23144	8693	14106	10033	14100	8348.1	20318	9924.5	15222	9901.2	9768.4	15504	16456	2495.2	6440.5	14294	26384	12503	40073	0	13395	4.48889	4.23654	4.6301
A2AVA0	387.45	Svep1	N	11248	27551	21240	44876	57826	20948	31787	7143.9	6260.7	13324	0	0	0	24028	0	3526.7	3349.9	0	21491	0	0	6364.6	37034	5214.8	21065	5000.1	12696	2363.4	32281	5954.9	26611	0	16012	0	17695	12751	40568	8336.8	27034	3835.4	24722	6717.1	14167	4.05108	4.44014	4.32715
Q62059	366.78	Vcan	N	7093.7	19754	18807	34489	29691	28288	10072	23956	19652	40955	7391.4	18786	8806.7	13629	43171	25226	14838	38316	32057	7111.8	5311.8	4486.5	0	5405.1	0	7606.1	5958.8	6802.2	5717.1	9637.5	0	5034.1	18187	3952.3	0	9353.6	6711.9	14444	10105	9414.4	7160.3	9889.8	0	3.85087	4.29566	4.27432
Q61554	312.3	Fbn1	N	12513	32364	22032	14729	9545.1	19084	10574	7177.8	5754.4	10828	7915.7	8065.2	18403	11960	0	3654.5	5383.5	9969.4	6783.6	11672	8477.7	1580.3	16023	18222	21888	0	7494.6	4327.9	0	10496	9184.5	8266.5	14495	0	7498.9	11027	9730.2	10905	11457	0	8316.6	8093.7	6525.1	4.09736	4.51006	4.34305
A2AEP0	19.394	Obp1b	N	0	11476	0	381010	131280	0	153500	0	0	314040	0	165320	222010	296320	0	4315400	0	325700	460880	0	0	0	0	0	0	0	0	0	0	0	0	0	1038600	46379	0	0	0	0	0	0	0	0	0	#NUM!	4.05979	#NUM!
B2RS91	74.517	Rrn3	N	2260700	936620	2411200	0	1439900	951140	1207800	1502800	767140	0	624560	1559200	592320	4745000	1478300	416570	541600	1452200	0	0	1075700	0	1952000	734280	2237000	0	970960	591250	1661300	0	1163900	1196300	2359400	396780	1686700	471440	1553900	500030	1763500	626740	1724500	462820	821100	6.35424	5.97156	6.38223
B5X0G2	20.638	Mup17	N	0	0	0	0	0	0	0	0	0	0	0	0	0	0	0	0	0	0	0	711400	0	41147	2904800	210770	1590700	0	0	0	1946100	0	2336700	466510	2046700	52522	290320	81672	258020	0	0	330200	1825900	0	0	#NUM!	#NUM!	#NUM!
E9PUL5	35.923	Prrt2	N	139910	242790	0	270570	0	193300	0	0	64697	302280	102050	156770	166130	167840	221180	99263	0	156390	187100	74677	108890	66089	161760	78886	0	138220	238710	0	0	0	204450	63275	156570	0	0	0	0	0	186790	0	0	106660	190320	5.14585	5.38523	#NUM!
E9Q414	509.43	Apob	N	9917.8	42558	137540	10998	30654	26139	6115	1031.7	0	32991	0	594.42	0	112710	111450	0	0	2764.6	7390.6	230120	328430	0	0	0	0	0	0	1831.6	2184.2	0	0	189740	389940	95435	516840	0	0	0	0	0	1223.1	1490.4	0	3.99642	4.62898	5.13843
E9Q557	332.91	Dsp	N	9122.3	0	0	0	0	0	0	0	0	0	0	0	3092.3	0	0	0	0	0	0	0	0	5256.6	24453	39141	86385	5243.7	4574.2	13740	19716	7585.8	20018	0	0	0	0	20692	31920	190270	332290	3178.9	10633	0	0	3.9601	#NUM!	#NUM!
F6VAN0	72.694	Atf6	N	0	72329	135670	36884	0	0	9220.2	0	39087	27535	0	29920	4454.5	54737	0	0	0	0	0	0	0	0	0	0	0	0	0	0	18438	0	0	0	0	0	0	0	16674	6252.3	22351	0	13724	0	0	#NUM!	4.85931	5.13248
J3KML8	53.785	Gfy	N	106440	178110	0	121600	397570	227210	0	0	101960	167540	0	0	0	0	0	0	0	0	0	0	0	0	0	0	0	0	0	0	0	0	0	0	0	0	0	0	0	0	0	0	0	0	0	5.0271	5.25069	#NUM!
O08539	64.469	Bin1	N	0	18274	1610900	0	0	0	38856	23118	0	0	0	0	0	0	0	0	0	0	0	0	0	0	0	0	0	0	0	0	0	0	10615	0	0	0	0	0	0	0	16253	0	0	0	0	#NUM!	4.26183	6.20707
O08543	26.339	Efna5	N	0	194970	120010	244780	222120	214230	129030	0	159570	0	0	0	0	0	184860	0	0	0	0	0	0	0	0	0	0	0	0	0	0	0	0	0	0	0	0	0	0	0	0	0	0	0	0	#NUM!	5.28997	5.07922
O08807	31.052	Prdx4	N	586390	309370	1972600	0	0	529100	0	0	0	0	258240	0	304550	362070	1262400	327560	0	0	0	0	0	0	0	0	0	0	0	0	0	0	0	0	557480	176100	1204100	0	0	0	0	0	0	102380	0	5.76819	5.49048	6.29504
O09172	30.534	Gclm	N	237190	0	326850	0	0	126230	0	0	0	0	0	0	0	0	0	0	0	0	0	620750	0	0	0	0	0	0	0	0	0	0	0	0	0	252460	0	0	0	0	0	0	0	0	0	5.3751	#NUM!	5.51435
O35381	28.537	Anp32a	N	168180	262250	790660	83716	0	492200	0	534960	0	0	0	0	0	0	1048100	173820	0	0	0	0	0	0	0	0	0	0	0	261090	369460	0	0	54098	172840	0	158580	29205	103200	0	0	39258	0	0	0	5.22577	5.41872	5.89799
O35930	80.054	Gp1ba	N	0	0	0	0	131350	0	81359	19646	58714	300880	19229	26737	0	78503	84181	0	0	0	0	333370	433050	0	40572	0	50202	0	0	0	65017	0	52581	473110	1096600	416590	81946	0	55507	0	0	0	0	17935	0	#NUM!	#NUM!	#NUM!
O35988	21.482	Sdc4	N	219880	452070	342820	593700	357790	387390	369140	0	520460	490540	259650	450320	447750	433680	666000	403950	303230	504420	510070	0	84543	0	0	0	63337	0	0	24105	124670	0	0	0	0	21059	110030	46231	183750	0	0	30298	118320	0	0	5.34219	5.65521	5.53507
O54962	10.102	Banf1	N	172610	186980	223760	65693	69095	115430	0	48136	0	99808	83046	129500	0	106210	541430	49853	62619	0	107490	0	0	0	0	0	0	0	0	0	0	0	0	0	0	0	0	0	0	0	0	0	0	0	0	5.23707	5.2718	5.34978
O55022	21.694	Pgrmc1	N	0	253800	170530	152560	313550	228920	119130	161960	99338	485960	82489	128020	153420	324530	0	253350	310160	0	197520	0	0	0	76182	49053	0	0	0	0	0	0	0	0	0	15400	0	0	0	0	0	0	0	0	0	#NUM!	5.40449	5.2318
O55111	122.38	Dsg2	N	7190.2	0	21723	0	23368	21736	3804.5	20969	0	20782	0	30214	0	39535	24135	13389	0	11239	20553	0	0	0	0	0	0	0	0	0	0	0	0	0	0	0	0	0	0	0	0	0	0	0	0	3.85674	#NUM!	4.33692
O55186	13.648	Cd59a	N	735110	1600400	0	1354900	0	0	793840	0	0	7612500	2483700	5887600	0	7672500	6017700	6544400	5401600	2294300	5428900	1610100	3440800	1593900	4958500	2365700	4562500	3163400	5918900	1060300	4727400	979330	4000100	1292800	0	319300	2497300	1102700	3871700	2792900	7328400	1269000	5803200	1258500	2882000	5.86635	6.20423	#NUM!
O55234	28.532	Psmb5	N	0	98099	465890	0	0	97057	48003	98903	64897	0	53998	72682	73597	0	205940	61358	76954	58718	158040	109610	147950	0	0	0	0	0	0	0	0	0	0	64380	0	0	141120	119050	64356	0	0	0	0	0	0	#NUM!	4.99166	5.66828
O70250	28.827	Pgam2	N	9087000	36152	128390000	42246	0	195700	66867	27572	0	0	0	520850	1941700	71404	0	0	381270	0	151840	179770	296180	68730	0	0	0	0	222340	166650	333030	1174500	1164400	1048200	2240400	339110	389250	238220	1258200	0	0	0	327860	72231	52249	6.95842	4.55813	8.10853
O88200	36.451	Clec11a	N	0	157070	79846	179370	358160	163280	41256	0	0	0	0	0	0	562370	909740	0	0	0	0	55687	0	0	0	0	0	0	0	0	0	0	0	0	100700	0	41887	0	0	0	0	0	0	0	0	#NUM!	5.19609	4.90225
O88533	53.873	Ddc	N	0	0	0	0	0	215130	0	84469	0	0	0	0	0	0	0	0	0	0	0	65542	94016	0	0	0	0	0	0	31739	89415	0	0	27815	0	0	0	0	0	0	0	0	0	0	0	#NUM!	#NUM!	#NUM!
O88569	37.402	Hnrnpa2b1	N	0	50214	182260	0	0	0	0	0	0	0	0	0	0	0	213720	0	0	0	0	0	49933	0	0	0	0	0	0	28958	60594	0	0	0	0	0	0	0	0	0	0	9463.1	0	0	0	#NUM!	4.70082	5.26069
O88851	20.911	Rbbp9	N	0	157150	157700	0	0	0	86300	299440	0	530840	0	0	0	48504	956530	0	0	0	0	0	0	0	72466	0	134830	109710	0	155550	399290	0	0	0	238300	0	441480	100860	233570	0	145130	58768	0	93958	172440	#NUM!	5.19631	5.19783
P00493	24.57	Hprt1	N	0	177690	0	0	0	379270	0	126760	0	0	0	0	0	0	554600	0	0	0	131270	102150	89115	0	0	0	0	0	0	123770	120230	33754	0	0	0	149760	0	0	0	0	0	48995	52891	68487	0	#NUM!	5.24966	#NUM!
P01193	26.707	Pomc	N	471800	952490	0	1054500	0	930380	931600	988300	699460	0	434860	843590	1013400	0	0	531610	449320	632400	0	0	0	0	0	0	0	0	0	0	0	92906	0	0	0	0	0	0	0	0	0	0	578950	0	0	5.67376	5.97886	#NUM!
P01592	18.013	Igj	N	86402	502210	880430	128060	1429900	926670	222590	0	454560	2426900	214170	1439700	801720	7154500	12183000	1633700	1401600	1413000	3432700	462160	112070	29883	0	0	0	547910	1218200	232330	861810	180410	604380	1268500	4023100	848340	5249300	207930	0	164720	786720	271160	0	0	0	4.93652	5.70089	5.94469
P01628;P01627	12.496	Gm5153	N	0	0	0	0	0	0	0	0	0	0	0	125480	0	0	0	0	78800	0	0	53011	132310	0	0	0	0	0	0	0	0	0	0	0	193850	37537	266040	38323	101370	0	0	0	0	0	0	#NUM!	#NUM!	#NUM!
P01629	12.221		N	0	0	0	0	0	0	0	0	0	0	246790	0	0	0	0	0	0	0	0	0	302290	0	0	0	0	0	0	84394	153910	0	0	622160	1992300	0	0	0	395340	212790	655500	245540	589400	0	0	#NUM!	#NUM!	#NUM!
P01630	12.496		N	0	459460	0	257370	309150	276140	0	279170	570410	1094700	632250	452570	216050	2473500	1496800	313060	864320	1134400	842310	44144	151650	0	132940	148550	154490	529280	320170	335110	324400	479330	400450	2808300	1819100	506430	4542900	558860	346860	593970	533180	862270	516590	1547300	945080	#NUM!	5.66225	#NUM!
P01633;P01634	16.433	Igk-V19-17	N	0	259110	0	0	249280	0	0	55964	192500	823160	1047800	406420	297110	903740	1683400	487140	672210	274060	2015200	5279400	4356500	2065900	2458700	2755300	2374700	3720900	2740300	2293600	2886600	3356000	4131600	10815000	8259400	6061100	9353900	3989700	6089800	5354800	5957700	5448000	7037300	4552200	5669200	#NUM!	5.41348	#NUM!
P01635	12.581		N	0	658930	0	0	510530	0	0	101980	403120	1357400	2514600	892460	1308000	10184000	2710500	1265500	2520800	840600	2060300	1506900	2113700	843280	1868400	973770	1141800	1606500	2317600	1094800	2044500	924260	2116700	2654600	5858800	229190	3955900	1624900	2584200	3495600	5782800	1627100	3558400	2140200	2833200	#NUM!	5.81884	#NUM!
P01636	12.03		N	0	0	0	0	0	0	0	0	0	1136200	2060700	0	0	3325500	3467500	641100	2210600	0	2098600	1260700	516520	29233	0	0	0	0	0	0	0	0	0	0	0	307990	0	0	0	0	0	0	0	0	0	#NUM!	#NUM!	#NUM!
P01638;P01637	12.986		N	0	992480	0	0	0	0	0	0	118810	717430	1707400	303610	162520	2550300	34805000	231740	817720	0	821560	1557600	2628700	0	352290	764770	967940	2097700	2384900	3007400	4899500	576540	1050700	1614900	3905700	589220	1916500	2424400	3477500	2777000	4848900	6831200	1774100	815320	1475300	#NUM!	5.99672	#NUM!
P01639	14.311	Gm5571	N	0	0	0	0	0	0	0	0	0	0	824000	656060	0	6123900	1042100	1337300	1598400	355530	0	115910	178250	296640	1051800	0	0	103810	176760	0	0	0	0	127540	473040	1247000	13200000	79592	245910	154010	354630	99575	185610	93177	0	#NUM!	#NUM!	#NUM!
P01642	12.615	Gm10881	N	0	242270	0	211910	211000	166900	0	0	0	903510	0	0	0	1673600	1168600	0	0	476160	55242	0	172950	0	516610	306500	877060	203060	584970	499920	1375900	588240	1288500	0	1476700	195050	1128300	420700	1306700	379990	1251800	576090	1359300	571350	1368100	#NUM!	5.3843	#NUM!
P01645;P01644;P01646;P01647	11.954		N	0	0	0	0	0	0	0	0	0	350940	966780	1128700	0	1123300	655240	120650	1937100	0	1946900	285910	1141100	0	0	205750	577080	446880	1858400	448230	1376400	535980	1670400	180980	2640000	322640	2681500	894190	2826900	892370	4343800	856990	1588000	1168800	0	#NUM!	#NUM!	#NUM!
P01648;P01649	11.961		N	0	0	1504700	0	0	0	0	0	0	0	0	129150	0	0	0	0	0	374830	0	0	0	321070	0	0	0	0	518860	0	0	0	0	86153	848740	2269200	14379000	0	0	267940	0	0	0	0	104400	#NUM!	#NUM!	6.17745
P01663;P01662	12.005		N	0	0	0	0	0	0	0	0	0	0	0	0	0	0	0	0	0	0	0	0	0	0	0	0	0	54732	0	55447	0	0	0	106820	232030	64924	486390	54462	0	99286	282450	153420	0	40648	0	#NUM!	#NUM!	#NUM!
P01667	12.071		N	0	0	0	0	0	0	0	0	0	0	0	0	0	0	0	0	0	0	0	0	0	0	0	92261	296620	116220	334060	84876	333270	133610	539880	0	0	203420	71932	338300	990470	200110	665110	323370	1053800	205440	150100	#NUM!	#NUM!	#NUM!
P01668;P01666;P01665;P01664;P01673;P01669;P01657;P01659	11.95		N	0	291270	0	0	0	0	0	0	0	238920	1230400	0	0	0	1316700	554800	1057700	317360	0	197480	547030	176370	478150	148460	479020	0	1014900	391280	0	0	583350	420570	1567200	1208500	2222200	1406300	5027700	841440	2762000	2057900	249080	1607300	0	#NUM!	5.4643	#NUM!
P01674	11.699		N	0	0	0	0	0	0	0	0	0	0	0	0	0	0	0	0	0	0	2709400	0	0	0	0	0	0	0	0	0	0	0	0	0	0	0	0	0	0	0	0	0	0	0	0	#NUM!	#NUM!	#NUM!
P01679;P01678;P01677;P01676;P01675;P04944;P04941;P04940	11.502		Y	492590	0	656240	946560	1466300	1206300	1232100	480200	239460	885150	498990	349570	0	579600	272090	366450	133460	183340	801570	1101700	2054600	389260	1363600	193610	1530500	921620	1047600	1157700	2066900	654680	1214700	3433100	4895600	1515300	4202700	808710	1246200	1681600	1845600	975000	1763500	912850	1101200	5.69249	#NUM!	5.81706
P01680	13.722		N	0	331860	296590	5139700	543790	3797300	324320	0	855840	1530900	2180900	0	407370	1664800	2422800	1017400	0	0	16899000	0	0	601970	0	0	0	0	0	0	0	0	1167000	0	6415400	0	0	0	0	0	2209500	0	0	1188200	2641900	#NUM!	5.52095	5.47216
P01723;P01727	12.222		N	0	369750	649080	260650	552380	347420	0	0	127560	943800	251270	0	0	2609900	2175200	371380	401050	287910	438840	0	0	0	0	0	0	0	0	0	0	0	0	0	0	0	410390	0	0	0	0	80755	0	0	0	#NUM!	5.56791	5.8123
P01728;P01729	12.222		N	0	609330	864870	127000	0	0	277940	0	0	4874700	712280	249300	225260	5191500	1721900	306850	155580	0	1158300	1174000	0	235510	215560	601190	0	609070	615970	398150	520890	448490	0	3642600	3948600	1655000	0	0	0	706950	677910	723880	0	558240	0	#NUM!	5.78485	5.93695
P01747;P01746	13.307		N	0	0	0	0	0	0	0	0	0	0	0	0	0	0	0	0	0	0	491670	0	0	0	0	0	0	66264	180800	0	0	0	0	0	0	0	0	59493	562610	39160	230710	0	0	0	0	#NUM!	#NUM!	#NUM!
P01750	12.866		N	0	91647	0	124900	304840	19834	0	0	183100	657980	700460	1240400	98359	1052400	443460	191710	194530	127990	602620	95909	370330	63999	434520	34323	511780	1156300	1052000	742360	1140600	718080	702810	2131700	2484800	887070	385990	1422000	1838600	2068200	2059600	696040	5207800	77429	88852	#NUM!	4.96212	#NUM!
P01786	12.374		N	0	1051900	0	322790	350290	419900	342810	373900	190930	1045600	366220	1231300	377020	3820300	1138500	465590	410790	568930	1994100	0	0	0	0	0	0	0	0	0	0	0	0	0	0	0	0	0	0	0	0	0	0	0	0	#NUM!	6.02197	#NUM!
P01799;P01797;P01796;P01801;P01804;P01800;P01802	12.675		N	0	342010	0	104310	114720	0	108700	0	81311	608250	360470	426180	243440	1119400	554190	312530	237110	272240	408800	1472400	992420	347410	915550	611230	873200	726060	1074900	909250	1565600	692160	999990	2084200	5964700	336340	1916300	1420400	2522400	604360	3010800	1372700	2226700	493400	1338400	#NUM!	5.53404	#NUM!
P01803	12.691		N	0	0	0	0	0	0	0	0	0	0	0	0	0	0	0	0	0	0	0	0	0	0	0	0	0	0	0	0	0	0	0	837510	1257700	0	257910	0	0	0	0	0	0	0	0	#NUM!	#NUM!	#NUM!
P01820;P01819	12.447		N	0	0	0	0	0	0	0	0	0	0	0	0	0	0	0	96318	112860	0	0	423170	544070	189180	162300	0	195570	407560	304600	177620	169600	687420	742660	1257000	1573400	1162300	1085400	440110	581060	1812900	1808600	309300	357660	572520	845490	#NUM!	#NUM!	#NUM!
P01843	11.575		N	0	383690	0	239240	760710	204560	132390	205160	152960	1029600	280900	150380	229380	1254500	3457400	294580	239330	228060	588720	1869300	2287900	0	1026500	0	376500	0	0	719920	1604900	0	2341200	6732400	13029000	1514000	15474000	1200900	687540	1299800	1236500	1352500	863400	0	262930	#NUM!	5.58398	#NUM!
P01844	11.254	Iglc2	N	160920	428020	0	437440	330080	0	0	0	0	3048800	576740	0	471700	3075300	1284400	464280	150900	382260	0	0	1425700	0	526470	232130	0	363140	0	235730	0	0	0	302790	2170900	354610	2436100	404810	617280	276770	850770	0	60366	230470	76375	5.20661	5.63146	#NUM!
P01864	36.595		Y	0	1977700	1362000	714740	881940	177020	928500	664540	2893300	20515000	14964000	2795500	5871000	34272000	49575000	11409000	8793900	1474800	25545000	4744000	9462300	1232200	6352200	4100700	5614600	16155000	34209000	6788900	18599000	5377500	9577300	9254800	31111000	3649100	44551000	10815000	22199000	31987000	42358000	23692000	63423000	6037700	7457300	#NUM!	6.29616	6.13418
P01868;P01869	35.704	Ighg1	Y	0	2134600	827820	1245500	769600	5102600	988480	31252	250970	8162900	6496500	1502300	566190	27183000	17479000	0	49737	9777800	6400400	1287100	2574500	380950	1809500	2002700	2962000	1026400	2648600	1002100	2443500	2574800	2696200	5081100	15855000	843550	10380000	3113000	4560200	2871400	4025600	2068200	5682000	7524100	6891300	#NUM!	6.32932	5.91794
P01878	36.875		N	0	617930	1093100	0	1122100	530870	105060	251160	114700	7873500	0	2997800	1396100	25040000	11569000	1126500	2440100	1236500	8675700	1426000	5361900	486290	1490300	150000	528380	3502400	2962200	408630	1508300	118500	1007800	309150	3496600	3065600	3842400	222230	886970	504030	1471400	175510	669360	0	67164	#NUM!	5.79094	6.03866
P01881;P01882	28.368		N	0	0	0	0	0	0	0	0	0	0	0	0	0	0	0	0	0	0	717810	0	0	0	0	0	0	0	0	0	0	0	0	0	0	0	0	0	0	0	0	0	0	0	66474	#NUM!	#NUM!	#NUM!
P01898	37.251	H2-Q10	Y	0	305080	757360	313480	532280	601000	280120	328030	269100	256600	247910	174800	239960	2143100	1024300	238820	29484	255700	376240	4053700	2809200	343600	659420	322340	795460	323830	460970	560410	1009700	704240	679710	6652600	8913800	4136800	3499200	1832700	2576000	1252900	1695400	1259600	1758800	1080700	1887600	#NUM!	5.48441	5.8793
P02469	197.09	Lamb1	N	13613	10850	0	52082	14843	27921	9232.2	42143	0	0	0	0	0	0	0	0	0	0	0	0	0	0	0	0	0	0	0	0	0	0	0	0	0	0	0	0	0	0	0	0	0	0	0	4.13395	4.03543	#NUM!
P03977;P01656;P01654;P01655	12.042		N	0	0	0	0	0	0	0	0	0	710690	391770	0	325630	0	950010	526960	331410	0	460380	0	211260	0	62301	401860	526490	338220	962820	76987	287040	169500	560910	846750	1713400	0	568260	0	202030	658520	1584200	438040	1197400	0	230940	#NUM!	#NUM!	#NUM!
P03995	49.899	Gfap	N	0	128500	0	442770	257880	0	0	85939	115340	278780	5015.6	143990	35511	0	252230	25199	0	484190	48567	55414	0	0	78484	0	0	0	0	0	0	0	0	0	28735	0	0	15002	26058	0	0	66019	114670	0	0	#NUM!	5.1089	#NUM!
P04444;P04443	16.494	Hbb-bh1;Hbb-bh0	N	79790	0	517730	0	0	0	0	0	0	0	0	0	0	0	0	0	0	0	0	71495	0	0	0	0	0	0	0	0	0	0	0	0	0	20174	0	0	0	0	0	0	0	0	0	4.90195	#NUM!	5.7141
P04919	103.13	Slc4a1	N	100370	89913	2725200	70685	67631	1616000	69771	74327	0	0	75197	87552	0	0	0	100220	76125	93317	0	2733700	5228000	0	0	0	0	0	0	0	43691	0	31292	14967	101790	117480	337180	0	0	0	0	0	0	0	0	5.0016	4.95382	6.4354
P04939	21.464	Mup3	N	765710	607890	565690	0	0	1539000	0	0	0	0	0	0	0	12222000	1848400	0	0	0	558890	810270	1170800	655920	4018900	968800	3331100	595920	0	1291500	3253400	68500	71312	210860	2378700	501260	1039600	731410	1784100	552950	1277700	922140	3995100	681540	85789	5.88406	5.78382	5.75258
P04945	11.713		N	488510	134240	0	0	248130	0	0	0	1268800	201090	207840	0	0	675600	964240	90467	88681	0	194890	148160	740220	109380	335140	0	0	0	0	0	0	0	0	371130	1895800	0	2356400	0	0	0	0	0	0	0	0	5.68887	5.12788	#NUM!
P05208	28.913	Cela2a	N	397370	270650	502310	0	417840	0	0	433530	0	0	402160	0	0	146140	686190	0	38402	0	57186	15233	0	26691	0	0	206710	0	0	0	0	0	0	75765	0	0	0	0	0	0	211040	0	0	0	0	5.5992	5.43241	5.70097
P05367	13.622	Saa2	N	0	1925500	0	0	0	0	188090	0	423840	0	0	0	0	0	0	0	0	0	0	0	0	0	0	0	0	0	0	0	0	0	0	0	0	0	0	0	0	0	0	0	0	0	0	#NUM!	6.28454	#NUM!
P05977	20.594	Myl1	N	287750	69203	8359400	0	0	0	49463	0	0	91762	0	0	0	0	0	0	46916	0	0	0	47756	0	0	0	0	0	18092	0	0	0	30409	30619	86380	0	0	0	0	0	0	0	0	0	0	5.45902	4.84012	6.92218
P06330;P01757;P01756	12.934		Y	0	2434100	783770	3781400	1616800	1036300	477600	529110	3328800	7948000	7729400	2314400	2843300	21283000	12387000	5481400	4198400	2144800	12119000	3782900	2415500	882730	2971700	307020	2290900	8605600	7280600	2889300	3962500	4424700	5609400	15931000	11134000	5208700	15083000	5983000	7441900	9465600	9908600	9720500	11220000	11776000	9994900	#NUM!	6.38634	5.89419
P06801	63.953	Me1	N	66066	0	490690	0	45110	115770	60168	67885	84800	22376	15125	24482	46558	65428	507020	59913	14922	43620	27295	0	0	0	0	0	0	0	35244	0	0	0	0	0	0	0	0	0	0	0	0	0	0	0	0	4.81998	#NUM!	5.69081
P06837	23.632	Gap43	N	91971	94010	638130	393840	1038400	841890	0	191060	581850	513230	300760	370090	143650	607630	322620	145710	0	196270	351440	489210	176580	225790	177930	234150	266150	204010	190750	0	273500	210450	257650	0	227150	250400	302760	0	254280	291120	1264900	267180	285160	280100	303460	4.96365	4.97317	5.80491
P07091	11.721	S100a4	N	813370	1312200	1116700	0	0	0	0	236290	227620	2417600	1753000	0	0	342850	2186800	0	0	490470	190860	0	0	0	0	0	0	0	0	0	0	0	0	0	0	0	0	0	0	0	0	0	0	0	0	5.91029	6.118	6.04794
P07356	38.676	Anxa2	N	0	0	828610	0	0	0	0	0	0	0	0	0	17420	0	0	0	0	0	0	47284	40678	27151	59377	47327	41183	17993	28623	56045	62599	25961	35694	81503	109530	35440	30090	34169	53072	114830	109780	60144	53720	38947	36474	#NUM!	#NUM!	5.91835
P07758	46.002	Serpina1a	N	0	51543	190310	0	0	94292	0	139430	0	0	0	80953	0	727440	306770	0	0	0	50095	0	0	0	0	0	0	0	0	0	0	0	0	0	0	0	0	0	0	0	0	0	0	0	0	#NUM!	4.71217	5.27946
P08003	71.982	Pdia4	N	91908	91815	0	167890	167040	109540	91997	117480	77359	97597	45084	49462	48275	73042	0	51070	55529	62611	130370	0	0	0	47894	46224	0	3101.9	0	0	0	0	0	0	34783	0	35411	42962	0	11740	0	0	0	0	66000	4.96335	4.96291	#NUM!
P08032	279.86	Spta1	N	3110.3	0	23860	2103.9	0	10303	0	0	0	0	0	0	0	2901.5	0	2289.9	2373.4	0	4606.4	499820	311070	0	0	0	0	0	0	0	0	0	1241.8	0	0	2772.7	7147.1	823.15	0	0	0	0	0	0	0	3.4928	#NUM!	4.37767
P08122	167.32	Col4a2	N	7134.2	0	0	0	0	0	0	0	0	0	0	0	0	0	0	0	0	0	0	9905.1	5337.2	2409.7	39727	18194	34974	11395	29431	10563	0	14372	44086	13595	30950	2624.7	9854.1	21218	55008	21097	51577	10591	52541	16658	39073	3.85335	#NUM!	#NUM!
P08607	51.523	C4bpa	N	0	76710	0	0	0	98896	74714	103000	0	156540	128510	43911	113000	557830	390450	73733	120230	150730	230370	24423	22685	0	8722.6	0	0	0	0	0	11511	0	6722.7	87792	174700	0	139450	0	0	0	0	16617	0	0	0	#NUM!	4.88485	#NUM!
P09671	24.603	Sod2	N	313260	132680	1773800	0	732800	0	0	0	188900	1033200	503690	0	825060	190350	351580	614980	751780	0	0	403820	24889	396720	241950	297960	0	123960	0	93496	0	157930	418180	466510	736220	0	0	148260	0	525380	345060	141640	382640	80785	0	5.4959	5.12281	6.2489
P09803	98.255	Cdh1	N	50665	63895	109370	45675	57381	0	66986	0	42439	72104	0	179270	48595	115530	55478	35727	55893	0	0	0	0	171760	0	234530	0	0	0	148930	0	0	0	109770	0	90400	111340	201680	0	0	0	0	0	191820	0	4.70471	4.80547	5.0389
P10126	50.113	Eef1a1	N	0	97620	1174900	75629	51170	231440	0	174990	51440	92966	45995	73910	11080	52662	1894100	127920	0	52837	203260	0	0	0	0	0	0	0	0	0	0	0	0	0	38429	0	0	0	0	0	0	0	0	0	0	#NUM!	4.98954	6.07
P10404	69.612		N	0	0	0	0	0	0	0	0	0	53975	46999	221250	69772	0	186770	151320	125320	194370	112570	30541	91369	11016	76359	52990	57254	62731	163990	90587	95422	94103	70038	57890	128250	13458	124440	73201	28216	103720	178150	39949	114670	35177	28201	#NUM!	#NUM!	#NUM!
P10630;P60843	46.402	Eif4a2;Eif4a1	N	72641	191210	896130	53758	0	364220	51057	294050	47364	151500	93720	34374	38914	0	1229000	199010	204780	123230	203210	12336	0	0	0	0	0	0	0	18810	190820	0	0	0	480600	15345	454600	4180.7	0	0	0	0	0	0	0	4.86118	5.28151	5.95237
P11588	20.648	Mup1	N	129550	0	207180	193940	0	0	200990	134000	103990	0	0	0	0	0	0	0	0	0	0	3478100	3571700	1489000	2060700	1007200	918470	0	0	1525700	2143500	1627600	1735700	1907900	2042300	1787900	2207200	0	443030	0	43295	877440	1301600	597620	1038500	5.11244	#NUM!	5.31635
P11672	22.875	Lcn2	N	0	508760	0	628940	0	0	227040	0	479090	0	0	0	0	0	287550	160960	0	0	0	0	0	0	52999	0	0	0	0	0	81479	0	0	0	71285	0	87816	0	90945	0	82479	0	50920	128610	36361	#NUM!	5.70651	#NUM!
P13541	223.79	Myh3	N	0	0	49168	0	0	0	0	0	0	0	0	0	0	0	0	0	0	0	0	0	0	0	0	0	0	0	0	0	0	0	0	0	0	0	0	0	0	0	0	0	0	0	0	#NUM!	#NUM!	4.69168
P13597	58.844	Icam1	N	0	46106	163960	47578	40098	0	24440	0	69080	0	0	0	0	0	107020	0	0	27265	0	0	0	0	0	30375	0	0	36370	0	48773	10178	73740	6820.3	61182	0	0	13445	0	16733	61566	17932	28756	0	0	#NUM!	4.66376	5.21474
P13634	28.33	Ca1	N	9223600	21209	28026000	82935	0	3653300	0	285380	0	316340	420860	481950	354810	1852200	1193900	0	115130	0	113270	19031000	23107000	43917	407920	0	0	61866	59751	2984400	5574700	1929900	4247800	1443700	4009100	12550000	20250000	1917100	3309100	0	0	568900	2409400	548560	1348800	6.9649	4.32652	7.44756
P13707	37.572	Gpd1	N	875930	0	6192000	0	0	23321	13769	0	0	0	0	0	28671	0	0	0	0	0	0	0	0	0	0	0	0	21898	55197	37722	101460	49191	71133	45221	85292	63795	258910	25178	63608	0	0	0	0	0	0	5.94247	#NUM!	6.79183
P14069	10.051	S100a6	N	683210	0	0	0	0	742020	0	361690	0	0	0	0	0	268330	2052300	0	0	0	0	137450	0	111710	120130	0	0	109680	99532	934080	1180100	0	202870	2012400	2879800	1834400	3977200	1490700	1798800	0	168670	1433800	1598800	1537900	2986000	5.83455	#NUM!	#NUM!
P14206	32.838	Rpsa	N	0	0	156180	0	0	71744	0	0	0	0	0	0	0	0	0	0	0	0	0	22040	0	0	0	0	0	0	0	0	64576	0	0	0	0	0	0	0	0	0	0	0	0	0	0	#NUM!	#NUM!	5.19363
P14231	33.344	Atp1b2	N	45458	0	255730	0	0	257180	193390	0	0	0	0	0	249530	195840	445040	232850	174010	0	0	0	0	0	0	0	0	0	0	0	0	0	0	0	0	0	0	0	0	0	0	0	0	0	0	4.65761	#NUM!	5.40778
P14824	75.884	Anxa6	N	41845	0	334120	13792	0	12401	0	25939	8503.3	0	32601	0	0	0	25570	10724	7798.6	0	13649	0	0	0	0	0	0	0	0	0	0	0	0	0	0	0	0	0	0	0	0	0	0	0	0	4.62164	#NUM!	5.5239
P14847	25.36	Crp	N	0	0	0	134540	0	413600	0	119980	0	1538300	499270	817860	1067400	3056300	1173700	170360	233360	320480	443760	384530	604610	88528	709670	245620	400920	198540	161630	193900	530400	336760	909170	880250	1601100	220160	1390600	274290	586020	171780	583880	331680	649810	255490	638300	#NUM!	#NUM!	#NUM!
P15327	29.978	Bpgm	N	5799200	0	10434000	0	0	1711200	0	0	0	56964	49393	0	86450	142500	94417	0	0	0	0	5942200	3981000	0	0	0	0	0	0	624940	1455000	274590	371040	570020	1057100	2486700	5274700	312470	411060	0	0	164530	313760	0	0	6.76337	#NUM!	7.01845
P15508	245.25	Sptb	N	0	0	6595.3	0	0	21638	0	0	0	0	0	0	0	0	0	0	0	0	0	195320	231820	0	0	0	0	0	0	0	0	0	0	0	0	0	0	0	0	0	0	0	0	0	0	#NUM!	#NUM!	3.81923
P15532	17.208	Nme1	N	0	0	0	0	0	95408	0	74799	0	86514	0	0	0	100940	251590	0	0	0	0	0	0	0	0	0	0	0	0	0	0	0	0	0	0	0	0	0	0	0	0	0	0	0	0	#NUM!	#NUM!	#NUM!
P15626	25.716	Gstm2	N	0	173340	2064100	312330	110990	900800	76931	1641100	115930	484110	312340	338900	345170	521500	2574500	827710	773010	364830	1042000	202930	171500	10934	671960	56188	175740	122530	494850	1604900	3438000	39942	167930	227040	600270	69926	1034100	208080	405140	163430	318300	141140	322640	504020	768740	#NUM!	5.2389	6.31473
P16460	46.584	Ass1	N	42927	37198	98205	0	0	0	0	126510	0	0	0	0	0	0	486810	23888	0	0	28715	0	130210	0	0	0	0	0	0	419600	813840	0	0	0	86983	0	149050	0	0	0	35643	38313	36000	0	0	4.63273	4.57052	4.99213
P16546	284.59	Sptan1	N	5549.4	9993.8	0	2635.2	1803.3	13787	2844.1	10526	0	0	0	0	12412	0	31688	6588	5452.6	7787.6	7687.1	0	0	0	0	0	0	0	0	0	0	0	0	0	0	3897.1	6109.4	0	0	0	0	0	0	0	0	3.74425	3.99973	#NUM!
P16882	72.782	Ghr	N	0	0	0	0	0	0	0	0	0	0	0	0	0	127890	0	0	0	0	0	0	0	0	0	15621	60531	12460	43721	21645	0	0	58245	0	0	0	0	23185	53403	12179	52659	18643	51070	0	0	#NUM!	#NUM!	#NUM!
P17225;Q8BHD7;B2RU80	56.477	Ptbp1;Ptbp3;Ptprb	N	156180	139320	137490	0	0	0	0	0	0	0	0	0	0	316450	311670	0	0	0	0	0	201150	120260	235380	161590	243820	149010	218610	116480	205360	128630	223590	137590	321880	11885	280200	273840	325120	222430	284720	194050	308620	217860	312920	5.19363	5.14401	5.13827
P18337	42.288	Sell	N	0	0	0	0	0	0	0	0	0	0	0	0	0	442850	158790	73982	0	0	259570	0	0	0	0	0	0	0	0	0	0	0	0	0	56536	0	0	0	0	0	0	0	0	0	0	#NUM!	#NUM!	#NUM!
P18419	12.515	Svs4	N	0	0	0	0	0	0	0	0	0	0	0	0	0	0	103250000	0	0	5571100	0	0	0	0	0	0	0	0	0	0	0	0	0	0	0	0	0	0	0	0	0	0	0	0	0	#NUM!	#NUM!	#NUM!
P18525	12.872		N	143210	897550	0	0	154540	68013	116910	0	101500	1859400	1386400	422740	304690	514220	1593200	346750	2333700	381620	641130	39015	80352	0	181740	81563	0	0	0	954400	0	0	347880	522150	1397300	75334	224320	259140	0	0	527450	1355400	0	168810	0	5.15597	5.95306	#NUM!
P18528	11.007		N	269170	516870	673080	1073100	618480	0	314820	330220	423020	2090800	278830	851970	86199	2838500	2372600	136040	2673400	214970	1524900	90696	392470	41711	0	391480	0	238320	1210300	0	1640700	220780	1745600	64955	0	221060	0	474110	0	258010	1705800	0	3404900	293590	1853100	5.43003	5.71338	5.82807
P18531	13.095	Ighv3-6	N	0	0	0	0	0	0	0	0	0	0	194950	0	0	432650	404080	279180	0	0	0	0	0	0	0	0	0	69175	0	0	0	0	0	137140	0	0	0	0	0	291800	657520	135550	281070	0	0	#NUM!	#NUM!	#NUM!
P19096	272.43	Fasn	N	12827	0	398480	0	0	0	0	0	0	0	0	0	0	0	15288	0	0	0	0	16048	25939	27189	0	0	46036	34141	71682	11218	0	19977	46991	0	0	9438.1	1899.9	0	0	28021	0	27211	44393	0	27570	4.10813	#NUM!	5.60041
P19788	12.359	Mgp	N	319800	669730	718110	363940	104360	0	0	378250	305300	660980	432300	2119000	350640	0	480120	0	190290	0	160080	0	0	164050	1039400	291790	2054900	183620	684230	998710	1497900	389450	1083000	641640	1129500	0	474170	1206200	2304400	1837000	1797900	1028700	1654200	592610	665390	5.50488	5.8259	5.85619
P20033	24.102	Pdgfa	N	635750	701690	252400	1038200	663000	0	712720	118080	147180	586580	210650	376100	386360	0	0	370660	367580	489030	616630	148670	362870	96805	411780	125860	285870	133630	231800	144090	408760	168130	268250	272290	657880	95711	950450	280400	858490	313190	654190	272510	1017900	225460	92335	5.80329	5.84615	5.40209
P21107	32.994	Tpm3	N	143760	0	360990	78074	0	142890	0	0	0	78413	75767	0	113140	0	562440	84497	81575	85390	0	27317	37910	0	0	0	0	0	0	71922	126980	0	0	67265	233910	17449	35660	0	79530	0	37161	16111	87330	42987	31749	5.15764	#NUM!	5.5575
P21237	28.123	Bdnf	N	508460	340600	598540	663830	0	243430	457380	0	33416	0	52900	62554	68207	137210	0	59887	81395	389440	227010	155810	0	0	0	18395	0	72288	0	34348	41517	31002	0	176540	212650	72877	89576	184410	367150	46294	466830	183140	318680	128560	73163	5.70626	5.53224	5.77709
P21550	47.024	Eno3	N	15762000	138730	231030000	176970	98021	616030	52732	247550	0	422190	92801	1830100	4373600	287250	768710	101560	448300	69658	227990	599710	578840	36755	149530	69254	136990	663070	1077400	525270	977940	1785600	3376900	2793300	4011500	445640	1676700	1083700	2136300	15104	153970	291630	604930	183720	378060	7.19761	5.14217	8.36367
P21803	91.983	Fgfr2	N	0	0	0	0	0	0	0	0	0	0	0	0	0	0	0	0	0	0	0	0	0	0	0	0	0	0	0	0	0	0	0	0	0	0	0	0	0	0	0	0	0	0	0	#NUM!	#NUM!	#NUM!
P21981	77.06	Tgm2	N	78666	258020	198070	15548	0	431300	0	697750	18962	25574	48302	14580	0	0	594660	148750	47814	14858	58296	110470	176890	0	17226	0	21540	47387	14856	352460	834090	0	20659	61745	18243	51415	213880	43103	33149	0	92841	22221	40319	23998	65953	4.89579	5.41165	5.29682
P22935	15.746	Crabp2	N	0	549290	695750	148900	69281	394300	61447	1208200	69452	139480	435530	254020	112860	225720	3821600	577710	577400	197970	551330	0	106980	0	182690	0	0	67742	0	509940	620990	0	0	0	323680	109600	270500	0	124060	63941	219950	68248	0	150870	0	#NUM!	5.7398	5.84245
P23927	20.069	Cryab	N	214090	0	10183000	0	0	0	0	0	0	0	0	0	0	0	0	0	0	0	0	0	0	0	0	0	0	0	0	0	0	0	0	30859	42148	0	0	0	0	0	0	0	0	0	0	5.3306	#NUM!	7.00788
P24270	59.795	Cat	N	505940	5139.5	2573000	0	0	280450	0	0	0	0	0	22175	0	0	28559	0	0	0	0	1657200	2138300	10720	15089	0	0	0	0	0	84241	68666	94665	216410	197860	665460	1864200	0	0	0	13070	0	79667	0	21228	5.7041	3.71092	6.41044
P26039	269.82	Tln1	N	2299.4	0	0	0	0	0	0	0	0	0	0	0	0	0	19216	3889.9	0	0	3431.3	34897	28316	0	0	0	0	0	0	11927	21729	0	0	12950	16820	16056	20486	8439.7	5037.3	0	0	8236.2	5489.9	8690	4582.5	3.36161	#NUM!	#NUM!
P26041	67.766	Msn	N	15869	51259	275350	0	0	0	0	0	0	0	0	0	71315	38599	365680	0	39357	0	27720	20212	22483	6081.7	0	0	0	0	0	20027	44693	0	8474.4	26138	48282	0	74306	4713.8	56944	0	0	24792	69355	5107.7	0	4.20055	4.70977	5.43989
P26443	61.336	Glud1	N	0	0	43322	0	0	0	0	0	0	0	0	0	30878	0	68067	0	0	0	0	0	0	0	0	0	0	0	0	0	0	0	0	0	0	0	0	0	0	0	0	0	0	0	0	#NUM!	#NUM!	4.63671
P26618	122.68	Pdgfra	N	60239	69598	53751	193490	0	14273	0	29669	64076	185930	0	0	81770	194950	39816	47026	0	0	0	0	0	0	11492	6374.6	23737	6912	9837.4	0	25295	3268.6	18063	0	0	0	23685	10824	26270	8076.6	58704	6411.2	46563	4335.6	0	4.77988	4.8426	4.73039
P26883	11.922	Fkbp1a	N	0	1361600	4803800	1959500	1476300	2071400	1727800	2648200	1823600	2730900	1876600	1248700	1962100	2353000	4810600	1252800	1897400	2358900	2970700	2350100	0	0	387320	1882400	0	0	486310	0	911430	0	472910	3130700	4645600	90407	1614200	2910200	670460	3689900	762950	3352700	0	0	898510	#NUM!	6.13405	6.68158
P28271	98.124	Aco1	N	48042	23658	130050	0	0	62095	14475	48537	0	22820	13370	28041	23964	0	199590	47509	22621	22814	0	0	0	0	0	0	0	0	0	0	0	0	0	0	0	0	22080	0	0	0	0	0	0	0	0	4.68162	4.37398	5.11411
P28474	39.547	Adh5	N	3725800	384890	5742800	143090	237540	963930	53406	800670	0	0	634230	0	0	312530	1453100	0	422630	0	329480	180430	2768500	37671	211360	0	36360	93305	143370	384610	1305000	73101	499810	351450	989150	120330	684510	227700	232920	67984	146450	56091	444570	133790	266110	6.57122	5.58534	6.75912
P28650	50.254	Adssl1	N	321360	0	9273600	0	67807	0	0	27391	0	0	0	193270	124860	0	14965	0	0	20417	0	0	0	0	0	0	0	0	0	10124	0	15753	47589	34885	27514	0	79195	0	0	0	25742	0	0	0	0	5.50699	#NUM!	6.96725
P30412	22.794	Ppic	N	0	286470	169190	167570	141180	0	99099	144600	95395	230340	0	0	225840	0	0	0	0	0	0	154950	1073200	100700	307690	463100	930520	421570	357250	166970	305480	367740	907060	146510	1037600	115410	150040	308780	371330	399380	493040	157690	1126400	193500	101720	#NUM!	5.45708	5.22837
P30933	13.019	Svs5	N	0	0	0	0	409870	0	0	0	0	0	0	517260	249870	0	52997000	0	622880	20410000	0	0	0	0	0	0	0	0	0	0	0	0	0	0	0	0	0	0	0	0	0	0	0	0	0	#NUM!	#NUM!	#NUM!
P32848	11.93	Pvalb	N	4591400	143530	17702000	0	0	0	0	310570	120510	1790800	185310	0	6483100	4936400	301560	544330	1307300	99518	195650	7458300	4743300	1653400	3195600	2762900	5374700	2737000	6365900	2758900	9649500	4985900	10652000	13155000	20484000	16767000	31606000	13981000	25500000	692690	2458300	5764800	13989000	9348700	12853000	6.66195	5.15694	7.24802
P34902	42.241	Il2rg	N	0	26573	0	45083	41600	42356	0	58229	26920	50974	30176	29855	22963	95325	63011	37153	30748	49587	49807	0	0	0	0	0	0	0	0	0	0	0	0	0	0	0	0	0	0	0	0	0	0	0	0	#NUM!	4.42444	#NUM!
P34928	9.6963	Apoc1	N	0	2765600	14280000	912440	2851300	2361800	808380	644800	513190	2752000	0	620720	611790	0	4747800	552370	586290	772570	1872800	1804000	1457500	0	0	0	0	0	0	0	0	0	0	3633100	3334700	101720	4389000	0	0	76404	0	0	0	0	0	#NUM!	6.44179	7.15473
P35441	129.65	Thbs1	N	0	0	18616	0	0	5642	0	0	0	0	0	0	0	0	0	0	0	0	19750	404770	627900	0	0	8612.2	0	0	0	0	3327.8	4853.2	7526.5	160960	276100	108720	589900	0	0	5491.4	0	3799.8	6851.8	0	9801	#NUM!	#NUM!	4.26989
P39039	25.396	Mbl1	N	0	132250	707350	0	163450	326230	100120	137980	58501	0	0	79810	97275	2625500	1114000	0	79297	136340	379520	730950	1094600	0	142730	155390	212980	0	0	65379	99480	0	277590	1009800	2098600	1068500	1679100	171540	77131	0	185280	47548	207670	30052	0	#NUM!	5.1214	5.84963
P39061	182.17	Col18a1	N	0	0	0	0	0	12874	0	15754	10196	0	9489.9	20335	13825	42024	0	3922.4	0	14082	25172	0	0	0	0	0	0	0	0	0	41497	34173	89275	19640	0	0	0	16397	0	0	0	9998	0	0	0	#NUM!	#NUM!	#NUM!
P39098	72.871	Man1a2	N	71268	112100	0	0	195630	106900	0	180150	95339	0	49768	0	45727	78746	0	0	0	61947	0	0	0	0	0	0	0	0	0	0	0	0	0	0	0	0	0	0	0	0	0	0	0	0	0	4.85289	5.04961	#NUM!
P40224	10.561	Cxcl12	N	0	191370	0	0	0	0	0	0	0	0	0	0	0	0	0	0	0	0	0	0	0	0	0	0	0	0	0	0	0	0	306220	0	332770	0	0	119910	332050	126220	291430	0	144730	0	0	#NUM!	5.28187	#NUM!
P40936	29.459	Inmt	N	283990	0	1314000	91878	143770	200460	51591	124450	0	0	0	120970	94657	0	0	0	98783	0	0	0	0	0	0	0	0	0	0	0	0	0	0	0	0	0	0	0	0	0	0	0	0	0	0	5.4533	#NUM!	6.1186
P41234	270.51	Abca2	N	11706	17554	16812	18048	17237	0	0	18751	0	0	0	0	11405	0	0	0	0	0	25084	0	0	0	0	9402.6	0	0	6895.5	0	0	0	0	0	0	0	0	17091	16508	11365	17482	0	0	0	0	4.06841	4.24438	4.22562
P41539	15.045	Tac1	N	252150	1354900	0	1399100	1085900	0	848910	2083000	797350	2988800	596380	0	1115700	0	2883300	2344900	2759800	0	2852100	497250	1034500	534400	2560300	499680	1213500	215410	539570	0	1461800	297750	794060	195130	1587100	109490	2646500	546700	1297300	319990	948960	425470	879850	194030	136770	5.40166	6.13191	#NUM!
P42125	32.25	Eci1	N	50192	0	151610	0	0	0	0	0	0	0	0	0	0	0	0	0	0	0	0	0	0	0	0	0	0	0	0	0	0	0	0	0	0	0	0	0	0	0	0	0	0	0	0	4.70063	#NUM!	5.18073
P45377	36.12	Akr1b8	N	104880	137880	935980	0	0	169560	33865	163680	19013	51576	76995	59071	74528	150080	396290	109450	161950	106600	208490	0	0	0	73619	0	0	20796	0	150380	0	0	0	0	0	67300	415420	19964	103010	0	0	0	0	0	0	5.02069	5.1395	5.97127
P45591	18.709	Cfl2	N	951510	192340	10226000	96448	0	198310	53942	418310	27918	65780	26914	0	239830	116550	160100	93033	70504	0	67850	181100	87437	29217	135070	30510	85041	94108	211850	346610	539780	93884	160440	257610	475180	289140	951610	277180	360440	73718	130820	100740	250510	380850	153680	5.97841	5.28407	7.00971
P47738	56.537	Aldh2	N	0	0	270260	0	0	0	0	0	0	0	0	0	0	0	192870	0	0	0	0	0	0	0	0	0	0	0	0	0	0	0	0	39092	21588	0	0	0	0	0	0	0	0	19287	97989	#NUM!	#NUM!	5.43178
P47754	32.967	Capza2	N	135280	54169	356380	124030	41851	346350	0	317410	0	126790	0	0	0	94385	506340	0	56419	173050	254910	58591	152370	0	0	0	0	14744	0	51613	227680	16384	43636	12763	199130	0	313410	28846	166090	36588	117190	54931	163180	55297	15445	5.13123	4.73375	5.55191
P47857	85.268	Pfkm	N	21867	0	10707000	0	0	0	0	0	0	0	0	96896	33708	0	0	0	0	0	50700	23090	8201.5	0	17654	6904.6	17402	11402	24537	0	17542	31156	32533	13643	98262	0	58672	6527.1	32730	0	24525	6230.2	21171	14365	0	4.33979	#NUM!	7.02967
P47955	11.475	Rplp1	N	0	0	553120	0	0	391270	0	291040	0	0	0	0	0	0	674980	0	0	0	274920	0	0	0	0	0	0	0	0	0	0	0	0	0	0	0	0	0	0	0	0	0	0	0	0	#NUM!	#NUM!	5.74282
P48193	95.91	Epb41	N	45791	0	72046	6141.9	10319	54909	0	0	0	0	0	0	0	0	0	5070.6	0	0	0	223350	328280	0	0	0	0	0	0	0	0	0	0	0	0	5940.6	66969	0	0	0	0	0	0	0	0	4.66078	#NUM!	4.85761
P48299	23.322	Edn3	Y	902870	610160	0	2773700	1130800	805700	725310	1341000	814270	1776500	1023000	933730	2360400	2017800	1258500	836980	495190	1787800	1225800	1250800	1003800	716030	1652600	822310	1061300	1988600	1189700	877600	973540	1635100	1044300	833270	1611500	1231300	2371600	962500	1353800	1399500	2202300	1044000	1294900	790320	1126900	5.95563	5.78544	#NUM!
P48356	130.79	Lepr	N	15038	35316	0	21340	16986	0	34364	41640	22219	0	26535	8815.4	11895	0	0	16799	26080	19724	20336	40564	0	0	0	0	0	26990	41264	21047	20606	0	26763	0	0	19084	0	23683	31359	54530	26065	31778	69015	40434	49958	4.17719	4.54797	#NUM!
P48774	26.635	Gstm5	N	191140	19834	1054700	0	0	476950	0	234420	13512	77432	23409	0	120210	0	2002600	210440	36243	0	239640	0	0	0	0	0	0	0	0	22883	264580	0	0	0	158950	27099	117910	0	41653	0	0	0	0	0	0	5.28135	4.29741	6.02313
P49183	32.027	Dnase1	N	0	0	0	212750	0	0	0	172700	570220	0	1918300	415300	301260	2575700	3525400	88477	128940	80905	0	207960	54528	121520	642400	102130	70607	60968	59975	0	0	125070	446400	0	108940	0	48360	0	0	71131	83058	202380	469870	0	0	#NUM!	#NUM!	#NUM!
P49222	76.755	Epb42	N	0	0	0	0	0	0	0	0	0	0	0	0	0	0	0	0	0	0	0	35494	140090	0	0	0	0	0	0	0	0	0	0	0	0	0	0	0	0	0	0	0	0	0	0	#NUM!	#NUM!	#NUM!
P49442	43.346	Inpp1	N	0	100180	76994	0	26779	54091	0	177890	19042	0	72487	0	0	0	213720	0	0	94094	128840	0	0	0	0	0	0	0	0	25354	52423	0	0	9905.6	20597	0	0	0	0	0	24189	16402	0	0	0	#NUM!	5.00078	4.88646
P50114	10.728	S100b	N	0	0	0	0	0	0	0	0	0	0	0	0	0	0	0	0	0	0	0	0	771220	0	193890	0	0	0	126880	159420	1033200	0	0	75645	316950	0	950730	0	284340	0	296610	86818	612340	0	0	#NUM!	#NUM!	#NUM!
P50428	53.748	Arsa	N	0	0	0	156410	0	0	101210	0	95194	165010	74124	102910	0	366710	0	0	143240	172560	314180	0	62760	64450	137430	81750	98453	70008	205650	66709	83246	53627	223670	0	69241	0	128910	61446	0	67327	0	48275	69594	71696	116900	#NUM!	#NUM!	#NUM!
P50462	20.895	Csrp3	N	0	0	1091600	0	0	0	0	0	0	0	0	0	0	0	0	0	0	0	0	0	0	0	0	0	0	0	0	0	0	0	0	0	0	0	0	0	0	0	0	0	0	0	0	#NUM!	#NUM!	6.03806
P50543	11.083	S100a11	N	0	138810	129800	0	0	157110	84292	225860	0	0	0	0	0	0	0	0	0	0	0	0	0	0	0	0	0	0	0	0	0	0	0	0	0	0	0	0	0	0	0	0	0	0	0	#NUM!	5.14242	5.11327
P51569	47.642	Gla	N	0	0	0	59880	58664	66090	45633	82063	42135	0	23410	0	0	0	0	0	0	0	0	0	0	0	0	17198	0	16406	36818	0	0	14532	37097	0	0	0	0	0	0	0	22868	0	0	11129	12397	#NUM!	#NUM!	#NUM!
P51855	52.246	Gss	N	24389	20801	40269	0	0	26601	12717	36932	19244	35803	18469	0	25309	28784	59867	24413	25140	31585	43865	0	38979	0	0	0	0	0	0	15050	0	0	0	0	0	0	36050	0	0	0	0	6647.6	0	11533	0	4.38719	4.31808	4.60497
P51944	86.622	Ccnf	N	223540	0	0	193490	215930	238280	213890	251440	0	260880	0	243480	171300	312010	324340	0	202680	0	212890	281230	253440	282690	346640	0	0	0	0	0	0	0	0	530500	0	292880	508120	291540	573860	505600	0	0	0	0	0	5.34936	#NUM!	#NUM!
P54116	31.375	Stom	N	0	0	149310	0	0	0	0	0	0	0	0	0	0	0	0	0	0	0	0	179830	487590	0	0	0	0	0	0	0	0	0	0	0	0	0	0	0	0	0	0	0	0	0	0	#NUM!	#NUM!	5.17409
P54728;P54726	43.512	Rad23b;Rad23a	N	166830	35658	153830	269810	116250	0	107440	0	0	283600	0	0	0	0	0	0	141090	0	0	237640	171410	80885	208450	182640	211710	35960	109420	46867	116030	29768	130140	288830	422770	240400	342430	166490	348220	41133	131730	70572	126800	224860	0	5.22227	4.55216	5.18704
P54763	109.9	Ephb2	N	0	35982	29321	40111	23050	23328	0	0	0	0	10649	27723	46760	0	27479	0	18727	40046	34324	0	0	0	14881	9633.6	10235	0	0	0	15149	6129.1	13186	0	0	0	0	7802	16260	7066.5	26768	9375.5	15237	8006.1	0	#NUM!	4.55609	4.46718
P54822	54.866	Adsl	N	26478	11986	590400	0	0	0	0	0	0	0	0	0	0	0	58330	0	0	0	0	0	184290	0	0	0	0	0	0	0	62925	0	31989	0	55505	0	103530	0	25797	0	47611	0	18272	0	40186	4.42289	4.07867	5.77115
P55002	20.578	Mfap2	N	1138900	0	1622100	0	1688200	0	0	0	1150900	2407400	0	818650	1214600	1869700	1432000	0	829900	1323900	1090700	0	0	0	747620	1377100	866910	416890	0	735510	1458200	1095700	1480100	0	1357600	561220	913780	1185000	1783300	1537300	1202500	814080	1301800	0	1205600	6.05649	#NUM!	6.21008
P55200	429.64	Kmt2a	N	281680	0	724130	0	0	226750	0	8044.1	0	0	0	0	0	0	0	0	0	0	0	0	0	0	3085.8	0	0	0	0	0	0	0	0	19277	63216	5497.8	125880	0	0	0	0	0	0	0	0	5.44976	#NUM!	5.85982
P56388	14.285	Cartpt	N	0	3196700	2158600	0	2238700	3058600	1976100	2951000	1899300	3277700	1722500	1946100	641560	0	2550300	0	2696200	0	2187500	0	0	763170	1010800	581630	851370	0	0	498290	0	551150	0	431590	928660	839490	905450	1093000	1222700	0	0	0	0	450310	0	#NUM!	6.5047	6.33417
P56399	95.832	Usp5	N	0	17511	72597	0	0	33705	0	42290	0	0	0	0	0	0	62509	18631	11035	0	0	61827	92579	0	0	0	0	0	0	46958	89575	0	0	0	21137	39392	152830	0	0	0	0	0	0	0	0	#NUM!	4.24331	4.86092
P56480	56.3	Atp5b	N	376710	0	464750	0	0	0	0	0	0	0	0	0	84764	0	0	10067	0	0	0	0	0	0	0	0	0	0	0	0	0	0	0	0	33561	0	0	0	0	0	0	0	0	0	0	5.57601	#NUM!	5.66722
P57774	10.873	Npy	N	581790	1165500	1072000	0	49310	308420	403430	1080800	281960	1014600	1189700	1726500	531250	1358100	1834400	1316200	383870	713510	857500	0	0	0	534600	614150	0	997350	0	801540	0	908480	0	0	1292000	0	0	664220	0	1332500	0	983010	0	877320	0	5.76477	6.06651	6.03019
P57776	31.293	Eef1d	N	0	0	145750	0	0	0	0	0	0	0	0	0	0	0	0	0	0	0	0	0	0	0	0	0	0	0	0	0	0	0	0	0	0	0	0	0	0	0	0	0	0	0	0	#NUM!	#NUM!	5.16361
P58389	36.71	Ppp2r4	N	213710	50765	557860	30788	24893	218640	29533	125620	0	102940	43063	53660	41243	130850	232970	128050	88521	62092	55606	58016	206560	0	0	0	0	9316.4	0	39980	154650	0	0	4846.4	58061	15928	227750	11457	43428	0	0	15529	54141	27598	0	5.32982	4.70556	5.74653
P58771	32.68	Tpm1	N	209780	85553	664750	88250	0	102020	0	106470	52719	64547	52762	0	95318	0	309720	58889	65054	0	125380	7661.1	0	0	0	0	0	0	0	0	36959	0	0	0	41291	0	23310	0	0	0	0	0	0	0	0	5.32176	4.93224	5.82266
P59999	19.667	Arpc4	N	106240	156970	270340	0	0	132770	0	110790	0	0	39954	0	0	0	0	0	0	0	104510	21909	0	0	0	0	0	0	0	0	0	0	0	0	0	0	0	0	0	0	0	0	0	0	0	5.02629	5.19582	5.43191
P60335	37.497	Pcbp1	N	33887	49581	297430	0	0	63427	0	90880	0	0	0	0	0	88027	574730	0	55357	0	82771	10237	55627	0	0	0	0	0	0	10478	52717	0	0	0	127970	0	87895	18706	68938	0	0	7267.8	43040	30682	7318.8	4.53003	4.69532	5.47338
P60487	31.512	Pdxp	N	279560	283470	239840	345750	240910	91340	37319	0	182120	0	0	0	0	0	298510	0	0	228610	81260	107230	0	0	0	0	0	93394	32976	168500	182910	0	157470	0	49521	109460	44248	135680	85268	408870	216540	136020	0	126490	218150	5.44648	5.45251	5.37992
P60710	41.736	Actb	N	246920	93816	115570	0	0	0	0	0	0	43530	51985	0	0	111480	366460	0	0	0	0	29772	93445	0	0	0	0	0	0	17793	72650	0	0	16340	130750	17157	124690	12538	0	0	0	15477	102660	14697	0	5.39256	4.97228	5.06285
P60755	106.69	Mdga2	N	26325	44200	89759	82369	33129	28040	19037	27555	0	44549	0	0	58194	0	42117	0	38079	25250	0	3424.1	13098	0	10093	4399.9	16639	4325.6	24372	9354.2	17674	4581	25787	0	12965	0	17400	6585.9	26778	5694.8	17133	4569.3	27220	5708.8	0	4.42037	4.64542	4.95308
P60766;P84096;Q8R527;Q9ER71	21.258	Cdc42;Rhog;Rhoq;Rhoj	N	0	0	0	0	0	0	0	0	0	0	0	0	0	0	0	0	0	0	0	281670	327200	58494	97386	0	0	0	136560	0	501280	0	0	253270	456890	467490	871720	282350	286180	0	0	0	288130	0	432310	#NUM!	#NUM!	#NUM!
P61087	22.406	Ube2k	N	61116	47802	215690	41735	0	43922	0	45771	0	0	41575	0	0	0	103660	39124	24088	0	31847	0	0	0	0	0	0	0	0	25509	0	0	0	19464	0	0	0	0	0	0	0	12358	0	0	0	4.78615	4.67945	5.33383
P61215	37.562	Ca10	N	0	0	0	0	0	0	0	0	0	0	0	0	0	0	0	0	0	0	0	0	0	0	0	0	0	390030	0	0	0	0	0	0	0	0	0	0	0	367330	277470	0	0	0	0	#NUM!	#NUM!	#NUM!
P61979	50.976	Hnrnpk	N	0	12096	75560	0	0	14713	0	0	0	0	0	0	0	0	0	0	0	0	0	0	0	0	0	0	0	0	0	8040.1	23702	0	0	0	0	0	0	0	0	0	0	0	0	0	0	#NUM!	4.08264	4.87829
P62082	22.127	Rps7	N	0	0	290820	0	0	198750	0	0	0	0	0	0	0	0	529660	0	0	0	0	0	0	0	0	0	0	0	0	0	0	0	0	0	0	0	0	0	0	0	0	0	0	0	0	#NUM!	#NUM!	5.46362
P62204;Q9D6P8	16.837	Calm1;Calml3	N	420950	0	399760	315060	302480	433080	214120	0	0	553750	0	360680	422030	304350	1058200	0	266490	418840	1240200	50208	96667	0	183450	0	241290	0	197750	0	240180	52699	218050	17119	240430	0	115600	0	268130	0	205340	75864	210370	38422	33907	5.62423	#NUM!	5.6018
P62492;P46638	24.393	Rab11a;Rab11b	N	0	230280	339310	43337	63491	304930	34293	334340	70863	115880	191780	0	227070	208450	703310	180740	201440	185510	293540	19431	30979	0	0	0	0	0	0	126380	281030	0	0	58582	125810	26952	50571	0	71526	0	87963	0	170840	57661	146790	#NUM!	5.36226	5.5306
P62500	109.81	Tsc22d1	N	115560	232230	291810	159380	99471	201610	0	363720	77145	0	44243	43976	83327	83401	347090	151470	148710	128540	211360	117950	30949	0	0	0	0	0	0	120310	224530	0	55933	107750	112060	0	49951	113500	135520	0	225210	65202	106500	87042	310580	5.06281	5.36592	5.4651
P62631	50.454	Eef1a2	N	0	0	4540300	0	0	0	0	0	0	0	0	0	0	0	0	0	0	0	0	5587.6	0	0	0	0	0	0	0	0	0	11022	42937	0	29797	0	0	0	0	0	0	0	0	0	0	#NUM!	#NUM!	6.65708
P62821;Q9D1G1	22.677	Rab1A;Rab1b	N	335550	275020	1144000	237680	283040	494540	169100	402680	0	254080	0	0	0	0	1071600	272320	0	230550	0	91794	186960	0	99397	46926	0	42465	115110	17384	204200	0	0	36199	0	78819	546490	65043	0	65795	0	0	0	10714	0	5.52576	5.43936	6.05843
P62827;Q61820	24.423	Ran;Rasl2-9	N	2006100	455080	5456800	0	0	1752400	0	848580	28646	0	414860	0	78022	163200	1940700	287740	414770	50465	525850	264490	998870	0	0	0	0	0	0	120360	268040	0	0	69265	356240	104500	2828900	0	175510	0	0	89047	118760	92365	0	6.30235	5.65809	6.73694
P63028	19.462	Tpt1	N	0	741670	6487500	523460	417110	1067300	436100	997430	591160	1084100	359650	964660	929110	1110000	3957700	520910	440730	838390	1615700	232550	412050	0	328860	84371	106460	127280	154890	439260	430930	165660	137010	129410	793770	88487	1552300	386440	420070	207960	278790	236120	525240	229870	0	#NUM!	5.87021	6.81208
P63038	60.955	Hspd1	N	0	0	72389	0	0	0	0	0	0	0	0	0	0	0	0	0	0	0	0	0	0	0	0	0	0	0	0	0	0	0	0	0	0	0	0	0	0	0	0	0	0	0	0	#NUM!	#NUM!	4.85967
P63087;P62141;P62137	36.983	Ppp1cc;Ppp1cb;Ppp1ca	N	0	45724	306150	34501	0	63842	0	0	0	0	0	0	0	0	217500	0	0	0	23616	0	0	0	0	0	0	0	0	16459	0	0	0	0	0	0	0	0	0	0	0	0	0	0	0	#NUM!	4.66014	5.48593
P63260	41.792	Actg1	N	0	100970	196500	121190	43191	75289	26128	189410	38881	229660	37017	76664	54692	85484	572010	52209	64306	151820	73740	0	123570	0	0	0	0	0	0	34717	0	0	0	48409	101660	42919	251790	0	0	0	0	33202	0	26264	0	#NUM!	5.00419	5.29336
P63330;P62715	35.608	Ppp2ca;Ppp2cb	N	23223	32835	189330	53144	0	96300	0	72493	0	580610	0	0	28338	4906400	927530	170940	459170	0	785540	0	0	0	0	0	0	0	0	0	0	0	0	0	0	0	0	0	0	0	0	0	0	0	0	4.36592	4.51634	5.27722
P68368	49.924	Tuba4a	N	90033	0	1409900	0	0	62775	0	0	0	0	0	0	0	0	0	0	0	0	0	69010	146070	0	0	0	0	0	0	20591	112740	0	0	0	51649	22216	100270	0	16856	0	0	0	0	0	0	4.9544	#NUM!	6.14919
P68369;P05214	50.135	Tuba1a;Tuba3a	N	39331	79715	225110	85377	0	417200	0	216230	26176	77172	32518	65231	32172	67914	386320	27118	52927	46732	93993	117160	0	0	0	13264	0	19850	0	157140	0	0	0	65552	0	46668	0	41071	0	0	0	30340	0	0	0	4.59473	4.90154	5.35239
P70211	158.34	Dcc	N	0	0	0	0	32499	0	0	0	0	0	0	40604	0	43417	0	0	0	0	46075	0	0	0	0	7803.8	20128	12113	22272	11794	22617	13455	21940	12954	31362	0	0	17941	28643	13087	34348	14804	26363	16373	22620	#NUM!	#NUM!	#NUM!
P70275	89.542	Sema3e	N	0	115880	69427	108970	73227	32630	89284	77719	87389	36913	55875	27924	72810	36297	61443	54858	60295	86964	69623	0	0	22448	31361	39617	47151	43126	62484	0	176100	0	16498	24606	53235	0	50492	66382	26262	29109	36132	6285.6	99468	0	0	#NUM!	5.06401	4.84153
P70290	52.227	Mpp1	N	0	0	52425	0	0	15636	0	0	0	0	0	0	0	0	0	0	0	0	0	92970	116030	0	0	0	0	0	0	0	0	0	0	0	0	0	0	0	0	0	0	0	0	0	0	#NUM!	#NUM!	4.71954
P70349	13.777	Hint1	N	4352400	954970	13437000	305130	0	2803800	349920	1835600	76027	595100	307200	0	231830	1215800	4039800	249230	356200	207400	390940	614190	178320	0	266730	0	0	0	190730	454570	1534300	0	345010	767470	1364600	133160	814760	224240	617540	106510	367180	0	494490	0	741000	6.63873	5.97999	7.1283
P70428	82.063	Ext2	N	14189	41183	31230	38890	41472	38246	0	40996	25582	66092	56246	21602	42015	150710	105300	26911	60744	25159	31608	0	0	0	0	0	0	0	10696	0	0	0	0	7314.6	20152	0	0	5806.7	38206	6464.6	28049	0	23394	0	0	4.15195	4.61472	4.49457
P97315	20.583	Csrp1	N	0	0	0	0	0	172430	0	0	0	0	0	0	0	231680	526340	0	0	0	143820	130160	0	0	0	0	0	0	0	47575	0	24468	0	101530	243040	17731	0	70368	260110	0	0	0	74934	58436	0	#NUM!	#NUM!	#NUM!
P97355	41.313	Sms	N	0	0	116870	0	0	0	0	0	0	0	0	0	0	0	0	0	0	0	0	0	0	0	0	0	0	0	0	0	0	0	0	0	0	0	0	0	0	0	0	0	0	0	0	#NUM!	#NUM!	5.0677
P97361	28.625	Bpifa1	N	0	294620	0	56866	179550	0	0	0	0	0	0	0	0	0	0	311840	295050	715140	0	0	0	0	0	0	0	0	0	0	0	0	0	0	0	0	0	0	0	0	0	0	0	0	0	#NUM!	5.46926	#NUM!
P97370	31.775	Atp1b3	N	48559	153780	0	146360	0	172330	0	0	69113	0	37896	59699	111570	0	199660	74816	58089	0	0	0	64708	0	0	0	0	0	0	0	0	0	0	0	0	0	0	0	0	0	0	20594	0	0	0	4.68627	5.1869	#NUM!
P97371	28.673	Psme1	N	44447	282340	449090	43004	24516	324910	0	286400	24888	54409	117010	62516	0	67762	923590	107380	100970	41318	243030	0	0	0	0	0	0	0	0	0	227420	0	0	0	0	0	0	0	0	0	0	0	0	0	0	4.64784	5.45077	5.65233
P97372	27.057	Psme2	N	187280	51413	87974	0	0	103130	0	91756	0	0	50557	0	0	0	0	69081	43246	0	67522	0	102860	0	0	0	0	0	0	24781	0	0	23532	0	0	0	59987	0	0	0	0	0	0	0	0	5.27249	4.71107	4.94435
P97402	45.696	Gcnt2	N	56392	364900	335800	0	382000	275100	278220	299510	0	370250	0	318820	183440	698390	357720	210430	0	217800	297530	0	0	23232	26153	30683	65326	23928	0	23628	72100	19280	0	16426	47959	0	64421	29484	96664	43811	86338	26775	0	17814	0	4.75122	5.56217	5.52608
P97447	31.888	Fhl1	N	870700	44878	19693000	0	0	354460	0	103830	0	0	0	0	17440	0	1859700	0	0	0	48302	68752	161540	0	0	0	0	25282	0	125700	206540	0	54655	167720	387380	131560	241160	93724	499630	0	0	76719	263340	267770	254760	5.93987	4.65203	7.29431
P97457	18.955	Mylpf	N	0	0	8549300	0	0	100020	0	0	0	0	0	0	0	0	0	0	0	0	0	0	0	0	0	0	0	0	0	0	0	0	0	0	66984	0	37131	0	0	0	0	0	0	0	0	#NUM!	#NUM!	6.93193
P97494	72.571	Gclc	N	66223	0	139130	0	0	49017	0	0	0	0	0	0	0	0	106850	0	0	0	0	0	0	0	0	0	0	0	0	0	0	0	0	0	21183	0	0	0	0	0	0	0	0	0	0	4.82101	#NUM!	5.14342
P97807	54.356	Fh	N	58291	56905	597720	75762	89810	0	42675	0	28363	87577	54146	52617	43415	0	41907	43671	45338	0	68548	13503	50045	0	0	0	0	0	0	10609	70037	0	0	5570.6	41391	5011.6	55165	0	0	0	0	0	0	8718.3	18130	4.7656	4.75515	5.7765
P97822	29.622	Anp32e	N	0	0	0	0	0	0	0	0	0	0	0	0	0	0	273140	0	0	0	0	0	0	0	0	0	0	0	0	45056	153400	0	0	0	0	0	176160	0	0	0	0	61819	0	47145	0	#NUM!	#NUM!	#NUM!
P97873	66.506	Loxl1	N	0	59665	0	0	0	60130	46053	58574	0	0	28437	32037	35261	0	0	0	0	16616	0	38543	42374	4185.8	50041	40062	51943	24358	62395	24342	43862	28755	62552	47518	77894	0	38580	33097	68071	45343	100280	30573	50423	35855	87276	#NUM!	4.77572	#NUM!
P97952	24.65	Scn1b	N	0	102690	1178500	285770	82245	0	495410	480140	95875	577820	96762	415100	630500	477810	162940	408260	488760	820460	473470	0	421760	0	485260	0	402030	0	557270	0	60160	0	0	0	495100	0	862010	23410	623010	24620	592770	27393	502280	0	0	#NUM!	5.01153	6.07133
P98154	60.696	Dgcr2	N	51345	46324	0	102780	0	49017	47450	83534	53117	63560	0	72137	0	0	80964	0	0	0	0	0	0	0	49029	0	54901	70246	0	0	79078	0	37161	0	0	0	51776	78306	123950	54072	66584	86801	79686	100890	78695	4.7105	4.66581	#NUM!
P99024	49.67	Tubb5	N	49131	81231	0	0	0	193730	0	0	0	0	0	0	0	0	300870	0	0	68972	0	349380	250730	0	39919	0	29134	27582	37861	112900	433830	0	43737	349060	616760	102930	651720	40947	141330	27293	98050	49028	134400	58435	0	4.69136	4.90972	#NUM!
Q00896	45.823	Serpina1c	N	0	1749100	3183300	498950	805670	1443100	352270	1869700	259660	928910	416870	2409800	272490	16067000	8081300	643320	1005900	142470	973670	0	0	0	0	0	0	0	0	0	0	0	0	0	0	0	0	0	0	0	0	0	0	0	0	#NUM!	6.24281	6.50288
Q02257	81.8	Jup	N	0	0	0	0	0	0	0	0	0	0	0	26551	0	0	0	15441	19476	0	0	0	0	10578	71138	112650	170860	0	0	38579	58704	25887	0	0	0	0	0	29932	91770	313890	606310	24910	0	0	0	#NUM!	#NUM!	#NUM!
Q02357	204.22	Ank1	N	0	0	0	0	0	17061	0	0	0	0	0	0	0	0	0	0	0	0	0	207420	256800	0	0	0	0	0	0	0	0	0	0	0	0	0	0	0	0	0	0	6824.3	0	0	0	#NUM!	#NUM!	#NUM!
Q02596	16.209	Glycam1	N	0	0	0	0	0	0	0	0	226740	0	0	0	0	247440	211540	0	358910	0	0	140690	0	128270	618490	0	57974	28921	0	0	124670	54101	129910	50274	135540	0	0	71689	130770	0	0	110460	182410	49872	118250	#NUM!	#NUM!	#NUM!
Q03265	59.752	Atp5a1	N	78544	0	127830	46136	48208	46807	106210	43323	0	71121	0	41272	94395	0	232000	167470	0	53069	0	0	0	0	0	0	0	0	0	0	0	0	0	0	15680	0	0	0	0	0	0	0	0	0	0	4.89511	#NUM!	5.10663
Q03311	68.461	Bche	N	0	0	0	0	0	0	24620	0	23412	0	21645	0	0	171210	199290	30151	0	0	0	6709.6	14459	0	31953	16565	30212	5720.1	0	9418.2	24968	8954.6	0	0	73516	0	20774	7283.3	0	0	0	7287	41592	7121.6	0	#NUM!	#NUM!	#NUM!
Q07079	30.372	Igfbp5	Y	0	2384100	4657900	1827200	2223400	1973000	1621300	2860600	1852700	2544700	753690	3709700	1552900	3132300	2464100	781730	1508500	1994200	2900100	2045800	3202800	1141400	1823900	3901400	3857400	1655500	932960	375530	965590	2746300	3574800	3180400	4140600	12737	2091000	2727200	2875100	3220400	4501000	2737600	2951300	3185200	3953600	#NUM!	6.37732	6.66819
Q07968	76.195	F13b	N	29404	0	249690	186410	243990	204810	101570	21664	58870	331260	74757	109430	16413	894270	514110	95702	71643	17984	168210	37955	127360	0	101050	28030	90886	0	0	25050	44540	29255	40783	66175	282810	39710	318600	34966	154750	15605	60053	22156	125810	35052	9060.8	4.46841	#NUM!	5.3974
Q08642	76.249	Padi2	N	0	0	221600	0	0	0	0	0	0	0	0	0	0	0	0	0	0	0	0	0	0	0	0	0	0	0	0	0	0	0	0	0	0	0	0	0	0	0	0	0	0	0	0	#NUM!	#NUM!	5.34557
Q09098	11.058	Pate4	N	0	0	0	0	0	0	0	0	0	0	0	0	0	0	18275000	0	0	8502300	0	0	0	0	0	0	0	0	0	0	0	0	0	0	0	0	0	0	0	0	0	0	0	0	0	#NUM!	#NUM!	#NUM!
Q09163	41.32	Dlk1	N	0	140660	192470	224250	194200	178380	130440	0	0	396630	222300	278820	261030	398610	202060	173700	265990	0	505560	84746	0	146810	193570	110490	155390	103660	175750	131460	128710	113510	105930	123210	0	0	185750	0	167680	155160	200340	137510	130250	91129	110610	#NUM!	5.14817	5.28436
Q14BU0	16.579	Ucma	N	1769700	778090	0	1269700	0	1049400	0	0	0	0	0	0	0	0	0	0	0	987240	0	1152100	1299400	1395700	2216000	2121000	2164900	2157400	746470	1838000	335990	1675100	2138900	2536900	3347000	2327100	0	1989400	3600100	2989200	843710	1663600	2943900	2360500	118770	6.2479	5.89103	#NUM!
Q18PI6	37.378	Cd84	N	0	99408	205010	174450	132220	129280	64603	137680	51775	237440	106350	181930	167860	0	229320	187600	154600	147300	250410	0	44948	33097	56640	35060	0	28130	77365	33865	0	40260	84617	32797	89468	0	116520	40141	114110	54935	107500	31606	75189	50691	99392	#NUM!	4.99742	5.31178
Q3TA59	35.538	Jmjd8	N	56084	63329	125210	99843	30464	0	42080	68419	58105	42220	49515	78829	92172	0	0	75296	52082	109720	0	328510	578110	342290	376130	242020	278080	463980	549630	243740	500270	242770	0	304470	282890	210600	63989	0	0	443650	788700	309470	442200	0	0	4.74884	4.8016	5.09764
Q3THS6	43.688	Mat2a	N	0	0	88656	0	0	0	0	0	0	0	0	0	0	0	90593	0	0	0	0	0	0	0	0	0	0	0	0	9863.5	63790	0	0	14821	0	0	43980	0	0	0	0	0	0	0	0	#NUM!	#NUM!	4.94771
Q3TMH2	47.661	Scrn3	N	14060	0	422600	0	0	0	0	21930	0	0	0	0	18109	0	47515	0	18949	0	0	70409	97959	0	0	0	0	0	0	0	0	0	0	25995	0	36328	65678	0	0	0	0	36270	0	0	0	4.14799	#NUM!	5.62593
Q3TRJ4	51.117	Krt26	N	0	0	0	0	0	0	187190	0	16885	0	0	0	0	668680	0	0	0	0	270430	0	0	0	0	0	0	0	0	0	0	0	0	0	0	0	217070	0	0	0	0	0	0	0	0	#NUM!	#NUM!	#NUM!
Q3TW96	56.613	Uap1l1	N	0	0	0	0	0	0	0	0	0	0	0	0	0	0	41956	0	0	0	0	0	0	0	0	0	0	0	0	45433	69935	0	0	0	0	0	120990	10938	0	0	0	12737	0	0	0	#NUM!	#NUM!	#NUM!
Q3U0B3	28.274	Dhrs11	N	0	0	160490	0	0	0	0	0	0	0	0	0	0	0	0	0	0	0	0	46630	245080	0	0	0	0	0	0	0	0	0	0	0	0	29242	238770	0	0	0	0	0	0	0	0	#NUM!	#NUM!	5.20545
Q3UGR5	28.73	Hdhd2	N	0	0	0	0	254940	384790	276690	442280	0	340990	122810	260010	284970	394820	972750	230720	265340	229150	487930	0	0	0	0	0	0	0	0	0	0	0	0	0	0	0	0	0	0	0	0	0	0	0	0	#NUM!	#NUM!	#NUM!
Q3UH99	58.425	Shisa6	N	574140	0	0	377480	353190	698620	302400	404130	274940	708130	436140	0	411240	0	651420	368640	312500	475220	480160	0	0	0	337410	0	0	0	0	0	0	0	0	0	0	0	640580	0	0	0	0	306870	0	0	0	5.75902	#NUM!	#NUM!
Q3ULJ0	38.225	Gpd1l	N	0	0	44535	0	0	0	0	43545	0	0	0	0	0	0	43795	0	0	0	0	0	0	0	0	0	0	0	0	16069	0	0	0	0	0	0	49446	0	0	0	0	0	0	0	0	#NUM!	#NUM!	4.6487
Q3UTJ2	132.35	Sorbs2	N	0	0	0	190400	164650	0	0	0	0	0	0	0	0	0	209780	123610	113630	136480	0	0	0	0	0	0	0	0	0	0	0	0	0	0	0	0	0	0	0	0	0	0	0	0	0	#NUM!	#NUM!	#NUM!
Q4KML4	9.0303	Abracl	N	552840	278680	753020	0	263270	433000	179960	556600	173680	325230	197710	236490	243920	0	1166100	372270	339830	384540	332670	0	197930	0	91268	0	0	0	0	0	463340	0	0	0	352910	0	327740	0	256080	0	197260	0	322720	0	69091	5.7426	5.44511	5.87681
Q5EBG6	17.521	Hspb6	N	0	0	1092900	0	0	0	0	0	0	0	0	0	0	0	0	0	0	0	0	0	0	0	0	0	0	0	0	0	0	0	0	0	0	0	0	0	0	0	0	0	0	0	0	#NUM!	#NUM!	6.03858
Q5FWH7	76.215	Slc39a12	N	28775	25171	49300	45323	0	28968	23093	37316	25744	0	13664	27027	0	0	0	0	0	28190	39776	0	0	0	0	0	0	0	0	0	0	0	0	0	0	0	0	0	0	0	0	0	0	0	0	4.45902	4.4009	4.69285
Q5SX39;Q5SX40	222.86	Myh4;Myh1	N	0	0	70012	0	0	0	0	0	0	0	0	0	0	0	0	0	0	0	0	0	0	0	0	0	0	0	0	0	0	0	0	0	0	0	0	0	0	0	0	0	0	0	0	#NUM!	#NUM!	4.84517
Q5SXG7	21.957	Vmo1	N	52517	470560	0	753200	1432800	596250	325150	247340	134580	2667400	309910	157370	0	6083100	385100	130280	152060	162600	0	0	0	0	0	0	0	0	0	0	0	0	0	0	132750	0	0	69342	165530	49743	124430	0	0	0	0	4.7203	5.67262	#NUM!
Q5U5Q9	81.477	Uimc1	N	0	0	0	0	0	0	0	0	747630	0	0	0	0	0	0	0	0	0	1267200	0	0	70935	463500	0	477780	236090	561840	230580	33115000	296680	580290	0	588630	0	109180	0	801100	0	816230	412530	803200	0	751010	#NUM!	#NUM!	#NUM!
Q5XKE0	127.35	Mybpc2	N	0	0	28046	0	0	0	0	0	0	0	0	0	0	0	0	0	0	0	0	0	0	0	0	0	0	0	0	0	0	0	0	0	0	0	0	0	0	0	0	0	0	0	0	#NUM!	#NUM!	4.44787
Q60676	56.876	Ppp5c	N	0	79979	122980	112350	85882	56630	53132	64086	0	87416	53145	79744	49262	0	109220	0	44372	0	137920	28350	38760	24777	42199	27110	46746	28465	31630	31295	66512	16229	58919	23619	56936	15939	84307	23859	64609	31159	84526	36272	65191	19727	0	#NUM!	4.90298	5.08983
Q60805	110.16	Mertk	N	0	35458	90890	0	62867	44634	0	57926	5785.1	0	0	0	0	0	89241	0	0	46813	169420	0	0	0	60114	5775.4	42374	6589.9	24334	0	0	7227.2	11524	6729.2	23945	0	0	7363.7	66987	10686	104880	8488.7	33514	7953.6	0	#NUM!	4.54971	4.95852
Q61043	234.72	Nin	N	0	0	99598	95488	0	3263	0	0	0	86074	58365	0	58486	76381	102870	0	54483	0	6539.2	0	0	0	23038	0	0	0	53292	0	51395	0	0	0	21878	0	0	0	23808	0	0	0	0	0	7360.2	#NUM!	#NUM!	4.99825
Q61084;Q61083	70.775	Map3k3;Map3k2	Y	1444400	183740	2791900	2140100	2850200	228370	1938100	2679400	0	3873200	324330	3696400	4535500	411080	4191000	1856700	2639800	4598100	5293800	718530	2291500	24873	6599300	4237100	5931000	2839400	5912800	3480000	4880300	3228200	6124800	3324300	6724100	23770	0	6579700	7348300	2588300	6003700	3746100	6163400	3171600	4331900	6.15969	5.2642	6.4459
Q61205	25.853	Pafah1b3	N	0	47124	57241	32754	0	84680	0	113950	0	0	18551	0	0	0	143540	56699	39638	35513	51801	0	0	0	0	0	0	0	0	0	0	0	0	0	0	0	0	0	0	0	0	0	0	0	0	#NUM!	4.67324	4.75771
Q61206	25.581	Pafah1b2	N	216450	537870	916150	336280	145590	654780	0	775160	157690	216070	119730	0	43762	268880	1167100	162710	101860	322740	468070	0	0	0	0	0	0	16028	0	0	0	0	0	0	0	0	131700	32481	0	0	0	0	0	0	0	5.33536	5.73068	5.96197
Q61316	94.132	Hspa4	N	36388	87603	465310	50387	8148.1	173800	0	129110	16137	33301	10193	0	0	18492	179990	46638	23384	0	75913	0	0	55797	0	0	0	0	7571.6	8195.8	63091	2798.2	18799	70568	23328	0	59755	3690.9	15955	3742.4	0	2473.5	12378	4731.3	0	4.56096	4.94252	5.66774
Q61425	34.463	Hadh	N	59427	0	458150	0	0	0	0	0	0	0	0	0	0	0	95173	0	0	0	0	0	0	0	0	0	0	0	0	0	0	0	0	0	0	0	0	0	0	0	0	0	0	0	0	4.77398	#NUM!	5.66101
Q61696;P17879	70.078	Hspa1a;Hspa1b	N	73152	0	228790	69258	75101	55321	43480	24019	34804	155370	46133	86382	74209	0	191470	53184	60187	68042	138520	58891	307890	28519	288590	55069	235660	34202	136860	42867	260110	45868	350680	104210	243470	71243	324640	109630	247350	34444	239520	52308	278000	42060	0	4.86423	#NUM!	5.35944
Q61885	28.271	Mog	N	103830	335900	247590	338630	270980	73950	257990	253280	0	0	164290	0	303650	0	0	410120	359030	240030	179630	0	0	85964	0	151820	274070	228300	466480	160010	342840	77584	386230	223700	0	205430	0	179440	354410	331200	512080	242030	566380	134670	408490	5.01632	5.52621	5.39373
Q61955	28.523	Klk8	N	0	0	0	0	1563800	0	1196600	1691700	1155700	0	0	1359300	1056400	0	0	977740	1955800	969450	3042100	0	28692	30073	211340	68336	232120	67134	252190	71536	212270	70108	244040	136240	230470	0	77327	0	267910	0	282410	0	258990	0	105040	#NUM!	#NUM!	#NUM!
Q61990	38.221	Pcbp2	N	0	18089	42687	0	0	36789	0	0	0	0	0	0	0	0	84206	0	0	0	0	5753.4	0	0	0	0	0	0	0	0	0	0	0	0	27917	0	36365	0	18520	0	0	0	0	0	0	#NUM!	4.25741	4.6303
Q62048	15.054	Pea15	N	0	519470	771510	118280	0	751750	19049	1151500	51396	526530	526200	0	352870	484060	1684900	0	69183	455780	773550	526140	596130	129650	0	0	0	0	0	0	947180	0	0	269520	609750	496800	1071700	0	0	0	0	0	62861	0	0	#NUM!	5.71556	5.88734
Q62092	20.929	Nsg1	N	4340900	2657600	686020	5952400	3485900	0	0	0	0	0	0	0	0	2745400	5058800	4394900	0	0	0	5926500	4838500	5059700	5007500	7486600	7416400	6425400	5149600	5643400	8126900	6334400	6221700	5873300	7024000	8291000	5778500	5542500	8381600	8026700	9194400	147000	7909100	7379300	7763700	6.63758	6.42449	5.83634
Q62136	133.49	Ptpn21	N	0	0	0	0	0	0	0	0	0	0	0	0	0	0	177580	0	0	0	0	822430	1521200	807530	7307500	2202100	7358400	1733700	4251200	1944400	0	3397300	6624100	3566000	5025000	1455900	2123100	6777300	7359200	5594800	9086100	4247300	0	2784500	3325400	#NUM!	#NUM!	#NUM!
Q62159;Q9QUI0	22.006	Rhoc;Rhoa	N	621270	626780	1484400	87170	77038	852080	64720	951710	0	0	46849	0	0	234210	2089200	316390	102920	0	135010	0	0	0	0	0	0	0	0	100250	414330	0	0	106240	451130	52020	393450	410710	392690	0	187670	128070	123230	121550	0	5.79328	5.79712	6.17155
Q62178	83.42	Sema4a	N	30204	26667	0	0	0	24454	16339	44830	0	0	9536.9	34409	0	52303	51579	48786	0	46550	29436	0	0	0	0	0	0	0	0	0	19649	0	0	0	0	0	0	5549.4	0	4788.5	9468.2	0	0	0	0	4.48006	4.42597	#NUM!
Q62261	274.22	Sptbn1	N	0	33670	0	0	0	5461.6	2668	16086	0	0	0	2465.8	0	0	74304	0	3511.7	0	0	8190.9	12576	0	0	0	4937.8	0	0	14960	49652	0	0	15314	12596	12326	0	0	0	0	0	0	14203	16089	0	#NUM!	4.52724	#NUM!
Q62348	26.201	Tsn	N	0	0	36093	0	0	0	0	0	0	0	0	0	0	0	242620	0	0	0	0	115870	90476	0	0	0	0	0	0	56142	0	0	0	0	0	81287	131580	0	0	0	0	0	0	0	69548	#NUM!	#NUM!	4.55742
Q62446	25.147	Fkbp3	N	0	0	744580	0	0	0	0	0	0	0	0	0	0	0	79150	0	0	0	0	0	0	0	0	0	0	0	0	0	0	0	0	0	0	0	0	0	0	0	0	0	0	0	0	#NUM!	#NUM!	5.87191
Q62465	43.096	Vat1	N	17064	52573	82393	35360	0	39132	0	0	0	28723	0	0	0	59655	145090	0	0	0	0	0	0	0	0	0	0	0	0	0	0	0	0	0	0	0	0	0	0	0	0	0	0	0	0	4.23208	4.72076	4.91589
Q64105	27.883	Spr	N	172200	192310	688890	46632	19445	359470	0	521340	19651	66012	147910	0	42573	277660	1943200	91906	181440	48516	293800	148980	407550	0	90836	0	0	59117	45434	296730	630610	0	0	131110	477630	213650	577760	56946	274460	75483	200910	18784	205970	292600	141440	5.23603	5.284	5.83815
Q64314	40.982	Cd34	N	0	0	0	155220	91416	0	59207	63867	53700	102950	64922	117630	100180	139460	70785	73124	86856	120580	127860	0	0	0	0	0	0	0	0	0	0	0	0	0	0	45568	0	0	0	0	0	0	0	0	0	#NUM!	#NUM!	#NUM!
Q64339	17.897	Isg15	N	84626	0	787680	0	0	0	0	0	0	0	0	0	0	0	415420	0	0	0	0	0	0	0	0	0	0	0	0	0	0	0	0	0	0	0	0	0	0	0	0	0	0	0	0	4.9275	#NUM!	5.89635
Q64356	11.482	Svs6	N	0	0	0	0	0	0	0	0	0	0	0	0	0	0	29980000	0	0	27182000	0	0	0	0	0	0	0	0	0	0	0	0	0	0	0	400130	0	0	0	0	0	0	0	0	0	#NUM!	#NUM!	#NUM!
Q64433	10.963	Hspe1	N	321280	182450	730620	290820	0	0	173700	226120	126520	0	133510	0	0	0	0	177830	111700	173240	0	0	36761	0	65134	0	82131	58522	0	52993	96253	0	0	69136	152600	24586	0	0	102570	0	147140	73138	149810	0	94659	5.50688	5.26114	5.86369
Q64471	27.374	Gstt1	N	60864	244010	708300	0	0	497750	0	638590	112860	0	76017	0	0	258140	965000	8269	79227	242310	190400	0	0	0	0	0	0	0	0	0	173970	0	0	0	0	0	0	0	0	0	0	0	46206	0	0	4.78436	5.38741	5.85022
Q64669	30.959	Nqo1	N	0	0	246400	0	0	0	0	318170	0	0	0	31544	0	0	675860	0	0	0	0	0	0	0	0	0	0	0	0	0	0	0	0	0	0	0	0	0	0	0	0	0	0	0	0	#NUM!	#NUM!	5.39164
Q64729	56.178	Tgfbr1	N	0	62670	75866	77803	0	64443	90508	142320	101770	101230	68800	100920	57094	93721	59579	0	115210	65079	87274	0	0	0	0	0	0	0	37661	0	0	0	0	0	0	0	0	0	0	0	0	0	0	0	0	#NUM!	4.79706	4.88005
Q64737	107.5	Gart	N	0	0	52485	0	0	0	627040	0	0	0	548320	0	480680	2466500	38179	633670	686370	0	0	0	1433700	0	614030	0	0	341570	0	0	728140	0	735420	0	0	0	0	701870	927340	871500	1064000	0	0	0	862600	#NUM!	#NUM!	4.72004
Q64739	171.53	Col11a2	N	0	0	12501	25970	0	9089.9	14030	22007	0	26253	14671	21986	0	20411	30692	11945	0	0	0	0	0	0	23678	4349.3	14502	4130.6	16522	4558.9	16389	5771	19544	0	0	0	0	6393.1	14964	5138.7	19450	6490.3	15109	5926.9	0	#NUM!	#NUM!	4.09694
Q68FD5	191.55	Cltc	N	44858	216790	201690	53863	3272.8	127790	0	132340	5335.7	12665	27688	16698	5600.9	0	373510	22051	19960	26561	54204	67593	67985	10831	0	0	6101.4	14756	0	191710	245430	0	0	37000	88283	56390	308770	11166	23415	5224	6499	39718	74473	65349	63451	4.65184	5.33604	5.30468
Q68FL4;Q80SW1	66.899	Ahcyl2;Ahcyl1	N	0	0	0	0	0	0	0	0	0	0	0	0	0	0	123390	0	0	0	0	0	0	9931.7	0	0	0	0	0	0	0	0	0	0	0	0	12355	0	0	0	0	0	0	0	0	#NUM!	#NUM!	#NUM!
Q69ZN6	140.98	Gnptab	N	21393	0	38360	42350	0	35731	0	36576	26646	53840	0	0	0	0	35294	28608	0	20891	0	0	0	0	49606	0	0	0	19070	0	0	0	0	12750	0	0	45936	0	0	0	0	0	0	0	0	4.33027	#NUM!	4.58388
Q6IRU2	28.467	Tpm4	N	172280	156900	372120	0	0	187160	0	0	0	164360	44515	0	155530	82471	414790	51827	126550	54268	199690	94676	113550	0	0	0	0	0	15018	36150	219410	0	20734	109170	282730	47702	472650	45791	117170	0	38087	20517	98114	24091	0	5.23623	5.19562	5.57068
Q6P1J0	51.105	Maneal	N	0	0	119570	0	239270	104460	211710	82307	0	151100	156210	0	88186	144280	130340	253780	107860	258520	115390	0	0	0	0	0	0	0	0	0	0	0	0	0	0	0	0	0	0	0	33857	0	0	0	0	#NUM!	#NUM!	5.07762
Q6P8J7	47.473	Ckmt2	N	146540	62994	5624600	66908	52421	66245	0	75135	27761	0	12255	0	0	0	55183	22985	0	22072	46762	0	0	0	32199	0	36701	0	0	0	22890	45584	72475	0	111190	0	60248	0	24980	0	43372	0	39146	0	34145	5.16596	4.7993	6.75009
Q6PB66	156.61	Lrpprc	N	463060	344900	666770	0	420970	395540	0	0	0	631160	431330	500450	466180	1007800	0	0	423380	529650	644870	212170	63932	44429	0	253760	0	224200	0	207400	0	468700	0	262690	0	71510	0	251360	0	240540	0	322330	0	398840	0	5.66564	5.53769	5.82398
Q6PGK7	42.054	Chst10	N	0	0	0	92835	0	0	0	74206	30101	0	0	0	0	0	0	0	0	48437	47413	0	0	0	0	0	0	0	0	0	0	0	47005	5812.7	0	0	0	0	55444	17940	62761	0	46990	12055	0	#NUM!	#NUM!	#NUM!
Q6S5C2	34.168	Gnptg	N	130440	202350	621170	764800	371940	340360	0	364290	358090	0	81976	207220	146720	0	482220	193530	196360	143190	0	332340	387400	41721	344130	490590	64323	70143	145180	345510	0	414380	0	170030	836530	305960	67361	588880	671170	622670	130520	538860	659540	672040	569300	5.11541	5.3061	5.79321
Q6WVG3	35.892	Kctd12	N	0	0	0	0	0	0	0	32831	0	0	27889	0	34410	0	669410	0	48330	0	40758	0	0	0	0	0	0	0	0	4934	0	0	0	6568.9	0	0	0	0	0	0	0	0	0	0	0	#NUM!	#NUM!	#NUM!
Q6ZWQ0	782.72	Syne2	N	2003.2	0	3867.8	2782.6	0	5761.7	0	8356.4	1140.6	2495.5	1398.2	861.7	0	0	0	0	0	0	0	16959	19842	18632	15716	13878	23613	0	15354	17869	23523	0	18931	0	40842	18814	29155	13136	15123	547.28	18569	815.46	3137.1	1032.1	20822	3.30172	#NUM!	3.58746
Q6ZWY8	5.0256	Tmsb10	N	727520	0	458670	256050	0	0	0	225610	0	1992700	1230700	0	1586300	5597600	1750900	1013600	0	0	1633700	655420	990950	285770	516460	466980	1166000	783230	1361300	0	2649800	457710	1570700	921430	4688900	173060	4942500	481820	939480	764710	1378300	0	2879900	0	423480	5.86184	#NUM!	5.6615
Q71KU9	36.439	Fgl1	N	50311	602370	0	166480	0	0	195230	0	231710	0	0	0	0	0	0	0	36508	15998	0	0	0	0	0	0	0	0	0	0	0	0	0	0	0	0	0	0	0	0	0	0	0	0	0	4.70166	5.77986	#NUM!
Q7TMM9	49.906	Tubb2a	N	0	0	0	0	0	0	0	106720	0	0	0	0	0	0	125770	0	0	0	0	0	0	0	0	0	0	0	0	0	0	0	0	0	0	0	0	0	0	0	0	0	0	0	0	#NUM!	#NUM!	#NUM!
Q7TNG5	70.733	Eml2	N	84111	199470	460210	77930	0	252980	0	716090	22584	132540	78124	0	72778	0	803080	304950	114680	179510	78089	58550	157090	0	71724	0	28461	35157	64345	183810	691350	16856	0	38101	109190	19849	184070	14142	143860	88718	44922	17357	109400	85819	18178	4.92485	5.29988	5.66296
Q7TPG7	14.647	Fam19a2	N	0	410550	0	741210	715930	406390	424800	561680	318130	1095600	0	649300	639840	833970	573990	353560	480510	501720	610850	0	0	0	382810	179390	379610	126310	331870	118810	379880	172460	381810	149250	225130	0	47938	178830	447180	170090	540820	195260	342170	200590	372240	#NUM!	5.61337	#NUM!
Q80TG9	84.962	Lrfn2	N	0	53592	42093	67432	64223	40187	34553	59962	0	92114	0	60535	24585	54337	42547	40213	29289	8420.2	67232	0	0	0	0	8694.1	0	0	0	0	0	0	9139.7	0	0	0	0	5847.6	21749	8047.2	28786	5534.5	0	0	0	#NUM!	4.7291	4.62421
Q80US4	67.844	Actr5	N	0	0	0	0	1587000	0	0	0	0	0	0	676510	0	0	0	789470	0	0	0	0	0	0	0	0	0	0	0	0	799350	0	0	75315	0	0	0	0	0	0	0	0	0	0	0	#NUM!	#NUM!	#NUM!
Q80V26	38.616	Impad1	Y	0	1306700	1545000	1340300	1569100	1092500	847200	1180000	898070	1462400	643330	867920	1081500	2561600	1748000	817400	1020500	830460	1445700	213290	505100	161880	874310	285240	85555	260890	278930	180350	172450	285330	94721	493540	496460	261690	914470	501690	1014000	562590	395110	482550	410520	320400	0	#NUM!	6.11618	6.18893
Q80YX1	231.8	Tnc	N	9709.4	33822	100990	56041	29370	16054	42736	54842	0	98181	32759	16635	36757	43603	59008	17386	16144	18259	30370	28677	25861	15716	38401	24745	48515	22528	50376	12569	48182	26292	48664	32951	68824	0	71951	28308	62923	32328	79422	25639	81204	31257	87842	3.98719	4.5292	5.00428
Q80ZF8	171.31	Bai3	N	0	57391	67459	48695	46799	42329	38829	41143	39635	53647	30534	45271	39821	32224	91623	57713	39353	46876	67050	0	29499	1883.5	21481	13771	37239	12547	13995	4765.2	33490	4395.6	34178	5319.5	52240	3027.9	36638	23794	64458	12225	31546	8032.9	66813	5568	37152	#NUM!	4.75884	4.82904
Q80ZU7	49.884	Bpifb3	N	0	0	0	0	0	0	0	0	0	0	0	0	0	186610	0	0	0	0	0	0	0	0	0	0	0	0	0	0	0	0	0	0	0	0	0	0	0	0	0	0	0	0	0	#NUM!	#NUM!	#NUM!
Q811D2	180.64	Ankrd26	N	6784.3	0	0	0	0	0	0	0	0	0	0	0	0	0	0	0	0	0	0	169500	153690	0	0	0	0	0	0	0	0	9871.5	0	83034	125640	88884	103600	0	0	0	0	0	0	0	0	3.83151	#NUM!	#NUM!
Q811T9	92.524	Disc1	N	0	67467	159290	0	109140	0	85601	103520	53333	218070	85022	54755	0	324610	209130	71629	63633	93681	0	0	0	0	0	0	0	0	0	0	0	0	0	0	0	0	0	0	0	0	0	0	0	0	0	#NUM!	4.82909	5.20219
Q8BFR5	49.508	Tufm	N	0	0	0	0	0	0	0	0	0	0	0	0	0	0	0	0	0	0	0	15910	331150	0	567820	0	0	0	0	0	0	424190	0	0	321890	416190	495280	0	399730	0	407480	0	0	0	0	#NUM!	#NUM!	#NUM!
Q8BGB7	28.6	Enoph1	N	70806	67018	148930	0	46031	104480	0	91408	29924	0	0	0	70016	113880	117190	63241	69471	55763	91723	0	113850	0	111680	0	57886	0	75827	59005	221000	0	73610	0	101080	9308.7	210180	0	172560	0	108940	70707	137040	71807	49321	4.85007	4.82619	5.17298
Q8BGN3	50.618	Enpp6	N	0	98636	123940	92375	101430	81966	91846	92131	82643	95610	53786	97025	17825	38479	43033	32933	79431	20528	61965	0	0	0	0	0	0	0	0	0	0	0	0	0	0	0	0	0	0	0	0	0	0	0	0	#NUM!	4.99404	5.09321
Q8BGQ6	53.693	Efcab14	N	93866	75180	0	198190	0	138480	62224	0	77779	69382	0	0	0	78383	0	77090	0	98623	0	85587	102580	111490	106220	127110	106160	0	0	0	0	0	66507	148550	206700	110600	0	0	0	0	0	224190	166160	0	188220	4.97251	4.8761	#NUM!
Q8BGU2	24.05	Cbln2	N	43029	80323	161320	0	80220	65839	53604	63926	0	156930	41062	80624	80494	0	0	68317	96834	52431	108530	0	0	0	0	0	0	0	0	0	0	0	0	0	0	0	0	0	0	0	0	0	0	0	0	4.63376	4.90484	5.20769
Q8BGX0	63.931	Trim23	N	0	0	0	0	0	0	0	0	0	0	0	0	0	0	0	158240	304960	445050	0	608320	526840	506200	609180	909370	992790	787910	690050	680370	857940	820750	1386400	670880	834270	514360	1044000	1100400	1160300	1118300	1780800	932160	1572900	1140800	1660800	#NUM!	#NUM!	#NUM!
Q8BH64	61.174	Ehd2	N	0	0	91860	0	0	0	0	0	0	0	0	0	0	0	168470	0	0	0	0	0	0	0	0	0	0	0	0	0	0	0	73784	0	0	0	0	0	22178	0	0	0	0	27706	44962	#NUM!	#NUM!	4.96313
Q8BHK2	24.789	Scn3b	N	127650	104020	0	422900	396740	67633	0	0	0	0	187610	164530	0	0	0	59900	0	0	595290	0	0	0	0	0	0	0	0	0	0	0	0	0	0	0	0	0	0	0	0	0	0	0	0	5.10602	5.01712	#NUM!
Q8BHP7	76.547	Olfml2a	N	0	64949	0	65351	90806	73013	48374	69034	36833	105210	60036	0	40597	118440	81239	57089	0	55419	0	0	0	0	0	0	0	0	52934	0	0	0	0	0	0	0	0	0	0	30362	0	0	0	49478	0	#NUM!	4.81257	#NUM!
Q8BIS8	15.59	Ccdc126	N	0	0	191440	146660	0	160100	0	0	0	0	0	0	0	289750	113760	0	0	0	188610	0	0	0	0	0	0	0	0	0	0	0	0	0	0	0	0	0	0	0	0	0	0	0	0	#NUM!	#NUM!	5.28203
Q8BJ66	34.271	Kazald1	N	213710	298990	250540	310870	358270	0	314610	468890	74232	243450	251850	189870	148900	326290	309980	175550	180020	419680	437980	0	0	0	0	0	0	0	0	0	0	0	0	238070	0	0	0	0	0	371420	0	0	0	0	0	5.32982	5.47566	5.39888
Q8BK48	62.317	Ces2e	N	0	163890	91989	51671	87726	109140	107330	56974	77927	434280	62244	372100	218390	974610	1254600	257180	129880	243360	320080	104600	214190	11714	198570	40139	192470	10841	25836	19475	106120	22308	252620	143380	551330	0	311590	85541	245560	9933	0	28754	291390	47103	113630	#NUM!	5.21455	4.96374
Q8BKC5	123.59	Ipo5	N	0	0	61460	0	0	14190	0	0	0	0	0	0	0	0	25314	0	0	0	0	0	0	0	0	0	0	0	0	0	0	0	0	0	0	0	0	0	0	0	0	0	0	0	0	#NUM!	#NUM!	4.78859
Q8BL80	77.785	Arhgap22	N	0	0	0	0	0	0	0	0	0	0	0	0	0	0	0	0	0	0	0	0	0	0	0	226470	422130	312510	421490	242140	0	160430	0	0	0	0	0	287500	407660	234000	0	297360	0	0	0	#NUM!	#NUM!	#NUM!
Q8BQ86	48.282	Chst8	N	280820	93794	8062.7	142710	178250	0	116170	382320	158210	253110	76396	115540	120110	449240	204440	67777	79323	92816	149870	113700	163120	110510	188380	120150	209980	82698	58044	141940	200440	73520	228310	123710	229820	14600	275820	175120	238580	151560	324370	140540	266020	67456	259000	5.44843	4.97218	3.90648
Q8BSL7;P84078;P61205;P84084;P61750	20.746	Arf2;Arf1;Arf3;Arf5;Arf4	N	0	386830	1014300	263830	109330	447480	0	475640	0	0	93520	106180	148940	0	1333600	140730	167650	125120	268680	44989	147820	0	0	14604	0	0	0	53441	127930	15489	73584	32268	204680	27868	336930	53414	169770	41428	128270	55592	133420	56864	0	#NUM!	5.58752	6.00617
Q8BT18	83.773		N	0	58052	70059	341800	281000	0	19728	0	77206	174160	63787	117520	51691	0	162660	0	0	0	86920	1291300	1077600	1127500	1382300	1386800	1515500	1540200	1166200	424560	1706400	485020	1610500	493890	1237500	1212100	1935600	212070	1855200	2168800	2612600	1917800	181760	2217100	2320300	#NUM!	4.76382	4.84546
Q8BTM8	281.22	Flna	N	0	0	0	0	0	0	0	0	0	0	0	0	0	0	12232	0	0	0	0	3017.9	0	0	0	0	0	0	0	0	0	0	0	0	0	1200.9	15799	0	4395.4	0	0	0	0	0	0	#NUM!	#NUM!	#NUM!
Q8BTY2	116.51	Slc4a7	N	0	109100	112590	0	66078	54928	43333	0	0	82088	133930	79876	0	0	112540	148830	39330	0	0	12926000	142200	498220	4530800	0	2687500	2288500	269280	5329900	0	0	5565200	5345000	1948200	8423900	3116900	2559200	1148500	0	0	0	3414500	494370	2030800	#NUM!	5.03782	5.0515
Q8BWT1	41.829	Acaa2	N	0	0	384510	0	0	0	0	0	0	0	0	0	0	0	0	0	0	0	0	0	0	0	0	0	0	0	0	0	0	0	0	0	0	0	0	0	0	0	0	0	0	0	0	#NUM!	#NUM!	5.58491
Q8BXA1	76.784	Golim4	N	0	0	88371	157810	75000	0	54535	88091	63463	0	44037	94358	82402	97045	103110	80097	47458	111550	0	0	0	0	0	0	0	0	0	0	0	0	0	0	0	0	0	0	0	0	0	0	0	0	0	#NUM!	#NUM!	4.94631
Q8C145	86.379	Slc39a6	N	417870	67089	379480	71705	121180	0	0	43917	29834	83994	58396	0	60917	620960	0	36492	45669	54863	47207	47778	0	0	138540	77306	0	33722	99675	0	0	0	0	69435	174110	0	0	68663	187420	0	0	0	0	0	0	5.62104	4.82665	5.57919
Q8C8N3	35.383	Vwc2	N	164010	0	256820	358610	453450	0	215450	0	206970	0	0	0	319500	406430	0	0	0	239440	0	0	0	0	0	0	0	346250	276640	0	282990	0	0	0	0	0	0	0	0	0	0	0	151520	0	0	5.21487	#NUM!	5.40963
Q8C985	62.376	Nrxn3	N	0	64608	250620	281620	278460	260400	193250	253010	127120	103280	54556	59548	132110	0	177660	60831	154910	134860	171720	0	0	0	73883	0	0	43789	0	0	0	0	0	0	0	0	0	0	0	0	0	52077	0	0	0	#NUM!	4.81029	5.39902
Q8CEK3	10.542	Spinkl	N	0	564700	591090	943000	675720	821920	420630	729420	343680	1323400	394840	793070	905390	5432700	2685500	607050	1023200	2535500	1116900	0	0	0	0	0	0	0	0	0	0	0	0	0	0	0	0	0	0	0	0	0	0	0	0	#NUM!	5.75182	5.77165
Q8CFG0	100.5	Sulf2	N	33140	137160	181070	156500	42648	28206	0	84835	0	38058	0	63869	0	0	26855	0	23723	0	0	28254	0	0	34169	48567	68475	32000	0	5822.5	0	0	0	35139	62354	0	50210	47875	103510	0	88493	0	95576	0	63438	4.52035	5.13723	5.25785
Q8CGR7	35.755	Upp2	N	0	0	0	0	0	0	0	0	0	0	0	0	0	0	0	0	0	0	0	0	0	0	0	128120	258950	0	93490	0	135630	0	0	0	0	0	0	86467	165640	389380	0	0	90249	0	0	#NUM!	#NUM!	#NUM!
Q8CHP8	34.54	Pgp	N	414010	174110	1105100	98517	306610	173960	0	258910	0	0	36684	38340	37900	0	153310	40560	76372	59182	81721	211140	340420	24446	94997	54440	133790	70713	92381	161920	399000	58473	196250	113270	292560	96128	197920	89217	185060	92063	130940	73396	237760	76971	177390	5.61701	5.24082	6.0434
Q8CJH3	231.37	Plxnb1	N	0	7156.1	12458	20674	14610	7883.3	2834	16324	8309.4	18874	7126.7	5505.7	8499.8	11319	14312	7654.9	9031.9	9082.1	24073	0	0	0	10595	0	15587	0	11197	0	12591	0	11729	0	16034	0	0	0	18759	0	18587	0	20150	0	3708.4	#NUM!	3.85468	4.09545
Q8K0T7	249.84	Unc13c	N	23122	30154	176570	69803	163550	159150	91546	32453	0	328250	36494	0	37686	665000	330080	17628	0	0	39481	203550	14894	0	112210	75993	115780	67237	156470	96197	165730	91515	169050	243910	318420	24834	102350	84926	178810	99650	215500	105730	188940	98400	233090	4.36403	4.47934	5.24692
Q8K1I3	23.136	Spp2	N	0	61449	0	0	0	0	0	0	0	0	0	0	0	0	0	0	0	0	0	201200	264460	26157	106260	0	117420	0	89039	35654	151380	63420	169810	236110	559440	128300	683000	46970	100400	36360	65776	90897	162490	69777	121840	#NUM!	4.78851	#NUM!
Q8K1S3	103.74	Unc5b	N	12497	34736	0	0	44162	0	0	0	0	0	0	70660	0	49705	90118	0	0	0	26839	0	0	0	0	0	0	0	0	0	0	0	0	0	0	0	0	0	0	0	0	0	0	0	0	4.09681	4.54078	#NUM!
Q8K201	28.05	Kct2	N	120170	139530	0	202580	0	0	185570	267840	160430	0	135970	175850	265920	297160	270400	153740	0	326860	360410	0	0	0	0	0	0	0	0	0	0	0	0	0	0	0	0	0	0	0	0	0	0	0	0	5.0798	5.14467	#NUM!
Q8K262	11.275	Plac9	N	0	1046500	1385100	1043900	874870	811110	771920	1043200	467280	0	0	0	0	0	0	0	230460	0	318630	0	0	0	0	0	0	110920	546250	125990	0	0	0	269360	631220	0	0	178540	387360	219980	705450	281850	0	149290	0	#NUM!	6.01974	6.14148
Q8K354	30.953	Cbr3	N	0	0	0	0	0	0	0	0	0	0	0	0	0	0	297230	22724	26717	0	73119	0	0	0	0	0	0	0	0	0	0	0	0	10345	29067	0	0	0	0	0	0	0	0	0	0	#NUM!	#NUM!	#NUM!
Q8K406	61.817	Lgi3	N	38800	43032	78958	50402	59258	44154	42538	51972	0	62121	19180	51860	30042	0	0	34358	29666	31203	0	25187	7846.8	0	0	0	0	0	31630	0	0	0	0	22597	0	0	0	0	0	0	0	0	0	0	0	4.58883	4.63379	4.8974
Q8QZR5	55.142	Gpt	N	0	0	321400	0	0	0	0	0	0	0	0	0	0	0	0	0	0	0	0	0	0	0	0	0	0	0	0	0	0	0	0	0	0	0	0	0	0	0	0	0	0	0	0	#NUM!	#NUM!	5.50705
Q8R0Y6	98.708	Aldh1l1	N	0	24878	52373	21628	6839.6	76037	3875	121350	14429	0	0	0	0	0	157230	14177	31323	6466.3	16971	40305	69692	9437.6	14582	0	10404	0	15581	55274	185090	0	30235	14707	18127	48597	126450	0	13727	0	41049	8314.4	26337	28650	66108	#NUM!	4.39582	4.71911
Q8R146	81.58	Apeh	N	79521	28391	259820	240250	0	0	0	30611	0	0	0	0	0	0	71031	0	0	0	30984	289740	214050	30297	0	0	0	0	0	104730	0	0	0	3703.1	25550	49843	140110	0	166720	189880	0	2993.1	0	0	0	4.90048	4.45318	5.41467
Q8R2K1	16.805	Fuom	N	77386	96746	0	94107	86402	132660	76991	122910	0	238940	103070	142470	124990	136230	549920	202420	130590	148020	229170	0	0	0	0	0	0	0	0	0	0	0	0	0	0	0	0	0	0	0	0	0	0	0	0	4.88866	4.98563	#NUM!
Q8R429	109.42	Atp2a1	N	84319	0	418360	0	0	0	0	0	0	0	0	0	0	0	0	0	0	0	0	0	0	0	15638	0	0	0	0	0	0	29588	93150	0	71641	0	0	0	0	0	0	0	0	0	0	4.92593	#NUM!	5.62155
Q8R448	10.184	Otos	N	0	4549500	0	9097900	6823100	9753100	6836700	6713200	1765200	9044100	0	0	1688500	45145000	39362000	0	0	2718100	8075800	0	0	0	0	0	0	0	0	0	0	0	0	0	0	0	0	0	0	0	0	0	0	0	0	#NUM!	6.65796	#NUM!
Q8VCR8	65.989	Mylk2	N	23201	0	275000	0	0	0	0	0	0	0	0	0	0	0	0	0	0	0	0	0	0	0	0	0	0	0	0	0	0	0	0	0	0	0	0	0	0	0	0	0	0	0	0	4.36551	#NUM!	5.43933
Q8VCT3	72.415	Rnpep	N	0	0	87843	0	0	0	0	0	0	0	0	0	0	0	0	0	0	0	15093	65623	49605	14348	14151	0	16905	19565	19450	54072	98150	0	0	0	65727	77715	83464	20475	34993	20878	0	27707	30046	50836	60779	#NUM!	#NUM!	4.94371
Q8VHD8	247.58	Hrnr	N	0	0	69326	0	0	0	0	0	0	0	0	0	0	0	0	0	0	0	0	0	0	0	0	0	0	0	0	0	0	0	0	0	0	0	0	0	0	0	0	0	0	0	0	#NUM!	#NUM!	4.8409
Q91V14	126.27	Slc12a5	N	37401	45423	54479	65114	45125	27946	0	54398	34368	59092	54245	20287	37743	31825	38687	46806	36401	39982	51948	0	0	0	0	0	0	0	0	0	0	0	0	0	0	0	0	0	0	0	0	0	0	0	0	4.57288	4.65728	4.73623
Q91V41	23.897	Rab14	N	168520	0	529020	254820	0	333060	0	148800	0	0	0	0	105480	0	666710	0	0	100310	173750	0	109580	0	0	44808	76552	47133	69999	40047	125160	46535	0	0	137350	0	315420	41359	124280	0	0	42654	104950	40125	14709	5.22665	#NUM!	5.72347
Q91V76	34.995		N	0	0	64454	0	0	38654	0	0	0	82478	49471	54822	56646	75256	209800	67081	64134	83957	110990	145800	82763	0	69041	23788	132470	32741	44045	231540	519420	31025	129550	56177	318020	30861	552160	136320	207140	117680	215370	90740	201580	229880	174410	#NUM!	#NUM!	4.80925
Q91V92	119.73	Acly	N	0	0	79154	0	0	0	0	0	0	0	0	0	0	0	34167	0	0	0	0	0	13198	0	0	0	0	0	0	0	0	0	0	0	0	0	27022	0	0	0	0	0	0	0	0	#NUM!	#NUM!	4.89847
Q91VW3	10.477	Sh3bgrl3	Y	1221400	1280200	0	2691300	1804300	3823900	1433400	2734200	921600	3806000	2929500	3242200	4600900	5006700	10522000	3516800	3161200	3112100	4834900	6805100	8221800	3767900	4702500	4784800	5838700	4528900	4234700	7537000	9221600	0	6725200	10568000	12350000	7356800	9928000	5650600	6704700	4411300	8291300	10718000	7732600	6141800	9206500	6.08686	6.10728	#NUM!
Q91VW5	257.56	Golga4	N	0	0	0	0	0	0	0	0	0	0	0	0	0	0	0	0	0	0	0	0	0	0	0	0	0	0	0	0	0	0	0	0	0	0	0	0	0	0	0	0	0	0	0	#NUM!	#NUM!	#NUM!
Q91WP0	75.516	Masp2	N	0	0	0	0	0	0	0	0	0	79020	0	0	0	200780	53286	0	0	0	0	0	13235	0	0	0	0	0	0	8669.4	18579	0	0	0	55218	6879.6	26802	0	39509	0	0	0	0	0	0	#NUM!	#NUM!	#NUM!
Q91WQ3	59.105	Yars	N	74691	41048	0	44116	35927	0	45630	43625	28519	63606	34704	52307	50243	742060	0	0	0	50196	40359	0	0	0	0	2383000	8200700	0	6454500	2811900	0	0	5626000	0	0	0	1899400	1164500	6735000	1535500	7279600	1468400	0	0	0	4.87327	4.61329	#NUM!
Q91WR8	24.903	Gpx6	N	46642	137900	0	245850	592620	209970	134150	0	48694	1399700	119920	0	0	2254600	0	0	0	0	0	0	0	0	0	0	0	0	0	0	0	0	0	0	36732	0	0	0	0	0	0	0	0	0	0	4.66878	5.13956	#NUM!
Q91X79	28.9	Cela1	Y	0	318570	136110	500700	533980	139810	487420	455910	323890	175190	83581	633470	393350	2048800	1397000	721170	632040	540340	393730	149730	326770	93760	248090	303200	215240	336450	305580	107060	252420	174040	201890	139750	345250	124510	318430	245870	149970	146110	279050	136450	219980	169840	166450	#NUM!	5.5032	5.13389
Q91X91	31.53	Qprt	N	0	103560	135980	47254	0	125480	0	276500	0	0	77026	0	28237	0	340050	75431	67305	0	70837	0	0	0	62719	0	0	0	0	0	0	0	0	0	57687	0	227800	0	0	0	0	0	0	0	0	#NUM!	5.01519	5.13348
Q91Y97	39.507	Aldob	N	0	0	0	0	0	0	0	0	35202	0	0	0	0	172780	757930	62791	0	0	29798	0	62411	0	0	0	0	0	0	0	13472	0	0	0	0	133820	0	0	0	0	0	0	0	0	0	#NUM!	#NUM!	#NUM!
Q91YW3	57.463	Dnajc3	N	86735	86235	131080	174290	167610	0	76463	80135	54578	50640	0	33598	29049	65649	0	26192	62435	93738	35149	13120	0	0	23832	0	26947	18070	30328	0	0	19606	42408	26040	76275	0	0	17157	46917	15584	114030	17503	70904	20082	0	4.93819	4.93568	5.11754
Q91ZJ5	56.979	Ugp2	N	56007	0	2319900	16874	0	28556	0	207380	0	0	0	0	0	0	50824	0	0	0	87548	55711	37716	0	0	0	0	0	0	79144	223390	0	0	26890	138990	0	113220	21681	0	0	18427	23132	20408	0	28254	4.74824	#NUM!	6.36547
Q91ZR1;P56371	23.629	Rab4b;Rab4a	N	78333	71181	0	130330	186180	56752	40299	111580	138040	54130	0	68127	53607	79936	0	122130	48147	187700	79543	0	0	0	0	0	0	0	0	0	0	0	0	0	0	0	0	0	0	0	0	0	0	0	0	4.89394	4.85236	#NUM!
Q922B1	35.294	Macrod1	N	0	0	987130	0	0	0	0	0	0	0	0	0	0	0	0	0	0	0	0	0	0	0	0	0	0	0	0	0	0	0	0	0	0	0	0	0	0	0	0	0	0	0	0	#NUM!	#NUM!	5.99437
Q922B2	57.147	Dars	N	0	0	81944	0	0	34210	0	0	0	0	0	0	0	0	0	0	0	0	0	18476	0	0	0	0	0	0	0	0	0	0	0	0	0	0	0	0	13503	0	0	0	0	0	21686	#NUM!	#NUM!	4.91352
Q922D8	101.2	Mthfd1	N	0	0	106260	0	0	15659	0	0	0	0	0	0	0	0	19765	4881.2	0	0	0	0	0	0	0	0	0	0	0	0	0	0	0	0	0	0	0	0	0	0	0	0	0	0	0	#NUM!	#NUM!	5.02637
Q922R8	48.1	Pdia6	N	0	76386	164980	90980	91901	38967	71769	84909	22102	42128	49627	31012	72158	79231	90438	49996	84278	27347	49662	0	0	0	0	0	0	0	0	0	24999	0	0	0	44691	0	0	10349	34178	9667.7	35877	16754	57364	0	9708.6	#NUM!	4.88301	5.21743
Q923D2	22.197	Blvrb	N	8273900	798390	15088000	315630	0	3091100	153390	1200200	45083	873380	333690	329280	562810	1869900	3647000	553210	767060	277730	790990	23026000	22634000	89640	725390	39887	255030	81400	107050	3760600	7113000	771430	2457100	2392800	4869500	14982000	28413000	2820700	1729800	235060	297800	367010	613580	2131300	656630	6.91771	5.90222	7.17863
Q924X6	109.82	Lrp8	N	0	13475	24398	33974	24333	0	21264	25159	28555	0	25307	29093	37324	0	0	0	20663	24867	23673	0	7040	0	0	0	0	0	0	4605.3	0	0	0	0	0	0	0	0	0	0	0	0	0	0	0	#NUM!	4.12953	4.38735
Q99JA0;P70160	14.065	Calca	N	170420	781430	1658400	1183900	556210	0	468680	1091100	455100	855900	678760	1617800	0	858230	2429500	1328100	1909300	1190900	0	47259	288780	140600	1115700	68119	195840	204850	157520	44422	201410	160250	821660	320590	761300	36925	741740	186060	692610	196800	1392300	126000	997870	202030	268880	5.23152	5.89289	6.21969
Q99KB8	34.084	Hagh	N	208550	0	424760	86353	21711	162580	0	0	39467	0	94961	666360	837820	797990	573180	612340	646240	488870	724430	244340	160420	46916	56644	31695	55198	59963	60650	106680	120390	75830	52514	75753	89640	254220	352810	49554	143420	45463	73613	58428	60693	78838	72858	5.31921	#NUM!	5.62814
Q99KI0	85.462	Aco2	N	1361500	0	3566900	0	808530	31203	0	78985	11699	0	0	847680	495120	0	223720	0	24007	0	0	2158.6	18075	0	558490	0	507660	0	0	9432.3	45396	423190	64310	36827	1237500	68486	294140	0	1056100	0	0	511210	23881	624390	93727	6.13402	#NUM!	6.55229
Q99KK7	82.897	Dpp3	N	0	0	173240	0	0	76279	18155	61848	17166	88350	26901	0	0	41080	120510	34412	28013	35828	0	8108.7	28443	0	17236	0	17952	9734.7	0	25141	51421	10706	0	0	29362	5876.2	67285	11551	29772	15789	31158	12372	22179	0	0	#NUM!	#NUM!	5.23865
Q99KP3	35.208	Cryl1	N	90032	75855	67175	0	0	51821	47304	100830	25155	55088	51732	0	66276	0	528310	34082	37880	0	0	0	116370	19653	0	0	0	0	26237	62955	275870	0	37629	48952	118030	32936	237760	0	92416	0	0	0	104850	65034	92389	4.9544	4.87998	4.82721
Q99KQ4	55.446	Nampt	N	22463	0	92093	0	0	12749	0	0	0	0	0	0	14924	0	0	0	0	0	0	0	0	0	0	0	0	0	0	0	0	0	0	0	0	0	0	0	0	0	0	0	0	0	0	4.35147	#NUM!	4.96423
Q99LC5	35.009	Etfa	N	40976	0	523030	0	0	0	0	0	0	0	0	0	0	0	30359	0	0	0	0	0	0	0	0	0	0	0	0	0	0	0	0	0	0	0	0	0	0	0	0	0	0	0	0	4.61253	#NUM!	5.71853
Q99LL3	49.398	Chst12	N	0	57982	0	42780	0	0	0	51620	0	0	0	0	0	0	0	0	0	0	0	0	0	0	0	0	0	0	0	0	0	0	0	0	0	0	0	0	0	0	0	0	0	0	0	#NUM!	4.76329	#NUM!
Q99NH8	24.527	Trem2	Y	0	351050	248660	442150	308510	364800	149250	282160	193360	337060	128310	137420	152270	639220	631080	160440	228350	452680	707840	432630	195980	171580	299140	223610	242560	316420	0	215490	332600	526270	594060	728110	1288000	498740	0	241660	596300	1500200	2237300	1009800	1242600	875440	677880	#NUM!	5.54537	5.39561
Q9CPU0	20.809	Glo1	N	302520	0	1152000	123020	0	200250	0	221250	0	335960	126840	156430	230020	189810	796410	297610	187890	214440	266600	225040	0	0	178040	49237	74412	51448	122990	164530	410340	47782	96167	77366	135480	0	0	76393	188930	42468	151140	48398	114360	89636	165130	5.48075	#NUM!	6.06145
Q9CPY7	56.141	Lap3	N	13851	25534	162460	0	0	0	0	68313	0	46918	25022	0	0	87595	815040	19570	0	0	0	56821	101170	0	19243	3802	0	32829	16561	53006	135360	0	0	43971	107640	50231	227950	0	0	8632.4	10134	5908.1	36273	29335	0	4.14148	4.40712	5.21075
Q9CQ45	18.904	Nenf	Y	0	583080	164060	464070	602400	318900	534840	700160	296010	280020	311770	226190	246660	142750	171680	180890	325210	145820	396270	232380	307160	239350	493370	280400	376520	171410	186630	161720	312020	164810	493630	143620	407940	0	360140	356550	495120	230840	704470	249740	468250	224600	316520	#NUM!	5.76573	5.215
Q9CQ89	18.865	Cuta	N	307000	0	579940	290600	519490	598690	640040	361440	502870	654950	408350	516120	587330	889570	0	597340	478470	593280	676170	0	0	0	0	0	0	0	0	0	457330	0	405250	0	0	0	0	0	0	0	0	0	0	0	91110	5.48714	#NUM!	5.76338
Q9CQ91	9.3308	Ndufa3	N	0	851310	1932400	292710	765880	494030	309970	0	293510	920210	709970	0	246480	1860300	0	0	495150	0	1002000	0	0	0	0	0	0	0	0	0	0	0	0	0	0	0	0	0	0	0	0	0	0	0	0	#NUM!	5.93009	6.2861
Q9CQM9	37.778	Glrx3	N	159960	15295	624210	17030	0	35003	0	24109	16666	35258	42996	0	35640	0	215930	0	25764	0	41618	75499	69755	0	0	0	0	0	0	40655	135500	12753	0	53993	116360	38747	60493	20621	61964	11919	54661	16823	0	0	0	5.20401	4.18455	5.79533
Q9CQV8	28.086	Ywhab	N	1237300	0	629910	0	108980	0	0	851940	0	775740	474760	0	407900	501460	1893100	236360	0	875050	1025500	2422600	2238600	73681	134290	81825	99081	130770	184540	3100400	3013100	68145	103180	2456800	506480	3628300	1099200	286150	372150	188420	298310	260280	342620	618620	3334400	6.09248	#NUM!	5.79928
Q9CQW3	44.304	Proz	N	0	0	51572	0	0	0	0	0	0	59897	0	0	0	88595	54139	0	0	0	0	212650	222570	45057	0	0	0	0	14621	0	0	0	0	146910	421690	199800	683930	0	0	0	0	31253	0	0	0	#NUM!	#NUM!	4.71241
Q9CR33	44.822	Mansc1	N	18550	0	24644	25002	24488	0	0	26411	0	45959	21049	130520	118940	199070	195370	104190	103730	125790	154610	0	0	0	0	0	0	0	0	0	0	0	0	0	0	0	48831	0	0	0	0	7584.3	0	0	0	4.26834	#NUM!	4.39171
Q9CR57	23.564	Rpl14	N	0	16214	0	0	0	73612	0	39187	0	0	0	0	0	0	153070	0	0	0	0	17825	56365	0	0	0	0	0	0	17698	69683	0	0	0	43150	0	70785	0	0	0	0	0	12346	12442	0	#NUM!	4.20989	#NUM!
Q9CR86	16.062	Carhsp1	N	256080	139910	798370	109710	0	0	0	122340	41381	0	93895	0	97249	235870	481400	112710	145130	0	160090	0	0	0	0	0	0	0	0	0	0	0	0	0	0	0	0	0	0	0	0	0	0	0	0	5.40838	5.14585	5.9022
Q9CRB6	18.965	Tppp3	N	546360	358760	2134500	196530	0	192850	0	345920	155670	0	65931	0	56359	61804	1077800	0	253640	0	165980	0	297620	20054	458930	0	108010	79842	108310	0	183040	0	174310	223520	493930	0	736560	0	0	0	0	0	0	0	0	5.73748	5.5548	6.3293
Q9CWJ9	64.217	Atic	N	591920	1304700	712600	0	0	586960	342310	491240	0	746050	31362	1064200	26745	21522	2361100	514210	635920	0	546640	102210	201340	447560	1181200	663330	0	408140	526420	579170	793590	239260	223600	32864	119840	39861	395780	664860	50176	545100	665520	596030	22215	309000	38521	5.77226	6.11551	5.85285
Q9CY64	33.524	Blvra	N	47862	0	109800	0	0	50899	0	64325	0	0	0	0	20033	0	77807	20631	16908	0	29978	0	0	0	0	0	0	0	0	17912	0	0	0	0	36099	0	0	0	0	0	0	0	26953	0	0	4.67999	#NUM!	5.0406
Q9CZ30	44.729	Ola1	N	0	0	613880	0	0	0	0	0	0	0	0	0	0	0	65458	0	0	0	0	0	12724	0	0	0	0	0	0	0	0	0	0	0	0	0	0	0	0	0	0	0	0	0	0	#NUM!	#NUM!	5.78808
Q9CZC8	46.325	Scrn1	N	25479	0	0	0	31266	255960	0	63769	0	0	0	0	0	0	0	0	0	0	0	228120	204170	11831	22382	0	0	27669	17576	116390	238950	0	0	58954	88955	89795	146860	20969	0	24137	16840	56953	59786	59722	45521	4.40618	#NUM!	#NUM!
Q9CZU6	51.736	Cs	N	575700	0	2953600	0	0	0	0	0	0	0	0	0	32924	0	84786	0	12741	10341	0	355880	40581	51043	0	58739	0	0	0	0	0	41141	46978	54293	179920	0	0	15651	15616	0	0	0	0	11392	40630	5.7602	#NUM!	6.47035
Q9D020	37.252	Nt5c3a	N	0	0	0	0	0	0	0	0	0	0	0	0	0	0	0	0	0	0	0	0	0	0	0	0	0	0	0	0	0	0	0	0	0	0	0	0	0	0	0	0	0	0	0	#NUM!	#NUM!	#NUM!
Q9D0J8	11.43	Ptms	N	6506800	6038100	8271900	1831500	0	0	2890000	7143100	2970800	3503300	3459500	1906900	5037300	1931700	18790000	0	3877600	3498600	3604000	4689900	5320300	1462800	0	1146200	1780200	1564700	3403400	5878900	0	1044800	2376400	3826100	6246900	787060	12685000	3055100	4774800	1602600	2471600	3506500	5472200	4826800	7408000	6.81337	6.7809	6.91761
Q9D0M5;P63168	10.35	Dynll2;Dynll1	N	869830	2331200	0	343020	0	402560	0	118120	0	468300	0	0	0	263550	538450	214880	1101300	0	4575600	139740	183050	0	166260	178000	163000	158810	0	126100	355240	0	0	122260	335800	128120	251410	0	177480	130680	251030	112540	347910	189700	167910	5.93943	6.36758	#NUM!
Q9D1Q6	46.852	Erp44	N	0	83684	0	107120	148290	84367	113900	96403	129740	99020	86054	0	46742	154120	105670	29462	0	32823	190930	0	43635	0	50826	24687	0	0	22040	33526	81956	31202	38646	12140	67726	0	0	30622	80239	27477	111890	37416	101030	24510	0	#NUM!	4.92264	#NUM!
Q9D6Y9	80.363	Gbe1	N	0	0	209560	0	0	0	0	0	0	0	0	0	0	0	21087	0	0	0	0	0	0	0	0	0	0	0	0	0	0	0	0	0	0	0	0	0	0	0	0	0	0	0	0	#NUM!	#NUM!	5.32131
Q9D7G0;Q9CS42	34.834	Prps1;Prps2	N	0	0	86894	0	0	41509	0	0	0	0	0	0	0	0	86294	0	0	0	0	19615	0	0	0	0	0	0	0	0	0	0	0	0	0	0	34955	0	0	0	0	0	0	0	0	#NUM!	#NUM!	4.93899
Q9D7X3	20.472	Dusp3	N	124920	129300	299910	0	0	126800	0	104290	0	0	0	0	0	0	210090	0	0	0	0	0	0	0	0	0	0	0	0	0	0	0	0	0	0	0	0	0	0	0	0	0	0	0	0	5.09663	5.1116	5.47699
Q9D819	32.667	Ppa1	N	0	0	201660	0	0	0	0	0	0	0	0	0	0	0	0	0	0	0	0	0	0	0	0	0	0	0	0	0	0	0	0	0	0	0	0	0	0	0	0	0	0	0	0	#NUM!	#NUM!	5.30462
Q9D892	21.897	Itpa	N	0	107870	247800	306070	233350	345200	105900	443280	282070	0	0	0	0	0	114260	0	0	25614	113610	399040	161830	0	148170	0	67703	65843	64102	55025	132310	0	0	0	201590	0	194460	67071	0	60036	159410	0	116100	208810	0	#NUM!	5.0329	5.3941
Q9DAR7	38.988	Dcps	N	0	32214	43131	0	0	0	0	0	0	0	0	0	0	0	81559	22263	0	0	0	0	0	0	0	0	0	0	0	78298	69273	0	0	0	0	0	49811	0	0	0	0	0	0	0	0	#NUM!	4.50804	4.63479
Q9DBF1	58.861	Aldh7a1	N	67953	315940	486920	75572	0	293460	0	1170200	0	371440	154200	231040	129690	56204	2938400	165650	201300	241050	232820	0	93599	0	40578	8227.3	13630	14849	91398	361050	643630	0	44023	36314	122840	12114	269590	0	83390	0	112560	29381	148860	54208	201030	4.83221	5.4996	5.68746
Q9DCW4	27.623	Etfb	N	114050	0	788030	0	0	0	0	0	0	0	0	0	0	0	0	0	0	0	0	0	0	0	0	0	0	0	0	0	0	0	0	0	0	0	0	0	0	0	0	0	0	0	0	5.0571	#NUM!	5.89654
Q9DD18	23.384	Dtd1	N	0	0	0	343060	0	203140	0	0	71450	0	0	253730	282860	0	310890	290870	0	242790	383630	0	0	0	0	0	0	0	0	0	0	0	0	0	0	0	0	0	0	0	0	0	0	0	0	#NUM!	#NUM!	#NUM!
Q9EP95	11.936	Retnla	N	0	0	0	0	0	783540	535890	882130	495190	0	0	0	759420	0	0	782040	1130000	0	1377200	0	0	0	0	0	0	0	344870	0	0	0	0	0	0	0	0	139160	1234000	0	0	0	0	0	0	#NUM!	#NUM!	#NUM!
Q9EPR5	128.9	Sorcs2	N	91288	92307	42438	72406	68229	52193	0	0	38952	934910	0	0	47635	657980	101660	0	0	56424	0	0	0	585420	837760	826670	843140	552910	665810	657090	0	692740	972350	0	0	0	0	0	0	0	0	0	0	0	0	4.96041	4.96523	4.62775
Q9EQH3	91.712	Vps35	N	11520	12372	30611	0	0	15494	0	12824	0	0	0	0	0	0	60514	0	0	0	14225	0	0	0	0	0	0	0	0	0	14438	0	0	9950.9	0	0	0	0	0	0	0	0	0	0	21691	4.06145	4.09244	4.48588
Q9ET66	52.664	Pi16	N	0	365800	949310	416660	401330	50280	302830	428210	305350	277790	0	332870	261120	513430	331600	222940	369370	77127	222270	17987	39043	78154	141820	200270	404110	122240	737830	132950	93036	70277	488870	22177	149950	33648	44667	30457	133180	77936	505860	126590	329860	169630	206920	#NUM!	5.56324	5.97741
Q9JHA8	95.982	Vwa7	N	135780	76895	51117	126290	63072	0	58348	92564	103710	0	56926	59112	67300	0	0	72383	0	127330	0	0	0	0	21481	0	0	0	0	0	0	6142.1	0	10797	0	0	0	0	0	0	0	0	0	0	0	5.13284	4.8859	4.70857
Q9JHG0	21.077	Cbln3	N	494430	714990	670720	0	0	531010	338260	401410	493290	794950	377380	548360	0	699780	0	582850	72020	589650	564010	102900	275450	61688	242430	114590	388600	91148	299740	119420	464660	113130	402490	66487	478460	26884	401360	936540	648090	124090	550480	0	526610	0	0	5.6941	5.8543	5.82654
Q9JHN8	28.103	Stk19	N	50766	548470	818530	921630	911670	0	27708	994620	0	658300	0	0	0	1131000	903660	689980	0	755060	1080700	3150700	2751700	1830300	2735100	2317000	0	2402800	0	2286300	0	3446900	0	4111200	3936600	2476400	0	3776900	5261500	0	5717700	3321100	4694900	3950100	0	4.70557	5.73915	5.91303
Q9JHU9	60.931	Isyna1	N	89394	284120	282330	0	0	112130	0	552100	69108	281080	192780	0	57240	136600	1587400	312070	222210	304340	434140	63443	136750	0	20921	0	0	0	0	186890	290310	0	0	0	0	0	291740	0	0	0	17998	0	17330	73369	151050	4.95131	5.4535	5.45076
Q9JHW2	30.501	Nit2	N	0	0	133100	0	0	0	0	0	0	0	0	0	48032	0	257320	0	0	0	0	0	91148	0	0	0	0	9441.9	0	16402	78440	0	0	0	0	7488.1	98904	9044.5	0	0	0	4899.4	0	0	0	#NUM!	#NUM!	5.12418
Q9JI18	513.63	Lrp1b	N	0	4227.5	0	10120	6459.3	5880.1	5067.2	6944.1	2221.5	6026.8	2129.7	4077.2	2270.6	12003	9707.2	6416.9	2571	7069.5	4625	0	0	0	0	0	0	0	0	0	0	0	0	0	0	0	0	0	0	0	0	0	0	0	0	#NUM!	3.62608	#NUM!
Q9JJH1	17.024	Rnase4	N	0	985030	1491600	748650	951890	698290	468300	620780	452580	1145700	751280	1351900	1170700	2080200	2815600	1640000	1198200	1183300	1122400	119620	145260	44561	127510	0	372270	0	63940	27504	152410	0	0	88819	252100	8369.4	285310	0	85281	0	343380	0	122360	0	0	#NUM!	5.99345	6.17365
Q9JJU8	12.811	Sh3bgrl	N	0	0	306560	0	0	0	0	0	0	333500	0	0	0	0	937670	0	0	0	260840	501430	514550	134970	155230	147760	116390	127880	156500	444090	215440	0	54266	284430	417420	138660	1211300	306750	614260	173940	242130	50753	125830	80228	542040	#NUM!	#NUM!	5.48652
Q9JK53	43.292	Prelp	N	0	81065	117250	187320	202760	76176	214050	73193	68334	0	84201	184030	56867	0	0	88521	47518	47465	196540	66114	51631	23050	39105	0	0	19903	22125	25695	0	29128	0	80012	275140	0	0	46886	56899	40066	61453	53129	0	0	66440	#NUM!	4.90883	5.06911
Q9JKB1;P58321	26.151	Uchl3;Uchl4	N	55167	57470	959650	0	0	124070	0	163940	0	0	0	0	0	0	0	0	0	0	0	0	0	0	0	0	0	0	0	0	0	0	0	0	0	0	0	0	0	0	0	0	0	0	0	4.74168	4.75944	5.98211
Q9JKB3	38.813	Ybx3	N	0	0	198710	0	0	0	0	0	0	0	0	0	0	0	0	0	0	0	0	0	0	0	0	0	0	0	0	0	0	0	0	0	0	0	0	0	0	0	0	0	0	0	0	#NUM!	#NUM!	5.29822
Q9JKS4	76.431	Ldb3	N	0	0	265850	0	0	0	0	0	0	0	0	0	0	0	0	0	0	0	0	0	0	0	0	0	0	0	0	0	0	0	0	0	0	0	0	0	0	0	0	0	0	0	0	#NUM!	#NUM!	5.42464
Q9JKV7	74.078	Extl1	N	0	34269	0	41231	43475	0	37655	39457	26052	0	24433	0	0	0	0	21372	23069	31504	49146	0	0	0	0	0	0	0	0	0	0	0	0	0	0	0	0	0	0	0	0	0	0	0	0	#NUM!	4.5349	#NUM!
Q9JLN6	88.671	Adam28	N	0	0	0	0	0	0	0	0	0	0	0	0	0	682210	0	0	0	168320	194430	0	0	0	0	0	0	0	0	0	0	0	0	0	0	0	0	0	0	0	0	0	0	0	0	#NUM!	#NUM!	#NUM!
Q9JM14	23.076	Nt5c	N	0	93823	391350	189720	0	333740	134520	304420	0	0	0	178770	0	262540	816930	0	155550	110130	385880	0	247280	0	0	0	0	0	0	50449	121490	0	0	0	89619	0	333230	0	0	0	0	0	0	0	0	#NUM!	4.97231	5.59257
Q9QY23	87.331	Pkp3	N	0	0	0	0	0	0	0	0	0	38990	0	0	13223	0	38599	0	0	0	0	0	0	0	0	0	0	0	0	0	0	166670	0	0	0	0	0	0	299390	0	0	114590	0	163910	0	#NUM!	#NUM!	#NUM!
Q9QYG0	40.789	Ndrg2	N	192370	80972	1806700	43640	62786	261680	0	263010	53988	56441	80316	0	112710	57137	211300	77263	149670	0	224030	0	0	0	0	0	0	0	0	0	0	0	0	0	0	0	0	0	0	0	0	0	0	0	0	5.28414	4.90833	6.25689
Q9QZJ6	18.538	Mfap5	N	0	253410	1229300	1603500	1109200	928530	891330	916600	623720	731290	407630	190800	269900	1538000	0	197280	769000	575630	248820	0	0	0	0	0	0	0	0	0	0	0	0	0	0	0	0	0	0	0	0	0	0	0	0	#NUM!	5.40382	6.08966
Q9R013	51.66	Ctsf	N	0	76978	15194	49764	101420	134030	62544	72681	0	0	0	0	0	0	0	0	56537	0	0	0	8656.9	16157	75112	11928	49367	13116	20268	17939	39486	32348	39278	13803	71016	0	53688	19109	50477	22106	35241	13289	26406	31870	0	#NUM!	4.88637	4.18167
Q9R0N7	45.472	Syt7	N	76497	63756	88149	0	0	86817	0	95209	0	0	0	86978	0	97564	78417	0	0	0	0	129030	109920	91830	107470	109860	116450	28526	95569	101380	133050	27980	129880	106630	154930	107920	111260	31135	142320	101770	163520	114980	132330	105270	145650	4.88364	4.80452	4.94522
Q9R0P9	24.838	Uchl1	N	125550	0	0	195160	0	4409000	0	1366500	26753	0	0	216060	26341	0	142750	0	0	46384	611990	4350100	5038200	0	0	0	0	243820	178950	2876300	3324200	0	84965	832350	1090200	1363800	2380100	68899	0	0	0	902290	161140	63495	86475	5.09882	#NUM!	#NUM!
Q9R0Q7	18.721	Ptges3	N	365500	334170	1671400	114060	326280	849820	0	1129200	243580	210470	0	0	0	0	475470	0	0	0	0	73231	422390	0	139040	0	0	0	0	86156	0	0	0	63867	0	49627	1314200	182220	110270	30983	0	217660	0	48923	60476	5.56289	5.52397	6.22308
Q9R0Y5	21.539	Ak1	N	3317800	105300	39353000	0	0	525270	0	586830	132480	0	158370	371580	650720	500610	1194700	287030	792480	125760	229740	57735	392310	19522	0	29371	0	0	0	0	365330	22259	900520	349570	607340	545200	857990	62743	456150	167130	0	166530	217950	0	469170	6.52085	5.02243	7.59498
Q9WTX5	18.672	Skp1	N	192950	191790	488280	0	192420	336480	0	233090	109860	307140	137870	154250	130410	315530	607510	177280	206390	261680	487520	97267	0	0	56119	0	0	0	57101	116700	135680	0	52111	88569	159440	0	218450	0	93187	0	101900	89026	119600	0	87180	5.28544	5.28283	5.68867
Q9WU03	27.914	Spint2	N	0	0	0	0	0	0	0	0	0	0	0	0	0	0	0	0	0	0	0	0	0	0	69844	0	96546	0	83861	0	100660	0	93550	0	0	0	17144	0	110860	0	99908	0	112130	0	126510	#NUM!	#NUM!	#NUM!
Q9WUB3	97.285	Pygm	N	1757700	134390	42772000	26246	14242	278060	0	509190	26067	47898	48712	182230	139550	53919	787910	78331	129960	11081	175790	8839.4	68160	0	10915	0	0	16636	35355	104680	449370	153920	208150	115040	405900	20136	169670	20628	52834	5353.4	0	13587	13299	42486	32152	6.24494	5.12837	7.63116
Q9WV35	25.66	Apobec2	N	177450	0	2977700	0	0	0	0	0	0	0	0	0	0	0	0	0	0	0	0	0	0	0	0	0	0	0	0	0	0	0	0	0	0	0	0	0	0	0	0	0	0	0	0	5.24908	#NUM!	6.47388
Q9WVA4	22.395	Tagln2	N	85334	119390	329330	45276	101520	242150	0	196140	0	201270	159940	97977	10066	521190	688500	121130	82752	45127	242110	148560	202740	0	24855	0	0	0	0	0	30950	0	0	337330	672810	482070	941500	261200	345380	53094	0	0	0	167990	192540	4.93112	5.07697	5.51763
Q9WVB4	167.73	Slit3	N	14310	0	280220	21415	14741	106160	14178	21702	12507	18801	15609	0	14755	0	0	0	0	13309	22178	140670	876760	30860	65809	53279	82167	41690	36592	85585	87802	55124	67129	54728	110760	90001	199940	54735	85948	44339	55656	47653	58082	82969	69622	4.15564	#NUM!	5.4475
Q9WVC2	14.042	Lynx1	N	0	0	0	0	0	0	0	0	0	0	0	0	0	0	0	0	0	0	0	459800	110530	0	1050500	636400	1124100	468380	903570	359230	797330	717610	1391700	568250	1157500	0	95931	526660	1112300	613530	1076900	380290	764910	720590	1228700	#NUM!	#NUM!	#NUM!
Q9WVL0	24.275	Gstz1	N	0	0	124730	0	0	0	0	0	0	0	10890	0	0	0	120800	21751	0	0	20318	0	0	0	0	0	0	0	0	0	0	0	0	0	0	0	0	0	0	0	0	0	0	0	0	#NUM!	#NUM!	5.09597
Q9Z1E4	83.926	Gys1	N	0	0	84062	0	0	0	0	0	0	0	0	0	0	0	0	0	0	0	0	0	0	0	0	0	0	0	0	0	0	0	0	0	0	0	0	0	0	0	0	0	0	0	0	#NUM!	#NUM!	4.9246
Q9Z1N5	49.035	Ddx39b	N	0	0	69788	0	0	43691	0	53901	0	0	0	287950	0	0	80016	0	304620	0	0	0	0	0	0	0	0	0	0	0	0	0	0	0	0	0	0	0	0	0	0	0	0	0	0	#NUM!	#NUM!	4.84378
Q9Z1R3	21.273	Apom	N	125900	0	1099500	572960	1033300	544120	0	0	225190	1014400	0	0	0	2623300	904920	0	0	0	417000	1732500	1141400	0	117050	45598	0	68031	0	124210	0	99970	0	2082900	3099900	587990	1025700	100510	0	79309	0	0	0	59191	234790	5.10003	#NUM!	6.0412
Q9Z218;REV__Q9CXP8	91.259	Dpp6	N	0	69420	88959	75537	87452	34159	25855	41413	0	119270	29584	63891	61585	169050	156620	42691	32806	41154	64079	58165	61503	0	10366	0	18776	0	0	0	20395	12309	8398.6	82393	83784	46780	82516	13613	7402.7	0	12576	0	0	0	14883	#NUM!	4.84148	4.94919
Q9Z2Q6	42.747	Sept5	N	0	0	0	0	0	0	0	0	0	0	0	0	0	0	0	0	0	0	0	585250	510060	0	0	466790	0	324200	0	0	0	598600	0	903770	1012600	0	0	0	0	898190	0	432750	0	677600	0	#NUM!	#NUM!	#NUM!
Q9Z2U0;Q9CWH6	27.855	Psma7;Psma8	N	0	117690	442510	199830	158030	102840	154400	105700	54434	96542	87779	174420	207520	0	799420	265300	143120	194980	253190	28359	167230	0	0	9191.8	0	0	0	58894	139360	0	70992	0	91788	0	157880	15716	0	12405	41205	23124	139160	15045	0	#NUM!	5.07074	5.64592
[truncated: 213 more columns]
