# Supplementary material for: An Improved Method for Sampling and Quantitative Protein Analytics of Cerebrospinal Fluid of Individual Mice
Source: Mol Cell Proteomics. 2025 Mar 27;24(5):100958. doi: 10.1016/j.mcpro.2025.100958 (PMC12090247; doi:10.1016/j.mcpro.2025.100958)
Supplement: Suppl Data 3R [file mmc3.xlsx]

## Sheet: iBAQ to fmol calcs, human
HUMAN						iBAQ values (human)									log10(iBAQ) values - human										fmol/μl : fmol values (from 2 μl of CSF), calculated based on formula fmol=10^(1,143*log(iBAQ) -7,924)										μg/ml (or mg/l) estimated concentrations based on the following formula: = (fmol/μl * MW)/1000										Unique Peptides
Protein IDs	Majority protein IDs	Mol. weight [kDa]	Protein names	Gene names	Within Calibration range	iBAQ hCSF_05	iBAQ hCSF_06	iBAQ hCSF_07	iBAQ hCSF_08	iBAQ hCSF_09	iBAQ hCSF_10	iBAQ hCSF_11	iBAQ hCSF_12	mean	hCSF_05	hCSF_06	hCSF_07	hCSF_08	hCSF_09	hCSF_10	hCSF_11	hCSF_12	mean	SD	hCSF_05	hCSF_06	hCSF_07	hCSF_08	hCSF_09	hCSF_10	hCSF_11	hCSF_12	mean	SD	hCSF_05	hCSF_06	hCSF_07	hCSF_08	hCSF_09	hCSF_10	hCSF_11	hCSF_12	mean	SD	Unique peptides hCSF_05	Unique peptides hCSF_06	Unique peptides hCSF_07	Unique peptides hCSF_08	Unique peptides hCSF_09
CON__P02768-1;P02768;Q92985	CON__P02768-1;P02768	69.366	Serum albumin	ALB	N	6903099904	8672199680	5154400256	8042800128	6751399936	7522100224	6595200000	7632999936	7159275008	9.83904	9.93813	9.71218	9.90541	9.82939	9.87634	9.81923	9.8827	9.8503	0.0687492	1049.54	1362.23	751.605	1249.83	1023.22	1157.78	996.202	1177.31	1095.96	185.548	72.8021	94.4927	52.1358	86.6956	70.9764	80.3105	69.1026	81.6653	76.0226	12.8707	75	78	72	79	73
P01009	P01009	46.736	Alpha-1-antitrypsin;Short peptide from AAT	SERPINA1	N	2576300032	2957700096	2058400000	2973600000	2056300032	2760199936	1586099968	2955699968	2490537504	9.411	9.47095	9.31353	9.47328	9.31309	9.44094	9.20033	9.47066	9.38672	0.100487	340.204	398.355	263.229	400.804	262.923	368.099	195.41	398.047	328.384	78.3061	15.8998	18.6175	12.3023	18.732	12.2879	17.2035	9.1327	18.6031	15.3474	3.65971	40	38	39	40	40
P01034;REV__P08887	P01034	15.799	Cystatin-C	CST3	N	2556300032	3104399872	1278300032	2197900032	2667899904	2053799936	1882800000	2126700032	2233512480	9.40761	9.49198	9.10663	9.34201	9.42617	9.31256	9.2748	9.32771	9.33618	0.116249	337.187	421.018	152.704	283.717	354.064	262.557	237.723	273.236	290.276	81.1986	5.32721	6.65166	2.41258	4.48244	5.59386	4.14814	3.75579	4.31686	4.58607	1.28286	12	12	12	12	13
P41222	P41222	21.029	Prostaglandin-H2 D-isomerase	PTGDS	N	2257799936	2148699904	1456800000	1833600000	2626599936	2326700032	1645600000	1916700032	2026562480	9.35369	9.33218	9.1634	9.2633	9.41939	9.36674	9.21632	9.28255	9.2997	0.084463	292.572	276.469	177.311	230.636	347.806	302.799	203.811	242.622	259.253	56.0971	6.15249	5.81387	3.72868	4.85005	7.31402	6.36756	4.28595	5.10209	5.45184	1.17967	11	11	11	11	11
P02647	P02647	30.777	Apolipoprotein A-I;Proapolipoprotein A-I;Truncated apolipoprotein A-I	APOA1	N	1852000000	2437100032	829649984	2367800064	1473799936	1868600064	943790016	1836899968	1701205008	9.26764	9.38687	8.91889	9.37435	9.16844	9.27152	8.97488	9.26409	9.20333	0.173091	233.283	319.276	93.168	308.92	179.678	235.675	107.957	231.111	213.634	83.0229	7.17976	9.82636	2.86743	9.50764	5.52995	7.25336	3.32261	7.11289	6.575	2.5552	27	27	26	27	27
P02766;CON__ENSEMBL:ENSBTAP00000025008	P02766	15.887	Transthyretin	TTR	Y	1447500032	1568700032	1400899968	1352800000	1865200000	1540700032	1627900032	1742899968	1568325008	9.16062	9.19554	9.14641	9.13123	9.27073	9.18772	9.21163	9.24127	9.19314	0.0474901	176.018	192.962	169.556	162.918	235.185	189.03	201.308	217.643	193.078	24.537	2.7964	3.06559	2.69374	2.58828	3.73638	3.00313	3.19818	3.45769	3.06742	0.38982	13	14	14	14	14
P02649;CON__Q03247	P02649	36.154	Apolipoprotein E	APOE	Y	1882700032	1737100032	521369984	1598200064	1740800000	1122300032	1419600000	1787399936	1476183760	9.27478	9.23982	8.71715	9.20363	9.24075	9.05011	9.15217	9.25222	9.14133	0.185912	237.709	216.815	54.7858	197.115	217.343	131.597	172.146	224.006	181.44	61.3843	8.59412	7.83874	1.98073	7.12651	7.85782	4.75774	6.22375	8.09871	6.55976	2.21929	22	22	22	22	22
P02652	P02652	11.175	Apolipoprotein A-II;Proapolipoprotein A-II;Truncated apolipoprotein A-II	APOA2	Y	904040000	1054099968	559489984	1675500032	689630016	1056600000	521529984	1193200000	956761248	8.95619	9.02288	8.74779	9.22414	8.83862	9.02391	8.71728	9.07671	8.95094	0.172987	102.776	122.497	59.3877	208.05	75.4238	122.829	54.805	141.141	110.864	50.3616	1.14852	1.3689	0.663658	2.32496	0.842861	1.37261	0.612446	1.57725	1.2389	0.562791	7	7	7	7	7
P02790	P02790	51.676	Hemopexin	HPX	Y	799859968	1079100032	905200000	1010800000	628480000	986680000	666060032	1200000000	909522504	8.90301	9.03306	8.95674	9.00467	8.79829	8.99418	8.82351	9.07918	8.94908	0.0998482	89.3542	125.823	102.927	116.762	67.8293	113.583	72.4846	142.061	103.853	25.9025	4.61747	6.50202	5.31885	6.0338	3.50515	5.86952	3.74571	7.34113	5.36671	1.33854	26	25	26	26	26
P10909	P10909	52.494	Clusterin;Clusterin beta chain;Clusterin alpha chain	CLU	Y	1115000064	529140000	380470016	977740032	963449984	1055100032	856030016	879849984	844597516	9.04727	8.72357	8.58032	8.99022	8.98383	9.02329	8.93249	8.94441	8.90318	0.164024	130.619	55.72	38.2187	112.408	110.532	122.629	96.5617	99.6389	95.7908	32.4308	6.8567	2.92497	2.00625	5.90072	5.80225	6.43731	5.06891	5.23045	5.02844	1.70242	20	19	19	21	21
CON__P00761	CON__P00761	24.409			Y	737409984	683369984	765489984	596929984	654200000	744670016	602070016	1113400064	737192504	8.86771	8.83466	8.88394	8.77592	8.81571	8.87196	8.77965	9.04665	8.85953	0.085975	81.4257	74.6417	84.9792	63.9515	71.0112	82.3426	64.5813	130.404	81.6672	21.2317	1.98752	1.82193	2.07426	1.56099	1.73331	2.0099	1.57636	3.18304	1.99341	0.518244	6	7	7	7	7
P02787;CON__Q2HJF0;CON__Q29443;CON__Q0IIK2	P02787	77.063	Serotransferrin	TF	Y	831769984	824300032	502080000	666110016	578659968	983089984	587900032	807270016	722647504	8.92	8.91609	8.70077	8.82355	8.76242	8.99259	8.7693	8.90702	8.84897	0.0999952	93.4402	92.4816	52.4751	72.4908	61.7192	113.111	62.8469	90.301	79.8582	20.6368	7.20078	7.12691	4.04389	5.58636	4.75626	8.71666	4.84317	6.95887	6.15411	1.59033	51	49	52	52	52
P01019	P01019	53.154	Angiotensinogen;Angiotensin-1;Angiotensin-2;Angiotensin-3;Angiotensin-4;Angiotensin 1-9;Angiotensin 1-7;Angiotensin 1-5;Angiotensin 1-4	AGT	Y	937480000	757049984	312140000	832670016	1147299968	890259968	407750016	773729984	757297492	8.97196	8.87912	8.49435	8.92047	9.05968	8.94952	8.61039	8.88859	8.84676	0.192673	107.133	83.9092	30.4797	93.5558	134.952	100.988	41.3666	86.0256	84.8012	34.2098	5.69454	4.46011	1.62012	4.97286	7.17326	5.36789	2.1988	4.5726	4.50752	1.81839	25	22	21	22	21
P10451;CON__P31096	P10451	35.422	Osteopontin	SPP1	Y	530340000	667539968	677040000	242800000	924110016	529980000	495760000	922510016	623760000	8.72455	8.82448	8.83061	8.38525	8.96572	8.72426	8.69527	8.96497	8.76439	0.185352	55.8645	72.6687	73.852	22.8723	105.388	55.8211	51.7208	105.18	67.9209	27.8602	1.97883	2.57407	2.61599	0.810182	3.73306	1.9773	1.83205	3.72568	2.40589	0.986863	12	12	12	12	12
P01011	P01011	47.65	Alpha-1-antichymotrypsin;Alpha-1-antichymotrypsin His-Pro-less	SERPINA3	Y	470049984	908630016	899990016	510840000	392150016	593870016	326620000	569040000	583898756	8.67214	8.95839	8.95424	8.70828	8.59345	8.77369	8.51404	8.75514	8.74117	0.157247	48.6666	103.373	102.25	53.5229	39.5627	63.5769	32.1012	60.5478	62.9501	26.6624	2.31896	4.92572	4.87222	2.55037	1.88516	3.02944	1.52962	2.8851	2.99957	1.27046	20	20	21	19	19
P01834	P01834	11.765	Ig kappa chain C region	IGKC	Y	454590016	1086800000	448649984	764849984	647590016	371470016	257930000	487540000	564927502	8.65762	9.03615	8.65191	8.88358	8.8113	8.56992	8.4115	8.68801	8.71375	0.193456	46.8414	126.85	46.1424	84.898	70.1917	37.1871	24.5085	50.7418	60.9201	32.5507	0.551089	1.49239	0.542866	0.998825	0.825806	0.437507	0.288342	0.596977	0.716725	0.382959	8	7	8	8	8
Q92876	Q92876	26.855	Kallikrein-6	KLK6	Y	554560000	429280000	410430016	345400000	808620032	559329984	372560000	630979968	513895000	8.74395	8.63274	8.61324	8.53832	8.90774	8.74767	8.5712	8.80002	8.69436	0.12643	58.79	43.8725	41.6776	34.2194	90.4736	59.3683	37.3119	68.1378	54.2314	18.9198	1.5788	1.1782	1.11925	0.918962	2.42967	1.59434	1.00201	1.82984	1.45638	0.508091	11	12	12	12	12
P61769	P61769	13.714	Beta-2-microglobulin;Beta-2-microglobulin form pI 5.3	B2M	Y	544409984	816960000	436020000	289280000	804960000	459390016	283049984	482500000	514571248	8.73593	8.9122	8.63951	8.46132	8.90577	8.66218	8.45186	8.6835	8.68153	0.173138	57.5617	91.541	44.6607	27.942	90.0057	47.4071	27.2552	50.1427	54.5645	24.6569	0.789401	1.25539	0.612477	0.383196	1.23434	0.650141	0.373778	0.687657	0.748298	0.338145	5	5	5	5	5
P02774;CON__Q3MHN5;CON__ENSEMBL:ENSBTAP00000018229	P02774	52.917	Vitamin D-binding protein	GC	Y	419489984	569939968	393369984	523200000	298129984	402880000	321160000	489700000	427233740	8.62272	8.75583	8.5948	8.71867	8.47441	8.60518	8.50672	8.68993	8.62103	0.098531	42.7308	60.6572	39.7034	55.0056	28.9212	40.8024	31.4885	50.9988	43.7885	11.0932	2.26118	3.2098	2.10099	2.91073	1.53042	2.15914	1.66628	2.6987	2.31716	0.58702	35	34	33	31	33
P36955	P36955	46.312	Pigment epithelium-derived factor	SERPINF1	Y	342729984	440609984	428340000	305700000	378809984	356190016	316929984	350380000	364961244	8.53495	8.64405	8.63179	8.4853	8.57842	8.55168	8.50096	8.54454	8.55896	0.0567591	33.9172	45.1985	43.7627	29.762	38.0282	35.444	31.015	34.7839	36.4889	5.56728	1.57077	2.09323	2.02674	1.37834	1.76116	1.64148	1.43636	1.61091	1.68988	0.257832	12	12	12	13	12
P06727;CON__Q32PJ2	P06727	45.398	Apolipoprotein A-IV	APOA4	Y	451750016	792329984	55758000	392920000	360649984	723100032	258170000	318449984	419141000	8.6549	8.89891	7.74631	8.5943	8.55709	8.8592	8.41191	8.50304	8.52821	0.357322	46.507	88.3934	4.25598	39.6515	35.9517	79.6221	24.5346	31.185	43.7627	27.9079	2.11133	4.01288	0.193213	1.8001	1.63213	3.61469	1.11382	1.41574	1.98674	1.26696	29	30	25	29	30
Q9UBP4	Q9UBP4	38.39	Dickkopf-related protein 3	DKK3	Y	433489984	428430016	184720000	314070016	539160000	260170000	230200000	372990016	345403754	8.63698	8.63188	8.26651	8.49703	8.73172	8.41526	8.36211	8.5717	8.51415	0.157711	44.3647	43.7732	16.7338	30.6953	56.9277	24.7519	21.5207	37.3611	34.516	13.5651	1.70316	1.68045	0.642412	1.17839	2.18545	0.950226	0.82618	1.43429	1.32507	0.520765	12	14	11	15	12
P05155;CON__P50448	P05155	55.154	Plasma protease C1 inhibitor	SERPING1	Y	332540000	477689984	278720000	348840000	362080000	297640000	211050000	364220000	334097498	8.52184	8.67915	8.44517	8.54263	8.5588	8.47369	8.32439	8.56136	8.51338	0.103315	32.7671	49.5717	26.7792	34.6092	36.1147	28.8668	19.4869	36.3587	33.0693	8.75537	1.80723	2.73408	1.47698	1.90884	1.99187	1.59212	1.07478	2.00533	1.8239	0.482894	17	18	16	18	18
P06396;CON__Q3SX14;REV__Q6TDU7	P06396;CON__Q3SX14	85.696	Gelsolin	GSN	Y	374929984	373040000	141770000	305800000	385760000	355289984	231670000	320329984	311073744	8.57395	8.57176	8.15158	8.48544	8.58632	8.55058	8.36487	8.5056	8.47376	0.148813	37.5833	37.3668	12.366	29.7732	38.8267	35.3416	21.6778	31.3955	30.5414	9.24345	3.22074	3.20219	1.05972	2.55144	3.32729	3.02863	1.8577	2.69047	2.61727	0.792126	38	38	39	40	40
P01008;CON__P41361	P01008	52.602	Antithrombin-III	SERPINC1	Y	300840000	265000000	184000000	376510016	258330000	256670000	226930000	306020000	271787502	8.47834	8.42325	8.26482	8.57578	8.41217	8.40938	8.35589	8.48575	8.42567	0.0926677	29.2218	25.2778	16.6593	37.7644	24.5519	24.3717	21.1716	29.7977	26.102	6.3127	1.53713	1.32967	0.876313	1.98648	1.29148	1.282	1.11367	1.56742	1.37302	0.332061	27	27	25	26	25
Q96KN2	Q96KN2	56.705	Beta-Ala-His dipeptidase	CNDP1	Y	250800000	256990000	118350000	224690000	458880000	219660000	163990000	358409984	256471248	8.39933	8.40992	8.07317	8.35158	8.6617	8.34175	8.21482	8.55438	8.37583	0.183067	23.7357	24.4064	10.0601	20.9329	47.347	20.3982	14.6052	35.6966	24.6477	11.8547	1.34593	1.38397	0.570457	1.187	2.68481	1.15668	0.828185	2.02417	1.39765	0.672219	28	29	29	27	28
P01024;CON__Q2UVX4	P01024	187.15	Complement C3;Complement C3 beta chain;C3-beta-c;Complement C3 alpha chain;C3a anaphylatoxin;Acylation stimulating protein;Complement C3b alpha chain;Complement C3c alpha chain fragment 1;Complement C3dg fragment;Complement C3g fragment;Complement C3d fragment;Complement C3f fragment;Complement C3c alpha chain fragment 2	C3	Y	209730000	332470016	161730000	260240000	209430000	278769984	142630000	269660000	233082500	8.32166	8.52175	8.20879	8.41537	8.32104	8.44525	8.15421	8.43082	8.35236	0.124927	19.3476	32.7592	14.3753	24.7595	19.316	26.7847	12.4518	25.7866	21.9476	6.80469	3.62091	6.13088	2.69034	4.63375	3.61499	5.01275	2.33036	4.82595	4.10749	1.2735	99	103	100	102	105
P02765;CON__P12763	P02765	39.34	Alpha-2-HS-glycoprotein;Alpha-2-HS-glycoprotein chain A;Alpha-2-HS-glycoprotein chain B	AHSG	Y	196610000	190280000	227890000	335630016	164990000	231080000	138850000	333590016	227365004	8.29361	8.27939	8.35773	8.52586	8.21746	8.36376	8.14255	8.52321	8.33795	0.13564	17.9705	17.3108	21.274	33.1153	14.707	21.6148	12.0754	32.8854	21.3691	7.83257	0.706961	0.681006	0.836921	1.30276	0.578573	0.850325	0.475045	1.29371	0.840662	0.308133	8	9	8	9	9
P01857	P01857	36.105	Ig gamma-1 chain C region	IGHG1	Y	214440000	538569984	251260000	298420000	257530000	156240000	105870000	125910000	243529998	8.33131	8.73124	8.40012	8.47483	8.41083	8.19379	8.02477	8.10006	8.33337	0.226123	19.8451	56.8565	23.7854	28.9533	24.4651	13.8189	8.85698	10.7979	23.4224	15.2419	0.716506	2.0528	0.858773	1.04536	0.883311	0.498933	0.319781	0.389858	0.845665	0.550307	6	6	6	6	6
P00450;CON__ENSEMBL:ENSBTAP00000031900	P00450	122.2	Ceruloplasmin	CP	Y	161910000	338990016	165920000	225850000	182090000	194110000	134360000	194610000	199730002	8.20927	8.53019	8.2199	8.35382	8.26029	8.28805	8.12827	8.28917	8.28487	0.119539	14.3936	33.4945	14.8018	21.0565	16.4618	17.7096	11.6301	17.7618	18.4137	6.7015	1.7589	4.09303	1.80878	2.57311	2.01163	2.16411	1.4212	2.17049	2.25015	0.818923	48	52	49	48	49
Q12805	Q12805	54.64	EGF-containing fibulin-like extracellular matrix protein 1	EFEMP1	Y	273920000	220080000	77537000	158590000	212670000	212690000	125590000	212530000	186700875	8.43762	8.34258	7.88951	8.20028	8.32771	8.32775	8.09896	8.32742	8.24398	0.175988	26.2527	20.4428	6.2041	14.0568	19.658	19.6601	10.7665	19.6432	17.0855	6.35389	1.43445	1.11699	0.338992	0.768061	1.07411	1.07423	0.588283	1.0733	0.933552	0.347177	19	19	18	20	19
P05060	P05060	78.275	Secretogranin-1;PE-11;GAWK peptide;CCB peptide	CHGB	Y	234730000	212270000	34876000	193220000	320049984	115110000	221190000	303960000	204425748	8.37057	8.32689	7.54253	8.28605	8.50522	8.06111	8.34477	8.48282	8.23999	0.312927	22.0054	19.6157	2.4893	17.6168	31.3642	9.74591	20.5607	29.5685	19.1208	9.53528	1.72248	1.53542	0.19485	1.37896	2.45503	0.762861	1.60939	2.31447	1.49668	0.746374	35	34	30	34	34
P41271	P41271	19.408	Neuroblastoma suppressor of tumorigenicity 1	NBL1	Y	176720000	190650000	82347000	144080000	342830016	191350000	124610000	249250000	187729627	8.24729	8.28024	7.91565	8.1586	8.53508	8.28183	8.09555	8.39664	8.23886	0.188115	15.9081	17.3492	6.64592	12.5966	33.9285	17.4221	10.6706	23.5681	17.2611	8.42886	0.308744	0.336714	0.128984	0.244475	0.658485	0.338128	0.207094	0.457409	0.335004	0.163587	2	2	2	2	2
P13987	P13987	14.177	CD59 glycoprotein	CD59	Y	175400000	199480000	100450000	146800000	168530000	163920000	157520000	246720000	169852500	8.24403	8.2999	8.00195	8.16673	8.22668	8.21463	8.19734	8.3922	8.21793	0.111837	15.7723	18.2707	8.34063	12.8688	15.0682	14.598	13.9484	23.2948	15.2702	4.30407	0.223604	0.259024	0.118245	0.182441	0.213622	0.206956	0.197747	0.330251	0.216486	0.0610188	4	4	4	4	4
P05090	P05090	21.275	Apolipoprotein D	APOD	Y	219050000	270409984	94788000	161760000	202290000	179410000	124630000	116120000	171057248	8.34054	8.43202	7.97675	8.20887	8.30597	8.25385	8.09562	8.06491	8.20982	0.153998	20.3334	25.8685	7.80547	14.3784	18.5652	16.1851	10.6725	9.84371	15.4565	6.0531	0.432594	0.550353	0.166061	0.3059	0.394974	0.344339	0.227058	0.209425	0.328838	0.12878	10	8	9	9	10
O43505	O43505	47.119	Beta-1,4-glucuronyltransferase 1	B4GAT1	Y	235980000	185160000	47465000	140840000	297340000	108140000	109190000	181380000	163186875	8.37288	8.26755	7.67637	8.14873	8.47325	8.03399	8.03818	8.25859	8.15869	0.247691	22.1394	16.7794	3.5405	12.2734	28.8336	9.07437	9.17515	16.3884	14.7755	8.06072	1.04319	0.790629	0.166825	0.578309	1.35861	0.427575	0.432324	0.772207	0.696208	0.379813	16	15	12	14	15
P24592;REV__Q9H239;Q96JC1	P24592	25.322	Insulin-like growth factor-binding protein 6	IGFBP6	Y	134450000	163040000	137990000	135700000	134350000	156620000	112920000	142720000	139723750	8.12856	8.21229	8.13985	8.13258	8.12824	8.19485	8.05277	8.15448	8.14295	0.048267	11.639	14.5085	11.9899	11.7627	11.6291	13.8574	9.53426	12.4608	12.1727	1.51753	0.294722	0.367384	0.303608	0.297856	0.294472	0.350896	0.241427	0.315533	0.308237	0.0384268	9	10	10	9	10
P10645	P10645	50.688	Chromogranin-A;Vasostatin-1;Vasostatin-2;EA-92;ES-43;Pancreastatin;SS-18;WA-8;WE-14;LF-19;Catestatin;AL-11;GV-19;GR-44;ER-37;GE-25;Serpinin-RRG;Serpinin;p-Glu serpinin precursor	CHGA	Y	176340000	193790000	41005000	135110000	226130000	100390000	116020000	216800000	150698125	8.24635	8.28733	7.61284	8.13069	8.35436	8.00169	8.06453	8.33606	8.12923	0.244742	15.869	17.6762	2.99531	11.7043	21.0863	8.33493	9.83402	20.0949	13.4494	6.2993	0.804367	0.895973	0.151827	0.593268	1.06882	0.422481	0.498467	1.01857	0.681722	0.319299	20	18	17	17	20
P51693;Q8N6Y0	P51693	72.176	Amyloid-like protein 1;C30	APLP1	Y	154730000	169100000	50079000	138040000	236150000	127880000	102610000	167070000	143207375	8.18957	8.22814	7.69966	8.14	8.37319	8.1068	8.01119	8.2229	8.12143	0.200112	13.6664	15.1265	3.76423	11.9949	22.1577	10.9912	8.54594	14.9191	12.6457	5.36778	0.986385	1.09177	0.271687	0.865742	1.59925	0.793301	0.616812	1.0768	0.912719	0.387425	24	24	20	24	24
P05452;CON__Q2KIS7	P05452	22.537	Tetranectin	CLEC3B	Y	193480000	196210000	62150000	109580000	145040000	124200000	110110000	133340000	134263750	8.28664	8.29272	7.79344	8.03973	8.16149	8.09412	8.04183	8.12496	8.10437	0.159129	17.6439	17.9288	4.81807	9.21261	12.6926	10.6304	9.26356	11.5292	11.7149	4.40403	0.397641	0.40406	0.108585	0.207625	0.286053	0.239578	0.208773	0.259834	0.264019	0.0992537	9	8	9	9	7
Q16270	Q16270	29.13	Insulin-like growth factor-binding protein 7	IGFBP7	Y	135390000	124950000	114100000	80624000	130670000	109740000	142540000	162790000	125100500	8.13159	8.09674	8.05729	7.90646	8.11618	8.04036	8.15394	8.21163	8.08927	0.0914613	11.732	10.7038	9.64823	6.48722	11.2657	9.22799	12.4428	14.4831	10.7489	2.38255	0.341754	0.311803	0.281053	0.188973	0.32817	0.268811	0.36246	0.421892	0.313115	0.0694036	12	12	12	12	12
Q13822;A6NES4	Q13822	98.993	Ectonucleotide pyrophosphatase/phosphodiesterase family member 2	ENPP2	Y	121670000	125310000	145050000	90406000	124700000	118610000	119680000	138740000	123020750	8.08518	8.09799	8.16152	7.9562	8.09587	8.07412	8.07802	8.1422	8.08639	0.061127	10.3833	10.7391	12.6936	7.39441	10.6794	10.0853	10.1894	12.0644	10.5286	1.57066	1.02787	1.0631	1.25658	0.731995	1.05718	0.998378	1.00868	1.19429	1.04226	0.155484	41	38	41	35	40
P01023;CON__ENSEMBL:ENSBTAP00000024146	P01023	163.29	Alpha-2-macroglobulin	A2M	Y	129860000	181970000	110580000	86642000	125730000	149830000	63528000	106930000	119383750	8.11348	8.26	8.04368	7.93773	8.09944	8.1756	7.80297	8.0291	8.05775	0.141409	11.1859	16.4494	9.30877	7.04358	10.7802	13.1728	4.94037	8.95841	10.2299	3.56885	1.82655	2.68602	1.52003	1.15015	1.76031	2.15099	0.806713	1.46282	1.67045	0.582757	53	53	52	49	54
Q14515	Q14515	75.207	SPARC-like protein 1	SPARCL1	Y	150600000	144470000	71116000	85246000	137230000	109290000	84920000	157040000	117489000	8.17782	8.15978	7.85197	7.93067	8.13745	8.03858	7.92901	8.19601	8.05266	0.133911	13.2502	12.6356	5.62042	6.91402	11.9145	9.18475	6.8838	13.8998	10.0379	3.28312	0.996511	0.950286	0.422695	0.519982	0.896051	0.690758	0.51771	1.04537	0.75492	0.246914	28	29	26	28	28
P04217;CON__Q2KJF1	P04217	54.253	Alpha-1B-glycoprotein	A1BG	Y	101950000	236700000	91365000	162930000	72344000	109120000	71709000	122940000	121132250	8.00839	8.3742	7.96078	8.212	7.8594	8.0379	7.85557	8.08969	8.04974	0.176024	8.48314	22.2167	7.48413	14.4973	5.73148	9.16842	5.67402	10.5073	10.4703	5.53194	0.460236	1.20532	0.406037	0.786522	0.31095	0.497415	0.307832	0.57005	0.568045	0.300124	14	14	14	14	15
P00751;CON__Q3KUS7	P00751	85.532	Complement factor B;Complement factor B Ba fragment;Complement factor B Bb fragment	CFB	Y	100930000	175950000	81956000	133460000	86040000	113290000	92848000	141370000	115730500	8.00402	8.24539	7.91358	8.12535	7.9347	8.05419	7.96777	8.15036	8.04942	0.116325	8.3862	15.8289	6.60987	11.5411	6.98767	9.56998	7.62314	12.3262	9.85912	3.176	0.717288	1.35387	0.565355	0.987131	0.59767	0.818539	0.652023	1.05428	0.843271	0.27165	30	33	32	32	32
P01876	P01876	37.654	Ig alpha-1 chain C region	IGHA1	Y	70902000	308409984	175740000	116900000	94775000	147450000	41927000	73940000	128755498	7.85066	8.48913	8.24487	8.06781	7.97669	8.16864	7.62249	7.86888	8.03615	0.26842	5.60109	30.0638	15.8073	9.91932	7.80425	12.9339	3.07242	5.87624	11.3848	8.60832	0.210903	1.13202	0.595207	0.373502	0.293861	0.487015	0.115689	0.221264	0.428683	0.324138	7	7	7	6	7
P01042;CON__P01045-1;CON__Q2KJ62;CON__P01044-1	P01042	71.957	Kininogen-1;Kininogen-1 heavy chain;T-kinin;Bradykinin;Lysyl-bradykinin;Kininogen-1 light chain;Low molecular weight growth-promoting factor	KNG1	Y	112060000	150780000	62353000	155350000	67183000	136810000	86911000	128050000	112437125	8.04945	8.17834	7.79486	8.19131	7.82726	8.13612	7.93907	8.10738	8.02797	0.155969	9.45131	13.2683	4.83606	13.729	5.26657	11.8728	7.06858	11.0079	9.56257	3.49583	0.680088	0.954751	0.347989	0.987897	0.378966	0.85433	0.508634	0.792096	0.688094	0.25155	19	18	18	19	18
P23142;CON__ENSEMBL:ENSBTAP00000016046	P23142;CON__ENSEMBL:ENSBTAP00000016046	77.213	Fibulin-1	FBLN1	Y	143760000	107810000	36807000	99625000	159960000	119760000	125540000	116820000	113760250	8.15764	8.03266	7.56593	7.99837	8.20401	8.07831	8.09878	8.06752	8.0254	0.196848	12.5646	9.04272	2.64745	8.26238	14.1956	10.1972	10.7616	9.91156	9.6979	3.42414	0.970154	0.698216	0.204418	0.637963	1.09609	0.787355	0.830938	0.765302	0.748804	0.264388	28	27	28	29	28
P00747;CON__P06868;Q15195;Q02325	P00747	90.568	Plasminogen;Plasmin heavy chain A;Activation peptide;Angiostatin;Plasmin heavy chain A, short form;Plasmin light chain B	PLG	Y	100760000	150260000	54010000	179950000	77695000	127930000	77059000	133180000	112605500	8.00329	8.17684	7.73247	8.25515	7.89039	8.10697	7.88682	8.12444	8.02205	0.175588	8.37006	13.2161	4.10382	16.2408	6.21855	10.9961	6.1604	11.5134	9.60241	4.10179	0.758059	1.19695	0.371675	1.4709	0.563202	0.995897	0.557935	1.04275	0.869671	0.371491	45	44	43	46	43
P20774	P20774	33.922	Mimecan	OGN	Y	113050000	66776000	43090000	121100000	128030000	169650000	99241000	124870000	108225875	8.05327	7.82462	7.63438	8.08314	8.10731	8.22955	7.99669	8.09646	8.00318	0.188086	9.54681	5.23011	3.17002	10.3277	11.0059	15.1827	8.22599	10.696	9.17317	3.69842	0.323847	0.177416	0.107534	0.350336	0.373344	0.515029	0.279042	0.36283	0.311172	0.125458	16	16	14	17	17
P00738	P00738	45.205	Haptoglobin;Haptoglobin alpha chain;Haptoglobin beta chain	HP	Y	83361000	647820032	176130000	122550000	16069000	134260000	30990000	112500000	165460004	7.92096	8.81145	8.24583	8.08831	7.20599	8.12795	7.49122	8.05115	7.99286	0.484153	6.73955	70.2202	15.8474	10.4692	1.02663	11.6202	2.17488	9.49374	15.949	22.466	0.304661	3.17431	0.716381	0.473259	0.0464089	0.52529	0.0983157	0.429165	0.720973	1.01557	12	14	12	12	10
P17900	P17900	20.838	Ganglioside GM2 activator;Ganglioside GM2 activator isoform short	GM2A	Y	143160000	81109000	47296000	90360000	158180000	129720000	70945000	113630000	104300000	8.15582	7.90907	7.67482	7.95598	8.19915	8.11301	7.85092	8.05549	7.98928	0.176086	12.5047	6.53185	3.5261	7.39011	14.0152	11.1722	5.60497	9.60281	8.79349	3.63219	0.260573	0.136111	0.0734768	0.153995	0.292049	0.232805	0.116796	0.200103	0.183239	0.0756875	5	5	5	6	6
P08697;CON__P28800	P08697	54.565	Alpha-2-antiplasmin	SERPINF2	Y	120470000	119370000	58951000	163940000	65900000	103120000	79106000	106390000	102155875	8.08088	8.0769	7.77049	8.21468	7.81889	8.01334	7.89821	8.0269	7.98754	0.148344	10.2663	10.1592	4.53567	14.6001	5.15176	8.59451	6.3478	8.90672	8.57026	3.2684	0.560181	0.554339	0.247489	0.796653	0.281106	0.468959	0.346368	0.485995	0.467636	0.17834	17	14	17	17	15
P02654	P02654	9.3318	Apolipoprotein C-I;Truncated apolipoprotein C-I	APOC1	Y	151050000	223380000	13707000	279260000	90111000	85112000	48012000	137330000	128495250	8.17912	8.34904	7.13694	8.44601	7.95478	7.92999	7.68135	8.13777	7.97687	0.417628	13.2955	20.7935	0.856042	26.8385	7.36684	6.9016	3.58718	11.9244	11.4454	8.77621	0.124071	0.194041	0.00798841	0.250451	0.0687458	0.0644043	0.0334748	0.111276	0.106807	0.0818979	4	4	4	4	4
P18065	P18065	34.814	Insulin-like growth factor-binding protein 2	IGFBP2	Y	95101000	93016000	120680000	59164000	138140000	117870000	55969000	102000000	97742500	7.97819	7.96856	8.08164	7.77206	8.14032	8.0714	7.74795	8.0086	7.97109	0.142324	7.83494	7.63891	10.2868	4.55441	12.0048	10.0135	4.27439	8.4879	8.13695	2.70765	0.272766	0.265941	0.358124	0.158557	0.417935	0.348608	0.148809	0.295498	0.28328	0.0942643	14	14	14	12	14
P05067	P05067	86.942	Amyloid beta A4 protein;N-APP;Soluble APP-alpha;Soluble APP-beta;C99;Beta-amyloid protein 42;Beta-amyloid protein 40;C83;P3(42);P3(40);C80;Gamma-secretase C-terminal fragment 59;Gamma-secretase C-terminal fragment 57;Gamma-secretase C-terminal fragment 50;C31	APP	Y	132190000	96355000	36359000	106640000	157610000	71677000	104570000	97681000	100385250	8.1212	7.98387	7.56061	8.02792	8.19758	7.85538	8.01941	7.98981	7.96947	0.19338	11.4156	7.95313	2.61065	8.93064	13.9575	5.67112	8.73278	8.07836	8.41873	3.41501	0.992498	0.691461	0.226976	0.776448	1.21349	0.493059	0.759245	0.702348	0.731941	0.296908	26	26	24	26	27
P08571	P08571	40.076	Monocyte differentiation antigen CD14;Monocyte differentiation antigen CD14, urinary form;Monocyte differentiation antigen CD14, membrane-bound form	CD14	Y	119700000	82274000	54578000	81557000	142510000	167970000	49663000	84965000	97902125	8.07809	7.91526	7.73702	7.91146	8.15385	8.22523	7.69603	7.92924	7.95577	0.187628	10.1913	6.63919	4.15318	6.5731	12.4399	15.011	3.72851	6.88797	8.20302	3.99118	0.408428	0.266072	0.166443	0.263424	0.49854	0.601581	0.149424	0.276042	0.328744	0.159951	14	14	13	14	14
P05408	P05408	23.729	Neuroendocrine protein 7B2;N-terminal peptide;C-terminal peptide	SCG5	Y	90773000	118530000	47765000	61182000	124420000	75698000	109500000	126870000	94342250	7.95796	8.07383	7.67911	7.78662	8.09489	7.87908	8.03941	8.10336	7.95178	0.157199	7.42873	10.0776	3.56609	4.73239	10.652	6.0362	9.20493	10.892	7.82374	2.81415	0.176276	0.239131	0.0846198	0.112295	0.25276	0.143233	0.218424	0.258457	0.185649	0.0667769	7	7	6	7	7
P55058	P55058	54.739	Phospholipid transfer protein	PLTP	Y	150780000	55544000	29056000	103630000	133980000	141360000	66349000	104010000	98088625	8.17834	7.74464	7.46324	8.01549	8.12704	8.15033	7.82183	8.01708	7.93975	0.247011	13.2683	4.23731	2.02045	8.64311	11.5925	12.3252	5.1919	8.67934	8.24477	4.09813	0.726296	0.231946	0.110598	0.473115	0.634561	0.674668	0.2842	0.475099	0.45131	0.224328	16	16	15	16	16
P02749;CON__P17690	P02749	38.298	Beta-2-glycoprotein 1	APOH	Y	110360000	201490000	92841000	63475000	38173000	158830000	31362000	117650000	101772625	8.04281	8.30425	7.96774	7.8026	7.58176	8.20093	7.4964	8.07059	7.93339	0.286058	9.28761	18.4813	7.62249	4.93566	2.76005	14.0811	2.20475	9.9921	8.67062	5.59897	0.355697	0.707796	0.291926	0.189026	0.105705	0.539277	0.0844375	0.382677	0.332068	0.21443	11	12	13	12	9
P08294	P08294	25.851	Extracellular superoxide dismutase [Cu-Zn]	SOD3	Y	91510000	63177000	101180000	64551000	57671000	75386000	189180000	89899000	91569250	7.96147	7.80056	8.00509	7.8099	7.76096	7.87729	8.27688	7.95375	7.93074	0.16477	7.49771	4.90918	8.40995	5.0314	4.42328	6.00777	17.1964	7.34703	7.60284	4.12807	0.193823	0.126907	0.217406	0.130067	0.114346	0.155307	0.444545	0.189928	0.196541	0.106715	7	8	8	5	7
P02753	P02753	23.01	Retinol-binding protein 4;Plasma retinol-binding protein(1-182);Plasma retinol-binding protein(1-181);Plasma retinol-binding protein(1-179);Plasma retinol-binding protein(1-176)	RBP4	Y	89006000	184270000	54532000	116000000	64371000	120890000	38609000	74962000	92830000	7.94942	8.26545	7.73665	8.06446	7.80869	8.08239	7.58669	7.87484	7.92107	0.215995	7.26367	16.6872	4.14918	9.83208	5.01537	10.3072	2.79611	5.96916	7.75251	4.45841	0.167137	0.383974	0.0954727	0.226236	0.115404	0.237169	0.0643386	0.13735	0.178385	0.102588	10	10	10	10	10
P07998	P07998	17.644	Ribonuclease pancreatic	RNASE1	Y	109430000	92843000	75282000	72733000	132150000	71944000	42093000	96662000	86642125	8.03914	7.96775	7.87669	7.86173	8.12107	7.85699	7.62421	7.98526	7.9166	0.150143	9.1982	7.62267	5.9983	5.76672	11.4117	5.69528	3.08633	7.9821	7.09516	2.5388	0.162293	0.134494	0.105834	0.101748	0.201348	0.100487	0.0544551	0.140836	0.125187	0.0447945	6	6	5	6	6
P04216	P04216	17.935	Thy-1 membrane glycoprotein	THY1	Y	92168000	177000000	27169000	72614000	126530000	59797000	62975000	120560000	92351625	7.96458	8.24797	7.43407	7.86102	8.10219	7.77668	7.79917	8.0812	7.90836	0.251395	7.55936	15.9369	1.87118	5.75594	10.8587	4.61014	4.89124	10.2751	7.71982	4.46674	0.135577	0.285828	0.0335597	0.103233	0.19475	0.0826829	0.0877244	0.184284	0.138455	0.0801109	4	4	4	4	4
P01860	P01860	41.287	Ig gamma-3 chain C region	IGHG3	Y	38629000	205990000	52096000	138230000	767840000	12944000	30352000	97463000	167943000	7.58691	8.31385	7.7168	8.1406	8.88527	7.11207	7.48219	7.98884	7.90332	0.55223	2.79777	18.9538	3.93802	12.0137	85.2775	0.801797	2.12378	8.05775	16.7455	28.3497	0.115512	0.782545	0.162589	0.496012	3.52085	0.0331038	0.0876846	0.33268	0.691372	1.17047	8	9	7	8	8
P04004;CON__Q3ZBS7	P04004	54.305	Vitronectin;Vitronectin V65 subunit;Vitronectin V10 subunit;Somatomedin-B	VTN	Y	112090000	70571000	44611000	118090000	48421000	140060000	55407000	73628000	82859750	8.04957	7.84863	7.64944	8.07221	7.68503	8.14631	7.74356	7.86704	7.88273	0.188034	9.4542	5.57121	3.29824	10.0348	3.62213	12.1957	4.22537	5.8479	6.7812	3.33865	0.513411	0.302545	0.179111	0.544941	0.1967	0.662288	0.229459	0.31757	0.368253	0.181305	14	12	12	15	14
Q9UHG2	Q9UHG2	27.372	ProSAAS;KEP;Big SAAS;Little SAAS;Big PEN-LEN;PEN;Little LEN;Big LEN	PCSK1N	Y	135560000	123870000	24383000	56898000	134390000	65974000	55254000	94556000	86360625	8.13213	8.09297	7.38709	7.7551	8.12837	7.81937	7.74236	7.97569	7.87913	0.256611	11.7489	10.5982	1.65352	4.35558	11.633	5.15838	4.21203	7.78364	7.1429	3.8574	0.32159	0.290093	0.0452603	0.119221	0.31842	0.141195	0.115292	0.213054	0.195516	0.105585	11	11	9	8	10
P01344	P01344	20.14	Insulin-like growth factor II;Insulin-like growth factor II;Insulin-like growth factor II Ala-25 Del;Preptin	IGF2	Y	67862000	63907000	69308000	89392000	126000000	94815000	40990000	71851000	78015625	7.83163	7.80555	7.84078	7.9513	8.10037	7.97688	7.61268	7.85643	7.87195	0.143403	5.32745	4.97407	5.4574	7.29969	10.8067	7.80801	2.99406	5.68686	6.29428	2.33919	0.107295	0.100178	0.109912	0.147016	0.217647	0.157253	0.0603004	0.114533	0.126767	0.0471113	5	5	5	5	6
Q8WXD2	Q8WXD2	53.005	Secretogranin-3	SCG3	Y	106750000	111130000	14417000	59103000	152680000	77279000	59619000	115520000	87062250	8.02837	8.04583	7.15887	7.77161	8.18378	7.88806	7.77538	8.06266	7.86432	0.319815	8.94117	9.36171	0.90691	4.54904	13.4596	6.18051	4.59446	9.78559	7.22238	3.92842	0.473927	0.496217	0.0480707	0.241122	0.713427	0.327598	0.243529	0.518685	0.382822	0.208226	20	20	17	18	20
P01859	P01859	35.9	Ig gamma-2 chain C region	IGHG2	Y	156810000	293300000	22362000	304460000	34496000	29848000	18328000	97521000	119640625	8.19537	8.46731	7.34951	8.48353	7.53777	7.47492	7.26312	7.9891	7.84508	0.500567	13.8766	28.3862	1.49782	29.6241	2.45833	2.08352	1.19319	8.06323	10.8979	11.9814	0.498169	1.01907	0.0537719	1.0635	0.0882539	0.0747984	0.0428356	0.28947	0.391234	0.430133	6	7	7	5	5
P01033	P01033	23.171	Metalloproteinase inhibitor 1	TIMP1	Y	72755000	115640000	89128000	74733000	56944000	44542000	47682000	74917000	72042625	7.86186	8.06311	7.95001	7.87351	7.75545	7.64877	7.67835	7.87458	7.83821	0.138615	5.76872	9.79721	7.27505	5.94833	4.3596	3.29241	3.55901	5.96507	5.74567	2.1235	0.133667	0.227011	0.16857	0.137829	0.101016	0.0762884	0.0824658	0.138217	0.133133	0.0492037	8	8	7	7	7
O94985	O94985	109.79	Calsyntenin-1;Soluble Alc-alpha;CTF1-alpha	CLSTN1	Y	88561000	103690000	20311000	81630000	117220000	44918000	56100000	100330000	76595000	7.94724	8.01574	7.30773	7.91185	8.069	7.65242	7.74896	8.00143	7.8318	0.254192	7.22218	8.64883	1.34186	6.57982	9.95036	3.3242	4.28583	8.32924	6.21029	2.95972	0.792923	0.949555	0.147323	0.722399	1.09245	0.364963	0.470541	0.914467	0.681828	0.324948	33	32	28	33	33
P62328	P62328	5.0526	Thymosin beta-4;Hematopoietic system regulatory peptide	TMSB4X	Y	93609000	139060000	57711000	50995000	88621000	76686000	47916000	34881000	73684875	7.97132	8.1432	7.76126	7.70753	7.94754	7.88472	7.68048	7.54259	7.82983	0.192562	7.6946	12.0962	4.42679	3.84303	7.22777	6.12633	3.57898	2.48971	5.93543	3.09	0.0388777	0.0611174	0.0223668	0.0194173	0.036519	0.0309539	0.0180832	0.0125795	0.0299894	0.0156125	4	4	4	3	3
P00734;CON__P00735	P00734	70.036	Prothrombin;Activation peptide fragment 1;Activation peptide fragment 2;Thrombin light chain;Thrombin heavy chain	F2	Y	79691000	88545000	40436000	105020000	48833000	83370000	39908000	72984000	69848375	7.90141	7.94716	7.60677	8.02127	7.68871	7.92101	7.60106	7.86323	7.81883	0.163011	6.40149	7.22069	2.94785	8.77574	3.65737	6.74038	2.9039	5.78948	5.55461	2.16303	0.448334	0.505708	0.206456	0.614618	0.256148	0.472069	0.203377	0.405472	0.389023	0.15149	29	28	27	30	25
P04196	P04196	59.578	Histidine-rich glycoprotein	HRG	Y	55768000	86982000	41357000	114030000	62163000	61597000	45637000	87966000	69437500	7.74639	7.93943	7.61655	8.05702	7.79353	7.78956	7.65932	7.94431	7.81826	0.151247	4.25685	7.07518	3.02472	9.64146	4.81922	4.7691	3.38508	7.16674	5.5173	2.25362	0.253614	0.421525	0.180207	0.574419	0.28712	0.284134	0.201677	0.42698	0.328709	0.134266	16	16	17	16	17
P00441	P00441	15.936	Superoxide dismutase [Cu-Zn]	SOD1	Y	65262000	124760000	30487000	59259000	113840000	48725000	51400000	77390000	71390375	7.81466	8.09608	7.48411	7.77275	8.05629	7.68775	7.71096	7.88868	7.81391	0.200333	5.0948	10.6852	2.13458	4.56277	9.6231	3.64813	3.87794	6.19066	5.72715	2.9852	0.0811907	0.17028	0.0340167	0.0727122	0.153354	0.0581366	0.0617988	0.0986543	0.0912679	0.0475722	7	7	8	6	8
P02760	P02760	38.999	Protein AMBP;Alpha-1-microglobulin;Inter-alpha-trypsin inhibitor light chain;Trypstatin	AMBP	Y	57132000	320529984	41525000	77377000	50160000	103170000	19145000	49801000	89854998	7.75688	8.50587	7.61831	7.88861	7.70036	8.01355	7.28206	7.69724	7.80786	0.353521	4.37606	31.418	3.03877	6.18947	3.77119	8.59927	1.25418	3.74036	7.79841	9.79061	0.170662	1.22527	0.118509	0.241383	0.147073	0.335363	0.0489117	0.14587	0.30413	0.381824	11	13	12	11	12
Q92520	Q92520	24.68	Protein FAM3C	FAM3C	Y	85137000	106300000	15967000	62633000	100830000	60712000	43903000	90660000	70767750	7.93012	8.02653	7.20322	7.7968	8.00359	7.78327	7.64249	7.95742	7.79293	0.271324	6.90391	8.8981	1.01919	4.86089	8.3767	4.69086	3.23848	7.41816	5.67579	2.7119	0.170389	0.219605	0.0251536	0.119967	0.206737	0.115771	0.0799256	0.18308	0.140078	0.0669298	15	15	12	13	16
P30086	P30086	21.057	Phosphatidylethanolamine-binding protein 1;Hippocampal cholinergic neurostimulating peptide	PEBP1	Y	69071000	82558000	24575000	62822000	108490000	51207000	41526000	81659000	65238500	7.8393	7.91676	7.39049	7.79811	8.03539	7.70933	7.61832	7.912	7.77746	0.202835	5.43607	6.66539	1.66842	4.87766	9.10795	3.8613	3.03885	6.5825	5.15477	2.34243	0.114467	0.140353	0.0351318	0.102709	0.191786	0.0813074	0.0639892	0.138608	0.108544	0.0493245	12	13	10	11	12
P61916	P61916	16.57	Epididymal secretory protein E1	NPC2	Y	65209000	64387000	56624000	41533000	78919000	62776000	43376000	61620000	59305500	7.81431	7.8088	7.753	7.61839	7.89718	7.79779	7.63725	7.78972	7.76456	0.0937048	5.09007	5.01679	4.33161	3.03944	6.33065	4.87358	3.19408	4.77114	4.58092	1.06866	0.0843424	0.0831283	0.0717748	0.0503635	0.104899	0.0807552	0.052926	0.0790577	0.0759059	0.0177077	6	8	8	6	7
P07339	P07339	44.552	Cathepsin D;Cathepsin D light chain;Cathepsin D heavy chain	CTSD	Y	66912000	59842000	46833000	46346000	71765000	64653000	51782000	55826000	57994875	7.8255	7.77701	7.67055	7.66601	7.85591	7.81059	7.71418	7.74684	7.75832	0.0711372	5.24229	4.61411	3.48667	3.44526	5.67908	5.04049	3.9109	4.26191	4.46009	0.826065	0.233555	0.205568	0.155338	0.153493	0.253015	0.224564	0.174238	0.189877	0.198706	0.0368028	12	14	14	12	13
P09486	P09486	34.632	SPARC	SPARC	Y	73679000	74288000	66112000	46434000	58453000	48830000	41742000	53977000	57939375	7.86734	7.87092	7.82028	7.66684	7.76681	7.68869	7.62057	7.73221	7.75421	0.0935143	5.85253	5.90786	5.17071	3.45274	4.4919	3.65712	3.05693	4.10095	4.46134	1.08879	0.202685	0.204601	0.179072	0.119575	0.155564	0.126653	0.105868	0.142024	0.154505	0.0377071	14	14	11	13	14
Q99435	Q99435	91.346	Protein kinase C-binding protein NELL2	NELL2	Y	79328000	92757000	8048000	69567000	121550000	40190000	57863000	84563000	69233250	7.89943	7.96735	6.90569	7.8424	8.08475	7.60412	7.7624	7.92718	7.74916	0.369527	6.36817	7.6146	0.46577	5.48071	10.3716	2.92737	4.44012	6.85074	5.56488	3.01979	0.581707	0.695564	0.0425462	0.500641	0.947402	0.267403	0.405587	0.625787	0.50833	0.275846	32	31	24	32	31
P13591	P13591	94.573	Neural cell adhesion molecule 1	NCAM1	Y	60127000	79101000	26801000	51320000	78248000	48403000	35309000	79945000	57406750	7.77907	7.89818	7.42815	7.71029	7.89347	7.68487	7.54789	7.90279	7.73059	0.174836	4.63924	6.34734	1.84224	3.87104	6.26917	3.62059	2.52466	6.42481	4.44239	1.78785	0.438746	0.600287	0.174226	0.366096	0.592894	0.34241	0.238765	0.607614	0.42013	0.169083	24	25	23	23	24
P09871	P09871	76.684	Complement C1s subcomponent;Complement C1s subcomponent heavy chain;Complement C1s subcomponent light chain	C1S	Y	56090000	68972000	37808000	41584000	80938000	60496000	35335000	64562000	55723125	7.74889	7.83867	7.57758	7.61893	7.90815	7.78173	7.54821	7.80998	7.72902	0.131793	4.28495	5.42717	2.72991	3.04371	6.51611	4.67179	2.52679	5.03238	4.2791	1.41627	0.328587	0.416177	0.20934	0.233404	0.499681	0.358252	0.193764	0.385903	0.328139	0.108605	23	23	22	21	24
P02679	P02679	51.511	Fibrinogen gamma chain	FGG	Y	74924000	198120000	10865000	74730000	33390000	113040000	26425000	46991000	72310625	7.87462	8.29693	7.03603	7.87349	7.52362	8.05323	7.42201	7.67201	7.71899	0.394395	5.9657	18.1284	0.656375	5.94805	2.36845	9.54584	1.81273	3.50012	5.99071	5.67197	0.307299	0.933811	0.0338105	0.30639	0.122001	0.491716	0.0933755	0.180295	0.308587	0.292169	22	22	14	20	19
Q96FE7	Q96FE7	28.248	Phosphoinositide-3-kinase-interacting protein 1	PIK3IP1	Y	62617000	71827000	29327000	36345000	84854000	45740000	43524000	69426000	55457500	7.79669	7.85629	7.46727	7.56044	7.92867	7.6603	7.63873	7.84152	7.71874	0.161359	4.85947	5.68469	2.04201	2.60951	6.87769	3.39382	3.20654	5.46802	4.26772	1.6989	0.13727	0.160581	0.0576826	0.0737133	0.194281	0.0958686	0.0905784	0.154461	0.120554	0.0479906	5	5	5	5	6
O75711	O75711	11.081	Scrapie-responsive protein 1	SCRG1	Y	33675000	43814000	80538000	35433000	97029000	67654000	32303000	43674000	54265000	7.52731	7.64161	7.906	7.54941	7.9869	7.83029	7.50924	7.64022	7.69887	0.184231	2.39157	3.23097	6.47931	2.5348	8.01675	5.30879	2.28052	3.21918	4.18274	2.15866	0.026501	0.0358024	0.0717973	0.0280881	0.0888336	0.0588267	0.0252705	0.0356717	0.0463489	0.0239201	3	3	3	3	3
P05546;CON__ENSEMBL:ENSBTAP00000018574	P05546	57.07	Heparin cofactor 2	SERPIND1	Y	52050000	59489000	24370000	71772000	68140000	39335000	37691000	54223000	50883750	7.71642	7.77444	7.38686	7.85596	7.8334	7.59478	7.57624	7.73418	7.68403	0.156527	3.93404	4.58301	1.65252	5.67972	5.3524	2.85629	2.72026	4.12232	3.86257	1.37918	0.224516	0.261553	0.0943091	0.324141	0.305462	0.163009	0.155245	0.235261	0.220437	0.0787101	19	19	19	20	21
O94772	O94772	14.669	Lymphocyte antigen 6H	LY6H	Y	66624000	69387000	12479000	44865000	94064000	42575000	27278000	75314000	54073250	7.82363	7.84128	7.09618	7.65191	7.97342	7.62915	7.43581	7.87688	7.66603	0.286303	5.21651	5.46451	0.76896	3.31971	7.73736	3.12675	1.87977	6.00121	4.18935	2.31365	0.076521	0.0801588	0.0112799	0.0486969	0.113499	0.0458664	0.0275743	0.0880318	0.0614535	0.033939	4	4	4	4	4
P02746	P02746	26.721	Complement C1q subcomponent subunit B	C1QB	Y	50232000	62518000	24309000	48119000	83047000	67700000	24072000	41163000	50145000	7.70098	7.79601	7.38577	7.68232	7.91932	7.83059	7.38151	7.61451	7.66388	0.197025	3.77738	4.85069	1.64779	3.59632	6.71054	5.31291	1.62944	3.00851	3.8167	1.76771	0.100935	0.129615	0.0440306	0.0960972	0.179312	0.141966	0.0435403	0.0803904	0.101986	0.047235	7	7	7	7	7
P02747	P02747	25.773	Complement C1q subcomponent subunit C	C1QC	Y	49420000	71212000	19149000	53158000	57275000	50052000	44950000	30159000	46921875	7.6939	7.85255	7.28215	7.72557	7.75797	7.69942	7.65273	7.47942	7.64296	0.179996	3.70767	5.62909	1.25448	4.02991	4.38858	3.76191	3.3269	2.10835	3.52586	1.34795	0.0955577	0.145079	0.0323317	0.103863	0.113107	0.0969558	0.0857443	0.0543386	0.090872	0.0347407	5	4	5	6	4
P02671;CON__P02672	P02671	94.972	Fibrinogen alpha chain;Fibrinopeptide A;Fibrinogen alpha chain	FGA	Y	49552000	197880000	16627000	46596000	22859000	84143000	17707000	39713000	59384625	7.69506	8.2964	7.22081	7.66835	7.35906	7.92502	7.24814	7.59893	7.62647	0.363387	3.71899	18.1033	1.06748	3.46651	1.53593	6.81186	1.1471	2.88769	4.84235	5.67631	0.3532	1.71931	0.101381	0.329221	0.145871	0.646936	0.108942	0.274249	0.459888	0.539091	23	25	21	20	21
P08185	P08185	45.14	Corticosteroid-binding globulin	SERPINA6	Y	37071000	65847000	34827000	71646000	28351000	38058000	24692000	52251000	44092875	7.56903	7.81854	7.54192	7.85519	7.45257	7.58045	7.39256	7.71809	7.61604	0.166584	2.66917	5.14703	2.48531	5.66832	1.96452	2.75055	1.6775	3.95141	3.28923	1.47471	0.120486	0.232337	0.112187	0.255868	0.0886783	0.12416	0.0757222	0.178367	0.148476	0.0665686	9	10	10	11	9
Q12860	Q12860	113.32	Contactin-1	CNTN1	Y	52966000	51355000	15892000	40553000	61415000	34908000	29063000	55622000	42721750	7.724	7.71058	7.20118	7.60802	7.78827	7.54292	7.46334	7.74525	7.59795	0.194632	4.01327	3.87406	1.01372	2.95761	4.753	2.49192	2.02101	4.24411	3.17109	1.27285	0.454784	0.439008	0.114875	0.335156	0.53861	0.282384	0.229021	0.480943	0.359347	0.144239	39	37	35	36	39
P43652;CON__REFSEQ:XP_585019	P43652	69.068	Afamin	AFM	Y	37670000	54628000	20817000	69367000	27137000	51158000	25535000	50675000	42123375	7.576	7.73742	7.31842	7.84115	7.43356	7.70891	7.40714	7.70479	7.59092	0.186695	2.71852	4.15753	1.38014	5.46271	1.86866	3.85708	1.74312	3.81548	3.1254	1.42636	0.187763	0.287152	0.0953232	0.377298	0.129065	0.266401	0.120394	0.263528	0.215865	0.0985156	26	26	26	27	26
O15240	O15240	67.257	Neurosecretory protein VGF;Neuroendocrine regulatory peptide-1;Neuroendocrine regulatory peptide-2;Antimicrobial peptide VGF[554-577]	VGF	Y	68426000	63815000	6197400	34483000	68319000	31672000	40382000	56106000	46175050	7.83522	7.80492	6.79221	7.53761	7.83454	7.50068	7.60619	7.74901	7.58255	0.346084	5.37809	4.96589	0.345514	2.45727	5.36848	2.22968	2.94336	4.28635	3.49683	1.80266	0.361714	0.333991	0.0232382	0.165268	0.361068	0.149961	0.197961	0.288287	0.235186	0.121242	27	27	18	24	27
P22352	P22352	25.552	Glutathione peroxidase 3	GPX3	Y	43878000	62263000	17562000	45197000	36346000	37703000	30194000	41766000	39363625	7.64225	7.79423	7.24457	7.65511	7.56046	7.57638	7.47992	7.62082	7.57172	0.160112	3.23637	4.82809	1.13637	3.34781	2.60959	2.72125	2.11115	3.05894	2.88119	1.06252	0.0826957	0.123367	0.0290364	0.0855431	0.0666802	0.0695333	0.0539441	0.078162	0.0736203	0.0271494	8	8	8	8	8
P0DP58	P0DP58	12.641			Y	55730000	63934000	21044000	32350000	60401000	39608000	11018000	56924000	42626125	7.74609	7.80573	7.32313	7.50987	7.78104	7.59778	7.0421	7.7553	7.57013	0.269777	4.25353	4.97647	1.39735	2.28432	4.66341	2.87896	0.66695	4.35785	3.18486	1.61924	0.0537689	0.0629076	0.0176639	0.028876	0.0589501	0.036393	0.00843092	0.0550876	0.0402598	0.0204688	3	3	3	3	3
P16870	P16870	53.15	Carboxypeptidase E	CPE	Y	66973000	41300000	8503500	55270000	49345000	33837000	38275000	43724000	4.21534e+07	7.8259	7.61595	6.9296	7.74249	7.69324	7.52939	7.58292	7.64072	7.57003	0.275025	5.24775	3.01996	0.496021	4.21343	3.70124	2.40472	2.76848	3.22339	3.13437	1.39388	0.278918	0.160511	0.0263635	0.223944	0.196721	0.127811	0.147145	0.171323	0.166592	0.0740846	16	16	16	19	19
Q96S96	Q96S96	25.733	Phosphatidylethanolamine-binding protein 4	PEBP4	Y	38794000	37744000	33316000	36783000	53980000	34481000	23963000	43940000	37875125	7.58876	7.57685	7.52265	7.56565	7.73223	7.53758	7.37954	7.64286	7.56827	0.101129	2.81143	2.72463	2.36245	2.64548	4.10121	2.45711	1.62101	3.2416	2.74561	0.716463	0.0723466	0.0701128	0.0607929	0.0680762	0.105536	0.0632287	0.0417134	0.083416	0.0706529	0.0184367	4	5	6	5	5
P05156;CON__Q32PI4	P05156	65.75	Complement factor I;Complement factor I heavy chain;Complement factor I light chain	CFI	Y	34350000	63114000	24086000	39358000	31311000	39288000	26569000	42601000	37584625	7.53593	7.80013	7.38176	7.59503	7.4957	7.59426	7.42438	7.62942	7.55708	0.130761	2.44644	4.90358	1.63052	2.8582	2.20065	2.85239	1.82403	3.12894	2.73059	1.02157	0.160853	0.322411	0.107207	0.187927	0.144693	0.187545	0.11993	0.205728	0.179537	0.0671685	21	22	22	22	23
P51884;CON__Q05443	P51884	38.429	Lumican	LUM	Y	38095000	52690000	19073000	41319000	24083000	54329000	22895000	51327000	37976375	7.58087	7.72173	7.28042	7.61615	7.38171	7.73503	7.35974	7.71035	7.54825	0.182027	2.75361	3.98938	1.24879	3.02155	1.63029	4.13153	1.5387	3.87164	2.77319	1.18	0.105818	0.153308	0.0479897	0.116115	0.0626505	0.158771	0.0591306	0.148783	0.106571	0.0453464	11	11	11	10	10
Q15113;Q9UKZ9	Q15113	47.972	Procollagen C-endopeptidase enhancer 1	PCOLCE	Y	42596000	34550000	17870000	38669000	52585000	46876000	21015000	43592000	37219125	7.62937	7.53845	7.25212	7.58736	7.72086	7.67095	7.32253	7.63941	7.54513	0.169001	3.12852	2.46273	1.15917	2.80108	3.98029	3.49033	1.39515	3.21227	2.70369	0.989445	0.150081	0.118142	0.0556079	0.134374	0.190943	0.167438	0.0669282	0.154099	0.129702	0.0474656	17	17	16	18	18
P02751	P02751	272.32	Fibronectin;Anastellin;Ugl-Y1;Ugl-Y2;Ugl-Y3	FN1	Y	39641000	49506000	17542000	32690000	52185000	36463000	28245000	37386000	36707250	7.59814	7.69466	7.24408	7.51441	7.71755	7.56185	7.45094	7.57271	7.54429	0.149464	2.8817	3.71504	1.13489	2.31178	3.94571	2.61919	1.95612	2.69511	2.65744	0.90718	0.784745	1.01168	0.309052	0.629544	1.07449	0.713258	0.532692	0.733932	0.723675	0.247043	68	69	64	66	70
P07602	P07602	58.112	Prosaposin;Saposin-A;Saposin-B-Val;Saposin-B;Saposin-C;Saposin-D	PSAP	Y	51371000	30950000	18209000	28139000	58070000	41752000	28212000	32647000	36168750	7.71072	7.49066	7.26029	7.44931	7.76395	7.62068	7.45043	7.51384	7.53248	0.161671	3.87544	2.17168	1.18434	1.94773	4.45828	3.05777	1.95351	2.3083	2.61963	1.0956	0.225209	0.1262	0.0688245	0.113187	0.259079	0.177693	0.113522	0.13414	0.152232	0.0636677	18	14	17	16	17
P19823;CON__Q9TRI1	P19823	106.46	Inter-alpha-trypsin inhibitor heavy chain H2	ITIH2	Y	39660000	71664000	12163000	89236000	22487000	32348000	24024000	31360000	40367750	7.59835	7.8553	7.08504	7.95054	7.35193	7.50985	7.38065	7.49638	7.5285	0.27797	2.88328	5.66995	0.746744	7.28513	1.5074	2.28416	1.62573	2.20459	3.02587	2.26268	0.306954	0.603623	0.0794983	0.775575	0.160478	0.243171	0.173075	0.234701	0.322134	0.240885	24	24	21	25	22
P02748;CON__Q3MHN2	P02748	63.173	Complement component C9;Complement component C9a;Complement component C9b	C9	Y	41159000	59790000	21167000	26540000	24227000	48899000	23907000	42995000	36085500	7.61446	7.77663	7.32566	7.4239	7.3843	7.6893	7.37853	7.63342	7.52827	0.169534	3.00818	4.60953	1.40669	1.82175	1.64144	3.66302	1.61668	3.16204	2.61617	1.16888	0.190036	0.291198	0.0888649	0.115085	0.103695	0.231404	0.102131	0.199755	0.165271	0.073842	16	17	14	16	16
P69905;P02008	P69905	15.257	Hemoglobin subunit alpha	HBA1	Y	NaN	99166000	6630900	10319000	1877400064	12314000	8203800	NaN	335672294	NaN	7.99636	6.82157	7.01364	9.27356	7.0904	6.91402	NaN	7.51826	0.958941	#VALUE!	8.21888	0.373274	0.618811	236.944	0.757349	0.47609	#VALUE!	#VALUE!	#VALUE!	#VALUE!	0.125395	0.00569504	0.00944119	3.61505	0.0115549	0.00726371	#VALUE!	#VALUE!	#VALUE!	0	6	6	3	8
O00533	O00533	135.07	Neural cell adhesion molecule L1-like protein;Processed neural cell adhesion molecule L1-like protein	CHL1	Y	44541000	63737000	7375800	39333000	52651000	23045000	26399000	49927000	38376100	7.64876	7.80439	6.86781	7.59476	7.72141	7.36258	7.42159	7.69834	7.51495	0.301195	3.29232	4.95895	0.421576	2.85613	3.986	1.55023	1.81069	3.75118	2.82838	1.48368	0.444694	0.669805	0.0569423	0.385777	0.53839	0.209389	0.24457	0.506671	0.38203	0.2004	31	30	22	27	29
P02656	P02656	10.852	Apolipoprotein C-III	APOC3	Y	44154000	124340000	10081000	122250000	12086000	67356000	7174600	25808000	51656200	7.64497	8.09461	7.0035	8.08725	7.08228	7.82838	6.8558	7.41175	7.50107	0.48859	3.25965	10.6441	0.602524	10.4399	0.741343	5.28207	0.408457	1.76443	4.14281	4.27123	0.0353737	0.11551	0.00653859	0.113294	0.00804505	0.057321	0.00443258	0.0191476	0.0449578	0.0463514	2	2	2	3	2
S4R460	S4R460	10.429		IGHV3OR16-9	Y	46792000	56316000	24363000	89703000	19049000	28161000	7691200	38625000	38837525	7.67017	7.75063	7.38673	7.95281	7.27987	7.44965	6.88599	7.58687	7.49534	0.326235	3.48318	4.30469	1.65197	7.32872	1.24699	1.94948	0.442243	2.79744	2.90059	2.17687	0.0363261	0.0448936	0.0172284	0.0764313	0.0130049	0.0203311	0.00461216	0.0291745	0.0302503	0.0227026	1	1	1	1	1
P35542	P35542	14.746	Serum amyloid A-4 protein	SAA4	Y	43407000	75177000	21650000	41542000	8595800	28913000	23263000	50279000	36603350	7.63756	7.87608	7.33546	7.61849	6.93429	7.46109	7.36667	7.70139	7.49138	0.288038	3.19669	5.98874	1.44344	3.04019	0.50218	2.00909	1.567	3.78142	2.69109	1.71204	0.0471384	0.0883099	0.0212849	0.0448307	0.00740514	0.029626	0.023107	0.0557608	0.0396829	0.0252457	4	4	4	4	4
Q14624;CON__Q3T052	Q14624	103.36	Inter-alpha-trypsin inhibitor heavy chain H4;70 kDa inter-alpha-trypsin inhibitor heavy chain H4;35 kDa inter-alpha-trypsin inhibitor heavy chain H4	ITIH4	Y	32379000	65979000	17638000	46117000	20121000	39857000	15004000	37093000	34273500	7.51026	7.81941	7.24645	7.66386	7.30365	7.6005	7.17621	7.56929	7.4862	0.223619	2.28666	5.15882	1.14199	3.42581	1.32752	2.89966	0.949237	2.67098	2.48258	1.40317	0.236349	0.533216	0.118036	0.354092	0.137213	0.299709	0.0981131	0.276073	0.2566	0.145032	26	28	21	27	25
O60888;Q1XH10	O60888	19.116	Protein CutA	CUTA	Y	42549000	37956000	9912400	22214000	55226000	28516000	28869000	46100000	33917800	7.62889	7.57928	6.99618	7.34663	7.74214	7.45509	7.46043	7.6637	7.48404	0.2352	3.12457	2.74213	0.59102	1.4865	4.20959	1.97759	2.0056	3.42437	2.44517	1.15824	0.0597293	0.0524185	0.0112979	0.0284159	0.0804706	0.0378036	0.038339	0.0654602	0.0467419	0.0221408	6	6	4	5	4
P00746	P00746	27.033	Complement factor D	CFD	Y	32368000	168810000	22671000	21375000	25412000	39539000	11563000	23797000	43191875	7.51012	8.2274	7.35547	7.32991	7.40504	7.59703	7.06307	7.37652	7.48307	0.338341	2.28577	15.0968	1.5215	1.4225	1.73352	2.87323	0.70479	1.60818	3.40579	4.76634	0.0617912	0.408113	0.0411308	0.0384545	0.0468623	0.077672	0.0190526	0.043474	0.0920688	0.128848	10	12	10	10	10
P02763	P02763	23.511	Alpha-1-acid glycoprotein 1	ORM1	Y	18071000	71417000	31923000	35473000	37637000	48409000	8518200	28635000	35010400	7.25698	7.8538	7.5041	7.5499	7.57561	7.68493	6.93035	7.4569	7.47657	0.279955	1.17409	5.64762	2.24989	2.53807	2.7158	3.6211	0.497001	1.98703	2.55382	1.57139	0.027604	0.132781	0.0528971	0.0596725	0.0638512	0.0851357	0.011685	0.046717	0.0600429	0.036945	5	5	5	5	5
P07108	P07108	10.044	Acyl-CoA-binding protein	DBI	Y	37672000	44745000	27056000	21387000	43604000	27626000	13853000	37929000	31734000	7.57602	7.65074	7.43226	7.33015	7.63953	7.44132	7.14154	7.57897	7.47382	0.174885	2.71869	3.30957	1.86229	1.42341	3.21328	1.9072	0.866472	2.7399	2.2551	0.876297	0.0273065	0.0332413	0.0187048	0.0142968	0.0322742	0.0191559	0.00870285	0.0275195	0.0226502	0.00880152	3	3	3	3	3
P10643;CON__Q29RQ1	P10643	93.517	Complement component C7	C7	Y	33387000	48023000	20027000	23665000	35693000	33348000	21814000	22703000	29832500	7.52358	7.68145	7.30162	7.37411	7.55258	7.52307	7.33874	7.35608	7.4564	0.132824	2.3682	3.58812	1.32043	1.59799	2.55607	2.36504	1.45594	1.52396	2.09697	0.771915	0.221467	0.33555	0.123483	0.149439	0.239036	0.221172	0.136155	0.142516	0.196102	0.0721871	26	28	23	26	27
Q9NQ79	Q9NQ79	71.42	Cartilage acidic protein 1	CRTAC1	Y	37656000	35588000	10239000	28081000	46446000	19707000	22254000	37792000	29720375	7.57583	7.5513	7.01026	7.44841	7.66695	7.29462	7.34741	7.5774	7.43402	0.212265	2.71737	2.54748	0.61333	1.94315	3.45376	1.29635	1.48956	2.72859	2.0987	0.930625	0.194074	0.181941	0.043804	0.13878	0.246667	0.0925851	0.106384	0.194876	0.149889	0.0664652	21	18	18	19	20
P0DOY3;P0DOY2;P0CF74;A0M8Q6	P0DOY3;P0DOY2;P0CF74	11.265	Ig lambda-6 chain C region	IGLC6	Y	12900000	74074000	27619000	41367000	31032000	26972000	19254000	15626000	31105500	7.11059	7.86967	7.44121	7.61665	7.49181	7.43091	7.28452	7.19385	7.4299	0.242324	0.798682	5.88841	1.90665	3.02556	2.17825	1.85568	1.26234	0.994347	2.23874	1.63775	0.00899716	0.0663329	0.0214784	0.0340829	0.024538	0.0209043	0.0142203	0.0112013	0.0252194	0.0184492	3	3	3	3	2
P00736	P00736	80.118	Complement C1r subcomponent;Complement C1r subcomponent heavy chain;Complement C1r subcomponent light chain	C1R	Y	28680000	25960000	18700000	25696000	46585000	30384000	18221000	29166000	27924000	7.45758	7.4143	7.27184	7.40987	7.66825	7.48264	7.26057	7.46488	7.42874	0.128657	1.9906	1.77632	1.22091	1.75568	3.46557	2.12634	1.18523	2.0292	1.94373	0.709127	0.159483	0.142315	0.0978172	0.140662	0.277655	0.170358	0.0949586	0.162575	0.155728	0.0568138	27	27	25	24	27
P22692	P22692	27.934	Insulin-like growth factor-binding protein 4	IGFBP4	Y	27445000	50093000	24240000	12693000	33333000	25153000	19183000	31826000	27995750	7.43846	7.69978	7.38453	7.10356	7.52287	7.40059	7.28292	7.50278	7.41694	0.17588	1.89293	3.76544	1.64244	0.78405	2.36383	1.71334	1.25702	2.24207	1.95764	0.890057	0.052877	0.105184	0.0458801	0.0219017	0.0660311	0.0478605	0.0351137	0.0626301	0.0546847	0.0248628	7	8	8	6	7
P08603	P08603	139.09	Complement factor H	CFH	Y	25653000	36622000	15647000	26602000	29224000	34617000	16361000	25730000	26307000	7.40914	7.56374	7.19443	7.42491	7.46574	7.53929	7.21381	7.41044	7.40269	0.135338	1.75233	2.63225	0.995875	1.82662	2.03381	2.46819	1.04798	1.75834	1.81442	0.586634	0.243731	0.36612	0.138516	0.254064	0.282883	0.3433	0.145764	0.244567	0.252368	0.081595	36	36	33	36	36
Q99969	Q99969	18.617	Retinoic acid receptor responder protein 2	RARRES2	Y	28648000	21534000	10568000	21197000	37784000	31147000	24356000	29014000	25531000	7.45709	7.33312	7.02399	7.32627	7.57731	7.49342	7.38661	7.46261	7.38255	0.167493	1.98806	1.4346	0.635907	1.40897	2.72793	2.18748	1.65143	2.01711	1.75644	0.625885	0.0370117	0.026708	0.0118387	0.0262308	0.0507858	0.0407244	0.0307447	0.0375526	0.0326996	0.0116521	5	4	3	4	5
Q9P121	Q9P121	37.971	Neurotrimin	NTM	Y	28865000	51170000	9678200	23060000	41045000	14774000	19782000	28997000	27171400	7.46037	7.70902	6.98579	7.36286	7.61326	7.1695	7.29627	7.46235	7.38243	0.233871	2.00528	3.85811	0.575087	1.55138	2.99865	0.932623	1.30199	2.01576	1.90486	1.08469	0.0761424	0.146496	0.0218366	0.0589074	0.113862	0.0354126	0.0494378	0.0765406	0.0723295	0.0411869	7	7	6	6	7
Q16610	Q16610	60.673	Extracellular matrix protein 1	ECM1	Y	32389000	48378000	8332700	22777000	43137000	19350000	13886000	30172000	2.73027e+07	7.5104	7.68465	6.92079	7.3575	7.63485	7.28668	7.14258	7.4796	7.37713	0.256649	2.28746	3.61845	0.48465	1.52964	3.17397	1.26954	0.868832	2.10939	1.91774	1.0934	0.138787	0.219542	0.0294052	0.0928077	0.192575	0.0770268	0.0527146	0.127983	0.116355	0.06634	22	22	17	22	23
P02750	P02750	38.177	Leucine-rich alpha-2-glycoprotein	LRG1	Y	26928000	65871000	30617000	18287000	12624000	27025000	17794000	16291000	26929625	7.4302	7.81869	7.48596	7.26214	7.1012	7.43177	7.25027	7.21195	7.37402	0.222096	1.85222	5.14917	2.14499	1.19014	0.779181	1.85985	1.15354	1.04286	1.8965	1.3976	0.0707123	0.19658	0.0818893	0.0454361	0.0297468	0.0710035	0.0440387	0.0398133	0.0724025	0.0533561	10	10	10	10	10
Q15818	Q15818	47.122	Neuronal pentraxin-1	NPTX1	Y	41626000	34053000	2979400	30527000	58543000	13595000	23413000	30205000	29367675	7.61936	7.53216	6.47413	7.48468	7.76747	7.13338	7.36946	7.48008	7.35759	0.401617	3.04722	2.42228	0.149589	2.13778	4.49981	0.848052	1.57855	2.11203	2.09941	1.33122	0.143591	0.114142	0.00704893	0.100737	0.21204	0.0399619	0.0743846	0.0995231	0.0989286	0.06273	12	13	9	13	13
O95502	O95502	52.846	Neuronal pentraxin receptor	NPTXR	Y	34301000	33606000	2543100	27320000	58489000	21536000	23154000	30592000	2.89426e+07	7.53531	7.52642	6.40536	7.43648	7.76707	7.33317	7.36463	7.48561	7.35676	0.406685	2.44245	2.38597	0.124825	1.88307	4.49506	1.43475	1.55861	2.14299	2.05847	1.231	0.129074	0.126089	0.00659648	0.0995129	0.237546	0.075821	0.0823663	0.113248	0.108782	0.0650532	12	13	5	15	15
Q06481	Q06481	86.955	Amyloid-like protein 2	APLP2	Y	44418000	27315000	6799600	22350000	40289000	17796000	21861000	23935000	25595450	7.64756	7.4364	6.83248	7.34928	7.60519	7.25032	7.33967	7.37903	7.35499	0.25061	3.28193	1.88268	0.384148	1.4969	2.93561	1.15369	1.45953	1.61884	1.77667	0.937411	0.285381	0.163708	0.0334036	0.130163	0.255266	0.100319	0.126913	0.140767	0.15449	0.0815126	25	25	23	24	25
P07225;CON__P07224	P07225	75.122	Vitamin K-dependent protein S	PROS1	Y	25181000	27007000	15304000	21955000	20404000	27571000	21002000	24997000	22927625	7.40107	7.43148	7.1848	7.34153	7.30972	7.44045	7.32226	7.39789	7.35365	0.0839801	1.71552	1.85844	0.970962	1.4667	1.34888	1.90286	1.39416	1.7012	1.54484	0.310908	0.128873	0.139609	0.0729406	0.110182	0.101331	0.142947	0.104732	0.127798	0.116052	0.023356	23	21	23	22	20
P01619	P01619	12.557	Ig kappa chain V-III region B6		Y	22513000	42192000	14701000	24032000	22283000	18693000	17651000	27206000	23658875	7.35243	7.62523	7.16735	7.38079	7.34797	7.27168	7.24677	7.43466	7.35336	0.138327	1.50939	3.09462	0.927358	1.62635	1.49178	1.22039	1.14295	1.8741	1.61087	0.66913	0.0189534	0.0388592	0.0116448	0.020422	0.0187322	0.0153245	0.014352	0.023533	0.0202277	0.00840227	2	2	2	2	1
P16035	P16035	24.399	Metalloproteinase inhibitor 2	TIMP2	Y	20445000	22275000	23266000	20545000	25619000	26908000	15381000	25634000	22509125	7.31059	7.34782	7.36672	7.31271	7.40856	7.42988	7.18698	7.40882	7.34651	0.0783537	1.35198	1.49116	1.56723	1.35954	1.74967	1.85065	0.976547	1.75084	1.5122	0.28467	0.032987	0.0363829	0.0382389	0.0331715	0.0426902	0.045154	0.0238268	0.0427188	0.0368963	0.00694567	7	7	9	8	8
Q99574	Q99574	46.426	Neuroserpin	SERPINI1	Y	38212000	62563000	5138300	52837000	18741000	9068700	10171000	47716000	30555875	7.5822	7.79632	6.71082	7.72294	7.27279	6.95755	7.00736	7.67866	7.34108	0.411533	2.76328	4.85468	0.278892	4.0021	1.22397	0.53388	0.608677	3.56191	2.22842	1.78934	0.128288	0.225384	0.0129479	0.185802	0.0568242	0.0247859	0.0282584	0.165365	0.103457	0.0830718	9	9	9	12	10
P29622	P29622	48.541	Kallistatin	SERPINA4	Y	26036000	34329000	7896100	59930000	20334000	25482000	8945200	26740000	2.62115e+07	7.41557	7.53566	6.89741	7.77764	7.30822	7.40623	6.95159	7.42716	7.33994	0.291613	1.78226	2.44473	0.455735	4.62187	1.3436	1.73898	0.525578	1.83745	1.84377	1.30976	0.0865127	0.11867	0.0221218	0.22435	0.0652195	0.0844119	0.0255121	0.0891917	0.0894987	0.0635769	18	18	14	22	18
Q14118	Q14118	97.44	Dystroglycan;Alpha-dystroglycan;Beta-dystroglycan	DAG1	Y	30413000	26201000	12561000	21320000	26119000	21402000	15404000	26137000	22444625	7.48306	7.41832	7.09902	7.32879	7.41696	7.33045	7.18763	7.41726	7.33519	0.130825	2.12866	1.79518	0.774738	1.41832	1.78876	1.42456	0.978217	1.79017	1.51232	0.456592	0.207417	0.174922	0.0754904	0.138201	0.174296	0.138809	0.0953174	0.174434	0.147361	0.0444903	14	12	13	14	14
O00584;Q07343	O00584	29.48	Ribonuclease T2	RNASET2	Y	44761000	22589000	11500000	18606000	35793000	22419000	12746000	21134000	23693500	7.6509	7.3539	7.0607	7.26965	7.5538	7.35062	7.10537	7.32498	7.33374	0.200212	3.31092	1.51522	0.700402	1.2139	2.56426	1.50219	0.787793	1.40418	1.62486	0.888435	0.0976059	0.0446685	0.0206479	0.0357858	0.0755942	0.0442845	0.0232242	0.0413954	0.0479008	0.0261911	10	9	10	11	11
P19022	P19022	99.808	Cadherin-2	CDH2	Y	34356000	29472000	11500000	21685000	35650000	21083000	13715000	16666000	23015875	7.536	7.46941	7.0607	7.33616	7.55206	7.32393	7.1372	7.22183	7.32966	0.182308	2.44693	2.05355	0.700402	1.44611	2.55255	1.40031	0.856613	1.07034	1.56585	0.70983	0.244223	0.204961	0.0699058	0.144333	0.254765	0.139762	0.0854969	0.106829	0.156284	0.0708467	12	11	10	12	13
P43251	P43251	61.132	Biotinidase	BTD	Y	33749000	15753000	10135000	20977000	37526000	22167000	11367000	31640000	22914250	7.52826	7.19736	7.00582	7.32174	7.57433	7.34571	7.05565	7.50024	7.31614	0.215379	2.39758	1.00359	0.606215	1.39227	2.70665	1.4829	0.691151	2.2271	1.56343	0.799066	0.146569	0.0613514	0.0370591	0.0851121	0.165463	0.0906529	0.0422515	0.136147	0.0955757	0.0488485	11	9	11	10	11
P19827;CON__Q0VCM5	P19827	101.39	Inter-alpha-trypsin inhibitor heavy chain H1	ITIH1	Y	21545000	56381000	8646100	46698000	14716000	22857000	9015000	15323000	2.43976e+07	7.33335	7.75113	6.93682	7.6693	7.16779	7.35902	6.95497	7.18534	7.29471	0.29901	1.43544	4.31037	0.50554	3.47519	0.92844	1.53578	0.530269	0.97234	1.71167	1.41325	0.145539	0.437029	0.0512567	0.352349	0.0941345	0.155713	0.0537639	0.0985855	0.173546	0.14329	24	27	23	27	25
P13521	P13521	70.94	Secretogranin-2;Secretoneurin;Manserin	SCG2	Y	31414000	33813000	5100500	19384000	28564000	17511000	15565000	26758000	2.22637e+07	7.49712	7.52908	6.70761	7.28744	7.45582	7.24331	7.19215	7.42745	7.2925	0.266548	2.20893	2.40277	0.276549	1.27209	1.9814	1.13259	0.989912	1.83886	1.51289	0.717812	0.156701	0.170453	0.0196184	0.0902421	0.14056	0.0803462	0.0702243	0.130449	0.107324	0.0509216	24	23	18	23	24
P02655	P02655	11.284	Apolipoprotein C-II;Proapolipoprotein C-II	APOC2	Y	27170000	32657000	10094000	56103000	16067000	19549000	9548000	13709000	23112125	7.43409	7.51398	7.00406	7.74899	7.20593	7.29112	6.97991	7.13701	7.28939	0.26457	1.87126	2.30911	0.603413	4.28609	1.02649	1.28447	0.566252	0.856185	1.60041	1.24413	0.0211153	0.026056	0.00680891	0.0483642	0.0115829	0.014494	0.00638959	0.00966119	0.018059	0.0140388	4	4	4	4	4
P16070	P16070	81.537	CD44 antigen	CD44	Y	25891000	26345000	17571000	13316000	24218000	22146000	10301000	21978000	20220750	7.41315	7.4207	7.2448	7.12437	7.38414	7.3453	7.01288	7.34199	7.28591	0.147845	1.77092	1.80646	1.13703	0.828189	1.64074	1.4813	0.617577	1.46846	1.34383	0.439986	0.144396	0.147293	0.0927101	0.067528	0.133781	0.120781	0.0503554	0.119734	0.109572	0.0358751	3	3	3	2	3
P04156	P04156	27.661	Major prion protein	PRNP	Y	29087000	27163000	16793000	14944000	30295000	17209000	6015700	23860000	2.06708e+07	7.4637	7.43398	7.22513	7.17447	7.48137	7.23576	6.77929	7.37767	7.27142	0.231077	2.02292	1.87071	1.07967	0.9449	2.11922	1.1103	0.33396	1.61305	1.38684	0.621172	0.0559559	0.0517457	0.0298648	0.0261369	0.0586199	0.0307119	0.00923766	0.0446185	0.0383614	0.0171822	6	6	6	6	6
P08493	P08493	12.353	Matrix Gla protein	MGP	Y	26348000	15799000	18512000	6694100	28199000	55682000	12329000	11316000	2.18599e+07	7.42075	7.19863	7.26745	6.82569	7.45023	7.74571	7.09093	7.05369	7.25664	0.283209	1.80669	1.00694	1.20689	0.377343	1.95248	4.24935	0.758404	0.687608	1.50571	1.23385	0.0223181	0.0124387	0.0149088	0.00466132	0.024119	0.0524922	0.00936856	0.00849402	0.0186001	0.0152418	2	2	2	1	2
P02675;CON__P02676	P02675	55.928	Fibrinogen beta chain;Fibrinopeptide B;Fibrinogen beta chain	FGB	Y	28933000	84308000	2552700	24456000	8357800	45271000	9629400	18612000	2.7765e+07	7.46139	7.92587	6.407	7.38839	6.92209	7.65582	6.9836	7.26979	7.25174	0.474317	2.01068	6.82713	0.125363	1.65918	0.486319	3.35407	0.571773	1.21435	2.03111	2.19434	0.112453	0.381828	0.00701132	0.0927948	0.0271988	0.187587	0.0319781	0.0679161	0.113596	0.122725	22	21	12	18	15
P07360	P07360	22.277	Complement component C8 gamma chain	C8G	Y	16859000	35504000	10455000	31126000	10837000	25797000	6554100	26946000	2.05098e+07	7.22683	7.55028	7.01932	7.49312	7.03491	7.41157	6.81651	7.43049	7.24788	0.266149	1.08452	2.5406	0.628141	2.1858	0.654442	1.76357	0.368336	1.85364	1.38488	0.808003	0.0241599	0.056597	0.0139931	0.048693	0.014579	0.0392871	0.00820543	0.0412935	0.030851	0.0179999	9	10	10	10	10
O14498	O14498	45.997	Immunoglobulin superfamily containing leucine-rich repeat protein	ISLR	Y	20419000	34061000	6782700	17123000	23015000	20454000	10156000	21994000	1.92506e+07	7.31003	7.53226	6.8314	7.23358	7.36201	7.31078	7.00672	7.3423	7.24114	0.221063	1.35002	2.42293	0.383057	1.10396	1.54792	1.35266	0.607651	1.46968	1.27973	0.622412	0.0620968	0.111447	0.0176195	0.0507787	0.0711997	0.0622184	0.0279501	0.067601	0.0588639	0.0286291	8	8	7	8	8
Q92823	Q92823	143.89	Neuronal cell adhesion molecule	NRCAM	Y	23758000	31697000	2676000	21872000	34387000	11170000	13746000	28135000	20930125	7.37581	7.50102	6.42749	7.33989	7.53639	7.04805	7.13818	7.44925	7.22701	0.365323	1.60517	2.23169	0.132308	1.46037	2.44945	0.677477	0.858827	1.94742	1.42034	0.806855	0.230968	0.321118	0.0190378	0.210132	0.352451	0.0974822	0.123577	0.280214	0.204373	0.116098	27	28	20	27	28
Q08380	Q08380	65.33	Galectin-3-binding protein	LGALS3BP	Y	17174000	25194000	12019000	18395000	18995000	13281000	14958000	17951000	17245875	7.23487	7.4013	7.07987	7.2647	7.27864	7.12323	7.17487	7.25409	7.22645	0.100281	1.10772	1.71653	0.736647	1.19818	1.24295	0.825701	0.945911	1.16518	1.11735	0.303102	0.072367	0.112141	0.0481252	0.0782771	0.0812021	0.053943	0.0617964	0.0761213	0.0729967	0.0198017	10	11	10	10	11
Q96PD5	Q96PD5	62.216	N-acetylmuramoyl-L-alanine amidase	PGLYRP2	Y	25207000	30364000	4941900	36424000	9537400	21085000	6790700	28435000	20348125	7.40152	7.48236	6.69389	7.56139	6.97943	7.32397	6.83191	7.45385	7.21604	0.331441	1.71755	2.12474	0.266742	2.61599	0.565534	1.40046	0.383573	1.97117	1.38072	0.881696	0.106859	0.132193	0.0165956	0.162756	0.0351852	0.0871312	0.0238644	0.122638	0.0859029	0.0548556	14	16	11	16	14
P06681	P06681	83.267	Complement C2;Complement C2b fragment;Complement C2a fragment	C2	Y	14864000	28407000	12990000	17578000	17929000	19071000	8074700	19902000	1.7352e+07	7.17214	7.45343	7.11361	7.24497	7.25356	7.28037	6.90713	7.2989	7.21551	0.159215	0.93912	1.96895	0.805054	1.13755	1.16355	1.24864	0.467536	1.31102	1.13018	0.43634	0.0781977	0.163949	0.0670345	0.0947203	0.0968852	0.10397	0.0389304	0.109165	0.0941065	0.0363327	26	26	26	26	27
P12109	P12109	108.53	Collagen alpha-1(VI) chain	COL6A1	Y	23351000	18153000	7798100	17558000	30291000	13893000	10681000	18853000	1.75723e+07	7.36831	7.25895	6.89199	7.24448	7.48131	7.1428	7.02861	7.27538	7.21148	0.187107	1.57378	1.18018	0.449276	1.13607	2.1189	0.869332	0.643685	1.23234	1.15045	0.528122	0.170802	0.128085	0.0487599	0.123298	0.229965	0.0943486	0.0698591	0.133746	0.124858	0.0573171	26	25	24	23	28
Q9Y287	Q9Y287	30.338	Integral membrane protein 2B;BRI2, membrane form;BRI2 intracellular domain;BRI2C, soluble form;Bri23 peptide	ITM2B	Y	20047000	12441000	25458000	6525200	21151000	22186000	11731000	19568000	17388400	7.30205	7.09486	7.40582	6.81459	7.32533	7.34608	7.06934	7.29155	7.2062	0.198049	1.32194	0.766284	1.73711	0.36648	1.40548	1.48436	0.716506	1.2859	1.13551	0.465552	0.0401051	0.0232475	0.0527004	0.0111183	0.0426393	0.0450324	0.0217374	0.0390117	0.034449	0.0141239	7	6	5	7	9
P04264;CON__P04264	P04264;CON__P04264	66.038	Keratin, type II cytoskeletal 1	KRT1	Y	12628000	32420000	26714000	11693000	13367000	14257000	11207000	15064000	17168750	7.10133	7.51081	7.42674	7.06793	7.12603	7.15403	7.04949	7.17794	7.20179	0.171503	0.779463	2.28997	1.83541	0.713854	0.831815	0.895415	0.680043	0.953577	1.12244	0.599554	0.0514742	0.151225	0.121207	0.0471415	0.0549314	0.0591314	0.0449087	0.0629723	0.0741239	0.0395933	17	23	21	20	19
P0C0L5	P0C0L5	192.75	Complement C4-B;Complement C4 beta chain;Complement C4-B alpha chain;C4a anaphylatoxin;C4b-B;C4d-B;Complement C4 gamma chain	C4B	Y	16804000	41258000	17999000	26890000	10347000	9914600	7380100	15569000	1.82702e+07	7.22541	7.61551	7.25525	7.42959	7.01481	6.99628	6.86806	7.19226	7.19965	0.243515	1.08048	3.01645	1.16874	1.84924	0.62073	0.59117	0.421857	0.990202	1.21736	0.852692	0.208262	0.58142	0.225275	0.35644	0.119646	0.113948	0.0813129	0.190862	0.234646	0.164356	4	5	5	5	5
P55290	P55290	78.286	Cadherin-13	CDH13	Y	23886000	24712000	3184500	16104000	27809000	13292000	13302000	21233000	1.79403e+07	7.37814	7.39291	6.50304	7.20693	7.44419	7.12359	7.12392	7.32701	7.18747	0.302579	1.61506	1.67905	0.161416	1.02919	1.92165	0.826483	0.827193	1.41171	1.18397	0.57961	0.126436	0.131446	0.0126366	0.0805711	0.150438	0.064702	0.0647577	0.110517	0.0926881	0.0453753	13	11	8	10	10
P07358	P07358	67.046	Complement component C8 beta chain	C8B	Y	16483000	30415000	7176300	22293000	10662000	19179000	9596800	18016000	1.67276e+07	7.21704	7.48309	6.8559	7.34817	7.02784	7.28283	6.98213	7.25566	7.18158	0.208785	1.05692	2.12882	0.408568	1.49254	0.642376	1.25672	0.569561	1.17	1.09069	0.562145	0.0708623	0.142729	0.0273929	0.100069	0.0430688	0.0842583	0.0381868	0.0784441	0.0731264	0.0376896	22	24	22	26	24
Q8N126	Q8N126	43.299	Cell adhesion molecule 3	CADM3	Y	23896000	31109000	5187500	17409000	32348000	9657900	5578700	21817000	1.83754e+07	7.37833	7.49289	6.71496	7.24077	7.50985	6.98488	6.74653	7.3388	7.17588	0.320052	1.61583	2.18443	0.281947	1.12506	2.28416	0.573708	0.306378	1.45617	1.22846	0.794247	0.0699638	0.0945838	0.012208	0.0487138	0.0989016	0.024841	0.0132659	0.0630508	0.0531911	0.0343901	8	8	6	7	7
P07858	P07858	37.821	Cathepsin B;Cathepsin B light chain;Cathepsin B heavy chain	CTSB	Y	16953000	14652000	11549000	11882000	26382000	14887000	11879000	15156000	15417500	7.22925	7.1659	7.06254	7.07489	7.42131	7.17281	7.07478	7.18058	7.17276	0.117352	1.09144	0.923826	0.703815	0.727057	1.80936	0.940781	0.726848	0.960236	0.98542	0.360446	0.0412793	0.03494	0.026619	0.027498	0.0684318	0.0355813	0.0274901	0.0363171	0.0372696	0.0136324	12	13	14	15	14
CON__P35527;P35527;CON__Q99456;Q99456	CON__P35527;P35527	62.129	Keratin, type I cytoskeletal 9	KRT9	Y	12683000	25628000	19858000	12358000	13709000	14612000	9879100	15029000	1.54695e+07	7.10322	7.40871	7.29794	7.09195	7.13701	7.16471	6.99472	7.17693	7.1719	0.128599	0.783344	1.75037	1.30771	0.760443	0.856185	0.920944	0.588751	0.951045	0.989849	0.370271	0.0486684	0.108749	0.0812465	0.0472456	0.0531939	0.0572173	0.0365785	0.0590875	0.0614983	0.0230045	18	20	19	16	19
P60709;P63261;Q6S8J3;A5A3E0;P0CG38;Q9BYX7;P0CG39	P60709;P63261	41.736	Actin, cytoplasmic 1;Actin, cytoplasmic 1, N-terminally processed;Actin, cytoplasmic 2;Actin, cytoplasmic 2, N-terminally processed	ACTB;ACTG1	Y	18139000	18380000	14588000	13891000	20121000	15354000	7079300	13693000	1.51557e+07	7.25861	7.26435	7.164	7.14273	7.30365	7.18622	6.84999	7.1365	7.16326	0.140826	1.17914	1.19706	0.919215	0.869189	1.32752	0.974588	0.402262	0.855043	0.965503	0.285672	0.0492126	0.0499606	0.0383644	0.0362765	0.0554054	0.0406754	0.0167888	0.0356861	0.0402962	0.0119228	8	6	7	7	6
P02745	P02745	26.016	Complement C1q subcomponent subunit A	C1QA	Y	11900000	21201000	7573900	7965800	23282000	25372000	11666000	18907000	1.59835e+07	7.07555	7.32636	6.87932	6.90123	7.36702	7.40435	7.06692	7.27662	7.16217	0.208855	0.728317	1.40927	0.434543	0.460336	1.56846	1.7304	0.71197	1.23637	1.03496	0.512416	0.0189479	0.0366637	0.0113051	0.0119761	0.0408051	0.0450182	0.0185226	0.0321655	0.0269255	0.013331	5	6	4	3	5
O75326	O75326	74.823	Semaphorin-7A	SEMA7A	Y	27457000	14457000	4665900	21635000	36162000	11440000	9708200	12285000	1.72263e+07	7.43865	7.16008	6.66894	7.33516	7.55825	7.05843	6.98714	7.08938	7.162	0.281128	1.89387	0.909786	0.249783	1.4423	2.59449	0.696227	0.577125	0.755311	1.13986	0.782166	0.141705	0.0680729	0.0186895	0.107917	0.194128	0.0520938	0.0431822	0.0565146	0.0852879	0.058524	26	23	22	25	23
P24593	P24593	30.57	Insulin-like growth factor-binding protein 5	IGFBP5	Y	16209000	17033000	14874000	9733800	16562000	16736000	10914000	15041000	14637850	7.20976	7.23129	7.17243	6.98828	7.21911	7.22365	7.03798	7.17728	7.15747	0.0924899	1.03686	1.09733	0.939842	0.578864	1.06271	1.07548	0.65976	0.951913	0.925346	0.19818	0.0316969	0.0335453	0.028731	0.0176959	0.0324871	0.0328775	0.0201688	0.0291	0.0282878	0.00605835	8	5	7	7	9
CON__P13645;P13645;CON__P02535-1;CON__P08730-1;CON__Q148H6;CON__Q7Z3Y7;Q7Z3Y7;CON__P05784;CON__Q7Z3Z0;CON__Q7Z3Y8;Q7Z3Z0;Q7Z3Y8;CON__Q14525;CON__Q9UE12;CON__Q15323;CON__A2A5Y0;CON__Q92764;CON__Q14532;CON__A2AB72;CON__Q497I4;CON__O76015;CON__O76013;CON__Q7Z3Y9;CON__O76014;CON__REFSEQ:XP_986630;CON__Q2M2I5;Q14525;Q15323;P05783;Q14532;O76014;Q92764;O76015;O76013;Q7Z3Y9;Q2M2I5	CON__P13645;P13645	59.51	Keratin, type I cytoskeletal 10	KRT10	Y	9725600	18882000	19423000	12049000	14745000	15962000	12318000	13003000	14513450	6.98792	7.27605	7.28832	7.08095	7.16864	7.20309	7.09054	7.11404	7.15119	0.102846	0.578307	1.23451	1.27502	0.738749	0.930531	1.01882	0.757631	0.805975	0.917442	0.246039	0.034415	0.0734654	0.0758762	0.043963	0.0553759	0.0606302	0.0450866	0.0479636	0.054597	0.0146418	10	14	15	14	13
P23515	P23515	49.607	Oligodendrocyte-myelin glycoprotein	OMG	Y	30661000	14056000	3990800	19069000	29486000	15832000	6078200	14907000	16760000	7.48659	7.14786	6.60106	7.28033	7.46962	7.19954	6.78377	7.17339	7.14277	0.309486	2.14851	0.881	0.208921	1.24849	2.05466	1.00934	0.337928	0.942226	1.10389	0.705948	0.106581	0.0437038	0.0103639	0.0619338	0.101926	0.0500706	0.0167636	0.046741	0.0547605	0.03502	5	5	4	5	5
P27169	P27169	39.731	Serum paraoxonase/arylesterase 1	PON1	Y	8324200	30785000	3700700	30261000	11325000	19058000	9999100	18973000	16553250	6.92034	7.48834	6.56828	7.48088	7.05404	7.28008	6.99996	7.27814	7.13376	0.311228	0.484085	2.15845	0.191654	2.11651	0.688233	1.24767	0.596933	1.24131	1.0906	0.738893	0.0192332	0.0857573	0.00761462	0.0840909	0.0273442	0.049571	0.0237167	0.0493184	0.0433308	0.0293569	10	12	8	11	10
Q9NPD7	Q9NPD7	15.333	Neuritin	NRN1	Y	25770000	19555000	3304800	18697000	26292000	11552000	6967400	17780000	16239775	7.41111	7.29126	6.51915	7.27177	7.41982	7.06266	6.84307	7.24993	7.1336	0.312459	1.76146	1.28492	0.168404	1.22069	1.80231	0.704024	0.395003	1.1525	1.06116	0.596647	0.0270085	0.0197018	0.00258214	0.0187168	0.0276348	0.0107948	0.00605657	0.0176713	0.0162708	0.00914838	3	3	2	3	3
Q6UXB8	Q6UXB8	49.471	Peptidase inhibitor 16	PI16	Y	13590000	15401000	15495000	14282000	22272000	19850000	4250300	13445000	1.48232e+07	7.13322	7.18755	7.19019	7.15479	7.34776	7.29776	6.62842	7.12856	7.13353	0.218635	0.847695	0.977999	0.984825	0.89721	1.49094	1.3071	0.224519	0.837365	0.945957	0.373069	0.0419363	0.0483826	0.0487203	0.0443859	0.0737581	0.0646638	0.0111072	0.0414253	0.0467974	0.0184561	8	7	8	8	8
Q15904	Q15904	52.025	V-type proton ATPase subunit S1	ATP6AP1	Y	19734000	16150000	3274000	14128000	27016000	15342000	9258500	17676000	1.53223e+07	7.29522	7.20817	6.51508	7.15008	7.43162	7.18588	6.96654	7.24738	7.125	0.27937	1.29838	1.03255	0.166611	0.88616	1.85914	0.973718	0.546671	1.1448	0.988504	0.501686	0.0675481	0.0537184	0.00866796	0.0461025	0.0967219	0.0506577	0.0284406	0.0595583	0.0514269	0.0261002	8	7	6	8	8
Q7Z3B1	Q7Z3B1	38.719	Neuronal growth regulator 1	NEGR1	Y	24647000	17436000	1877500	13410000	23654000	11443000	15260000	22209000	1.62421e+07	7.39176	7.24145	6.27358	7.12743	7.3739	7.05854	7.18355	7.34653	7.12459	0.364205	1.674	1.12705	0.0882413	0.834874	1.59714	0.696436	0.967772	1.48612	1.05895	0.532818	0.0648157	0.0436383	0.00341661	0.0323255	0.0618397	0.0269653	0.0374711	0.0575409	0.0410016	0.0206302	10	7	5	6	8
P07711	P07711	37.564	Cathepsin L1;Cathepsin L1 heavy chain;Cathepsin L1 light chain	CTSL	Y	14037000	13403000	9668000	15945000	29122000	12670000	6152800	11206000	14025475	7.14727	7.1272	6.98534	7.20262	7.46422	7.10278	6.78907	7.04945	7.10849	0.191972	0.879639	0.834376	0.574394	1.01758	2.0257	0.782427	0.342673	0.679974	0.892096	0.502012	0.0330428	0.0313425	0.0215765	0.0382245	0.0760933	0.0293911	0.0128722	0.0255425	0.0335107	0.0188576	7	6	6	7	7
Q02246	Q02246	113.39	Contactin-2	CNTN2	Y	17945000	14384000	7286100	8970100	20979000	11595000	8408100	17807000	1.34218e+07	7.25394	7.15788	6.8625	6.9528	7.32178	7.06427	6.9247	7.25059	7.09856	0.172785	1.16474	0.904537	0.415721	0.527251	1.39242	0.70702	0.489666	1.1545	0.844482	0.364844	0.132069	0.102565	0.0471386	0.059785	0.157886	0.080169	0.0555232	0.130909	0.0957558	0.0413697	28	27	27	25	28
Q96GW7	Q96GW7	99.117	Brevican core protein	BCAN	Y	19166000	10989000	7366400	11905000	24132000	11850000	8333300	13670000	1.34265e+07	7.28253	7.04096	6.86726	7.07573	7.38259	7.07372	6.92082	7.13577	7.09742	0.171316	1.25575	0.664944	0.420962	0.728666	1.63408	0.72482	0.48469	0.853402	0.845915	0.407336	0.124466	0.0659073	0.0417245	0.0722232	0.161965	0.071842	0.048041	0.0845866	0.0838445	0.040374	20	15	18	17	21
Q6UX73;Q6NSJ2	Q6UX73	45.391	UPF0764 protein C16orf89	C16orf89	Y	16445000	13276000	3479700	12854000	20667000	18047000	11090000	12922000	1.35976e+07	7.21603	7.12307	6.54154	7.10904	7.31528	7.25641	7.04493	7.11133	7.0897	0.238769	1.05414	0.825346	0.178629	0.795428	1.36878	1.17231	0.671934	0.800239	0.858349	0.359092	0.0478483	0.0374633	0.00810815	0.0361053	0.0621301	0.0532121	0.0304998	0.0363237	0.0389613	0.0162996	10	10	9	10	10
P19652	P19652	23.602	Alpha-1-acid glycoprotein 2	ORM2	Y	10836000	26401000	11058000	14879000	7247100	11779000	9219200	13592000	1.31264e+07	7.03487	7.42162	7.04368	7.17257	6.86016	7.07111	6.96469	7.13328	7.08775	0.165914	0.654373	1.81085	0.669719	0.940203	0.413179	0.719858	0.544019	0.847838	0.825005	0.4307	0.0154445	0.0427396	0.0158067	0.0221907	0.00975184	0.0169901	0.0128399	0.0200107	0.0194718	0.0101654	5	5	5	5	5
P61626	P61626	16.537	Lysozyme C	LYZ	Y	14008000	11497000	19824000	5747700	14198000	17480000	10166000	10096000	1.28771e+07	7.14638	7.06058	7.29719	6.75949	7.15223	7.24254	7.00715	7.00415	7.08371	0.167871	0.877562	0.700194	1.30515	0.317009	0.89118	1.1303	0.608335	0.603549	0.80416	0.315557	0.0145122	0.0115791	0.0215832	0.00524238	0.0147375	0.0186918	0.01006	0.00998089	0.0132984	0.00521837	6	5	6	5	6
P14618;P30613	P14618	57.936	Pyruvate kinase PKM	PKM	Y	20396000	19106000	2130000	11330000	24008000	8570500	7585600	19629000	1.40944e+07	7.30955	7.28117	6.32838	7.05423	7.38036	6.93301	6.87999	7.2929	7.05745	0.348843	1.34828	1.25126	0.101931	0.688581	1.62449	0.500491	0.43531	1.29048	0.905103	0.542303	0.0781139	0.0724929	0.0059055	0.0398936	0.0941164	0.0289964	0.0252201	0.0747655	0.052438	0.0314189	26	24	15	24	22
A2NJV5;A0A0A0MRZ7;A0A075B6S6;A0A075B6S2;A0A075B6P5;A0A087WW87;P06310;P01615;P01614	A2NJV5;A0A0A0MRZ7;A0A075B6S6;A0A075B6S2;A0A075B6P5;A0A087WW87;P06310;P01615;P01614	13.085	Ig kappa chain V-II region RPMI 6410;Ig kappa chain V-II region FR;Ig kappa chain V-II region Cum	IGKV A18;IGKV2D-26;IGKV2D-30;IGKV2D-29;IGKV2D-28;IGKV2-40	Y	13101000	29505000	11999000	27891000	5868700	4204400	9353400	8857900	13847550	7.1173	7.4699	7.07915	7.44546	6.76854	6.6237	6.97097	6.94733	7.05279	0.296589	0.812922	2.05618	0.735246	1.92813	0.324649	0.22175	0.55308	0.51972	0.893959	0.705513	0.0106371	0.0269051	0.0096207	0.0252295	0.00424803	0.0029016	0.00723706	0.00680053	0.0116975	0.00923164	1	1	1	1	1
P07357	P07357	65.163	Complement component C8 alpha chain	C8A	Y	10868000	17612000	6456600	14749000	8077500	14556000	7549800	13768000	1.17046e+07	7.03615	7.24581	6.81	7.16876	6.90728	7.16304	6.87794	7.13887	7.04348	0.160601	0.656582	1.14006	0.36208	0.93082	0.467722	0.916911	0.432962	0.860398	0.720942	0.282221	0.0427849	0.07429	0.0235942	0.060655	0.0304782	0.0597487	0.0282131	0.0560661	0.0469788	0.0183904	11	12	12	12	11
Q99983	Q99983	49.492	Osteomodulin	OMD	Y	9306500	6630100	4401200	13590000	25840000	15170000	11627000	12015000	12322475	6.96879	6.82152	6.64357	7.13322	7.41229	7.18099	7.06547	7.07972	7.0382	0.232787	0.549912	0.373222	0.233653	0.847695	1.76693	0.96125	0.70925	0.736367	0.772286	0.468251	0.0272162	0.0184715	0.011564	0.0419541	0.0874491	0.0475742	0.0351022	0.0364443	0.038222	0.0231747	5	5	4	5	5
P10599	P10599	11.737	Thioredoxin	TXN	Y	11736000	15946000	8668300	9767500	15988000	9355800	6277100	12287000	1.12532e+07	7.06952	7.20265	6.93793	6.98978	7.20379	6.97108	6.79776	7.08945	7.03275	0.137607	0.716855	1.01766	0.507024	0.581156	1.02072	0.553242	0.350597	0.755452	0.687838	0.239322	0.00841373	0.0119442	0.00595094	0.00682102	0.0119802	0.00649341	0.00411496	0.00886673	0.00807315	0.00280893	5	5	4	5	4
P04075	P04075	39.42	Fructose-bisphosphate aldolase A	ALDOA	Y	12794000	16814000	4370200	10268000	21808000	7745300	6427500	16283000	12063750	7.10701	7.22567	6.6405	7.01149	7.33862	6.88904	6.80804	7.21173	7.02901	0.237146	0.791185	1.08121	0.231773	0.615316	1.45549	0.445801	0.360215	1.04228	0.752908	0.418438	0.0311885	0.0426215	0.0091365	0.0242558	0.0573752	0.0175735	0.0141997	0.0410865	0.0296796	0.0164948	12	12	11	12	12
Q969P0	Q969P0	65.033	Immunoglobulin superfamily member 8	IGSF8	Y	16976000	13244000	6914900	7728300	15391000	11471000	4707000	12834000	11158275	7.22984	7.12202	6.83979	6.88808	7.18727	7.0596	6.67274	7.10836	7.01346	0.193434	1.09313	0.823072	0.391602	0.444682	0.977273	0.698384	0.2523	0.794013	0.684307	0.29621	0.0710895	0.0535269	0.0254671	0.028919	0.063555	0.045418	0.0164078	0.0516371	0.0445025	0.0192634	9	7	8	8	10
P25311	P25311	34.258	Zinc-alpha-2-glycoprotein	AZGP1	Y	12259000	20828000	5629600	16786000	8419100	10844000	5810900	9922000	11312325	7.08846	7.31865	6.75048	7.22495	6.92527	7.03519	6.76424	6.9966	7.01298	0.201172	0.753484	1.38097	0.309575	1.07916	0.490398	0.654925	0.320996	0.591675	0.697648	0.371112	0.0258129	0.0473093	0.0106054	0.0369698	0.0168001	0.0224364	0.0109967	0.0202696	0.0239	0.0127136	11	10	10	10	9
Q6UX71	Q6UX71	59.582	Plexin domain-containing protein 2	PLXDC2	Y	9081400	13979000	6361200	8284700	15561000	10742000	5683600	16465000	1.07697e+07	6.95815	7.14548	6.80354	6.91828	7.19204	7.03109	6.75462	7.21656	7.00247	0.174477	0.534735	0.875486	0.355971	0.48146	0.989621	0.647889	0.312971	1.0556	0.656717	0.285876	0.0318606	0.0521632	0.0212095	0.0286864	0.0589636	0.0386025	0.0186475	0.0628949	0.0391285	0.0170331	10	10	9	10	12
P00748	P00748	67.791	Coagulation factor XII;Coagulation factor XIIa heavy chain;Beta-factor XIIa part 1;Coagulation factor XIIa light chain	F12	Y	9222500	15992000	5018800	12817000	8765400	14665000	9653000	8855400	1.06236e+07	6.96485	7.2039	6.7006	7.10779	6.94277	7.16628	6.98466	6.94721	7.00226	0.159453	0.544242	1.02101	0.271491	0.792811	0.513521	0.924763	0.573375	0.519552	0.645096	0.247651	0.0368947	0.0692154	0.0184047	0.0537455	0.0348121	0.0626906	0.0388697	0.0352209	0.0437317	0.0167885	13	13	11	13	13
Q08629	Q08629	49.124	Testican-1	SPOCK1	Y	11786000	12157000	4676600	9283900	13199000	9295400	7903800	15207000	1.04386e+07	7.07137	7.08483	6.66993	6.96773	7.12054	6.96827	6.89784	7.18204	6.99532	0.160897	0.720347	0.746323	0.250438	0.548385	0.819876	0.549162	0.456243	0.963931	0.631838	0.225732	0.0353863	0.0366624	0.0123025	0.0269389	0.0402756	0.026977	0.0224125	0.0473521	0.0310384	0.0110888	13	13	11	11	13
Q13449	Q13449	37.393	Limbic system-associated membrane protein	LSAMP	Y	10755000	15149000	4269500	13044000	16469000	6442300	7252500	11102000	1.05604e+07	7.03161	7.18038	6.63038	7.11541	7.21667	6.80904	6.86049	7.0454	6.98617	0.202444	0.648785	0.95973	0.225679	0.808881	1.05589	0.361163	0.41353	0.672765	0.643304	0.294104	0.02426	0.0358872	0.00843881	0.0302465	0.0394831	0.013505	0.0154631	0.0251567	0.024055	0.0109974	9	10	7	9	9
Q5BLP8	Q5BLP8	10.17	Neuropeptide-like protein C4orf48	C4orf48	Y	14773000	21624000	1561600	13515000	19196000	4695700	9812500	12495000	12209100	7.16947	7.33494	6.19357	7.13082	7.28321	6.6717	6.99178	7.09674	6.98403	0.378666	0.932551	1.44146	0.0714859	0.84235	1.258	0.251607	0.584217	0.770087	0.768969	0.464729	0.00948405	0.0146596	0.000727011	0.0085667	0.0127938	0.00255885	0.00594149	0.00783178	0.00782042	0.0047263	3	3	3	3	3
P02730	P02730	101.79	Band 3 anion transport protein	SLC4A1	Y	NaN	NaN	NaN	NaN	9621500	NaN	NaN	NaN	9621500	NaN	NaN	NaN	NaN	6.98324	NaN	NaN	NaN	6.98324	#DIV/0!	#VALUE!	#VALUE!	#VALUE!	#VALUE!	0.571237	#VALUE!	#VALUE!	#VALUE!	#VALUE!	#VALUE!	#VALUE!	#VALUE!	#VALUE!	#VALUE!	0.0581462	#VALUE!	#VALUE!	#VALUE!	#VALUE!	#VALUE!	0	0	0	0	14
P49908	P49908	43.173	Selenoprotein P	SEPP1	Y	8307400	12739000	6575500	10876000	11890000	9875600	8158000	9704700	9765775	6.91947	7.10514	6.81793	7.03647	7.07518	6.99456	6.91158	6.98698	6.98091	0.0946978	0.482968	0.787299	0.369711	0.657135	0.727617	0.588513	0.473053	0.576887	0.582898	0.139285	0.0208512	0.0339901	0.0159615	0.0283705	0.0314134	0.0254079	0.0204231	0.0249059	0.0251655	0.00601336	6	6	6	6	6
P07195;Q6ZMR3;P07864;Q9BYZ2	P07195	36.638	L-lactate dehydrogenase B chain	LDHB	Y	19334000	17466000	3230300	10369000	9756400	9860200	5822500	10906000	10843050	7.28632	7.24219	6.50924	7.01574	6.98929	6.99389	6.76511	7.03767	6.97993	0.249356	1.26834	1.12927	0.164072	0.622239	0.580401	0.587464	0.321729	0.659207	0.66659	0.370971	0.0464694	0.0413741	0.00601127	0.0227976	0.0212647	0.0215235	0.0117875	0.024152	0.0244225	0.0135917	11	11	10	10	12
P09603	P09603	60.179	Macrophage colony-stimulating factor 1;Processed macrophage colony-stimulating factor 1	CSF1	Y	9859000	14635000	6164300	7781900	13307000	10407000	7146500	9714700	9876925	6.99383	7.16539	6.78988	6.89109	7.12408	7.01733	6.85409	6.98743	6.97789	0.129083	0.587382	0.922601	0.343405	0.448209	0.827549	0.624846	0.406629	0.577566	0.592274	0.201042	0.0353481	0.0555212	0.0206658	0.0269728	0.0498011	0.0376026	0.0244705	0.0347574	0.0356424	0.0120985	9	7	9	8	10
O95445	O95445	21.253	Apolipoprotein M	APOM	Y	10437000	19929000	3895600	21904000	6345800	7878400	4902800	14874000	11270825	7.01858	7.29949	6.59057	7.34052	6.80249	6.89644	6.69044	7.17243	6.97637	0.278888	0.626905	1.31305	0.203234	1.46281	0.354987	0.454568	0.264331	0.939842	0.702466	0.483497	0.0133236	0.0279063	0.00431933	0.0310891	0.00754453	0.00966093	0.00561782	0.0199745	0.0149295	0.0102758	6	6	6	6	5
P01871	P01871	49.439	Ig mu chain C region	IGHM	Y	4908800	33117000	5951600	19653000	3804700	8905500	7732500	12538000	1.20764e+07	6.69098	7.52005	6.77463	7.29343	6.58032	6.94966	6.88832	7.09823	6.97445	0.315867	0.264701	2.34633	0.329895	1.29229	0.197823	0.522913	0.444959	0.773116	0.771503	0.727097	0.0130865	0.116	0.0163097	0.0638894	0.00978016	0.0258523	0.0219983	0.0382221	0.0381423	0.0359469	10	12	12	11	9
P23284	P23284	23.742	Peptidyl-prolyl cis-trans isomerase B	PPIB	Y	9266900	9207000	6131300	9338100	14975000	9310700	8852100	9605600	9.58584e+06	6.96693	6.96412	6.78755	6.97026	7.17537	6.96898	6.94705	6.98252	6.97035	0.104328	0.547238	0.543197	0.341305	0.552046	0.94714	0.550195	0.519331	0.570158	0.571326	0.168625	0.0129925	0.0128966	0.00810326	0.0131067	0.022487	0.0130627	0.0123299	0.0135367	0.0135644	0.00400349	9	9	9	9	9
P09972	P09972	39.455	Fructose-bisphosphate aldolase C	ALDOC	Y	14291000	17662000	2961500	8618600	16742000	5519400	6641100	13987000	10802825	7.15506	7.24704	6.47151	6.93544	7.22381	6.74189	6.82224	7.14572	6.96784	0.275113	0.897856	1.14376	0.148562	0.503703	1.07592	0.302658	0.37393	0.876059	0.665307	0.379017	0.0354249	0.0451272	0.00586152	0.0198736	0.0424506	0.0119414	0.0147534	0.0345649	0.0262497	0.0149541	15	15	12	13	14
O43909	O43909	104.75	Exostosin-like 3	EXTL3	Y	14318000	12336000	1422100	11698000	15461000	8919700	8706300	14920000	1.09726e+07	7.15588	7.09117	6.15293	7.06811	7.18924	6.95035	6.93983	7.17377	6.96516	0.341668	0.899795	0.758896	0.0642346	0.714203	0.982355	0.523866	0.509565	0.943165	0.67451	0.304427	0.0942535	0.0794944	0.00672858	0.0748127	0.102902	0.054875	0.053377	0.0987966	0.0706549	0.0318887	1	1	1	1	1
Q8TEU8;Q96NZ8	Q8TEU8	63.941	WAP, Kazal, immunoglobulin, Kunitz and NTR domain-containing protein 2	WFIKKN2	Y	10673000	5701000	5311900	9847200	7370900	14211000	7454600	19824000	10049200	7.02829	6.75595	6.72525	6.99331	6.86752	7.15262	6.87242	7.29719	6.96157	0.196222	0.643134	0.314067	0.289688	0.586579	0.421256	0.892113	0.426728	1.30515	0.609839	0.343065	0.0411226	0.0200817	0.0185229	0.0375064	0.0269355	0.0570426	0.0272854	0.0834524	0.0389937	0.0219359	11	9	12	10	12
P06312	P06312	13.38	Ig kappa chain V-IV region	IGKV4-1	Y	7936000	22192000	10264000	15554000	4480300	4679700	5134400	14462000	10587800	6.8996	7.3462	7.01132	7.19184	6.65131	6.67022	6.71049	7.16023	6.95515	0.264738	0.458368	1.48482	0.615042	0.989112	0.238459	0.250628	0.27865	0.910146	0.653153	0.444686	0.00613297	0.0198668	0.00822926	0.0132343	0.00319058	0.0033534	0.00372834	0.0121778	0.00873918	0.0059499	2	3	3	3	2
Q9H1Z8	Q9H1Z8	17.183	Augurin	C2orf40	Y	8294500	17046000	11383000	2951000	12699000	3727500	15443000	11498000	10380250	6.91879	7.23162	7.05626	6.46997	7.10377	6.57142	7.18873	7.06062	6.95015	0.282389	0.482111	1.09828	0.692264	0.14796	0.784474	0.193241	0.981048	0.700263	0.634956	0.34226	0.00828412	0.0188718	0.0118952	0.0025424	0.0134796	0.00332047	0.0168573	0.0120326	0.0109104	0.00588106	2	2	2	1	2
Q02818	Q02818	53.879	Nucleobindin-1	NUCB1	Y	8898500	9101500	6862300	8055500	14526000	7124400	8820500	9144300	9066625	6.94932	6.95911	6.83647	6.90609	7.16215	6.85275	6.94549	6.96115	6.94657	0.099581	0.522443	0.536088	0.388199	0.466266	0.914751	0.405192	0.517212	0.53897	0.53614	0.163801	0.0281487	0.0288839	0.0209158	0.0251219	0.0492859	0.0218314	0.0278669	0.0290392	0.0288867	0.00882546	19	19	16	16	21
P08253	P08253	73.881	72 kDa type IV collagenase;PEX	MMP2	Y	12059000	11204000	6935600	6475700	10776000	11297000	4838100	8876100	9.05769e+06	7.08131	7.04937	6.84108	6.81129	7.03246	7.05296	6.68467	6.94822	6.93767	0.143829	0.73945	0.679835	0.392943	0.363304	0.650233	0.686289	0.260347	0.52094	0.536668	0.17897	0.0546313	0.0502269	0.029031	0.0268413	0.0480399	0.0507037	0.0192347	0.0384876	0.0396495	0.0132225	19	19	18	16	19
P04180	P04180	49.577	Phosphatidylcholine-sterol acyltransferase	LCAT	Y	20637000	13802000	959260	7727600	19972000	6522100	9569300	9759000	1.11185e+07	7.31465	7.13994	5.98194	6.88804	7.30042	6.81439	6.98088	6.98941	6.92621	0.422441	1.3665	0.862827	0.0409565	0.444636	1.31629	0.366281	0.567696	0.580578	0.693221	0.461809	0.0677472	0.0427764	0.0020305	0.0220437	0.0652577	0.0181591	0.0281447	0.0287833	0.0343678	0.0228951	11	10	5	9	11
Q12841	Q12841	34.985	Follistatin-related protein 1	FSTL1	Y	9460700	10678000	19910000	5432500	5728100	6216600	6981800	9053400	9.18264e+06	6.97592	7.02849	7.29907	6.735	6.75801	6.79355	6.84397	6.95681	6.92385	0.185959	0.560338	0.643478	1.31162	0.297218	0.315774	0.346738	0.395936	0.532851	0.550494	0.332311	0.0196034	0.0225121	0.0458871	0.0103982	0.0110473	0.0121306	0.0138518	0.0186418	0.019259	0.0116259	11	11	12	11	10
Q9UBQ6	Q9UBQ6	37.465	Exostosin-like 2;Processed exostosin-like 2	EXTL2	Y	10471000	14505000	2315600	8909800	13891000	6422100	7705900	11367000	9448425	7.01999	7.16152	6.36466	6.94987	7.14273	6.80768	6.88682	7.05565	6.92361	0.256137	0.62924	0.91324	0.112145	0.523202	0.869189	0.359869	0.44321	0.691151	0.567656	0.266598	0.0235745	0.0342145	0.00420152	0.0196017	0.0325642	0.0134825	0.0166048	0.025894	0.0212672	0.00998811	7	7	8	8	7
Q9UBR2	Q9UBR2	33.868	Cathepsin Z	CTSZ	Y	10619000	7582700	8402700	6703900	17253000	8024400	5982400	6420600	8.87359e+06	7.02608	6.87982	6.92442	6.82633	7.23686	6.90441	6.77688	6.80758	6.9228	0.148982	0.639416	0.43512	0.489306	0.377974	1.11354	0.464209	0.331848	0.359773	0.526398	0.255993	0.0216557	0.0147366	0.0165718	0.0128012	0.0377134	0.0157218	0.011239	0.0121848	0.0178281	0.00866998	8	8	8	6	9
Q9NT99;Q9HCJ2;Q9HBW1	Q9NT99	76.433	Leucine-rich repeat-containing protein 4B	LRRC4B	Y	10136000	9435000	3175400	9792900	19098000	7070100	6296700	9301400	9.28819e+06	7.00587	6.97474	6.5018	6.99091	7.28099	6.84943	6.79911	6.96855	6.92142	0.22121	0.606283	0.558599	0.160889	0.582883	1.25066	0.401664	0.351849	0.549567	0.557799	0.317903	0.04634	0.0426954	0.0122972	0.0445515	0.0955917	0.0307004	0.0268929	0.0420051	0.0426343	0.0242983	13	14	12	13	14
P19021	P19021	108.33	Peptidyl-glycine alpha-amidating monooxygenase;Peptidylglycine alpha-hydroxylating monooxygenase;Peptidyl-alpha-hydroxyglycine alpha-amidating lyase	PAM	Y	11223000	14798000	1782000	8969100	14605000	6369800	7308200	10286000	9.41764e+06	7.05011	7.1702	6.25091	6.95275	7.1645	6.80413	6.86381	7.01225	6.90858	0.295712	0.681153	0.934355	0.0831299	0.527184	0.92044	0.356522	0.417163	0.616549	0.567062	0.287309	0.0737893	0.101219	0.00900547	0.0571098	0.0997112	0.038622	0.0451912	0.0667908	0.0614298	0.0311241	24	23	16	23	28
Q9BY67	Q9BY67	48.509	Cell adhesion molecule 1	CADM1	Y	10270000	10743000	2104600	10024000	15715000	6378500	6930200	11445000	9.20129e+06	7.01157	7.03113	6.32317	7.00104	7.19631	6.80472	6.84075	7.05862	6.90841	0.266611	0.615453	0.647958	0.100543	0.598632	1.00082	0.357078	0.392593	0.696575	0.551207	0.268585	0.029855	0.0314318	0.00487725	0.029039	0.0485489	0.0173215	0.0190443	0.0337902	0.0267385	0.0130288	9	9	7	9	10
P01591	P01591	18.098	Immunoglobulin J chain	IGJ	Y	4023800	27557000	9512300	6455200	6727600	6045600	7831700	8504000	9582150	6.60464	7.44023	6.97829	6.80991	6.82786	6.78144	6.89386	6.92962	6.90823	0.24289	0.210897	1.90176	0.563833	0.36199	0.379502	0.335858	0.451489	0.496054	0.587673	0.541686	0.00381681	0.034418	0.0102042	0.0065513	0.00686823	0.00607835	0.00817105	0.00897759	0.0106357	0.00980343	3	6	5	4	3
O14773	O14773	61.247	Tripeptidyl-peptidase 1	TPP1	Y	9025400	6302000	5320000	9325600	13750000	7904900	7543300	7946000	8389650	6.95547	6.79948	6.72591	6.96968	7.1383	6.8979	6.87756	6.90015	6.90806	0.122544	0.530968	0.352187	0.290193	0.551202	0.859112	0.456316	0.432536	0.459029	0.491443	0.171532	0.0325202	0.0215704	0.0177735	0.0337595	0.0526181	0.027948	0.0264916	0.0281141	0.0300994	0.0105058	13	11	14	14	14
Q99674	Q99674	33.456	Cell growth regulator with EF hand domain protein 1	CGREF1	Y	13823000	13643000	2134300	7447900	14396000	6629300	7437600	8378600	9.23621e+06	7.1406	7.13491	6.32926	6.87203	7.15824	6.82147	6.87143	6.92317	6.90639	0.270842	0.864328	0.851475	0.102167	0.42629	0.9054	0.373171	0.425616	0.487702	0.554518	0.288423	0.0289169	0.028487	0.00341809	0.0142619	0.0302911	0.0124848	0.0142394	0.0163166	0.018552	0.00964948	7	7	5	6	7
P54289	P54289	124.57	Voltage-dependent calcium channel subunit alpha-2/delta-1;Voltage-dependent calcium channel subunit alpha-2-1;Voltage-dependent calcium channel subunit delta-1	CACNA2D1	Y	10509000	16722000	1001600	11306000	16999000	6191800	7298700	11637000	1.02081e+07	7.02156	7.22329	6.00069	7.05331	7.23042	6.79182	6.86325	7.06584	6.90627	0.396587	0.631851	1.07446	0.0430292	0.686914	1.09482	0.345157	0.416543	0.709948	0.62534	0.35743	0.0787097	0.133845	0.00536015	0.0855688	0.136382	0.0429962	0.0518887	0.0884382	0.0778986	0.0445251	26	27	18	26	26
P01624;A0A087WSY6;A0A0C4DH90;A0A0C4DH55;A0A075B6H7	P01624;A0A087WSY6;A0A0C4DH90;A0A0C4DH55	12.496	Ig kappa chain V-III region POM	IGKV3D-15;IGKV3OR2-268;IGKV3D-7	Y	6779800	15691000	4982900	10771000	10124000	4468500	NaN	8274500	8.72739e+06	6.83122	7.19565	6.69748	7.03226	7.00535	6.65016	NaN	6.91774	6.90427	0.19337	0.38287	0.999076	0.269273	0.649888	0.605463	0.237741	#VALUE!	0.480783	#VALUE!	#VALUE!	0.00478434	0.0124845	0.00336483	0.008121	0.00756586	0.00297082	#VALUE!	0.00600786	#VALUE!	#VALUE!	2	2	2	2	2
P48745	P48745	39.162	Protein NOV homolog	NOV	Y	7864000	6810100	5909300	10512000	9613600	7726800	6263700	8320500	7877500	6.89564	6.83315	6.77154	7.02169	6.98289	6.888	6.79683	6.92015	6.88874	0.0868879	0.453618	0.384826	0.327217	0.632057	0.570701	0.444584	0.349742	0.483839	0.455823	0.105563	0.0177646	0.0150706	0.0128145	0.0247526	0.0223498	0.0174108	0.0136966	0.0189481	0.0178509	0.00413406	8	7	7	8	8
Q96IY4;CON__Q2KIG3	Q96IY4	48.424	Carboxypeptidase B2	CPB2	Y	6532400	13194000	4827200	12059000	7020600	7446200	5945600	7989000	8126750	6.81507	7.12038	6.6837	7.08131	6.84637	6.87193	6.7742	6.90249	6.88693	0.148117	0.366943	0.819521	0.259677	0.73945	0.398452	0.426178	0.329515	0.461869	0.475201	0.198656	0.0177688	0.0396845	0.0125746	0.0358071	0.0192946	0.0206373	0.0159565	0.0223655	0.0230111	0.00961973	10	10	9	10	10
O14594	O14594	143.09	Neurocan core protein	NCAN	Y	9208000	10782000	2325500	8285900	17088000	6127600	5616500	9330600	8.59551e+06	6.96417	7.0327	6.36652	6.91834	7.23269	6.78729	6.74947	6.96991	6.87763	0.254559	0.543264	0.650647	0.112693	0.48154	1.10138	0.34107	0.308752	0.55154	0.51136	0.292777	0.0777357	0.0931011	0.0161253	0.0689035	0.157596	0.0488036	0.0441793	0.0789198	0.0731705	0.0418934	18	18	14	18	20
P02042	P02042	16.055	Hemoglobin subunit delta	HBD	Y	NaN	586130	NaN	NaN	94281000	NaN	NaN	NaN	47433565	NaN	5.76799	NaN	NaN	7.97442	NaN	NaN	NaN	6.87121	1.56018	#VALUE!	0.0233231	#VALUE!	#VALUE!	7.75777	#VALUE!	#VALUE!	#VALUE!	#VALUE!	#VALUE!	#VALUE!	0.000374453	#VALUE!	#VALUE!	0.124551	#VALUE!	#VALUE!	#VALUE!	#VALUE!	#VALUE!	0	1	0	0	6
Q9Y6R7	Q9Y6R7	572.01	IgGFc-binding protein	FCGBP	Y	5825100	5407500	9559900	10077000	12722000	21681000	2357800	4132000	8.97029e+06	6.7653	6.733	6.98045	7.00333	7.10456	7.33608	6.37251	6.61616	6.86392	0.303219	0.321893	0.295655	0.567059	0.602251	0.786098	1.4458	0.114484	0.217391	0.543829	0.427275	0.184126	0.169118	0.324363	0.344494	0.449656	0.827013	0.0654861	0.12435	0.311076	0.244405	64	58	71	66	75
Q9UBX5	Q9UBX5	50.18	Fibulin-5	FBLN5	Y	10631000	11467000	3856400	4774300	9730600	9867900	3847400	7752200	7740850	7.02657	7.05945	6.58618	6.67891	6.98814	6.99422	6.58517	6.88942	6.85101	0.20195	0.640242	0.698106	0.200898	0.256427	0.578647	0.587989	0.200362	0.446255	0.451116	0.205351	0.0321273	0.0350309	0.0100811	0.0128675	0.0290365	0.0295053	0.0100542	0.0223931	0.022637	0.0103045	8	7	9	5	7
P0DMQ5	P0DMQ5	15.439	Putative transmembrane protein INAFM2	INAFM2	Y	8661100	12541000	3024800	5436000	14514000	5915100	8477600	4607100	7.89709e+06	6.93757	7.09833	6.4807	6.73528	7.16179	6.77196	6.92827	6.66343	6.84717	0.227739	0.506543	0.773328	0.152197	0.297437	0.913887	0.327584	0.494295	0.246189	0.463932	0.265068	0.00782051	0.0119394	0.00234977	0.00459212	0.0141095	0.00505757	0.00763142	0.0038009	0.00716265	0.00409238	2	3	2	1	3
P01861	P01861	35.94	Ig gamma-4 chain C region	IGHG4	Y	7110100	6138200	2607300	5148300	6606300	37406000	4305900	8740400	9.75781e+06	6.85188	6.78804	6.41619	6.71166	6.81996	7.57294	6.63406	6.94153	6.84203	0.335775	0.404263	0.341744	0.128433	0.279513	0.371691	2.69676	0.227879	0.511847	0.620266	0.846975	0.0145292	0.0122823	0.00461588	0.0100457	0.0133586	0.0969215	0.00818999	0.0183958	0.0222924	0.0304403	3	4	4	4	4
P17174	P17174	46.247	Aspartate aminotransferase, cytoplasmic	GOT1	Y	13969000	9171600	1981600	5947100	12515000	5177800	4289500	12718000	8221200	7.14517	6.96245	6.29702	6.77431	7.09743	6.71415	6.63241	7.10442	6.84092	0.293351	0.87477	0.54081	0.0938554	0.32961	0.771496	0.281344	0.226888	0.785816	0.488074	0.295869	0.0404555	0.0250108	0.00434053	0.0152435	0.0356794	0.0130113	0.0104929	0.0363416	0.0225719	0.013683	14	12	11	12	14
Q9UJJ9	Q9UJJ9	33.973	N-acetylglucosamine-1-phosphotransferase subunit gamma	GNPTG	Y	4990400	3774900	4435700	10108000	13622000	12571000	3883500	8398400	7.72299e+06	6.69814	6.57691	6.64696	7.00467	7.13424	7.09937	6.58922	6.9242	6.83421	0.232159	0.269736	0.196053	0.235748	0.604369	0.849977	0.775443	0.202513	0.48902	0.452857	0.266008	0.00916374	0.0066605	0.00800906	0.0205322	0.0288763	0.0263441	0.00687996	0.0166135	0.0153849	0.00903708	5	5	6	6	6
P30043	P30043	22.119	Flavin reductase (NADPH)	BLVRB	Y	NaN	NaN	NaN	NaN	6825300	NaN	NaN	NaN	6825300	NaN	NaN	NaN	NaN	6.83412	NaN	NaN	NaN	6.83412	#DIV/0!	#VALUE!	#VALUE!	#VALUE!	#VALUE!	0.385808	#VALUE!	#VALUE!	#VALUE!	#VALUE!	#VALUE!	#VALUE!	#VALUE!	#VALUE!	#VALUE!	0.00853369	#VALUE!	#VALUE!	#VALUE!	#VALUE!	#VALUE!	0	0	0	0	6
Q9NQX5	Q9NQX5	34.516	Neural proliferation differentiation and control protein 1	NPDC1	Y	9674400	8885100	2768400	6610300	8892000	6322900	5099800	10422000	7.33436e+06	6.98562	6.94866	6.44223	6.82022	6.949	6.80092	6.70755	7.01795	6.83402	0.190472	0.574828	0.521544	0.137543	0.371948	0.522007	0.353523	0.276505	0.625876	0.422972	0.166521	0.0198408	0.0180016	0.00474742	0.0128382	0.0180176	0.0122022	0.00954385	0.0216027	0.0145993	0.00574762	2	2	2	2	2
P01031;CON__Q1A7A4	P01031	188.3	Complement C5;Complement C5 beta chain;Complement C5 alpha chain;C5a anaphylatoxin;Complement C5 alpha chain	C5	Y	7836300	18944000	2402900	11507000	4969800	7722100	3166900	9272900	8.22774e+06	6.89411	7.27747	6.38074	7.06096	6.69634	6.88774	6.50063	6.96722	6.83315	0.294704	0.451792	1.23914	0.116991	0.70089	0.268464	0.444275	0.160397	0.547643	0.491199	0.360436	0.0850725	0.23333	0.0220293	0.131978	0.0505517	0.0836569	0.0302027	0.103121	0.0924927	0.0678701	49	50	38	48	44
P09382	P09382	14.716	Galectin-1	LGALS1	Y	10129000	3855100	9839000	4179900	8774600	7410300	6619400	6320300	7140950	7.00557	6.58604	6.99295	6.62117	6.94323	6.86984	6.82082	6.80074	6.83004	0.1585	0.605805	0.200821	0.586021	0.220274	0.514137	0.423831	0.372534	0.353357	0.409597	0.1534	0.00891502	0.00295528	0.00862388	0.00324155	0.00756604	0.00623709	0.00548221	0.0052	0.00602763	0.00225744	6	4	6	4	5
Q16627	Q16627	10.678	C-C motif chemokine 14;HCC-1(3-74);HCC-1(4-74);HCC-1(9-74)	CCL14	Y	5647900	14281000	5920700	5605700	7662100	7575200	3016800	7536500	7.15574e+06	6.75189	7.15476	6.77237	6.74863	6.88435	6.87939	6.47955	6.87717	6.81851	0.189319	0.310725	0.897138	0.327939	0.308073	0.440331	0.434628	0.151737	0.432091	0.412833	0.218086	0.00331793	0.00957964	0.00350173	0.00328961	0.00470186	0.00464096	0.00162025	0.00461387	0.00440823	0.00232873	4	4	4	4	4
P07585	P07585	39.746	Decorin	DCN	Y	9213800	5480200	4263100	6565100	8814300	5655600	7325300	6746700	6.75801e+06	6.96444	6.7388	6.62973	6.81724	6.94519	6.75248	6.86483	6.82909	6.81772	0.110809	0.543655	0.300202	0.225292	0.369043	0.516797	0.31121	0.418278	0.380734	0.383151	0.108257	0.0216081	0.0119318	0.00895447	0.014668	0.0205406	0.0123693	0.0166249	0.0151326	0.0152287	0.00430278	9	7	8	8	9
Q15582	Q15582	74.68	Transforming growth factor-beta-induced protein ig-h3	TGFBI	Y	7917300	5893300	5438800	6149800	7313100	9435500	4203600	6996900	6.66854e+06	6.89858	6.77036	6.7355	6.78886	6.8641	6.97476	6.62362	6.84491	6.81259	0.107829	0.457134	0.326204	0.297612	0.342482	0.417482	0.558633	0.221702	0.396915	0.37727	0.103949	0.0341388	0.0243609	0.0222256	0.0255766	0.0311776	0.0417187	0.0165567	0.0296416	0.0281746	0.00776294	21	19	20	20	18
P35858	P35858	66.034	Insulin-like growth factor-binding protein complex acid labile subunit	IGFALS	Y	9247400	11784000	5474300	8721900	4083400	3995400	5193400	6547600	6880925	6.96602	7.07129	6.73833	6.94061	6.61102	6.60156	6.71545	6.81608	6.80755	0.171872	0.545922	0.720207	0.299833	0.510609	0.214471	0.209196	0.282313	0.367919	0.393809	0.181853	0.0360494	0.0475582	0.0197992	0.0337176	0.0141624	0.013814	0.0186423	0.0242951	0.0260048	0.0120085	18	17	18	14	14
Q9Y5Y7	Q9Y5Y7	35.213	Lymphatic vessel endothelial hyaluronic acid receptor 1	LYVE1	Y	4615100	9949200	5519900	5186300	8057200	7994200	5354200	5893700	6571225	6.66418	6.99779	6.74193	6.71486	6.90618	6.90278	6.72869	6.77039	6.80335	0.117045	0.246677	0.593529	0.30269	0.281872	0.466378	0.462213	0.292326	0.32623	0.371489	0.121417	0.00868624	0.0208999	0.0106586	0.00992557	0.0164226	0.0162759	0.0102937	0.0114875	0.0130813	0.00427545	5	6	6	6	5
Q8TAG5	Q8TAG5	25.833	V-set and transmembrane domain-containing protein 2A	VSTM2A	Y	8538300	9981100	2000800	3907600	15754000	5682100	3740600	9685900	7411300	6.93137	6.99918	6.3012	6.59191	7.19739	6.75451	6.57294	6.98614	6.79183	0.291471	0.498342	0.595705	0.0948955	0.20395	1.00366	0.312877	0.194018	0.57561	0.434882	0.296414	0.0128737	0.0153888	0.00245144	0.00526863	0.0259276	0.00808255	0.00501207	0.0148697	0.0112343	0.00765726	4	4	3	3	4
Q16769	Q16769	40.876	Glutaminyl-peptide cyclotransferase	QPCT	Y	8530400	13478000	1589900	8011700	13684000	5462400	2266400	8360200	7672875	6.93097	7.12963	6.20137	6.90372	7.13621	6.73738	6.35534	6.92222	6.7896	0.343029	0.497815	0.839715	0.0729685	0.463369	0.854401	0.299088	0.109426	0.486479	0.452908	0.292786	0.0203487	0.0343242	0.00298266	0.0189407	0.0349245	0.0122255	0.00447289	0.0198853	0.0185131	0.0119679	7	7	5	7	8
O43291	O43291	28.228	Kunitz-type protease inhibitor 2	SPINT2	Y	7721300	10488000	996370	8590700	9856200	4752800	5106700	11276000	7.34851e+06	6.88769	7.02069	5.99842	6.93403	6.99371	6.67695	6.70814	7.05216	6.78397	0.346311	0.444222	0.630408	0.0427725	0.501839	0.587192	0.255108	0.276933	0.684831	0.427913	0.220098	0.0125395	0.0177952	0.00120738	0.0141659	0.0165752	0.00720118	0.00781726	0.0193314	0.0120791	0.00621292	3	2	2	3	3
P0DP08;P0DP06;A0A0C4DH41;P01825;P06331;P01824;A0A0J9YWU9;A0A087WW49;A0A075B6R2;P0DP07;A0A087WSY4	P0DP08;P0DP06;A0A0C4DH41;P01825;P06331;P01824;A0A0J9YWU9;A0A087WW49;A0A075B6R2;P0DP07;A0A087WSY4	13.016	Ig heavy chain V-II region NEWM;Ig heavy chain V-II region ARH-77;Ig heavy chain V-II region WAH	IGHV4-61;IGHV4-4;IGHV4-31	Y	1945100	15148000	6549200	8176300	11540000	5555900	2991100	6083200	7248600	6.28894	7.18036	6.81619	6.91256	7.06221	6.74475	6.47583	6.78413	6.78312	0.291215	0.091882	0.959657	0.368021	0.474266	0.703188	0.304947	0.15026	0.338246	0.423809	0.287178	0.00119594	0.0124909	0.00479017	0.00617305	0.00915269	0.00396919	0.00195579	0.00440261	0.00551629	0.00373791	1	2	2	2	2
O94769	O94769	79.788	Extracellular matrix protein 2	ECM2	Y	7775500	4584500	2315800	7257700	6500700	10621000	6082100	7294900	6554025	6.89073	6.66129	6.3647	6.8608	6.81296	7.02617	6.78405	6.86302	6.78296	0.197801	0.447788	0.244809	0.112156	0.413869	0.364908	0.639554	0.338176	0.416295	0.372194	0.153964	0.0357281	0.0195328	0.00894872	0.0330218	0.0291153	0.0510287	0.0269824	0.0332153	0.0296966	0.0122845	14	14	13	15	15
Q14982	Q14982	38.007	Opioid-binding protein/cell adhesion molecule	OPCML	Y	6215100	10026000	1191900	5227200	13023000	4714700	6872500	10988000	7282300	6.79345	7.00113	6.07624	6.71827	7.11471	6.67345	6.83711	7.04092	6.78191	0.325766	0.346642	0.598769	0.0524943	0.284414	0.807393	0.252771	0.388859	0.664875	0.424527	0.24773	0.0131748	0.0227574	0.00199515	0.0108097	0.0306866	0.00960708	0.0147794	0.0252699	0.016135	0.00941548	3	2	2	3	4
P23582	P23582	13.246	C-type natriuretic peptide;CNP-22;CNP-29;CNP-53	NPPC	Y	8298900	9677100	986180	5933400	11392000	5234400	6430800	8895400	7.10602e+06	6.91902	6.98575	5.99396	6.7733	7.0566	6.71887	6.80827	6.94917	6.77562	0.335745	0.482404	0.575012	0.0422729	0.328743	0.692889	0.284862	0.360427	0.522235	0.411106	0.201788	0.00638992	0.00761661	0.000559947	0.00435453	0.00917801	0.00377329	0.00477421	0.00691753	0.0054455	0.00267288	1	1	1	1	1
P14209	P14209	18.848	CD99 antigen	CD99	Y	4894700	6295600	5704900	4247400	10088000	8817400	3520000	6537100	6.26314e+06	6.68973	6.79904	6.75625	6.62812	7.00381	6.94534	6.54654	6.81539	6.77303	0.153499	0.263832	0.351779	0.314312	0.224344	0.603003	0.517004	0.180996	0.367244	0.352814	0.144018	0.0049727	0.00663032	0.00592416	0.00422844	0.0113654	0.0097445	0.00341141	0.00692182	0.00664984	0.00271445	3	3	2	3	3
P27797	P27797	48.141	Calreticulin	CALR	Y	7451800	8592300	2785500	5775300	8671500	5161100	4473500	6634000	6193125	6.87226	6.93411	6.4449	6.76157	6.93809	6.71274	6.65065	6.82178	6.76701	0.165416	0.426545	0.501946	0.138514	0.31875	0.507238	0.280307	0.238046	0.373473	0.348102	0.129442	0.0205343	0.0241642	0.00666821	0.0153449	0.0244189	0.0134943	0.0114597	0.0179794	0.016758	0.00623146	12	10	8	9	11
Q8N114	Q8N114	25.582	Protein shisa-5	SHISA5	Y	4723500	9496800	7925700	3645600	5855800	4544400	3917100	9976900	6260725	6.67426	6.97758	6.89904	6.56177	6.76759	6.65748	6.59296	6.999	6.76621	0.172626	0.253311	0.562783	0.457689	0.188396	0.323833	0.242363	0.204517	0.595418	0.353539	0.162965	0.0064802	0.0143971	0.0117086	0.00481955	0.0082843	0.00620012	0.00523194	0.015232	0.00904422	0.00416898	2	2	3	2	2
P63313	P63313	5.0256	Thymosin beta-10	TMSB10	Y	NaN	11428000	5947500	4397200	9653400	NaN	2560200	5262100	6541400	NaN	7.05797	6.77433	6.64318	6.98468	NaN	6.40827	6.72116	6.76493	0.235879	#VALUE!	0.695392	0.329636	0.233411	0.573403	#VALUE!	0.125784	0.286586	#VALUE!	#VALUE!	#VALUE!	0.00349476	0.00165662	0.00117303	0.00288169	#VALUE!	0.000632142	0.00144027	#VALUE!	#VALUE!	0	1	1	1	1
P04406	P04406	36.053	Glyceraldehyde-3-phosphate dehydrogenase	GAPDH	Y	10196000	5363500	1981300	9703400	24693000	7378200	2260400	2881200	8057125	7.00843	6.72945	6.29695	6.98692	7.39257	6.86795	6.35419	6.45957	6.762	0.37707	0.610387	0.292907	0.0938392	0.576798	1.67757	0.421733	0.109095	0.143967	0.490788	0.520664	0.0220063	0.0105602	0.00338318	0.0207953	0.0604816	0.0152047	0.00393319	0.00519044	0.0176944	0.0187715	7	7	7	8	8
Q9Y4C0	Q9Y4C0	180.6	Neurexin-3	NRXN3	Y	10821000	8539800	688890	8545000	12500000	4069700	5522100	7526300	7.2766e+06	7.03427	6.93145	5.83815	6.93171	7.09691	6.60956	6.7421	6.87658	6.75759	0.402477	0.653338	0.498442	0.0280527	0.498789	0.770439	0.213648	0.302827	0.431422	0.42462	0.238898	0.117993	0.0900186	0.00506633	0.0900813	0.139141	0.0385849	0.0546906	0.0779149	0.0766863	0.0431451	33	31	15	33	34
P01877	P01877	36.591	Ig alpha-2 chain C region	IGHA2	Y	3180000	41395000	7689800	2597900	2081600	14405000	2359300	6092800	9975175	6.50243	7.61695	6.88592	6.41462	6.3184	7.15851	6.37278	6.78482	6.7568	0.453579	0.161155	3.0279	0.442151	0.127904	0.0992883	0.906047	0.114567	0.338856	0.652234	0.997243	0.00589683	0.110794	0.0161788	0.00468013	0.00363306	0.0331532	0.00419214	0.0123991	0.0238659	0.0364901	2	6	2	1	1
Q96KG7	Q96KG7	122.2	Multiple epidermal growth factor-like domains protein 10	MEGF10	Y	9518400	7256600	2593900	4197000	10867000	5542900	3625900	6478100	6259975	6.97856	6.86073	6.41395	6.62294	7.03611	6.74374	6.55942	6.81145	6.75336	0.212294	0.564246	0.413798	0.127679	0.221304	0.656513	0.304132	0.187233	0.363458	0.354795	0.184587	0.0689509	0.0505661	0.0156023	0.0270433	0.0802259	0.0371649	0.0228799	0.0444146	0.043356	0.0225565	13	13	12	11	14
O75144;A0A087X1L8	O75144	33.348	ICOS ligand	ICOSLG	Y	6931000	3989800	5369400	3424900	9057600	6307400	3246300	11062000	6173550	6.8408	6.60095	6.72993	6.53465	6.95701	6.79985	6.51139	7.04383	6.7523	0.194866	0.392645	0.208861	0.293275	0.175417	0.533134	0.352532	0.165001	0.669995	0.348858	0.17952	0.0130939	0.00696509	0.00978014	0.00584982	0.0177789	0.0117562	0.00550246	0.022343	0.0116337	0.00598662	4	3	5	2	5
Q14508	Q14508	12.993	WAP four-disulfide core domain protein 2	WFDC2	Y	8498700	6268200	2530900	4374100	9983900	3926700	4815300	9186800	6198075	6.92935	6.79714	6.40327	6.64089	6.9993	6.59403	6.68262	6.96316	6.75122	0.208038	0.495701	0.350029	0.12414	0.23201	0.595896	0.20509	0.258946	0.541835	0.350456	0.174322	0.00644064	0.00454793	0.00161296	0.0030145	0.00774247	0.00266473	0.00336448	0.00704006	0.00455347	0.00226496	4	3	3	3	4
P01700;P01699	P01700;P01699	12.283	Ig lambda chain V-I region HA;Ig lambda chain V-I region VOR		Y	4431200	14718000	6026600	8714600	4772900	6696200	1708200	5298600	6.54579e+06	6.64652	7.16785	6.78007	6.94025	6.67878	6.82583	6.23254	6.72416	6.7495	0.267704	0.235475	0.928584	0.334651	0.510121	0.256341	0.377478	0.0792067	0.288859	0.376339	0.254893	0.00289233	0.0114058	0.00411052	0.00626581	0.00314864	0.00463656	0.000972896	0.00354806	0.00462258	0.00313085	2	2	1	2	2
P23471	P23471	254.58	Receptor-type tyrosine-protein phosphatase zeta	PTPRZ1	Y	8000500	5952600	4389200	4821100	8740000	4874300	3866100	5101100	5.71811e+06	6.90312	6.77471	6.64239	6.68315	6.94151	6.68791	6.58727	6.70766	6.74096	0.124359	0.462629	0.329959	0.232925	0.259302	0.51182	0.262575	0.201476	0.276586	0.317159	0.111912	0.117776	0.0840009	0.0592981	0.0660131	0.130299	0.0668464	0.0512917	0.0704132	0.0807424	0.0284904	14	13	13	13	14
Q06828	Q06828	43.178	Fibromodulin	FMOD	Y	6147000	2208800	3408400	5404600	8433900	5429000	8014500	8504700	5.94386e+06	6.78866	6.34416	6.53255	6.73276	6.92603	6.73472	6.90388	6.92966	6.73655	0.206852	0.342304	0.106253	0.174452	0.295474	0.491383	0.296999	0.463554	0.496101	0.333315	0.145442	0.01478	0.00458779	0.00753248	0.012758	0.021217	0.0128238	0.0200154	0.0214207	0.0143919	0.0062799	4	3	3	4	4
P54764	P54764	109.86	Ephrin type-A receptor 4	EPHA4	Y	8806100	11846000	508060	6199200	11042000	4816400	4467200	9447600	7141570	6.94478	7.07357	5.70592	6.79234	7.04305	6.68272	6.65004	6.97532	6.73347	0.444574	0.516247	0.72454	0.0198076	0.345629	0.668611	0.259013	0.237662	0.559452	0.41637	0.241426	0.0567149	0.079598	0.00217606	0.0379708	0.0734536	0.0284552	0.0261096	0.0614613	0.0457424	0.0265231	12	12	7	11	11
Q9ULB1	Q9ULB1	161.88	Neurexin-1	NRXN1	Y	9074900	7973400	652720	7403400	12749000	3804300	5773600	7507800	6867390	6.95784	6.90164	5.81473	6.86943	7.10548	6.58027	6.76145	6.87551	6.73329	0.400716	0.534298	0.460838	0.0263756	0.42338	0.788005	0.197799	0.318642	0.430211	0.397444	0.227028	0.0864921	0.0746005	0.00426969	0.0685367	0.127562	0.0320197	0.0515818	0.0696425	0.0643382	0.0367513	29	24	11	26	30
O43556	O43556	49.85	Epsilon-sarcoglycan	SGCE	Y	10250000	8634600	1320900	5997000	9061500	4600200	4280900	5393400	6.19231e+06	7.01072	6.93624	6.12087	6.77793	6.9572	6.66278	6.63154	6.73186	6.72864	0.282969	0.614083	0.504772	0.059037	0.332773	0.533396	0.245767	0.226368	0.294774	0.351371	0.18573	0.0306121	0.0251629	0.00294299	0.0165888	0.0265898	0.0122515	0.0112844	0.0146945	0.0175159	0.00925863	9	9	7	8	10
P12259	P12259	251.7	Coagulation factor V;Coagulation factor V heavy chain;Coagulation factor V light chain	F5	Y	8622200	5448600	2584500	3803100	6653600	8212000	4286700	5550500	5645150	6.93562	6.73628	6.41238	6.58014	6.82306	6.91445	6.63212	6.74433	6.7223	0.176333	0.503943	0.298225	0.12715	0.197728	0.374735	0.476634	0.226718	0.304608	0.313718	0.132343	0.126842	0.0750632	0.0320037	0.0497681	0.0943207	0.119969	0.057065	0.0766699	0.0789627	0.0333109	45	36	31	37	42
P34096	P34096	16.84	Ribonuclease 4	RNASE4	Y	8760600	3133000	1456800	6744200	10932000	9960200	2428500	7476100	6361425	6.94253	6.49596	6.1634	6.82893	7.0387	6.99827	6.38534	6.87368	6.71585	0.324227	0.513199	0.158436	0.0660292	0.380573	0.661003	0.594279	0.118416	0.428135	0.365009	0.226537	0.00864228	0.00266806	0.00111193	0.00640884	0.0111313	0.0100077	0.00199413	0.00720979	0.00614675	0.00381489	3	3	3	3	5
P09417	P09417	25.789	Dihydropteridine reductase	QDPR	Y	7947000	7926100	2725500	4449800	8134400	3976600	2633000	7331200	5640450	6.9002	6.89906	6.43545	6.64834	6.91033	6.59951	6.42045	6.86518	6.70981	0.210902	0.459095	0.457715	0.135109	0.236605	0.47149	0.208071	0.129881	0.418664	0.314579	0.151457	0.0118396	0.011804	0.00348433	0.0061018	0.0121592	0.00536595	0.0033495	0.0107969	0.00811267	0.00390592	8	8	7	7	8
Q9BRK5	Q9BRK5	41.806	45 kDa calcium-binding protein	SDF4	Y	7149100	5372200	5750100	3872000	7911300	4038900	3233400	4798900	5.26574e+06	6.85425	6.73015	6.75968	6.58794	6.89825	6.60626	6.50966	6.68114	6.70342	0.133846	0.406798	0.29345	0.31716	0.201827	0.456738	0.211801	0.164252	0.257938	0.288746	0.102058	0.0170066	0.012268	0.0132592	0.0084376	0.0190944	0.00885457	0.00686672	0.0107833	0.0120713	0.00426663	7	7	6	8	7
P02452;CON__Q862S4;P02458	P02452	138.94	Collagen alpha-1(I) chain	COL1A1	Y	5302700	4692400	11451000	3377000	6073200	5544300	2914800	4397600	5469125	6.7245	6.6714	7.05884	6.52853	6.78342	6.74385	6.46461	6.64322	6.70229	0.180104	0.289115	0.251405	0.696992	0.172616	0.337611	0.304219	0.145887	0.233435	0.30391	0.171465	0.0401696	0.0349303	0.0968401	0.0239833	0.0469076	0.0422682	0.0202696	0.0324334	0.0422253	0.0238233	8	8	9	10	10
Q6NW40	Q6NW40	47.546	RGM domain family member B	RGMB	Y	9913000	8650300	595140	7581900	8954400	5103300	3868700	6048100	6339355	6.99621	6.93703	5.77462	6.87978	6.95204	6.70785	6.58757	6.78162	6.70209	0.399182	0.591061	0.505821	0.0237334	0.435067	0.526196	0.276722	0.201631	0.336016	0.362031	0.190317	0.0281026	0.0240498	0.00112843	0.0206857	0.0250185	0.013157	0.00958674	0.0159762	0.0172131	0.00904879	7	7	5	8	8
CON__P02769	CON__P02769	69.293			Y	12998000	6028100	3180000	1550100	6170000	8904100	4178200	4473300	5935225	7.11388	6.78018	6.50243	6.19036	6.79029	6.94959	6.62099	6.65063	6.69979	0.281734	0.805621	0.334747	0.161155	0.0708845	0.343768	0.522819	0.220171	0.238033	0.33715	0.232799	0.0558239	0.0231956	0.0111669	0.0049118	0.0238207	0.0362277	0.0152563	0.016494	0.0233621	0.0161313	19	17	15	13	15
Q6UXD5	Q6UXD5	97.559	Seizure 6-like protein 2	SEZ6L2	Y	7221900	9372300	1382400	5506800	9514700	2841100	3924500	6726000	5.81121e+06	6.85865	6.97185	6.14063	6.7409	6.9784	6.45349	6.59378	6.82776	6.69568	0.287691	0.411537	0.554358	0.0621891	0.301869	0.563995	0.141679	0.204958	0.379399	0.327498	0.184291	0.0401491	0.0540826	0.00606711	0.02945	0.0550228	0.013822	0.0199955	0.0370138	0.0319504	0.0179793	8	9	6	8	9
P05154	P05154	45.674	Plasma serine protease inhibitor	SERPINA5	Y	5831900	5905700	2979000	11922000	2046000	8189000	1976000	8861000	5963825	6.76581	6.77127	6.47407	7.07635	6.31091	6.91323	6.29579	6.94748	6.69436	0.298409	0.322323	0.326989	0.149566	0.729856	0.0973498	0.475109	0.0935523	0.519927	0.339334	0.226456	0.0147218	0.0149349	0.00683127	0.0333354	0.00444636	0.0217001	0.00427291	0.0237472	0.0154987	0.0103431	10	8	9	11	6
P01780;A0A0B4J1V1;P01763;P01762;A0A075B7F0;A0A0C4DH32;A0A0J9YVY3;P0DP04;A0A0B4J1X8;P01766;P01782	P01780;A0A0B4J1V1;P01763;P01762	12.943	Ig heavy chain V-III region JON;Ig heavy chain V-III region WEA;Ig heavy chain V-III region TRO	IGHV3-21	Y	4173500	10640000	3679100	16563000	1980100	2543200	5907500	4378600	6233125	6.6205	7.02694	6.56574	7.21914	6.29669	6.40538	6.7714	6.64134	6.69339	0.306686	0.219888	0.640862	0.190376	1.06279	0.0937742	0.12483	0.327103	0.232282	0.361488	0.33053	0.00284601	0.00829467	0.00246404	0.0137556	0.00121372	0.00161568	0.00423369	0.00300643	0.00467874	0.00427806	2	2	2	1	2
P13671	P13671	104.79	Complement component C6	C6	Y	4973900	9295400	3031400	5273900	3300400	6639700	3880400	5554600	5.24371e+06	6.6967	6.96827	6.48164	6.72213	6.51857	6.82215	6.58888	6.74465	6.69287	0.161211	0.268717	0.549162	0.152577	0.287321	0.168148	0.37384	0.202328	0.304865	0.28837	0.128882	0.0281588	0.0575467	0.0159885	0.0301083	0.0176202	0.0391747	0.0212019	0.0319468	0.0302183	0.0135055	17	18	14	17	17
P22304	P22304	61.872	Iduronate 2-sulfatase;Iduronate 2-sulfatase 42 kDa chain;Iduronate 2-sulfatase 14 kDa chain	IDS	Y	6964600	5140400	1844700	6034400	11247000	3212600	4161400	5766000	5.54639e+06	6.8429	6.711	6.26593	6.78063	7.05104	6.50686	6.61924	6.76087	6.69231	0.234749	0.394821	0.279023	0.0864815	0.335147	0.682818	0.163045	0.21916	0.318163	0.309832	0.180339	0.0244284	0.0172637	0.00535078	0.0207362	0.0422473	0.0100879	0.0135598	0.0196854	0.0191699	0.0111579	14	13	11	13	14
P62937;P0DN26;A0A0B4J2A2;A0A075B767;A0A075B759;Q9Y536;F5H284	P62937	18.012	Peptidyl-prolyl cis-trans isomerase A;Peptidyl-prolyl cis-trans isomerase A, N-terminally processed	PPIA	Y	4679200	8231500	6368200	4662300	4610500	4183600	2132400	6799100	5208350	6.67017	6.91548	6.80402	6.6686	6.66375	6.62155	6.32887	6.83245	6.68811	0.177581	0.250597	0.477928	0.356419	0.249563	0.246396	0.220497	0.102063	0.384116	0.285947	0.115694	0.00451376	0.00860844	0.00641982	0.00449513	0.00443809	0.00397158	0.00183835	0.00691869	0.00515048	0.00208387	6	6	6	6	4
P62987;P62979;P0CG47;P0CG48;A0A2R8Y422	P62987;P62979;P0CG47;P0CG48;A0A2R8Y422	14.728	Ubiquitin-60S ribosomal protein L40;Ubiquitin;60S ribosomal protein L40;Ubiquitin-40S ribosomal protein S27a;Ubiquitin;40S ribosomal protein S27a;Polyubiquitin-B;Ubiquitin;Polyubiquitin-C;Ubiquitin	UBA52;RPS27A;UBB;UBC	Y	4711500	5750600	2984000	8284400	5561400	3484200	3468200	7046400	5.16134e+06	6.67316	6.75971	6.4748	6.91826	6.74518	6.5421	6.5401	6.84797	6.68766	0.1585	0.252575	0.317192	0.149853	0.48144	0.305292	0.178893	0.177955	0.400126	0.282916	0.116674	0.00371993	0.0046716	0.00220703	0.00709065	0.00449634	0.00263474	0.00262091	0.00589305	0.00416678	0.00171837	2	2	2	2	2
P07737;CON__P02584	P07737	15.054	Profilin-1	PFN1	Y	3136600	8151900	3598300	4099000	8041800	4496900	4661400	4732100	5114750	6.49646	6.91126	6.5561	6.61268	6.90535	6.65291	6.66852	6.67505	6.68479	0.150496	0.158644	0.472649	0.185605	0.215408	0.46536	0.239469	0.249508	0.253838	0.28006	0.121031	0.00238822	0.00711526	0.0027941	0.00324274	0.00700553	0.00360497	0.00375609	0.00382128	0.00421602	0.00182199	4	6	4	5	5
P80723	P80723	22.693	Brain acid soluble protein 1	BASP1	Y	6034600	6031900	2945400	3302800	7603600	3398700	3937400	8209300	5.18296e+06	6.78065	6.78045	6.46914	6.51888	6.88102	6.53131	6.59521	6.91431	6.68387	0.175306	0.335159	0.334988	0.147639	0.168288	0.436491	0.173884	0.205729	0.476455	0.284829	0.128585	0.00760577	0.00760188	0.00335038	0.00381895	0.00990528	0.00394596	0.0046686	0.0108122	0.00646363	0.00291799	4	4	4	4	4
O15394	O15394	93.045	Neural cell adhesion molecule 2	NCAM2	Y	6387400	4667300	2333500	4447100	7920600	5769800	3787600	5486600	5.09999e+06	6.80532	6.66907	6.36801	6.64808	6.89876	6.76116	6.57836	6.7393	6.68351	0.161411	0.357648	0.249869	0.113137	0.236441	0.457352	0.318403	0.196807	0.300603	0.278782	0.10484	0.0332773	0.023249	0.0105268	0.0219996	0.0425543	0.0296258	0.0183119	0.0279696	0.0259393	0.00975485	18	18	16	16	19
Q15828	Q15828	16.511	Cystatin-M	CST6	Y	4437600	16751000	1907300	4100700	4512200	5159800	3664700	5033000	5.69579e+06	6.64715	7.22404	6.28042	6.61286	6.65439	6.71263	6.56404	6.70183	6.67467	0.260946	0.235863	1.07659	0.089844	0.21551	0.240401	0.280227	0.189525	0.272369	0.32504	0.309469	0.00389434	0.0177755	0.00148341	0.00355828	0.00396926	0.00462682	0.00312924	0.00449709	0.00536674	0.00510964	3	4	3	4	3
P09668	P09668	37.393	Pro-cathepsin H;Cathepsin H mini chain;Cathepsin H;Cathepsin H heavy chain;Cathepsin H light chain	CTSH	Y	3813200	5033700	2060600	4380300	13214000	6009300	4389500	3860700	5.34516e+06	6.58129	6.70189	6.31399	6.6415	7.12103	6.77882	6.64242	6.58667	6.67095	0.226593	0.198328	0.272413	0.0981442	0.232385	0.820942	0.333554	0.232943	0.201154	0.298733	0.221416	0.00741608	0.0101863	0.00366991	0.00868959	0.0306975	0.0124726	0.00871045	0.00752176	0.0111705	0.00827941	4	5	6	4	9
Q92765	Q92765	36.254	Secreted frizzled-related protein 3	FRZB	Y	7807300	3013100	947710	4479700	9087500	7285600	5638500	5987600	5.53088e+06	6.8925	6.47901	5.97668	6.65125	6.95844	6.86247	6.75116	6.77725	6.6686	0.317434	0.449882	0.151524	0.0403934	0.238423	0.535146	0.415688	0.310134	0.332177	0.309171	0.162498	0.01631	0.00549336	0.00146442	0.00864378	0.0194012	0.0150704	0.0112436	0.0120428	0.0112087	0.00589121	3	3	1	4	4
Q8TCZ2	Q8TCZ2	27.986	CD99 antigen-like protein 2	CD99L2	Y	5092500	9039900	1421900	4595500	7985200	3930100	2974300	7820700	5.35751e+06	6.70693	6.95616	6.15287	6.66233	6.90229	6.5944	6.47338	6.89325	6.6677	0.266957	0.276053	0.531943	0.0642243	0.24548	0.461618	0.205293	0.149296	0.450765	0.298084	0.166234	0.00772561	0.014887	0.00179738	0.00687001	0.0129188	0.00574532	0.0041782	0.0126151	0.00834218	0.00465222	3	3	2	3	4
A0A075B6K5;P80748	A0A075B6K5;P80748	12.332	Ig lambda chain V-III region LOI	IGLV3-9	Y	NaN	10083000	6202900	4962100	4042900	11064000	1800400	1751800	5.70101e+06	NaN	7.00359	6.79259	6.69567	6.60669	7.04391	6.25537	6.24348	6.66304	0.322564	#VALUE!	0.602661	0.345864	0.267988	0.212041	0.670134	0.0841118	0.0815216	#VALUE!	#VALUE!	#VALUE!	0.00743202	0.0042652	0.00330483	0.00261489	0.00826409	0.00103727	0.00100532	#VALUE!	#VALUE!	0	1	1	1	1
Q9H2A7	Q9H2A7	27.578	C-X-C motif chemokine 16	CXCL16	Y	4352100	3464900	4113000	4899800	6546500	6331200	2680000	5450200	4.72971e+06	6.6387	6.53969	6.61416	6.69018	6.81601	6.80149	6.42813	6.73641	6.6581	0.131946	0.230676	0.177761	0.216249	0.264146	0.367848	0.354053	0.132534	0.298325	0.255199	0.0824306	0.00636159	0.00490229	0.00596371	0.00728462	0.0101445	0.00976408	0.00365503	0.0082272	0.00703788	0.00227327	5	4	4	5	4
Q9BTY2;Q8N1Q1	Q9BTY2	54.066	Plasma alpha-L-fucosidase	FUCA2	Y	6697900	11977000	6879100	3364700	14059000	6037000	907180	1269800	6398960	6.82594	7.07835	6.83753	6.52695	7.14795	6.78082	5.95769	6.10374	6.65737	0.432117	0.377588	0.733706	0.389286	0.171898	0.881215	0.335312	0.038425	0.0564338	0.372983	0.303007	0.0204147	0.0396685	0.0210471	0.00929381	0.0476438	0.018129	0.00207748	0.00305115	0.0201657	0.0163824	13	10	12	8	13
Q8NBJ4	Q8NBJ4	45.333	Golgi membrane protein 1	GOLM1	Y	5806600	5326600	4468200	5424500	4828100	3981800	3240000	3761700	4.60469e+06	6.76392	6.72645	6.65013	6.73436	6.68378	6.60008	6.51055	6.57538	6.65558	0.0881057	0.320725	0.290605	0.237723	0.296717	0.259732	0.208382	0.164635	0.195269	0.246724	0.054782	0.0145394	0.013174	0.0107767	0.0134511	0.0117745	0.00944659	0.00746341	0.00885215	0.0111847	0.00248343	11	11	10	8	11
P03952	P03952	71.369	Plasma kallikrein;Plasma kallikrein heavy chain;Plasma kallikrein light chain	KLKB1	Y	4483600	9005800	2007100	8660800	3257300	4768400	3120000	4419700	4.96534e+06	6.65163	6.95452	6.30257	6.93756	6.51286	6.67837	6.49415	6.64539	6.64713	0.220386	0.23866	0.52965	0.0952371	0.506523	0.16564	0.256065	0.157684	0.234776	0.273029	0.160246	0.0170329	0.0378006	0.00679698	0.03615	0.0118216	0.0182751	0.0112538	0.0167557	0.0194858	0.0114366	19	20	16	18	17
Q7Z7M0	Q7Z7M0	303.1	Multiple epidermal growth factor-like domains protein 8	MEGF8	Y	7033000	5622000	1114300	5079300	8671100	3816300	3723800	4865300	4.99064e+06	6.84714	6.74989	6.047	6.7058	6.93807	6.58164	6.57099	6.68711	6.64096	0.269971	0.399256	0.309097	0.0486064	0.275235	0.507211	0.198512	0.193022	0.262021	0.27412	0.138621	0.121015	0.0936874	0.0147326	0.0834238	0.153736	0.0601691	0.058505	0.0794186	0.0830858	0.0420162	35	32	23	31	36
O60279	O60279	68.02	Sushi domain-containing protein 5	SUSD5	Y	5991900	8962700	1993900	5120300	5960700	3595200	1678000	6502900	4975700	6.77756	6.95244	6.2997	6.7093	6.7753	6.55572	6.22479	6.81311	6.63849	0.257709	0.33245	0.526754	0.0945216	0.277776	0.330472	0.185422	0.0776081	0.365049	0.273757	0.149963	0.0226132	0.0358298	0.00642936	0.0188943	0.0224787	0.0126124	0.0052789	0.0248306	0.0186209	0.0102005	9	8	7	9	7
Q9BYH1	Q9BYH1	111.78	Seizure 6-like protein	SEZ6L	Y	5908800	8543200	1184300	5221900	6149400	2964100	3105300	6958200	5004400	6.7715	6.93162	6.07346	6.71783	6.78883	6.47189	6.4921	6.8425	6.63622	0.278397	0.327185	0.498669	0.0521119	0.284085	0.342457	0.148711	0.156836	0.394406	0.275558	0.146984	0.0365728	0.0557412	0.00582507	0.031755	0.0382798	0.0166229	0.0175311	0.0440867	0.0308018	0.0164299	5	6	5	4	4
CON__P02666	CON__P02666	23.583			Y	1559100	NaN	NaN	2470900	22564000	NaN	4031400	NaN	7656350	6.19287	NaN	NaN	6.39286	7.35342	NaN	6.60546	NaN	6.63615	0.506984	0.0713551	#VALUE!	#VALUE!	0.120782	1.5133	#VALUE!	0.211352	#VALUE!	#VALUE!	#VALUE!	0.00168277	#VALUE!	#VALUE!	0.00284841	0.0356881	#VALUE!	0.00498431	#VALUE!	#VALUE!	#VALUE!	2	0	0	2	3
Q12907	Q12907	40.228	Vesicular integral-membrane protein VIP36	LMAN2	Y	4955400	6231000	2521700	4309600	5105000	5130300	2203900	5955600	4.55156e+06	6.69508	6.79456	6.40169	6.63444	6.708	6.71014	6.34319	6.77493	6.63275	0.168678	0.267575	0.347656	0.123625	0.228103	0.276827	0.278396	0.105984	0.330149	0.244789	0.0884543	0.010764	0.0139855	0.00497318	0.00917614	0.0111362	0.0111993	0.0042635	0.0132812	0.00984738	0.00355834	9	11	8	10	9
P09211	P09211	23.356	Glutathione S-transferase P	GSTP1	Y	7350200	4464300	1860800	4401000	4681000	4684100	3574600	5463700	4.55996e+06	6.8663	6.64975	6.2697	6.64355	6.67034	6.67063	6.55323	6.73749	6.63262	0.171921	0.419904	0.237486	0.0873447	0.233641	0.250707	0.250897	0.184208	0.29917	0.24542	0.094361	0.00980728	0.00554672	0.00204002	0.00545692	0.00585552	0.00585995	0.00430237	0.00698741	0.00573202	0.0022039	5	4	5	5	5
Q96NZ9	Q96NZ9	17.207	Proline-rich acidic protein 1	PRAP1	Y	3332900	9662700	8124400	2151500	4744900	7244100	2228900	2537100	5.00331e+06	6.52282	6.9851	6.90979	6.33274	6.67623	6.85998	6.34809	6.40434	6.62989	0.264482	0.170042	0.574034	0.470827	0.103108	0.254623	0.412983	0.107359	0.124488	0.277183	0.184587	0.00292591	0.0098774	0.00810152	0.00177418	0.0043813	0.0071062	0.00184732	0.00214207	0.00476949	0.00317619	4	4	4	4	4
P68871	P68871	15.998	Hemoglobin subunit beta;LVV-hemorphin-7;Spinorphin	HBB	N	386690	61512000	4722800	1006500	1488000000	1313600	806910	587950	1.94792e+08	5.58736	7.78896	6.6742	6.00281	9.1726	6.11846	5.90683	5.76934	6.62757	1.24302	0.0144986	4.76158	0.253268	0.0432699		0.0586642	0.0336102	0.0234059	0.741185	1.77475	0.000231948	0.0761758	0.00405178	0.000692232	NA	0.00093851	0.000537696	0.000374448	0.0118575	0.0283925	1	6	6	1	10
P78324;Q9P1W8;O00241	P78324	54.966	Tyrosine-protein phosphatase non-receptor type substrate 1	SIRPA	Y	8715700	1459700	2830100	6620700	9542400	1308400	3217900	10046000	5.46761e+06	6.9403	6.16426	6.4518	6.8209	6.97966	6.11674	6.50757	7.00199	6.6229	0.362542	0.510194	0.0661795	0.141052	0.372617	0.565873	0.0583989	0.163352	0.600134	0.309725	0.2288	0.0280433	0.00363762	0.00775307	0.0204813	0.0311038	0.00320995	0.00897883	0.032987	0.0170244	0.0125762	9	4	6	6	9
P42785	P42785	55.799	Lysosomal Pro-X carboxypeptidase	PRCP	Y	7719400	1622500	1484800	3849000	6930300	7625100	4575700	5475400	4910275	6.88758	6.21018	6.17167	6.58535	6.84075	6.88225	6.66046	6.73842	6.62208	0.286576	0.444097	0.0746812	0.0674818	0.200458	0.392599	0.437902	0.244272	0.299902	0.270174	0.150754	0.0247802	0.00416713	0.00376542	0.0111853	0.0219067	0.0244345	0.0136301	0.0167342	0.0150754	0.0084119	8	4	7	8	8
B9A064;P0CG04	B9A064;P0CG04	23.063	Immunoglobulin lambda-like polypeptide 5;Ig lambda-1 chain C regions	IGLL5;IGLC1	Y	2188500	16143000	3405100	7552000	5003500	3265700	2880500	2103500	5317725	6.34015	7.20798	6.53213	6.87806	6.69927	6.51398	6.45947	6.32294	6.61925	0.299975	0.105137	1.03204	0.174259	0.433107	0.270545	0.166129	0.143927	0.100483	0.303203	0.314018	0.00242479	0.0238019	0.00401893	0.00998874	0.00623959	0.00383143	0.00331938	0.00231744	0.00699278	0.00724221	2	2	2	2	2
Q9NX62	Q9NX62	38.681	Inositol monophosphatase 3	IMPAD1	Y	6868800	4729700	702040	5648000	7968400	4771800	3022900	5916400	4953505	6.83688	6.67483	5.84636	6.75189	6.90137	6.67868	6.48042	6.77206	6.61781	0.336183	0.38862	0.253691	0.0286656	0.310732	0.460508	0.256274	0.152088	0.327666	0.27228	0.135175	0.0150322	0.00981302	0.00110882	0.0120194	0.0178129	0.00991292	0.00588291	0.0126745	0.0105321	0.00522872	11	7	6	11	9
P33908	P33908	72.968	Mannosyl-oligosaccharide 1,2-alpha-mannosidase IA	MAN1A1	Y	5413400	6999100	1302500	3655600	5487800	3677100	2950400	8076600	4.69531e+06	6.73347	6.84504	6.11478	6.56296	6.7394	6.56551	6.46988	6.90723	6.61728	0.251914	0.296024	0.397057	0.058098	0.188987	0.300678	0.190258	0.147926	0.467662	0.255836	0.1352	0.0216003	0.0289725	0.00423929	0.01379	0.0219399	0.0138827	0.0107938	0.0341244	0.0186679	0.0098653	14	13	10	11	13
P40189	P40189	103.54	Interleukin-6 receptor subunit beta	IL6ST	Y	6379300	5825600	1350900	5325200	6947100	3142400	3092000	4725800	4.59854e+06	6.80477	6.76534	6.13062	6.72634	6.8418	6.49726	6.49024	6.67448	6.61636	0.236046	0.357129	0.321925	0.0605721	0.290517	0.393687	0.158979	0.156068	0.253452	0.249041	0.114601	0.0369772	0.0333321	0.00627163	0.0300802	0.0407624	0.0164607	0.0161593	0.0262424	0.0257857	0.0118657	15	15	12	14	12
P14314	P14314	59.425	Glucosidase 2 subunit beta	PRKCSH	Y	5649400	9207500	1164800	4327300	6651900	3048600	2503600	6124300	4834675	6.752	6.96414	6.06625	6.63622	6.82295	6.4841	6.39856	6.78706	6.61391	0.287616	0.31082	0.54323	0.0511323	0.229174	0.374625	0.153567	0.122611	0.34086	0.265752	0.159012	0.0184705	0.0322815	0.00303854	0.0136187	0.0222621	0.0091257	0.00728616	0.0202556	0.0157923	0.0094493	7	8	4	7	7
P40925	P40925	36.426	Malate dehydrogenase, cytoplasmic	MDH1	Y	7798100	6865300	1627000	5602300	7446800	1854800	1923800	6130700	4906100	6.89199	6.83666	6.21139	6.74837	6.87197	6.2683	6.28416	6.78751	6.61254	0.300464	0.449276	0.388393	0.074918	0.30786	0.426218	0.0870229	0.0907329	0.341267	0.270711	0.160688	0.0163653	0.0141476	0.00272896	0.0112141	0.0155254	0.0031699	0.00330504	0.012431	0.00986091	0.0058532	9	8	8	7	9
Q9Y646	Q9Y646	51.887	Carboxypeptidase Q	CPQ	Y	6535900	3733100	1761400	4110000	9451800	6295600	2141600	3435100	4.68306e+06	6.81531	6.57207	6.24586	6.61384	6.97551	6.79904	6.33074	6.53594	6.61104	0.24756	0.367167	0.193573	0.0820325	0.216068	0.559736	0.351779	0.102566	0.176015	0.256117	0.160126	0.0190512	0.0100439	0.00425642	0.0112111	0.029043	0.0182527	0.00532185	0.00913287	0.0132891	0.00830847	12	9	8	10	12
Q9BWQ8	Q9BWQ8	35.109	Protein lifeguard 2	FAIM2	Y	5766500	7687800	1480000	3561100	7910800	1928800	3201900	6691600	4.77856e+06	6.76091	6.8858	6.17026	6.55158	6.89822	6.28529	6.50541	6.82553	6.61038	0.278138	0.318195	0.44202	0.0672325	0.183413	0.456705	0.0910025	0.162424	0.377182	0.262272	0.155842	0.0111715	0.0155189	0.00236047	0.00643946	0.0160345	0.00319501	0.00570256	0.0132425	0.0092081	0.00547146	2	2	1	1	2
Q86VB7	Q86VB7	125.45	Scavenger receptor cysteine-rich type 1 protein M130;Soluble CD163	CD163	Y	3363500	6232900	6827400	2638400	4347000	4257700	2357700	4566800	4323925	6.52679	6.79469	6.83426	6.42134	6.63819	6.62918	6.37249	6.65961	6.60957	0.163424	0.171827	0.347777	0.385944	0.130185	0.230367	0.224966	0.114479	0.243729	0.231159	0.0964256	0.0215558	0.0436286	0.0484166	0.0163318	0.0288996	0.028222	0.0143613	0.0305758	0.0289989	0.0120966	17	19	20	14	19
Q8WZA1	Q8WZA1	75.251	Protein O-linked-mannose beta-1,2-N-acetylglucosaminyltransferase 1	POMGNT1	Y	7361500	4767900	842810	4476100	6793900	4615700	3110900	5724100	4.71161e+06	6.86697	6.67833	5.92573	6.6509	6.83212	6.66424	6.49289	6.75771	6.60861	0.299618	0.420642	0.256034	0.0353247	0.238204	0.38378	0.246714	0.157159	0.315522	0.256672	0.122966	0.0316537	0.0192668	0.00265822	0.0179251	0.0288798	0.0185655	0.0118264	0.0237433	0.0193149	0.00925329	19	15	12	14	18
Q13228	Q13228	52.39	Selenium-binding protein 1	SELENBP1	Y	3775400	7362800	627540	5212300	10960000	4649000	2186200	6728900	5.18777e+06	6.57696	6.86704	5.79764	6.71703	7.03981	6.66736	6.33969	6.82794	6.60419	0.38672	0.196082	0.420727	0.0252159	0.283488	0.662939	0.248749	0.105011	0.379586	0.290225	0.199676	0.0102728	0.0220419	0.00132106	0.0148519	0.0347314	0.013032	0.00550154	0.0198865	0.0152049	0.010461	13	15	9	14	19
P78509	P78509	388.38	Reelin	RELN	Y	7055000	3904400	1279400	5844900	9873100	1847200	5099300	3452100	4794425	6.8485	6.59155	6.10701	6.76678	6.99445	6.26651	6.70751	6.53808	6.60255	0.296365	0.400684	0.203759	0.0569218	0.323144	0.588343	0.0866155	0.276474	0.177011	0.264119	0.174469	0.155618	0.0791359	0.0221073	0.125503	0.228501	0.0336397	0.107377	0.0687474	0.102579	0.0677604	45	41	16	44	50
P51888	P51888	43.809	Prolargin	PRELP	Y	4494500	3453200	1843300	4155800	5802400	7806300	2359800	4797500	4339100	6.65268	6.53822	6.2656	6.61865	6.76361	6.89245	6.37288	6.68101	6.59814	0.203252	0.239323	0.177075	0.0864065	0.218823	0.32046	0.449816	0.114595	0.257852	0.233044	0.115977	0.0104845	0.00775748	0.00378538	0.0095864	0.014039	0.019706	0.0050203	0.0112962	0.0102094	0.00508082	10	9	9	10	12
Q9NZC2	Q9NZC2	25.447	Triggering receptor expressed on myeloid cells 2	TREM2	Y	6359600	2865900	2729100	3092600	7256000	8705700	1437000	4330100	4597000	6.80343	6.45726	6.43602	6.49032	6.8607	6.9398	6.15746	6.6365	6.59769	0.262199	0.355869	0.143093	0.135313	0.156103	0.413759	0.509525	0.0650045	0.229344	0.251001	0.157398	0.0090558	0.0036413	0.00344332	0.00397234	0.0105289	0.0129659	0.00165417	0.00583611	0.00638723	0.00400531	3	2	3	3	4
P20062	P20062	47.534	Transcobalamin-2	TCN2	Y	4962400	4828700	1035400	2510100	8495600	4730800	4136400	5824000	4565425	6.69569	6.68383	6.01511	6.39969	6.92919	6.67493	6.61662	6.76522	6.59754	0.277725	0.268007	0.259769	0.0446929	0.122975	0.495494	0.253758	0.217655	0.321824	0.248022	0.133717	0.0127394	0.0123479	0.00212443	0.00584549	0.0235528	0.0120621	0.010346	0.0152976	0.0117895	0.00635609	11	9	7	10	12
P01210	P01210	30.787	Proenkephalin-A;Synenkephalin;Met-enkephalin;PENK(114-133);PENK(143-183);Met-enkephalin-Arg-Gly-Leu;Leu-enkephalin;PENK(237-258);Met-enkephalin-Arg-Phe	PENK	Y	10469000	6916100	692520	3187100	4023300	4202800	1980100	10919000	5298740	7.01991	6.83986	5.84043	6.5034	6.60458	6.62354	6.29669	7.03818	6.59582	0.397235	0.629103	0.39168	0.0282218	0.161566	0.210867	0.221654	0.0937742	0.660105	0.299621	0.237856	0.0193682	0.0120587	0.000868863	0.00497415	0.00649195	0.00682405	0.00288703	0.0203227	0.00922444	0.00732287	4	4	3	3	3
CON__P02663	CON__P02663	24.348			Y	741730	NaN	NaN	2676600	20098000	NaN	6028800	NaN	7.38628e+06	5.87025	NaN	NaN	6.42758	7.30315	NaN	6.78023	NaN	6.5953	0.602519	0.0305254	#VALUE!	#VALUE!	0.132342	1.32579	#VALUE!	0.334791	#VALUE!	#VALUE!	#VALUE!	0.000743232	#VALUE!	#VALUE!	0.00322226	0.0322803	#VALUE!	0.00815149	#VALUE!	#VALUE!	#VALUE!	2	0	0	4	5
P01303	P01303	10.851	Pro-neuropeptide Y;Neuropeptide Y;C-flanking peptide of NPY	NPY	Y	4151900	5537900	1845700	4039100	6861100	3156000	3092900	4955500	4.20501e+06	6.61825	6.74335	6.26616	6.60628	6.83639	6.49914	6.49037	6.69509	6.59438	0.176972	0.218588	0.303818	0.0865351	0.211813	0.388122	0.159766	0.15612	0.267581	0.224043	0.0948791	0.0023719	0.00329673	0.000938992	0.00229839	0.00421151	0.00173362	0.00169406	0.00290352	0.00243109	0.00102953	1	1	1	1	1
P43121	P43121	71.607	Cell surface glycoprotein MUC18	MCAM	Y	5479600	5840700	1248300	4966800	8633100	2301000	3060300	4583100	4.51411e+06	6.73875	6.76646	6.09632	6.69608	6.93617	6.36192	6.48576	6.66116	6.59283	0.266179	0.300165	0.322879	0.055343	0.268278	0.504671	0.111337	0.15424	0.244723	0.245205	0.140992	0.0214939	0.0231204	0.00396295	0.0192106	0.036138	0.00797253	0.0110447	0.0175239	0.0175584	0.010096	14	13	10	12	14
Q14520	Q14520	62.671	Hyaluronan-binding protein 2;Hyaluronan-binding protein 2 50 kDa heavy chain;Hyaluronan-binding protein 2 50 kDa heavy chain alternate form;Hyaluronan-binding protein 2 27 kDa light chain;Hyaluronan-binding protein 2 27 kDa light chain alternate form	HABP2	Y	5727400	4889400	1951700	4977000	3275600	6243400	1932300	5135900	4.26659e+06	6.75796	6.68926	6.29041	6.69697	6.51529	6.79542	6.28607	6.71062	6.59275	0.204902	0.31573	0.263505	0.0922385	0.268908	0.166705	0.348447	0.0911913	0.278743	0.228183	0.0990076	0.0197871	0.0165141	0.00578068	0.0168527	0.0104475	0.0218375	0.00571505	0.0174691	0.0143005	0.00620491	8	7	7	8	8
Q16653	Q16653	28.193	Myelin-oligodendrocyte glycoprotein	MOG	Y	5072800	4171600	1848200	4171900	6455400	2234900	2802000	7518700	4.28444e+06	6.70525	6.6203	6.26675	6.62033	6.80992	6.34926	6.44747	6.87614	6.58693	0.216482	0.274833	0.219774	0.0866691	0.219792	0.362003	0.107689	0.139452	0.430924	0.230142	0.121724	0.00774835	0.00619608	0.00244346	0.00619659	0.010206	0.00303608	0.00393158	0.0121491	0.00648839	0.00343176	4	3	3	4	4
O60883	O60883	52.77	Prosaposin receptor GPR37L1	GPR37L1	Y	3946800	3333500	3223600	1722700	8877300	2235200	4956200	6805500	4387600	6.59625	6.5229	6.50834	6.23621	6.94828	6.34932	6.69515	6.83286	6.58616	0.236821	0.20629	0.170077	0.163683	0.0799756	0.521021	0.107706	0.267624	0.384529	0.237613	0.149063	0.0108859	0.00897496	0.00863756	0.00422031	0.0274943	0.00568363	0.0141225	0.0202916	0.0125388	0.00786605	3	3	2	2	2
P07686	P07686	63.111	Beta-hexosaminidase subunit beta;Beta-hexosaminidase subunit beta chain B;Beta-hexosaminidase subunit beta chain A	HEXB	Y	2766300	4074600	2218900	3948900	6554800	4373500	3522700	4136900	3949575	6.4419	6.61008	6.34614	6.59648	6.81656	6.64083	6.54688	6.61668	6.57694	0.139882	0.137423	0.213943	0.106808	0.206415	0.368381	0.231973	0.181154	0.217686	0.207973	0.0778001	0.00867293	0.0135021	0.00674079	0.0130271	0.0232489	0.0146401	0.0114328	0.0137384	0.0131254	0.00491004	12	12	12	12	13
Q01995	Q01995	22.611	Transgelin	TAGLN	Y	4446600	7458200	3143300	791390	6491700	6248000	3762700	2964300	4.41327e+06	6.64803	6.87263	6.49739	5.89839	6.81236	6.79574	6.5755	6.47192	6.57149	0.310147	0.23641	0.426963	0.159031	0.0328723	0.364331	0.34874	0.195329	0.148723	0.23905	0.132033	0.00534547	0.00965407	0.00359585	0.000743276	0.00823788	0.00788536	0.00441658	0.00336277	0.00540516	0.00298539	8	8	7	4	8
Q24JP5	Q24JP5	110.11	Transmembrane protein 132A	TMEM132A	N	6242800	7590200	447270	4661800	7027700	3472800	3100700	4794000	4.66716e+06	6.79538	6.88025	5.65057	6.66855	6.84681	6.54068	6.49146	6.6807	6.5693	0.396056	0.348408	0.435612	0.0171227	0.249532	0.398912	0.178224	0.15657	0.257637	0.255252	0.138493	0.0383633	0.0479652	0.00188538	0.027476	0.0439242	0.0196243	0.0172399	0.0283684	0.0281058	0.0152494	17	17	10	15	16
Q9UHL4	Q9UHL4	54.341	Dipeptidyl peptidase 2	DPP7	Y	6545400	1674000	1094500	5071300	9521400	4898000	4809300	2529700	4517950	6.81594	6.22376	6.03922	6.70512	6.9787	6.69002	6.68208	6.40307	6.56724	0.316717	0.367777	0.0773967	0.0476205	0.27474	0.564449	0.264035	0.258577	0.124073	0.247334	0.169108	0.0199854	0.00420581	0.00258774	0.0149296	0.0306727	0.0143479	0.0140513	0.00674226	0.0134404	0.0091895	13	6	8	13	14
Q16674	Q16674	14.509	Melanoma-derived growth regulatory protein	MIA	Y	5668700	2437400	2850400	6246200	2171800	6995400	1226600	7059700	4332025	6.75348	6.38693	6.45491	6.79562	6.33682	6.84481	6.0887	6.84879	6.56376	0.285428	0.312034	0.118912	0.142209	0.348625	0.104221	0.396817	0.0542447	0.400989	0.234757	0.143648	0.0045273	0.0017253	0.00206331	0.00505821	0.00151214	0.00575742	0.000787037	0.00581795	0.00340608	0.00208419	2	1	2	2	1
Q6EMK4	Q6EMK4	71.712	Vasorin	VASN	Y	4660000	5478000	2260500	3328000	4823100	3647100	1962000	4799900	3869825	6.66839	6.73862	6.3542	6.52218	6.68333	6.56195	6.2927	6.68123	6.56283	0.1642	0.249422	0.300065	0.1091	0.169756	0.259425	0.188485	0.0927951	0.257999	0.203381	0.0756517	0.0178866	0.0215182	0.0078238	0.0121736	0.0186039	0.0135166	0.00665452	0.0185016	0.0145849	0.00542513	6	6	5	5	6
Q86UD1	Q86UD1	30.688	Out at first protein homolog	OAF	Y	5827600	2919600	1083700	6239600	6463300	4600000	2030400	4412300	4.19706e+06	6.76549	6.46532	6.03491	6.79516	6.81045	6.66276	6.30758	6.64467	6.56079	0.274219	0.322051	0.146162	0.0470838	0.348204	0.362509	0.245755	0.0965019	0.234327	0.225324	0.118566	0.0098831	0.00448542	0.00144491	0.0106857	0.0111247	0.00754173	0.00296145	0.00719102	0.00691475	0.00363855	6	5	4	6	6
Q86UX2	Q86UX2	104.58	Inter-alpha-trypsin inhibitor heavy chain H5	ITIH5	Y	4762400	3633300	1139900	2934500	6449500	4473800	3309200	5087100	3.97371e+06	6.67783	6.5603	6.05687	6.46753	6.80953	6.65068	6.51972	6.70647	6.55612	0.229601	0.255697	0.18767	0.0498849	0.147015	0.361625	0.238064	0.168661	0.275718	0.210542	0.0941078	0.0267408	0.0196265	0.00521696	0.0153748	0.0378187	0.0248967	0.0176385	0.0288346	0.0220185	0.0098418	19	14	13	15	19
Q9BZR6	Q9BZR6	50.707	Reticulon-4 receptor	RTN4R	N	6459100	5392400	336890	4754400	11957000	2328400	4346400	4088800	4.95792e+06	6.81017	6.73178	5.52749	6.6771	7.07762	6.36706	6.63813	6.6116	6.55512	0.460686	0.36224	0.294711	0.0123848	0.255206	0.732305	0.112854	0.230331	0.214795	0.276853	0.213264	0.0183681	0.0149439	0.000627996	0.0129407	0.037133	0.00572249	0.0116794	0.0108916	0.0140384	0.010814	13	11	6	12	14
Q99497	Q99497	19.891	Protein deglycase DJ-1	PARK7	Y	5941200	4134600	1262700	3406700	7029000	3908700	2461400	3799600	3.99299e+06	6.77387	6.61643	6.1013	6.53233	6.84689	6.59203	6.39118	6.57974	6.55422	0.230544	0.329237	0.217547	0.0560733	0.174352	0.398997	0.204015	0.120252	0.19752	0.212249	0.108998	0.00654885	0.00432723	0.00111535	0.00346804	0.00793644	0.00405807	0.00239193	0.00392886	0.00422185	0.00216808	5	4	4	5	5
Q8NFZ8	Q8NFZ8	42.785	Cell adhesion molecule 4	CADM4	Y	4762300	3038200	3265900	4722900	3128700	4083700	3680200	2461700	3642950	6.67782	6.48262	6.514	6.67421	6.49536	6.61105	6.56587	6.39124	6.55152	0.0998239	0.25569	0.152968	0.16614	0.253274	0.158187	0.214489	0.190441	0.120268	0.188932	0.04888	0.0109397	0.00654473	0.00710832	0.0108363	0.00676803	0.0091769	0.00814803	0.00514569	0.00808347	0.00209133	4	3	3	4	3
P01717;P01718;A0A075B6K0	P01717;P01718;A0A075B6K0	12.011	Ig lambda chain V-IV region Hil;Ig lambda chain V-IV region Kern	IGLV3-16	Y	2020600	15071000	4727500	2877800	3220400	2693500	2192800	3064100	4.48346e+06	6.30548	7.17814	6.67463	6.45906	6.50791	6.43032	6.341	6.4863	6.54786	0.278248	0.0959697	0.954084	0.253556	0.143773	0.163497	0.133298	0.105374	0.154459	0.250501	0.28832	0.00115269	0.0114595	0.00304546	0.00172685	0.00196377	0.00160104	0.00126564	0.00185521	0.00300877	0.00346302	2	2	2	2	2
P18428	P18428	53.383	Lipopolysaccharide-binding protein	LBP	Y	3742600	2733100	1942400	4163600	1918900	15835000	2005100	4781100	4640225	6.57317	6.43666	6.28834	6.61947	6.28305	7.19962	6.30214	6.67953	6.54775	0.306621	0.194137	0.13554	0.0917363	0.219292	0.0904688	1.00956	0.0951287	0.256845	0.261589	0.308812	0.0103636	0.00723553	0.00489716	0.0117065	0.0048295	0.0538935	0.00507825	0.0137111	0.0139644	0.0164853	10	7	9	11	8
Q96JF0	Q96JF0	60.157	Beta-galactoside alpha-2,6-sialyltransferase 2	ST6GAL2	Y	5968600	6231000	858300	4398600	9151900	2988000	6552600	895140	4.63052e+06	6.77587	6.79456	5.93364	6.64331	6.96151	6.47538	6.81641	5.95189	6.54407	0.396912	0.330973	0.347656	0.0360678	0.233495	0.539483	0.150082	0.36824	0.0378426	0.25548	0.175119	0.0199103	0.0209139	0.00216973	0.0140464	0.0324537	0.00902851	0.0221522	0.0022765	0.0153689	0.0105347	3	3	3	3	3
P0C0L4;CON__ENSEMBL:ENSBTAP00000007350	P0C0L4	192.78	Complement C4-A;Complement C4 beta chain;Complement C4-A alpha chain;C4a anaphylatoxin;C4b-A;C4d-A;Complement C4 gamma chain	C4A	Y	4302400	1887000	2647400	5009500	2112100	7790000	3197300	3931900	3859700	6.63371	6.27577	6.42282	6.69979	6.32471	6.89154	6.50478	6.5946	6.54347	0.204211	0.227668	0.0887518	0.130693	0.270916	0.100953	0.448743	0.162158	0.2054	0.20441	0.117085	0.0438898	0.0171096	0.025195	0.0522272	0.0194617	0.0865086	0.0312607	0.039597	0.0394062	0.0225717	3	3	3	4	3
P52799	P52799	36.923	Ephrin-B2	EFNB2	Y	4791200	5213200	1142100	2845500	6084800	3012800	3170400	4593400	3856675	6.68044	6.7171	6.0577	6.45416	6.78425	6.47897	6.50111	6.66213	6.54198	0.23017	0.257465	0.283544	0.0499949	0.14193	0.338348	0.151507	0.160599	0.245352	0.203592	0.0934675	0.00950637	0.0104693	0.00184596	0.00524047	0.0124928	0.0055941	0.0059298	0.00905913	0.00751724	0.0034511	5	6	4	5	6
P00742	P00742	54.731	Coagulation factor X;Factor X light chain;Factor X heavy chain;Activated factor Xa heavy chain	F10	Y	4770200	4107700	1180300	3314300	3892900	5261700	2464900	5364700	3.79459e+06	6.67854	6.6136	6.07199	6.52039	6.59027	6.72113	6.3918	6.72955	6.53966	0.219496	0.256175	0.21593	0.0519108	0.168958	0.203073	0.286561	0.120447	0.292982	0.199505	0.0834763	0.0140207	0.0118181	0.00284113	0.00924722	0.0111144	0.0156838	0.00659219	0.0160352	0.0109191	0.00456874	8	6	6	6	7
Q96B86	Q96B86	49.347	Repulsive guidance molecule A	RGMA	Y	5375600	2801900	1926400	3705000	5673800	3359400	2016100	4877500	3.71696e+06	6.73043	6.44745	6.28475	6.56879	6.75387	6.52626	6.30451	6.6882	6.53803	0.182885	0.293662	0.139447	0.0908731	0.191909	0.312355	0.171588	0.0957254	0.262772	0.194791	0.0865537	0.0144913	0.00688128	0.00448431	0.00947012	0.0154138	0.00846736	0.00472376	0.012967	0.00961237	0.00427116	4	4	5	5	5
P55083	P55083	28.648	Microfibril-associated glycoprotein 4	MFAP4	N	1829200	1066600	442660	2547100	15735000	11477000	6351600	7865500	5.91433e+06	6.26226	6.028	5.64607	6.40605	7.19687	7.05983	6.80288	6.89573	6.53721	0.54164	0.0856514	0.0462355	0.0169211	0.125049	1.00228	0.698802	0.355357	0.453717	0.348002	0.354881	0.00245374	0.00132456	0.000484755	0.00358241	0.0287133	0.0200193	0.0101803	0.0129981	0.00996955	0.0101666	2	1	1	2	3
Q9Y240	Q9Y240	35.694	C-type lectin domain family 11 member A	CLEC11A	Y	4346500	3240900	2040100	3474800	5600800	4566200	2805800	2712200	3.59841e+06	6.63814	6.51067	6.30965	6.54093	6.74825	6.65955	6.44806	6.43332	6.53607	0.141888	0.230337	0.164688	0.097029	0.178342	0.307765	0.243692	0.139669	0.134356	0.186985	0.0690296	0.00822165	0.00587836	0.00346335	0.00636573	0.0109854	0.00869834	0.00498533	0.0047957	0.00667423	0.00246394	7	6	5	6	7
P39060	P39060	178.19	Collagen alpha-1(XVIII) chain;Endostatin	COL18A1	Y	4251500	3734500	2285900	2967600	6159100	3080600	2587700	3632000	3.58736e+06	6.62854	6.57223	6.35906	6.47241	6.78952	6.48864	6.41291	6.56015	6.53543	0.134947	0.224592	0.193656	0.110503	0.148912	0.343074	0.15541	0.12733	0.187593	0.186384	0.073363	0.04002	0.0345076	0.0196905	0.0265346	0.0611324	0.0276926	0.0226889	0.0334272	0.0332117	0.0130726	13	10	11	12	12
Q8WVQ1	Q8WVQ1	44.839	Soluble calcium-activated nucleotidase 1	CANT1	Y	5254300	4412700	1093000	3311500	6586000	2915000	2432700	4498000	3812900	6.72051	6.6447	6.03862	6.52002	6.81862	6.46464	6.38609	6.65302	6.53078	0.243317	0.2861	0.234351	0.0475459	0.168795	0.370386	0.145899	0.11865	0.239536	0.201408	0.102073	0.0128285	0.0105081	0.00213191	0.00756858	0.0166077	0.00654196	0.00532017	0.0107406	0.00903093	0.00457686	11	9	9	9	11
Q9BQ16	Q9BQ16	49.428	Testican-3	SPOCK3	Y	4403000	2908700	2918500	3337500	3703700	3693000	2043900	4861500	3483725	6.64375	6.4637	6.46516	6.52342	6.56864	6.56738	6.31046	6.68677	6.52866	0.117857	0.233762	0.145538	0.146099	0.17031	0.191832	0.191199	0.0972356	0.261787	0.17972	0.0522699	0.0115544	0.00719368	0.00722139	0.00841809	0.00948186	0.00945056	0.00480616	0.0129396	0.00888322	0.0025836	9	5	8	8	9
P06733	P06733	47.168	Alpha-enolase	ENO1	Y	4374100	5835500	1891700	2473900	4704200	2361400	2944300	4297000	3.61026e+06	6.64089	6.76608	6.27685	6.39338	6.67249	6.37317	6.46898	6.63317	6.52813	0.173211	0.23201	0.32255	0.0890045	0.12095	0.252128	0.114684	0.147576	0.227341	0.18828	0.0819453	0.0109434	0.015214	0.00419817	0.00570497	0.0118924	0.00540941	0.00696088	0.0107232	0.00888081	0.0038652	9	10	7	7	9
P21796	P21796	30.772	Voltage-dependent anion-selective channel protein 1	VDAC1	Y	7968800	2645700	1757700	NaN	NaN	NaN	NaN	NaN	4.12407e+06	6.90139	6.42254	6.24494	NaN	NaN	NaN	NaN	NaN	6.52296	0.33955	0.460534	0.130597	0.0818355	#VALUE!	#VALUE!	#VALUE!	#VALUE!	#VALUE!	#VALUE!	#VALUE!	0.0141716	0.00401874	0.00251824	#VALUE!	#VALUE!	#VALUE!	#VALUE!	#VALUE!	#VALUE!	#VALUE!	2	1	2	1	0
Q92563	Q92563	46.779	Testican-2	SPOCK2	Y	3767100	3952300	1895900	3251100	4234600	2146900	3788300	4694100	3.46629e+06	6.57601	6.59685	6.27782	6.51203	6.62681	6.33181	6.57844	6.67155	6.52142	0.141901	0.19559	0.206619	0.0892304	0.16528	0.223572	0.102856	0.196848	0.251509	0.178938	0.0568776	0.00914949	0.00966541	0.00417411	0.00773164	0.0104585	0.00481151	0.00920837	0.0117654	0.00837054	0.00266068	8	7	7	6	5
P36222	P36222	42.625	Chitinase-3-like protein 1	CHI3L1	Y	2618400	3162500	13339000	1906500	2903900	5280800	1135400	4034700	4297650	6.41804	6.50003	7.12512	6.28024	6.46298	6.7227	6.05515	6.60581	6.52126	0.316731	0.129058	0.160142	0.829824	0.0898009	0.145264	0.28775	0.0496598	0.21155	0.237881	0.24997	0.0055011	0.00682605	0.0353712	0.00382776	0.00619188	0.0122654	0.00211675	0.0090173	0.0101397	0.010655	9	10	12	7	8
Q9P2S2	Q9P2S2	184.98	Neurexin-2	NRXN2	N	9048100	4101700	204060	5047000	9391600	2957200	3484000	3902500	4767020	6.95656	6.61296	5.30976	6.70303	6.97274	6.47088	6.54208	6.59134	6.51992	0.522409	0.532494	0.21557	0.0069827	0.273235	0.555663	0.148316	0.178881	0.203646	0.264348	0.18895	0.0985008	0.0398761	0.00129166	0.0505431	0.102787	0.0274354	0.0330895	0.0376704	0.0488992	0.034952	31	24	9	28	30
P36980	P36980	30.65	Complement factor H-related protein 2	CFHR2	Y	1959700	7078000	3155500	2927900	3413700	4670800	2491300	2760300	3557150	6.29219	6.84991	6.49907	6.46656	6.53323	6.66939	6.39643	6.44096	6.51847	0.172389	0.0926708	0.402178	0.159737	0.146637	0.174762	0.250083	0.121923	0.137083	0.185634	0.0988599	0.00284036	0.0123267	0.00489593	0.00449443	0.00535645	0.00766504	0.00373693	0.00420159	0.00568968	0.00303005	3	3	3	4	4
Q9UN36	Q9UN36	40.798	Protein NDRG2	NDRG2	Y	4916900	4073700	1552200	3068600	5049500	3292200	1804400	4875200	3.57909e+06	6.69169	6.60999	6.19095	6.48694	6.70325	6.51749	6.25633	6.68799	6.51808	0.199371	0.2652	0.213889	0.0709943	0.154719	0.27339	0.167671	0.0843254	0.262631	0.186602	0.0805652	0.0108196	0.00872622	0.00289642	0.00631221	0.0111538	0.00684062	0.00344031	0.0107148	0.007613	0.0032869	9	7	8	7	8
O95967	O95967	49.405	EGF-containing fibulin-like extracellular matrix protein 2	EFEMP2	Y	5111400	2771600	591570	4748500	5123000	5068900	3016500	4368300	3.84997e+06	6.70854	6.44273	5.77201	6.67656	6.70952	6.70491	6.4795	6.64031	6.51676	0.318852	0.277224	0.137724	0.0235707	0.254844	0.277943	0.274591	0.15172	0.231658	0.203659	0.0916842	0.0136963	0.00680428	0.00116451	0.0125906	0.0137318	0.0135662	0.00749572	0.0114451	0.0100618	0.00452966	7	6	7	9	9
P00338	P00338	36.688	L-lactate dehydrogenase A chain	LDHA	Y	4708300	6850900	711810	3548800	5239000	3421700	1946900	4458600	3.86075e+06	6.67286	6.83575	5.85236	6.55008	6.71925	6.53424	6.28934	6.6492	6.51289	0.311471	0.252379	0.387462	0.0291221	0.182689	0.285148	0.17523	0.0919792	0.23714	0.205144	0.112176	0.00925929	0.0142152	0.00106843	0.00670251	0.0104615	0.00642884	0.00337453	0.00870017	0.00752631	0.00411552	8	9	5	8	9
Q9Y2T3	Q9Y2T3	51.002	Guanine deaminase	GDA	Y	5876800	6267500	578290	3991900	8826500	2563500	1360100	4684700	4.26866e+06	6.76914	6.79709	5.76215	6.60118	6.94579	6.40883	6.13357	6.67068	6.51105	0.39367	0.325161	0.349985	0.0229669	0.208987	0.517614	0.12597	0.0610438	0.250934	0.232833	0.164413	0.0165838	0.0178499	0.00117136	0.0106587	0.0263994	0.00642471	0.00311336	0.0127981	0.0118749	0.00838537	15	14	9	12	17
P09104;P13929	P09104	47.268	Gamma-enolase	ENO2	Y	5330400	5291300	732340	4231100	9354200	1354300	2538900	4332700	4145655	6.72676	6.72356	5.86471	6.62645	6.97101	6.13171	6.40465	6.63676	6.5107	0.359631	0.290842	0.288404	0.0300841	0.22336	0.553134	0.0607463	0.124589	0.229501	0.225083	0.165229	0.0137475	0.0136323	0.00142201	0.0105578	0.0261456	0.00287136	0.00588908	0.0108481	0.0106392	0.00781004	11	11	8	10	13
Q9C0A0;Q9BZ76;Q96NU0;A0A1B0GTE1	Q9C0A0	145.27	Contactin-associated protein-like 4	CNTNAP4	Y	5850200	2939500	579610	4536200	8680700	3256800	2524000	3753000	4.015e+06	6.76717	6.46827	5.76314	6.65669	6.93855	6.51279	6.40209	6.57438	6.51039	0.34778	0.323479	0.147301	0.0230268	0.241863	0.507853	0.165611	0.123754	0.194753	0.215955	0.146802	0.0469918	0.0213985	0.00334511	0.0351354	0.0737758	0.0240584	0.0179777	0.0282918	0.0313718	0.021326	21	18	13	21	22
O94919	O94919	55.016	Endonuclease domain-containing 1 protein	ENDOD1	Y	3345300	4452800	2357700	3380000	5901400	2383200	2330900	3072200	3.40294e+06	6.52444	6.64863	6.37249	6.52892	6.77096	6.37716	6.36752	6.48745	6.5097	0.144047	0.170765	0.236787	0.114479	0.172791	0.326717	0.115895	0.112992	0.154926	0.175669	0.0739295	0.00939482	0.0130271	0.00629816	0.00950628	0.0179747	0.00637608	0.00621639	0.00852342	0.00966461	0.00406731	8	9	8	8	9
P60022	P60022	7.4197	Beta-defensin 1	DEFB1	Y	3116000	3351300	NaN	NaN	NaN	NaN	NaN	NaN	3233650	6.4936	6.52521	NaN	NaN	NaN	NaN	NaN	NaN	6.50941	0.0223558	0.157453	0.171115	#VALUE!	#VALUE!	#VALUE!	#VALUE!	#VALUE!	#VALUE!	#VALUE!	#VALUE!	0.00116826	0.00126962	#VALUE!	#VALUE!	#VALUE!	#VALUE!	#VALUE!	#VALUE!	#VALUE!	#VALUE!	1	1	0	1	0
P04070	P04070	52.071	Vitamin K-dependent protein C;Vitamin K-dependent protein C light chain;Vitamin K-dependent protein C heavy chain;Activation peptide	PROC	Y	5330000	4377900	1130200	3625400	2842000	3570700	2567500	4440100	3485475	6.72673	6.64127	6.05316	6.55936	6.45362	6.55275	6.40951	6.64739	6.50547	0.210157	0.290817	0.23224	0.0494	0.187203	0.14173	0.183979	0.126195	0.236015	0.180947	0.0752363	0.0151431	0.012093	0.0025723	0.00974787	0.00738003	0.00957995	0.00657107	0.0122895	0.00942211	0.00391763	6	6	3	5	5
P08637;O75015	P08637	29.089	Low affinity immunoglobulin gamma Fc region receptor III-A	FCGR3A	Y	2854600	3424400	5971300	1659900	5084200	2960800	2136900	3504400	3.44956e+06	6.45555	6.53458	6.77607	6.22008	6.70622	6.47141	6.32978	6.54461	6.50479	0.181999	0.142449	0.175388	0.331144	0.076652	0.275539	0.148522	0.102309	0.180079	0.17901	0.0854427	0.00414369	0.00510186	0.00963264	0.00222973	0.00801514	0.00432035	0.00297606	0.00523832	0.00520723	0.00248544	3	2	3	2	3
O75509	O75509	71.844	Tumor necrosis factor receptor superfamily member 21	TNFRSF21	Y	4735600	3832100	1087300	2940300	5459100	2328400	2605100	5576300	3570525	6.67538	6.58344	6.03635	6.46839	6.73712	6.36706	6.41582	6.74635	6.50374	0.237622	0.254053	0.199452	0.0472626	0.147347	0.298882	0.112854	0.128309	0.306227	0.186798	0.0936746	0.0182522	0.0143294	0.00339553	0.010586	0.0214729	0.00810788	0.00921824	0.0220006	0.0134203	0.00672996	5	6	4	5	6
P48061	P48061	10.666	Stromal cell-derived factor 1;SDF-1-beta(3-72);SDF-1-alpha(3-67)	CXCL12	Y	7239200	3746800	579100	3126500	6282500	6681600	1407800	3569000	4.07906e+06	6.85969	6.57366	5.76275	6.49506	6.79813	6.82488	6.14854	6.55255	6.50191	0.377784	0.412664	0.194386	0.0230037	0.15806	0.350942	0.376538	0.0634969	0.183878	0.220371	0.14534	0.00440147	0.00207332	0.000245357	0.00168587	0.00374315	0.00401615	0.000677258	0.00196125	0.00235048	0.0015502	2	2	1	2	2
A0A075B7D0	A0A075B7D0	13.012		IGHV1OR15-1	Y	1804700	10038000	NaN	2552800	NaN	4463700	1529300	NaN	4077700	6.25641	7.00165	NaN	6.40702	NaN	6.64969	6.18449	NaN	6.49985	0.33226	0.0843414	0.599588	#VALUE!	0.125369	#VALUE!	0.23745	0.0697983	#VALUE!	#VALUE!	#VALUE!	0.00109745	0.00780184	#VALUE!	0.0016313	#VALUE!	0.00308969	0.000908216	#VALUE!	#VALUE!	#VALUE!	1	1	0	1	0
Q9H3G5	Q9H3G5	54.163	Probable serine carboxypeptidase CPVL	CPVL	Y	5918200	2845300	1162500	2074800	4737200	5508300	3169600	2963600	3.54744e+06	6.77219	6.45413	6.06539	6.31698	6.67552	6.74102	6.501	6.47182	6.49976	0.235513	0.32778	0.141918	0.0510169	0.0989177	0.254151	0.301963	0.160553	0.148682	0.185623	0.0985462	0.0177536	0.00768672	0.00276323	0.00535768	0.0137656	0.0163552	0.00869603	0.00805309	0.0100539	0.00533756	9	7	7	6	11
A0A0C4DH68;A0A075B6R9	A0A0C4DH68;A0A075B6R9	13.079		IGKV2-24;IGKV2D-24	Y	4941600	8695900	5373900	9792600	1155500	1181900	1389600	2216700	4.34346e+06	6.69387	6.93931	6.73029	6.9909	6.06277	6.07258	6.14289	6.34571	6.49729	0.387248	0.266723	0.50887	0.293556	0.582863	0.0506659	0.0519912	0.0625595	0.106687	0.240489	0.211754	0.00348847	0.00665551	0.00383942	0.00762326	0.00066266	0.000679993	0.000818215	0.00139536	0.00314536	0.00276953	1	1	1	1	1
Q13508;REV__Q8N6N2;REV__A6NH11;Q96L15;Q68DK2	Q13508	43.923	Ecto-ADP-ribosyltransferase 3	ART3	Y	5215600	5435100	1073000	2995900	4423200	4574300	1586800	3235800	3.56746e+06	6.7173	6.73521	6.0306	6.47653	6.64574	6.66032	6.20052	6.50998	6.49703	0.256373	0.283693	0.29738	0.0465528	0.150536	0.234989	0.244186	0.0728059	0.164391	0.186817	0.0938941	0.0124607	0.0130618	0.00204474	0.006612	0.0103214	0.0107254	0.00319786	0.00722056	0.00820555	0.00412411	9	9	6	5	7
A0A0C4DH38	A0A0C4DH38	12.674		IGHV5-51	Y	3284600	8700300	1494300	4750600	1897900	2925200	NaN	2598700	3.66451e+06	6.51648	6.93953	6.17444	6.67675	6.27827	6.46616	NaN	6.41476	6.4952	0.254331	0.167228	0.509164	0.0679755	0.254973	0.089338	0.146483	#VALUE!	0.127949	#VALUE!	#VALUE!	0.00211945	0.00645314	0.000861521	0.00323152	0.00113227	0.00185652	#VALUE!	0.00162162	#VALUE!	#VALUE!	2	2	1	2	1
P11021	P11021	72.332	78 kDa glucose-regulated protein	HSPA5	Y	4291000	4287400	1287200	3231000	4725300	2945200	1901400	4189800	3.35729e+06	6.63256	6.63219	6.10965	6.50934	6.67443	6.46911	6.27907	6.62219	6.49107	0.20071	0.226978	0.226761	0.0573186	0.164113	0.253421	0.147628	0.0895264	0.22087	0.173327	0.0713491	0.0164178	0.0164021	0.00414597	0.0118706	0.0183305	0.0106782	0.00647562	0.015976	0.0125371	0.00516083	15	14	9	12	13
Q9UNN8	Q9UNN8	26.671	Endothelial protein C receptor	PROCR	Y	2548200	4700200	1659400	2862200	4008700	4218700	1682200	5143800	3352925	6.40623	6.67212	6.21995	6.4567	6.603	6.62518	6.22588	6.71128	6.49004	0.194198	0.125111	0.251883	0.0766256	0.142882	0.209992	0.222612	0.0778302	0.279234	0.173271	0.0782698	0.00333683	0.00671797	0.00204368	0.00381081	0.0056007	0.00593729	0.00207581	0.00744744	0.00462132	0.00208753	3	3	2	3	3
P05543;CON__Q9TT36	P05543	46.324	Thyroxine-binding globulin	SERPINA7	Y	3820900	3876800	2722500	3975400	2811900	2981400	1485900	4051600	3215800	6.58217	6.58847	6.43497	6.59938	6.449	6.47442	6.17199	6.60763	6.4885	0.146413	0.198786	0.202113	0.134939	0.208	0.140016	0.149704	0.0675389	0.212563	0.164207	0.0505478	0.00920855	0.0093627	0.00625093	0.00963537	0.00648609	0.00693487	0.00312867	0.00984676	0.00760674	0.00234157	9	9	8	9	8
P22792	P22792	60.556	Carboxypeptidase N subunit 2	CPN2	Y	2447100	6885900	964040	6209000	2295600	4571100	1920900	3883500	3.64714e+06	6.38865	6.83796	5.9841	6.79302	6.3609	6.66002	6.2835	6.58922	6.48717	0.28713	0.119454	0.389726	0.0411899	0.346253	0.111039	0.243991	0.0905766	0.202513	0.193093	0.125665	0.00723363	0.0236002	0.0024943	0.0209677	0.00672406	0.0147751	0.00548496	0.0122634	0.0116929	0.00760976	7	9	6	10	8
Q969T9	Q969T9	28.087	WW domain-binding protein 2	WBP2	N	5817600	6324200	307420	3653000	4549000	3758100	1802600	5466700	3.95983e+06	6.76474	6.80101	5.48773	6.56265	6.65792	6.57497	6.2559	6.73773	6.48033	0.436359	0.32142	0.353606	0.0111544	0.188833	0.242643	0.195056	0.0842293	0.299357	0.212037	0.118372	0.00902771	0.00993173	0.000313295	0.00530376	0.00681512	0.00547853	0.00236575	0.00840805	0.00595549	0.00332471	4	4	1	4	3
Q9UGM5	Q9UGM5	42.054	Fetuin-B	FETUB	Y	3924000	2494800	1309000	4719800	3656400	3801600	1813600	4467200	3273300	6.59373	6.39704	6.11694	6.67392	6.56305	6.57997	6.25854	6.65004	6.47915	0.201451	0.204928	0.122119	0.0584295	0.253084	0.189034	0.197639	0.084817	0.237662	0.168464	0.0715194	0.00861806	0.00513558	0.00245719	0.0106432	0.00794964	0.00831149	0.00356689	0.00999465	0.00708459	0.00300768	9	7	7	7	9
A0A0A0MS15	A0A0A0MS15	13.056		IGHV3-49	Y	2811000	4106100	3266700	5913800	2651600	5566400	877380	2119100	3414010	6.44886	6.61343	6.51411	6.77187	6.42351	6.74557	5.94319	6.32615	6.47334	0.264663	0.139965	0.215834	0.166187	0.327502	0.13093	0.305606	0.0369857	0.101335	0.178043	0.0997352	0.00182738	0.00281793	0.00216974	0.00427586	0.00170942	0.00398999	0.000482885	0.00132303	0.00232453	0.00130214	2	2	2	2	2
Q8NI22	Q8NI22	16.39	Multiple coagulation factor deficiency protein 2	MCFD2	Y	1559900	4488900	3701300	2638000	4360600	2064200	NaN	NaN	3.13548e+06	6.1931	6.65214	6.56835	6.42127	6.63955	6.31475	NaN	NaN	6.46486	0.186862	0.0713969	0.238982	0.19169	0.130163	0.231191	0.0983402	#VALUE!	#VALUE!	#VALUE!	#VALUE!	0.0011702	0.00391692	0.0031418	0.00213337	0.00378922	0.0016118	#VALUE!	#VALUE!	#VALUE!	#VALUE!	1	1	1	1	1
Q14393	Q14393	74.925	Growth arrest-specific protein 6	GAS6	Y	4635900	4051300	2121300	1094700	3102000	3940800	2611300	3713700	3158875	6.66613	6.60759	6.3266	6.0393	6.49164	6.59558	6.41686	6.56981	6.46419	0.20432	0.247948	0.212545	0.101456	0.0476304	0.156645	0.205932	0.128658	0.192424	0.161655	0.0662063	0.0185775	0.0159249	0.00760156	0.00356871	0.0117366	0.0154294	0.00963971	0.0144174	0.012112	0.00496051	12	10	9	8	11
Q9Y5W5	Q9Y5W5	41.527	Wnt inhibitory factor 1	WIF1	Y	8769400	2768700	1335000	6163300	3637200	2106900	1416300	2302300	3.56239e+06	6.94297	6.44228	6.12548	6.78981	6.56077	6.32364	6.15116	6.36216	6.46228	0.289807	0.513789	0.13756	0.0597579	0.343342	0.1879	0.100669	0.0639353	0.111409	0.189795	0.159517	0.0213361	0.00571244	0.00248156	0.014258	0.00780293	0.00418047	0.00265504	0.00462649	0.00788162	0.00662425	1	1	1	2	2
P06865	P06865	60.702	Beta-hexosaminidase subunit alpha	HEXA	Y	3514500	2508400	1246100	3072400	5552900	3705600	2408800	2980700	3123675	6.54586	6.3994	6.09555	6.48748	6.74452	6.56886	6.3818	6.47432	6.46222	0.186588	0.180672	0.12288	0.0552315	0.154938	0.304759	0.191944	0.117319	0.149663	0.159676	0.072418	0.0109672	0.00745905	0.00335266	0.00940503	0.0184995	0.0116514	0.0071215	0.00908487	0.00969265	0.00439592	8	7	9	9	9
Q9NRN5	Q9NRN5	46.01	Olfactomedin-like protein 3	OLFML3	Y	4441900	1935300	834250	3655200	5094500	3853500	2842400	3292000	3.24363e+06	6.64757	6.28675	5.9213	6.56291	6.7071	6.58586	6.45369	6.51746	6.46033	0.252482	0.236125	0.0913531	0.034915	0.188963	0.276177	0.200726	0.141753	0.167659	0.167209	0.0775739	0.0108641	0.00420316	0.00160644	0.0086942	0.0127069	0.00923538	0.00652205	0.00771399	0.00769327	0.00356918	6	5	4	7	7
Q9H0Q3	Q9H0Q3	10.542	FXYD domain-containing ion transport regulator 6	FXYD6	Y	2779200	2291400	8165300	1269300	3625200	4250100	2318000	1869400	3.32099e+06	6.44392	6.3601	6.91197	6.10356	6.55933	6.6284	6.36511	6.2717	6.45551	0.246138	0.138156	0.110807	0.473537	0.0564084	0.187192	0.224507	0.112278	0.0878063	0.173836	0.132445	0.00145644	0.00116812	0.00499203	0.000594658	0.00197337	0.00236675	0.00118363	0.000925654	0.00183258	0.00139624	2	2	2	2	2
P98095	P98095	126.57	Fibulin-2	FBLN2	Y	4475100	1309500	1220900	3154100	4545200	3758800	3357500	3223500	3130575	6.6508	6.11711	6.08668	6.49888	6.65755	6.57505	6.52602	6.50833	6.45255	0.224682	0.238143	0.058455	0.0539567	0.159656	0.242411	0.195097	0.171477	0.163677	0.160359	0.0715449	0.0301417	0.00739865	0.0068293	0.0202076	0.030682	0.0246935	0.0217039	0.0207166	0.0202967	0.00905543	21	12	16	19	18
A0A0B4J1X5;A0A0C4DH42;A0A075B7E8;P0DP02;P01767;P01772	A0A0B4J1X5;A0A0C4DH42;A0A075B7E8;P0DP02;P01767;P01772	12.839	Ig heavy chain V-III region BUT;Ig heavy chain V-III region KOL	IGHV3-74;IGHV3-66;IGHV3OR16-13	Y	2728600	5471500	2730300	5204800	851480	2260600	3113800	3264300	3.20317e+06	6.43594	6.73811	6.43621	6.7164	5.93017	6.35422	6.49329	6.51379	6.45227	0.250616	0.135285	0.299658	0.135381	0.283022	0.0357404	0.109106	0.157326	0.166047	0.165196	0.0875981	0.00173692	0.00384731	0.00173816	0.00363372	0.000458871	0.00140081	0.00201991	0.00213188	0.00212095	0.00112467	1	1	1	1	1
CON__P07477;Q8NHM4;P07478;P07477	CON__P07477;Q8NHM4;P07478;P07477	26.558	Putative trypsin-6;Trypsin-2;Trypsin-1;Alpha-trypsin chain 1;Alpha-trypsin chain 2	PRSS3P2;PRSS2;PRSS1	Y	2780000	2797800	6050100	1192200	2641300	3688200	2435500	2932400	3.06469e+06	6.44404	6.44682	6.78176	6.07635	6.42182	6.56681	6.38659	6.46722	6.44893	0.195841	0.138202	0.139214	0.336143	0.0525094	0.130349	0.190915	0.118807	0.146895	0.156629	0.0820284	0.00367036	0.00369723	0.0089273	0.00139454	0.00346181	0.00507031	0.00315526	0.00390123	0.00415976	0.00217851	1	1	1	1	1
Q14019	Q14019	15.945	Coactosin-like protein	COTL1	Y	2363500	3875100	3554100	1639800	4279400	3269300	1422400	3495000	2987325	6.37356	6.58828	6.55073	6.21479	6.63138	6.51445	6.15302	6.54345	6.44621	0.179007	0.114801	0.202012	0.183001	0.075592	0.226277	0.166338	0.0642501	0.179527	0.151475	0.0595969	0.0018305	0.00322108	0.00291795	0.00120531	0.00360799	0.00265226	0.00102447	0.00286256	0.00241527	0.000950272	3	4	4	2	4
O94856	O94856	150.02	Neurofascin	NFASC	Y	4564600	3602300	725150	3180500	5844700	1963400	2666100	2934300	3.18513e+06	6.6594	6.55658	5.86043	6.5025	6.76676	6.29301	6.42588	6.4675	6.44151	0.275384	0.243594	0.185841	0.0297467	0.161184	0.323131	0.0928708	0.131749	0.147003	0.16439	0.0898842	0.036544	0.0278798	0.0044626	0.0241808	0.0484762	0.0139325	0.019765	0.0220535	0.0246618	0.0134844	20	16	10	16	19
A0A0B4J2B8;A0A087WYE8	A0A0B4J2B8;A0A087WYE8	12.954		IGHV1OR15-9;IGHV1OR21-1	Y	NaN	NaN	NaN	NaN	2725400	NaN	NaN	NaN	2725400	NaN	NaN	NaN	NaN	6.43543	NaN	NaN	NaN	6.43543	#DIV/0!	#VALUE!	#VALUE!	#VALUE!	#VALUE!	0.135104	#VALUE!	#VALUE!	#VALUE!	#VALUE!	#VALUE!	#VALUE!	#VALUE!	#VALUE!	#VALUE!	0.00175013	#VALUE!	#VALUE!	#VALUE!	#VALUE!	#VALUE!	0	0	0	0	1
Q16568	Q16568	12.829	Cocaine- and amphetamine-regulated transcript protein;CART(1-39);CART(42-89)	CARTPT	Y	3507700	3458200	1845100	2299200	4032600	3636700	1316500	2870000	2870750	6.54502	6.53885	6.26602	6.36158	6.60559	6.56071	6.11942	6.45788	6.43188	0.169778	0.180273	0.177368	0.0865029	0.111238	0.211424	0.187871	0.0588123	0.143327	0.144602	0.0541605	0.00231272	0.00227546	0.00110975	0.00142707	0.00271236	0.00241019	0.000754503	0.00183875	0.0018551	0.000694825	2	2	2	2	2
P01127	P01127	27.283	Platelet-derived growth factor subunit B	PDGFB	Y	3548100	4566300	1333000	1461500	4198600	2060600	2708800	3809800	2.96084e+06	6.55	6.65956	6.12483	6.1648	6.6231	6.31399	6.43278	6.5809	6.43125	0.20842	0.182648	0.243698	0.0596556	0.0662728	0.2214	0.0981442	0.134163	0.198126	0.150514	0.0710829	0.00498319	0.00664882	0.00162758	0.00180812	0.00604047	0.00267767	0.00366038	0.00540547	0.00410646	0.00193935	1	1	1	1	1
O95196	O95196	60.016	Chondroitin sulfate proteoglycan 5	CSPG5	Y	3385400	3626900	NaN	3110300	5159000	1091700	1418100	3349300	3020100	6.52961	6.55954	NaN	6.4928	6.71257	6.0381	6.15171	6.52495	6.4299	0.241708	0.173107	0.187292	#VALUE!	0.157124	0.280177	0.0474812	0.0640281	0.170999	#VALUE!	#VALUE!	0.0103892	0.0112405	#VALUE!	0.00942996	0.0168151	0.00284963	0.00384271	0.0102627	#VALUE!	#VALUE!	1	1	0	1	1
P18669;Q8N0Y7;P15259	P18669	28.804	Phosphoglycerate mutase 1	PGAM1	Y	2553700	2981200	2518600	2391800	4271900	2245100	1668100	3345200	2746950	6.40717	6.47439	6.40116	6.37872	6.63062	6.35124	6.22222	6.52442	6.42374	0.121995	0.12542	0.149692	0.123451	0.116373	0.225824	0.108251	0.077085	0.170759	0.137107	0.0452767	0.00361258	0.00431173	0.00355589	0.00335201	0.00650463	0.00311807	0.00222036	0.00491855	0.00394923	0.00130415	4	5	6	5	6
Q06830;Q13162	Q06830	22.11	Peroxiredoxin-1	PRDX1	Y	2445500	1732800	2066600	4335400	5412900	2124300	2807900	1984500	2.86374e+06	6.38837	6.23875	6.31526	6.63703	6.73343	6.32722	6.44838	6.29765	6.42326	0.175036	0.119364	0.0805118	0.0984709	0.229665	0.295992	0.10162	0.139788	0.0940124	0.144928	0.0769568	0.00263914	0.00178012	0.00217719	0.00507789	0.00654439	0.00224681	0.00309071	0.00207861	0.00320436	0.00170151	7	4	7	7	7
Q9H1U4	Q9H1U4	62.983	Multiple epidermal growth factor-like domains protein 9	MEGF9	Y	2815800	3872600	614020	2948400	4703500	2097300	2680100	4578500	3.03878e+06	6.4496	6.588	5.78818	6.46959	6.67242	6.32166	6.42815	6.66072	6.42229	0.283376	0.140238	0.201863	0.0245959	0.147811	0.252085	0.100145	0.13254	0.244442	0.155465	0.0759777	0.00883259	0.0127139	0.00154912	0.00930959	0.0158771	0.00630741	0.00834776	0.0153957	0.00979165	0.00478531	5	5	3	5	5
Q96PX8	Q96PX8	77.734	SLIT and NTRK-like protein 1	SLITRK1	N	4114300	5727400	279530	3114000	5230600	2022800	2409000	4451000	3.41858e+06	6.6143	6.75796	5.44643	6.49332	6.71855	6.30595	6.38184	6.64846	6.42085	0.424427	0.216327	0.31573	0.0100055	0.157338	0.284626	0.0960891	0.11733	0.236678	0.179265	0.10301	0.0168159	0.0245429	0.000777766	0.0122305	0.0221251	0.00746939	0.00912054	0.0183979	0.013935	0.00800736	9	8	6	9	8
P49641	P49641	130.54	Alpha-mannosidase 2x	MAN2A2	N	5363200	4712000	268320	3102600	5213400	2280800	1838400	4189400	3371015	6.72942	6.67321	5.42865	6.49173	6.71712	6.35809	6.26444	6.62215	6.4106	0.431648	0.292888	0.252606	0.00954818	0.15668	0.283556	0.110221	0.086144	0.220846	0.176561	0.102531	0.0382336	0.0329752	0.00124642	0.020453	0.0370154	0.0143882	0.0112452	0.0288292	0.0230483	0.0133844	26	22	11	22	27
Q92743	Q92743	51.286	Serine protease HTRA1	HTRA1	Y	4119300	2034000	2010800	1048000	2553200	4504200	2420600	3874000	2.82051e+06	6.61482	6.30835	6.30337	6.02036	6.40708	6.65362	6.38392	6.58816	6.40996	0.209507	0.216627	0.0966975	0.0954378	0.0453151	0.125391	0.239914	0.117976	0.201947	0.142413	0.0688371	0.0111099	0.00495923	0.00489463	0.00232403	0.00643083	0.0123042	0.00605052	0.010357	0.0073038	0.00353038	8	6	7	4	7
Q02742	Q02742	49.798	Beta-1,3-galactosyl-O-glycosyl-glycoprotein beta-1,6-N-acetylglucosaminyltransferase	GCNT1	N	2938300	3745500	361290	3625500	5330700	1863800	3341400	3882900	3.13617e+06	6.4681	6.57351	5.55786	6.55937	6.72678	6.2704	6.52393	6.58916	6.40864	0.367127	0.147233	0.194308	0.0134153	0.187209	0.29086	0.0875057	0.170538	0.202477	0.161693	0.0826695	0.00733189	0.00967617	0.000668054	0.00932265	0.0144843	0.00435761	0.00849243	0.0100829	0.008052	0.00411678	1	1	1	1	1
P32119	P32119	21.892	Peroxiredoxin-2	PRDX2	Y	871550	2830000	555550	3558400	40365000	2021500	1920000	2371500	6.81169e+06	5.94029	6.45179	5.74472	6.55125	7.606	6.30567	6.2833	6.37502	6.40726	0.553359	0.0367049	0.141046	0.0219376	0.183254	2.94194	0.0960185	0.0905281	0.115245	0.453334	1.0069	0.000803544	0.00308779	0.000480257	0.0040118	0.0644049	0.00210204	0.00198184	0.00252294	0.00992439	0.022043	3	5	3	6	8
Q92932	Q92932	111.27	Receptor-type tyrosine-protein phosphatase N2	PTPRN2	Y	4305700	3862600	520580	2218200	4033400	2278500	2015700	4796400	3003885	6.63404	6.58688	5.71649	6.346	6.60567	6.35765	6.30443	6.68092	6.40401	0.314375	0.227867	0.201267	0.0203664	0.10677	0.211472	0.110094	0.0957037	0.257784	0.153916	0.0820971	0.0253548	0.022395	0.00226617	0.0118803	0.0235305	0.0122501	0.010649	0.0286836	0.0171262	0.00913494	9	8	7	6	8
P00915	P00915	28.87	Carbonic anhydrase 1	CA1	N	385000	1033200	418540	27270000	24127000	710180	16982000	1235300	9.02015e+06	5.58546	6.01418	5.62174	7.43569	7.3825	5.85137	7.22999	6.09177	6.40159	0.805414	0.0144262	0.0445844	0.0158714	1.87914	1.6337	0.0290459	1.09357	0.0546847	0.595627	0.807476	0.000416484	0.00128715	0.000458207	0.0542506	0.0471648	0.000838554	0.0315714	0.00157875	0.0171958	0.0233118	1	3	1	6	7
P98160	P98160	468.83	Basement membrane-specific heparan sulfate proteoglycan core protein;Endorepellin;LG3 peptide	HSPG2	Y	3004100	3617900	1542800	2407600	2712000	3358900	1708300	2416200	2595975	6.47771	6.55846	6.18831	6.38158	6.43329	6.5262	6.23256	6.38313	6.39766	0.131806	0.151007	0.186761	0.0705031	0.117252	0.134345	0.171559	0.079212	0.117731	0.128546	0.0411001	0.0707967	0.0875591	0.0330539	0.0549713	0.0629848	0.080432	0.0371369	0.0551958	0.0602663	0.019269	38	34	32	33	35
Q53EL9	Q53EL9	107.42	Seizure protein 6 homolog	SEZ6	N	2928900	4964800	334400	2547900	4635500	1909600	2834800	4840200	3.12451e+06	6.4667	6.6959	5.52427	6.40618	6.6661	6.28094	6.45252	6.68486	6.39718	0.383178	0.146694	0.268155	0.0122802	0.125094	0.247924	0.0899678	0.14132	0.260477	0.161489	0.091007	0.0157579	0.0288052	0.00131914	0.0134376	0.026632	0.00966434	0.0151806	0.0279804	0.0173471	0.00977598	9	13	6	9	12
CON__P02668	CON__P02668	18.974			Y	713090	NaN	NaN	1552100	13753000	NaN	2528700	NaN	4.63672e+06	5.85314	NaN	NaN	6.19092	7.1384	NaN	6.4029	NaN	6.39634	0.544044	0.0291819	#VALUE!	#VALUE!	0.070989	0.859327	#VALUE!	0.124017	#VALUE!	#VALUE!	#VALUE!	0.000553698	#VALUE!	#VALUE!	0.00134695	0.0163049	#VALUE!	0.0023531	#VALUE!	#VALUE!	#VALUE!	2	0	0	2	4
P48058	P48058	100.87	Glutamate receptor 4	GRIA4	N	8313800	3801500	86391	5279000	7008300	1966500	2657500	2705300	3.97729e+06	6.9198	6.57995	4.93647	6.72255	6.84561	6.29369	6.42447	6.43222	6.39435	0.627898	0.483394	0.197633	0.00261429	0.287638	0.397654	0.0930384	0.131263	0.133965	0.2159	0.162362	0.0487599	0.0199352	0.000263703	0.0290141	0.0401114	0.00938478	0.0132405	0.0135131	0.0217778	0.0163775	12	9	4	10	11
CON__P01966	CON__P01966	15.184			Y	NaN	37912000	NaN	NaN	581330	NaN	676810	NaN	1.30567e+07	NaN	7.57878	NaN	NaN	5.76442	NaN	5.83047	NaN	6.39122	1.02898	#VALUE!	2.73849	#VALUE!	#VALUE!	0.023105	#VALUE!	0.0274912	#VALUE!	#VALUE!	#VALUE!	#VALUE!	0.0415813	#VALUE!	#VALUE!	0.000350826	#VALUE!	0.000417426	#VALUE!	#VALUE!	#VALUE!	0	1	0	0	1
Q96FJ2;P63167	Q96FJ2;P63167	10.35	Dynein light chain 2, cytoplasmic;Dynein light chain 1, cytoplasmic	DYNLL2;DYNLL1	Y	2849900	2654100	1215300	1740700	4685400	2360300	1601200	4655900	2720350	6.45483	6.42392	6.08468	6.24072	6.67075	6.37297	6.20445	6.668	6.39004	0.211011	0.142181	0.131071	0.0536739	0.0809315	0.250977	0.114623	0.0735616	0.249171	0.137024	0.0758261	0.00147157	0.00135659	0.000555525	0.000837641	0.00259761	0.00118635	0.000761363	0.00257892	0.0014182	0.0007848	2	1	2	2	2
Q5T5C0	Q5T5C0	127.57	Syntaxin-binding protein 5	STXBP5	Y	NaN	NaN	1977400	3037900	NaN	NaN	NaN	NaN	2507650	NaN	NaN	6.29609	6.48257	NaN	NaN	NaN	NaN	6.38933	0.131861	#VALUE!	#VALUE!	0.0936281	0.152951	#VALUE!	#VALUE!	#VALUE!	#VALUE!	#VALUE!	#VALUE!	#VALUE!	#VALUE!	0.0119441	0.0195119	#VALUE!	#VALUE!	#VALUE!	#VALUE!	#VALUE!	#VALUE!	0	0	1	1	0
Q9BQT9	Q9BQT9	106.1	Calsyntenin-3	CLSTN3	Y	1940000	4448100	929270	2098600	5709900	1602700	2410600	3379300	2.81481e+06	6.2878	6.64817	5.96814	6.32193	6.75663	6.20485	6.38213	6.52883	6.38731	0.252889	0.0916067	0.236501	0.0394963	0.100216	0.314627	0.0736404	0.117419	0.17275	0.143282	0.0923756	0.00971947	0.0250928	0.00419056	0.0106329	0.033382	0.00781325	0.0124582	0.0183288	0.0152022	0.00980105	8	8	6	7	7
O00391	O00391	82.577	Sulfhydryl oxidase 1	QSOX1	Y	3039900	2573300	1518800	1761200	3219200	2486900	2073100	3421500	2.51174e+06	6.48286	6.41049	6.1815	6.24581	6.50775	6.39566	6.31662	6.53422	6.38436	0.127128	0.153066	0.12652	0.0692509	0.0820218	0.163428	0.121677	0.098825	0.175218	0.123751	0.0385956	0.0126397	0.0104477	0.00571853	0.00677311	0.0134954	0.0100477	0.00816067	0.014469	0.010219	0.00318711	14	13	15	13	15
P61970	P61970	14.478	Nuclear transport factor 2	NUTF2	Y	3381700	1671700	NaN	2728700	2148200	1928400	1541300	4546600	2563800	6.52914	6.22316	NaN	6.43596	6.33207	6.2852	6.18789	6.65769	6.37873	0.17091	0.172891	0.0772752	#VALUE!	0.135291	0.102927	0.0909809	0.0704247	0.242497	#VALUE!	#VALUE!	0.00250311	0.00111879	#VALUE!	0.00195874	0.00149018	0.00131722	0.00101961	0.00351087	#VALUE!	#VALUE!	2	1	0	2	2
P07333	P07333	107.98	Macrophage colony-stimulating factor 1 receptor	CSF1R	Y	2964500	2033400	2288200	2366900	3381600	2323400	1460700	2768100	2448350	6.47195	6.30822	6.35949	6.37418	6.52912	6.36612	6.16456	6.44218	6.37698	0.11129	0.148734	0.0966649	0.11063	0.114989	0.172885	0.112577	0.0662313	0.137526	0.12003	0.0328051	0.0160603	0.0104379	0.0119458	0.0124166	0.0186681	0.0121561	0.00715166	0.01485	0.0129608	0.00354229	5	5	6	6	6
Q86UN3	Q86UN3	46.105	Reticulon-4 receptor-like 2	RTN4RL2	N	4365400	3799900	214300	3169000	7095700	1769300	2236000	3265400	3239375	6.64002	6.57977	5.33102	6.50092	6.851	6.2478	6.34947	6.51394	6.37674	0.459906	0.231482	0.197538	0.00738462	0.160518	0.403327	0.0824531	0.10775	0.166111	0.16957	0.117757	0.0106725	0.00910747	0.000340468	0.00740069	0.0185954	0.0038015	0.0049678	0.00765856	0.00781805	0.00542918	6	6	2	6	6
P13473	P13473	44.96	Lysosome-associated membrane glycoprotein 2	LAMP2	Y	2674700	3242900	1116500	1475900	3943600	2699800	NaN	2825800	2.56846e+06	6.42728	6.51093	6.04786	6.16906	6.59589	6.43133	NaN	6.45114	6.37621	0.195106	0.132235	0.164804	0.0487161	0.0670196	0.206099	0.133654	#VALUE!	0.140807	#VALUE!	#VALUE!	0.00594527	0.00740958	0.00219028	0.0030132	0.0092662	0.00600908	#VALUE!	0.00633069	#VALUE!	#VALUE!	2	3	2	2	3
Q92623	Q92623	24.379	Tetratricopeptide repeat protein 9A	TTC9	Y	1781300	2401700	1814100	2743400	2372500	2487900	2149000	3570200	2.41501e+06	6.25074	6.38052	6.25866	6.43829	6.37521	6.39583	6.33224	6.55269	6.37302	0.0977008	0.0830926	0.116924	0.0848437	0.136124	0.1153	0.121733	0.102971	0.183949	0.118117	0.0321686	0.00202572	0.00285049	0.00206841	0.00331857	0.00281091	0.00296772	0.00251034	0.00448449	0.00287958	0.000784239	1	1	1	1	1
Q5KU26	Q5KU26	81.514	Collectin-12	COLEC12	Y	3589200	2863200	2429300	2311900	3978500	1656000	1476000	1667100	2496400	6.555	6.45685	6.38548	6.36397	6.59972	6.21906	6.16909	6.22196	6.37139	0.160296	0.185068	0.142939	0.118461	0.11194	0.208185	0.0764462	0.0670248	0.0770322	0.123387	0.0521834	0.0150857	0.0116515	0.00965622	0.0091247	0.01697	0.00623144	0.00546346	0.0062792	0.0100578	0.00425368	5	5	5	4	5
O00451	O00451	51.543	GDNF family receptor alpha-2	GFRA2	N	3885800	3649000	180520	2299900	5768500	2004700	2532900	5402600	3215490	6.58948	6.56217	5.25653	6.36171	6.76106	6.30205	6.40362	6.7326	6.37115	0.480349	0.20265	0.188597	0.00606986	0.111276	0.318321	0.095107	0.124253	0.295349	0.167703	0.104952	0.0104452	0.00972085	0.000312859	0.00573552	0.0164072	0.0049021	0.00640435	0.0152232	0.0086439	0.00540954	7	6	2	6	7
P00740	P00740	51.778	Coagulation factor IX;Coagulation factor IXa light chain;Coagulation factor IXa heavy chain	F9	Y	2838900	2299000	1472900	2407300	1441600	4031100	1867700	3605600	2.49551e+06	6.45315	6.36154	6.16817	6.38153	6.15884	6.60542	6.27131	6.55698	6.36962	0.165858	0.141553	0.111227	0.066864	0.117235	0.0652423	0.211334	0.087715	0.186035	0.123401	0.0534834	0.00732936	0.0057591	0.00346208	0.00607022	0.00337812	0.0109424	0.00454171	0.00963254	0.00638945	0.00276927	8	8	8	8	7
P63104;P27348;Q04917;P31947	P63104	27.745	14-3-3 protein zeta/delta	YWHAZ	Y	1802000	3020200	1985300	1300300	4340900	2238300	2620100	2476300	2472925	6.25575	6.48004	6.29783	6.11404	6.63758	6.34992	6.41832	6.3938	6.36841	0.156189	0.0841972	0.151933	0.0940557	0.0579858	0.229998	0.107876	0.129154	0.121084	0.122035	0.0522613	0.00233605	0.00421537	0.00260958	0.00160882	0.00638129	0.00299303	0.00358337	0.00335948	0.00338587	0.00144999	4	6	5	6	7
Q9UNW1	Q9UNW1	55.051	Multiple inositol polyphosphate phosphatase 1	MINPP1	Y	4012700	2189700	544730	3186900	3016400	3404600	1899800	2961100	2.65199e+06	6.60344	6.34038	5.73618	6.50337	6.47949	6.53207	6.27871	6.47145	6.36814	0.275612	0.210232	0.105203	0.0214499	0.161555	0.151714	0.174229	0.0894403	0.148539	0.132795	0.0587791	0.0115735	0.00579155	0.00118084	0.00889376	0.00835201	0.00959151	0.00492378	0.00817723	0.00731052	0.00323585	11	9	8	10	11
P81605	P81605	11.284	Dermcidin;Survival-promoting peptide;DCD-1	DCD	Y	3647200	NaN	1968100	1253500	4302200	2903900	1096700	2955700	2.58961e+06	6.56196	NaN	6.29405	6.09812	6.63369	6.46298	6.04009	6.47066	6.36594	0.228608	0.188491	#VALUE!	0.0931249	0.0556066	0.227656	0.145264	0.0477299	0.14823	#VALUE!	#VALUE!	0.00212693	#VALUE!	0.00105082	0.000627465	0.00256887	0.00163916	0.000538584	0.00167262	#VALUE!	#VALUE!	1	2	3	0	2
P01602	P01602	12.781	Ig kappa chain V-I region HK102	IGKV1-5	Y	1024700	3667900	2389600	6353400	3884600	1376700	1714100	1471500	2.73531e+06	6.0106	6.56442	6.37833	6.80301	6.58935	6.13884	6.23404	6.16776	6.36079	0.271185	0.0441654	0.189714	0.116251	0.355473	0.202578	0.0618961	0.0795194	0.0667913	0.139548	0.105343	0.000564478	0.00242473	0.0014858	0.00454329	0.00258915	0.000791094	0.00101634	0.00085366	0.00178357	0.00134639	1	1	1	2	2
CON__P67983;Q8N339;P80297;P04732;P02795;P13640	CON__P67983;Q8N339;P80297;P04732;P02795;P13640	5.9511	Metallothionein-1M;Metallothionein-1X;Metallothionein-1E;Metallothionein-2;Metallothionein-1G	MT1M;MT1X;MT1E;MT2A;MT1G	Y	3163700	2906900	1920800	NaN	1691700	2090300	NaN	NaN	2354680	6.5002	6.46343	6.28348	NaN	6.22832	6.32021	NaN	NaN	6.35913	0.117394	0.160211	0.145436	0.0905712	#VALUE!	0.0783328	0.0997628	#VALUE!	#VALUE!	#VALUE!	#VALUE!	0.000953434	0.000865502	0.000538998	#VALUE!	0.000466166	0.000593698	#VALUE!	#VALUE!	#VALUE!	#VALUE!	1	1	1	0	1
P21246	P21246	18.942	Pleiotrophin	PTN	Y	3550800	2453400	602520	3313600	4046000	2333200	2213200	2052100	2.5706e+06	6.55033	6.38977	5.77997	6.5203	6.60703	6.36795	6.34502	6.3122	6.35907	0.257134	0.182807	0.119805	0.0240701	0.168917	0.212227	0.11312	0.106495	0.0976816	0.12814	0.0588505	0.00346273	0.00226935	0.000455935	0.00319962	0.00402	0.00214272	0.00201723	0.00185029	0.00242723	0.00111475	3	3	3	4	3
Q01459	Q01459	43.759	Di-N-acetylchitobiase	CTBS	Y	2186000	2372900	2799900	1149100	2775700	3617000	2065900	2140100	2388325	6.33965	6.37528	6.44714	6.06036	6.44337	6.55835	6.31511	6.33043	6.35871	0.14501	0.105	0.115323	0.139333	0.0503453	0.137957	0.186708	0.0984328	0.102484	0.116948	0.039537	0.0045947	0.0050464	0.00609707	0.00220306	0.00603688	0.00817014	0.00430732	0.0044846	0.00511752	0.0017301	6	6	8	5	7
Q9NRR1	Q9NRR1	15.577	Cytokine-like protein 1	CYTL1	Y	2027200	2355200	2157800	3231800	4935200	3192200	696110	1995500	2.57388e+06	6.3069	6.37203	6.33401	6.50944	6.6933	6.50409	5.84268	6.30005	6.35781	0.247561	0.0963281	0.11434	0.103453	0.164159	0.266328	0.161862	0.028389	0.0946083	0.128684	0.0701169	0.0015005	0.00178107	0.00161149	0.00255711	0.0041486	0.00252132	0.000442216	0.00147371	0.0020045	0.00109221	3	3	4	3	3
P06307	P06307	12.669	Cholecystokinin;Cholecystokinin-58;Cholecystokinin-58 desnonopeptide;Cholecystokinin-39;Cholecystokinin-33;Cholecystokinin-25;Cholecystokinin-18;Cholecystokinin-12;Cholecystokinin-8;Cholecystokinin-7;Cholecystokinin-5	CCK	Y	2650900	1804100	613660	1331100	4661200	3319900	2736000	4102400	2.65241e+06	6.42339	6.25626	5.78793	6.12421	6.6685	6.52113	6.43712	6.61304	6.35395	0.28994	0.130891	0.0843094	0.0245794	0.0595584	0.249496	0.169284	0.135704	0.215612	0.133679	0.0767556	0.00165825	0.00106812	0.000311397	0.000754545	0.00316086	0.00214466	0.00171924	0.00273159	0.00169358	0.000972417	2	2	1	1	2
P23297	P23297	10.546	Protein S100-A1	S100A1	Y	2314100	NaN	NaN	1978400	2472700	NaN	NaN	NaN	2.25507e+06	6.36438	NaN	NaN	6.29631	6.39317	NaN	NaN	NaN	6.35129	0.0497384	0.112062	#VALUE!	#VALUE!	0.0936822	0.120883	#VALUE!	#VALUE!	#VALUE!	#VALUE!	#VALUE!	0.00118181	#VALUE!	#VALUE!	0.000987972	0.00127483	#VALUE!	#VALUE!	#VALUE!	#VALUE!	#VALUE!	1	0	0	1	1
P15151	P15151	45.302	Poliovirus receptor	PVR	Y	3829400	3181900	818450	3578200	4115900	1824200	1043400	2310800	2.58778e+06	6.58313	6.50269	5.91299	6.55366	6.61446	6.26107	6.01845	6.36376	6.35128	0.266745	0.199291	0.161265	0.0341602	0.18442	0.216423	0.0853839	0.0450878	0.111879	0.129739	0.0706329	0.0090283	0.00730564	0.00154752	0.00835461	0.00980439	0.00386806	0.00204257	0.00506836	0.00587743	0.00319981	4	3	4	2	4
Q6UW01	Q6UW01	21.52	Cerebellin-3	CBLN3	N	4355700	5422000	69587	5388200	6478700	1164300	2979500	3137900	3.62449e+06	6.63906	6.73416	4.84253	6.73144	6.81149	6.06606	6.47414	6.49664	6.34944	0.652425	0.230894	0.296561	0.00204164	0.294449	0.363497	0.0511072	0.149595	0.158719	0.193358	0.126027	0.00496885	0.006382	4.39361e-05	0.00633654	0.00782245	0.00109983	0.00321928	0.00341563	0.00416106	0.00271209	2	2	1	2	2
P14543	P14543	136.38	Nidogen-1	NID1	Y	3050300	2538100	2283000	1829600	2341200	2749600	1326700	2073700	2274025	6.48434	6.40451	6.35851	6.26236	6.36944	6.43927	6.12277	6.31675	6.34474	0.11316	0.153664	0.124544	0.110342	0.0856728	0.113563	0.136476	0.0593334	0.0988577	0.110307	0.0295543	0.0209568	0.0169853	0.0150485	0.0116841	0.0154878	0.0186125	0.00809189	0.0134822	0.0150436	0.00403062	21	17	20	13	18
Q9UBX1	Q9UBX1	53.365	Cathepsin F	CTSF	Y	1644000	1948200	1088800	2335100	3601200	3092500	1671300	2999500	2297575	6.2159	6.28963	6.03695	6.36831	6.55645	6.49031	6.22305	6.47705	6.33221	0.174025	0.0758134	0.0920494	0.0473371	0.113225	0.185776	0.156097	0.077254	0.150743	0.112287	0.0477872	0.00404578	0.00491222	0.00252614	0.00604226	0.00991393	0.00833011	0.00412266	0.00804439	0.00599219	0.00255016	10	10	10	9	11
O95633	O95633	27.663	Follistatin-related protein 3	FSTL3	Y	2173500	2677800	2273600	2042800	2877800	3612800	754160	2076000	2.31106e+06	6.33716	6.42778	6.35671	6.31023	6.45906	6.55784	5.87746	6.31723	6.33043	0.201507	0.104314	0.13241	0.109823	0.0971758	0.143773	0.18646	0.0311108	0.0989831	0.113006	0.0446547	0.00288564	0.00366285	0.00303804	0.00268817	0.00397718	0.00515804	0.000860617	0.00273817	0.00312609	0.00123528	2	2	3	3	3
P23435	P23435	21.097	Cerebellin-1;Cerebellin;[des-Ser1]-cerebellin	CBLN1	Y	3088900	1823000	NaN	2526000	4683600	779030	1407700	2720800	2.43272e+06	6.4898	6.26079	NaN	6.40243	6.67058	5.89155	6.14851	6.4347	6.32834	0.254193	0.155889	0.0853197	#VALUE!	0.123866	0.250867	0.0322862	0.0634917	0.134843	#VALUE!	#VALUE!	0.00328879	0.00179999	#VALUE!	0.0026132	0.00529253	0.000681141	0.00133948	0.00284478	#VALUE!	#VALUE!	3	2	0	3	4
Q9H4F8	Q9H4F8	48.162	SPARC-related modular calcium-binding protein 1	SMOC1	N	4212500	2630000	1228900	262520	4873300	1926900	3349200	3606200	2761190	6.62454	6.41996	6.08952	5.41916	6.68782	6.28486	6.52494	6.55705	6.32598	0.41435	0.222238	0.129712	0.054361	0.00931264	0.262514	0.0909	0.170993	0.186071	0.140763	0.0860075	0.0107034	0.00624718	0.00261813	0.000448515	0.0126432	0.00437793	0.00823535	0.00896154	0.00677941	0.00414229	2	2	2	1	2
Q8N2S1	Q8N2S1	173.43	Latent-transforming growth factor beta-binding protein 4	LTBP4	Y	3277500	2552000	966080	2211500	2702700	2223100	1921600	1651900	2.1883e+06	6.51554	6.40688	5.98501	6.34469	6.4318	6.34696	6.28366	6.21798	6.31657	0.161895	0.166815	0.125324	0.0412895	0.106401	0.133818	0.10704	0.0906143	0.0762299	0.105941	0.0380927	0.0289307	0.021735	0.00716084	0.0184532	0.0232081	0.0185639	0.0157152	0.0132206	0.0183734	0.00660642	19	18	17	18	18
Q8N3J6	Q8N3J6	47.553	Cell adhesion molecule 2	CADM2	N	3280000	2521200	351370	1653200	5318900	1771900	1660000	4153700	2.58878e+06	6.51587	6.40161	5.54576	6.21833	6.72582	6.24844	6.22011	6.61844	6.3118	0.363145	0.166961	0.123597	0.0129951	0.0762985	0.290124	0.0825916	0.0766573	0.218696	0.13099	0.0898992	0.00793947	0.0058774	0.000617955	0.00362822	0.0137963	0.00392748	0.00364528	0.0103997	0.00622897	0.00427498	6	5	2	5	6
Q9NS98	Q9NS98	86.7	Semaphorin-3G	SEMA3G	N	4530500	3996200	104160	1772300	6868800	1635400	2420200	3111400	3054870	6.65615	6.60165	5.0177	6.24854	6.83688	6.21362	6.38385	6.49296	6.30642	0.561173	0.241516	0.209244	0.00323744	0.0826129	0.38862	0.0753602	0.117954	0.157188	0.159466	0.120022	0.0209394	0.0181414	0.000280686	0.00716254	0.0336933	0.00653373	0.0102266	0.0136282	0.0138257	0.0104059	15	15	3	13	17
Q15782	Q15782	43.5	Chitinase-3-like protein 2	CHI3L2	Y	3193700	1000800	7507700	1143200	3430600	3241000	1029800	889100	2.67949e+06	6.50429	6.00035	6.87551	6.05812	6.53537	6.51068	6.01275	5.94895	6.30575	0.343617	0.161949	0.04299	0.430204	0.05005	0.175751	0.164693	0.0444167	0.0375509	0.138451	0.132935	0.00704478	0.00187006	0.0187139	0.00217717	0.00764517	0.00716416	0.00193213	0.00163346	0.0060226	0.00578269	10	5	13	8	10
Q9NTU7	Q9NTU7	21.808	Cerebellin-4	CBLN4	N	4323300	1165100	NaN	2751200	6645200	210820	1879800	3759100	2.96207e+06	6.63582	6.06636	NaN	6.43952	6.82251	5.32391	6.27411	6.57508	6.30533	0.498118	0.228932	0.0511474	#VALUE!	0.136566	0.374194	0.00724772	0.0883649	0.195115	#VALUE!	#VALUE!	0.00499255	0.00111542	#VALUE!	0.00297824	0.00816042	0.000158058	0.00192706	0.00425507	#VALUE!	#VALUE!	4	2	0	3	4
Q8N3H0;Q96LR4	Q8N3H0	14.62	Protein FAM19A2	FAM19A2	N	3901900	3036300	408860	2102600	4275600	734450	1707800	4707300	2.60935e+06	6.59128	6.48234	5.61157	6.32276	6.631	5.86596	6.23244	6.67277	6.30127	0.384336	0.20361	0.152859	0.0154525	0.100434	0.226047	0.0301832	0.0791855	0.252318	0.132511	0.089935	0.00297677	0.00223479	0.000225916	0.00146835	0.00330481	0.000441278	0.00115769	0.00368889	0.00193731	0.00131485	3	3	1	3	3
P03950	P03950	16.55	Angiogenin	ANG	Y	2453500	7585300	2304800	1179700	2116100	1282000	910200	1898300	2.46624e+06	6.38979	6.87997	6.36263	6.07177	6.32554	6.10789	5.95914	6.27836	6.29689	0.28147	0.119811	0.43529	0.111547	0.0518806	0.101171	0.057054	0.0385712	0.0893596	0.125586	0.128595	0.00198287	0.00720405	0.00184611	0.000858624	0.00167439	0.000944244	0.000638354	0.0014789	0.00207844	0.00212824	2	2	2	1	2
Q8IV08	Q8IV08	54.705	Phospholipase D3	PLD3	N	4635100	2447400	201760	2510100	5347800	2751000	995030	2787700	2.70949e+06	6.66606	6.3887	5.30484	6.39969	6.72818	6.43949	5.99784	6.44525	6.29625	0.456264	0.247899	0.11947	0.00689281	0.122975	0.291927	0.136555	0.0427068	0.138639	0.138383	0.0945755	0.0135613	0.00653562	0.000377071	0.00672735	0.0159699	0.00747024	0.00233627	0.00758426	0.00757025	0.00517375	7	6	2	5	7
P04066	P04066	53.688	Tissue alpha-L-fucosidase	FUCA1	Y	3397100	3641600	1919100	2278100	4786400	2382500	467730	777010	2.45619e+06	6.53111	6.56129	6.2831	6.35757	6.68001	6.37703	5.67	5.89043	6.29382	0.346405	0.173791	0.18816	0.0904796	0.110072	0.25717	0.115856	0.0180208	0.0321905	0.123217	0.0805069	0.00933048	0.0101019	0.00485767	0.00590953	0.0138069	0.00622008	0.000967502	0.00172824	0.0066153	0.00432225	8	8	8	7	9
P04085	P04085	24.043	Platelet-derived growth factor subunit A	PDGFA	Y	2869900	1615700	1775500	1060200	3151600	2598700	1704000	1511500	2.03589e+06	6.45787	6.20836	6.24932	6.02539	6.49853	6.41476	6.23147	6.17941	6.28314	0.160734	0.143322	0.0743235	0.0827835	0.0459186	0.159511	0.127949	0.0789841	0.0688705	0.0977077	0.0404416	0.00344588	0.00178696	0.00199036	0.00110402	0.00383513	0.00307627	0.00189902	0.00165585	0.00234919	0.000972337	1	1	1	1	1
Q10471	Q10471	64.732	Polypeptide N-acetylgalactosaminyltransferase 2;Polypeptide N-acetylgalactosaminyltransferase 2 soluble form	GALNT2	Y	2564100	1963300	1029000	2048800	3171600	1745500	1386100	2234000	2017800	6.40893	6.29299	6.01242	6.3115	6.50128	6.24192	6.14179	6.34908	6.28249	0.152889	0.126004	0.0928654	0.0443773	0.0975021	0.160669	0.0811866	0.0623794	0.10764	0.0965778	0.0363354	0.00815646	0.00601136	0.00287263	0.00631151	0.0104004	0.00525537	0.00403794	0.00696773	0.00625168	0.00235206	11	9	10	8	11
P32004	P32004	140	Neural cell adhesion molecule L1	L1CAM	N	2588000	3197400	421600	2430700	2705600	1632000	1567400	2998300	2192625	6.41296	6.5048	5.6249	6.38573	6.43226	6.21272	6.19518	6.47688	6.28068	0.288397	0.127347	0.162163	0.0160041	0.118539	0.133982	0.0751812	0.0717894	0.150674	0.10696	0.0489286	0.0178286	0.0227029	0.00224057	0.0165954	0.0187575	0.0105254	0.0100505	0.0210944	0.0149744	0.00685001	13	10	4	10	13
Q03167	Q03167	93.498	Transforming growth factor beta receptor type 3	TGFBR3	N	3019200	2089000	344320	2766300	3678500	2860500	1169500	2330500	2.28223e+06	6.47989	6.31994	5.53696	6.4419	6.56567	6.45644	6.068	6.36745	6.27953	0.334919	0.151875	0.0996918	0.0126975	0.137423	0.190341	0.142785	0.0513682	0.11297	0.112394	0.0573333	0.0142	0.00932099	0.00118719	0.0128488	0.0177965	0.0133501	0.00480282	0.0105625	0.0105086	0.00536055	9	7	5	8	9
P19320	P19320	81.275	Vascular cell adhesion protein 1	VCAM1	Y	2671100	2362300	1574800	1146800	3482000	2970100	950750	1531200	2.08613e+06	6.42669	6.37334	6.19723	6.05949	6.54183	6.47277	5.97807	6.18503	6.2793	0.204101	0.132031	0.114734	0.072177	0.0502301	0.178764	0.149055	0.0405415	0.0698975	0.100929	0.0500557	0.0107308	0.009325	0.00586618	0.00408245	0.0145291	0.0121145	0.00329501	0.00568092	0.00820299	0.00406828	12	14	14	10	16
Q9P0K1	Q9P0K1	100.43	Disintegrin and metalloproteinase domain-containing protein 22	ADAM22	N	3510000	1924900	354510	2625500	6179200	949770	1073900	4144200	2.59525e+06	6.54531	6.28441	5.54963	6.41921	6.79093	5.97762	6.03096	6.61744	6.27694	0.405591	0.180408	0.0907922	0.0131279	0.129458	0.344354	0.0404937	0.0465974	0.218125	0.13292	0.111067	0.0181184	0.00911826	0.00131844	0.0130015	0.0345835	0.00406679	0.00467978	0.0219063	0.0133491	0.0111544	11	7	4	8	11
Q92859	Q92859	160.01	Neogenin	NEO1	N	2922900	2813900	444450	1911300	3492100	2089300	1238500	2579200	2.18646e+06	6.46581	6.44931	5.64782	6.28133	6.54309	6.32	6.0929	6.41149	6.27647	0.289298	0.146351	0.14013	0.0169993	0.0900594	0.179357	0.0997082	0.0548467	0.126852	0.106788	0.0526926	0.0234176	0.0224221	0.00272006	0.0144104	0.0286989	0.0159543	0.00877601	0.0202976	0.0170871	0.00843134	12	11	5	11	14
Q8IWU5	Q8IWU5	100.45	Extracellular sulfatase Sulf-2	SULF2	Y	2176000	2774000	1162800	1331800	2884200	1530600	1596500	2393700	1981200	6.33766	6.44311	6.06551	6.12444	6.46003	6.18486	6.20317	6.37907	6.27473	0.149805	0.104451	0.137861	0.051032	0.0595942	0.144138	0.0698662	0.0733149	0.116479	0.094592	0.036035	0.0104921	0.0138481	0.00512616	0.00598623	0.0144787	0.00701806	0.00736448	0.0117003	0.00950177	0.00361972	2	2	2	2	2
Q9HCB6	Q9HCB6	90.973	Spondin-1	SPON1	Y	2188900	1974000	851950	1967600	2836200	1823400	1844600	2142200	1.95361e+06	6.34023	6.29535	5.93041	6.29394	6.45274	6.26088	6.2659	6.33086	6.27129	0.150546	0.105159	0.0934441	0.0357629	0.0930979	0.1414	0.0853411	0.0864761	0.102599	0.09291	0.0291791	0.00956667	0.00850089	0.00325346	0.00846939	0.0128635	0.00776373	0.00786699	0.00933374	0.0084523	0.00265451	9	10	9	12	12
O75787	O75787	39.008	Renin receptor	ATP6AP2	N	4857600	685130	67429	3209500	5803900	5023400	2178100	3221300	3.13079e+06	6.68642	5.83577	4.82885	6.50644	6.76372	6.701	6.33808	6.50803	6.27104	0.653079	0.261547	0.0278778	0.00196944	0.162865	0.320554	0.271776	0.104567	0.16355	0.164338	0.115855	0.0102024	0.00108746	7.68237e-05	0.00635304	0.0125042	0.0106014	0.00407893	0.00637974	0.00641051	0.00451927	8	4	2	8	9
P04271	P04271	10.713	Protein S100-B	S100B	Y	3846500	1933600	2218100	1147900	3255200	2293600	1380500	724700	2.10001e+06	6.58507	6.28637	6.34598	6.0599	6.51258	6.36052	6.14004	5.86016	6.26883	0.239444	0.200309	0.0912614	0.106764	0.0502852	0.165518	0.110928	0.0620914	0.0297256	0.10211	0.0578268	0.00214591	0.000977683	0.00114377	0.000538706	0.0017732	0.00118837	0.000665185	0.000318451	0.00109391	0.000619498	2	1	2	1	2
Q9BU40	Q9BU40	52.025	Chordin-like protein 1	CHRDL1	N	2583400	1953400	361520	1892200	3066500	2778800	1788100	2670400	2136790	6.41219	6.29079	5.55813	6.27697	6.48664	6.44386	6.25239	6.42658	6.26844	0.299862	0.127088	0.0923303	0.013425	0.0890314	0.154598	0.138133	0.0834553	0.131992	0.103757	0.0447652	0.00661176	0.00480348	0.000698437	0.00463186	0.00804294	0.00718639	0.00434176	0.00686687	0.00539794	0.00232891	8	7	3	6	8
Q7Z5A9	Q7Z5A9	14.901	Protein FAM19A1	FAM19A1	Y	2914000	2518700	NaN	1475800	2440700	1307100	1193400	1834500	1.95489e+06	6.46449	6.40118	NaN	6.16903	6.38751	6.11631	6.07679	6.26352	6.2684	0.152761	0.145842	0.123457	#VALUE!	0.0670144	0.119096	0.0583326	0.0525698	0.0859351	#VALUE!	#VALUE!	0.00217319	0.00183963	#VALUE!	0.000998582	0.00177466	0.000869213	0.000783343	0.00128052	#VALUE!	#VALUE!	3	3	0	3	3
Q96BZ4	Q96BZ4	55.626	Phospholipase D4	PLD4	Y	2169400	1457300	484740	2936600	3191100	3954300	884250	2587800	2.20819e+06	6.33634	6.16355	5.68551	6.46784	6.50394	6.59707	5.94658	6.41293	6.26422	0.312358	0.104089	0.0660551	0.0187718	0.147135	0.161798	0.206738	0.0373169	0.127336	0.108655	0.0646727	0.00579007	0.00367438	0.0010442	0.00818454	0.00900019	0.0115	0.00207579	0.00708317	0.00604405	0.00359748	7	7	6	7	8
P11279	P11279	44.882	Lysosome-associated membrane glycoprotein 1	LAMP1	Y	2418000	1669600	1195700	2167400	3427400	1780200	936970	2152700	1.9685e+06	6.38346	6.22261	6.07762	6.33594	6.53496	6.25047	5.97173	6.33298	6.26372	0.177153	0.117831	0.0771642	0.0526856	0.10398	0.175564	0.083034	0.0398706	0.103174	0.0941629	0.0421641	0.0052885	0.00346328	0.00236464	0.00466681	0.00787965	0.00372673	0.00178947	0.00463065	0.00422622	0.00189241	4	4	4	4	4
P35318	P35318	20.42	ADM;Adrenomedullin;Proadrenomedullin N-20 terminal peptide	ADM	Y	1837100	2097500	1809000	1450100	2286200	1641000	1336200	2076700	1816725	6.26413	6.3217	6.25744	6.1614	6.35911	6.21511	6.12587	6.31737	6.25277	0.0812894	0.0860744	0.100156	0.0845712	0.0656822	0.110519	0.0756553	0.0598193	0.0990212	0.0851873	0.0176196	0.00175764	0.00204518	0.00172694	0.00134123	0.0022568	0.00154488	0.00122151	0.00202201	0.00173952	0.000359791	2	2	2	2	2
P42857	P42857	20.913	Neuron-specific protein family member 1	NSG1	Y	1173800	2117700	NaN	981190	3561700	1688900	1409600	2823500	1.9652e+06	6.06959	6.32586	NaN	5.99175	6.55166	6.2276	6.1491	6.45079	6.25234	0.202876	0.0515841	0.101259	#VALUE!	0.0420285	0.183449	0.0781846	0.0635897	0.140676	#VALUE!	#VALUE!	0.00107878	0.00211763	#VALUE!	0.000878942	0.00383646	0.00163507	0.00132985	0.00294196	#VALUE!	#VALUE!	1	2	0	1	2
A0A0B4J1Y9;A0A0B4J1V0	A0A0B4J1Y9	13.203		IGHV3-72	Y	2407900	2334500	1235900	3236000	3027200	805080	1489200	1278000	1.97672e+06	6.38164	6.36819	6.09198	6.51001	6.48104	5.90584	6.17295	6.10653	6.25227	0.214535	0.117269	0.113192	0.0547151	0.164403	0.152335	0.0335231	0.0677104	0.0568506	0.0949998	0.0485994	0.0015483	0.00149447	0.000722403	0.00217061	0.00201128	0.000442605	0.00089398	0.000750598	0.00125428	0.000641658	3	2	1	2	2
Q92820	Q92820	35.964	Gamma-glutamyl hydrolase	GGH	N	3474700	2943100	443940	2691300	4251500	1980800	735230	1298500	2.22738e+06	6.54092	6.46881	5.64732	6.42996	6.62854	6.29684	5.86642	6.11344	6.24903	0.346281	0.178336	0.147508	0.016977	0.133173	0.224592	0.0938121	0.0302198	0.0578941	0.110314	0.0734257	0.00641367	0.00530496	0.000610562	0.00478944	0.00807722	0.00337386	0.00108683	0.0020821	0.00396733	0.00264068	5	5	3	5	6
P68133;P68032;P63267;P62736;Q562R1	P68133;P68032;P63267;P62736	42.051	Actin, alpha skeletal muscle;Actin, alpha cardiac muscle 1;Actin, gamma-enteric smooth muscle;Actin, aortic smooth muscle	ACTA1;ACTC1;ACTG2;ACTA2	Y	2412000	5123800	1466100	1734100	1942200	1211800	849870	1556600	2.03706e+06	6.38238	6.70959	6.16616	6.23907	6.28829	6.08343	5.92935	6.19218	6.24881	0.230296	0.117497	0.277993	0.0665112	0.0805808	0.0917255	0.0534973	0.0356632	0.0712243	0.0993366	0.0762336	0.00494087	0.0116899	0.00279686	0.0033885	0.00385715	0.00224961	0.00149967	0.00299505	0.0041772	0.0032057	2	2	2	2	2
O14791	O14791	43.974	Apolipoprotein L1	APOL1	Y	1238400	5272500	504000	3111400	1246600	3411800	973210	2062100	2.2275e+06	6.09286	6.72202	5.70243	6.49296	6.09573	6.53298	5.98821	6.31431	6.24269	0.334339	0.0548416	0.287233	0.0196267	0.157188	0.0552568	0.174651	0.041638	0.0982259	0.111083	0.090101	0.0024116	0.0126308	0.000863066	0.00691217	0.00242986	0.00768009	0.00183099	0.00431939	0.00488475	0.0039621	3	5	3	4	4
O75882	O75882	158.54	Attractin	ATRN	Y	1568300	2031700	970600	2190700	2531100	2170500	1437800	1573100	1809225	6.19543	6.30786	5.98704	6.34058	6.40331	6.33656	6.1577	6.19676	6.24065	0.133807	0.0718366	0.0965725	0.0415104	0.105258	0.124152	0.10415	0.0650458	0.0720879	0.0850766	0.0269214	0.011389	0.0153106	0.00658106	0.0166876	0.019683	0.0165119	0.0103124	0.0114288	0.013488	0.00426813	13	12	12	13	12
A6NLU5	A6NLU5	30.297	V-set and transmembrane domain-containing protein 2B	VSTM2B	Y	2390500	2218700	480880	1672500	2803900	1424900	1589200	2926700	1938410	6.37849	6.3461	5.68204	6.22337	6.44776	6.15378	6.20118	6.46638	6.23739	0.252228	0.116301	0.106797	0.0186011	0.0773174	0.139561	0.0643792	0.0729318	0.146568	0.0928071	0.0427175	0.00352356	0.00323564	0.000563557	0.00234249	0.00422826	0.0019505	0.00220962	0.00444058	0.00281178	0.00129421	3	3	1	2	3
Q9NZP8	Q9NZP8	53.498	Complement C1r subcomponent-like protein	C1RL	Y	2086000	2730900	1021200	1846400	1733300	2253800	815470	2267700	1.84435e+06	6.31931	6.43631	6.00911	6.26633	6.23887	6.35292	5.91141	6.35559	6.23623	0.182365	0.0995282	0.135415	0.043993	0.0865726	0.0805383	0.108731	0.034018	0.109498	0.0872867	0.0341788	0.00532456	0.00724444	0.00235354	0.00463146	0.00430864	0.00581688	0.0018199	0.0058579	0.00466966	0.0018285	7	5	5	5	6
Q13740	Q13740	65.102	CD166 antigen	ALCAM	Y	2057900	2196800	1012700	1866000	2679300	1396500	1212000	1975600	1799600	6.31342	6.34179	6.00548	6.27091	6.42802	6.14504	6.0835	6.2957	6.23548	0.143182	0.0979973	0.105593	0.0435747	0.0876238	0.132495	0.0629147	0.0535074	0.0935307	0.0846546	0.0295757	0.00637982	0.00687434	0.0028368	0.00570448	0.00862567	0.00409587	0.00348344	0.00608903	0.00551118	0.00192544	7	6	8	6	8
O15354	O15354	67.113	Prosaposin receptor GPR37	GPR37	Y	3162000	2857700	1190400	1240100	1995800	1969700	1020800	1373700	1851275	6.49996	6.45602	6.07569	6.09346	6.30012	6.2944	6.00894	6.13789	6.23331	0.182344	0.160113	0.142625	0.0524188	0.0549277	0.0946245	0.0932115	0.0439733	0.061742	0.0879545	0.0434953	0.0107457	0.00957202	0.00351798	0.00368636	0.00635054	0.0062557	0.00295118	0.00414369	0.00590289	0.0029191	5	4	4	3	4
P47972	P47972	47.041	Neuronal pentraxin-2	NPTX2	N	3448000	3122700	29495	2917700	5697100	2375800	1962900	2940900	2.81182e+06	6.53757	6.49453	4.46975	6.46504	6.75565	6.37581	6.2929	6.46848	6.23247	0.724732	0.17677	0.15784	0.000765407	0.146053	0.313821	0.115484	0.0928437	0.147381	0.14387	0.0878851	0.00831545	0.00742497	3.60055e-05	0.00687049	0.0147625	0.00543247	0.00436746	0.00693297	0.00676779	0.0041342	10	9	1	7	10
Q9UHI8	Q9UHI8	105.36	A disintegrin and metalloproteinase with thrombospondin motifs 1	ADAMTS1	Y	1990000	3367300	852910	1991100	2763600	1819000	640210	1942700	1.92085e+06	6.29885	6.52728	5.9309	6.29909	6.44148	6.25983	5.80632	6.28841	6.23152	0.243738	0.0943103	0.172049	0.035809	0.0943699	0.13727	0.0851057	0.0257986	0.0917525	0.0920582	0.0478925	0.00993653	0.0181271	0.00377284	0.00994281	0.0144628	0.00896674	0.00271814	0.00966704	0.00969925	0.00504596	4	4	3	2	4
Q15223	Q15223	57.157	Nectin-1	PVRL1	N	2693500	2280000	393540	1637500	2912300	1737700	1379100	2509500	1.94289e+06	6.43032	6.35793	5.59499	6.21418	6.46424	6.23997	6.1396	6.39959	6.2301	0.280785	0.133298	0.110177	0.0147925	0.0754708	0.145744	0.0807721	0.0620195	0.122941	0.0931519	0.0433099	0.00761889	0.00629737	0.000845496	0.00431369	0.00833031	0.00461669	0.00354485	0.00702696	0.00532428	0.00247546	5	4	2	4	4
P0DJI8;P0DJI9	P0DJI8	13.532	Serum amyloid A-1 protein;Amyloid protein A;Serum amyloid protein A(2-104);Serum amyloid protein A(3-104);Serum amyloid protein A(2-103);Serum amyloid protein A(2-102);Serum amyloid protein A(4-101)	SAA1	N	388550	10964000	3004700	1177800	NaN	3127300	913450	924010	2.92854e+06	5.58945	7.03997	6.4778	6.07107	NaN	6.49517	5.96068	5.96568	6.22855	0.477095	0.0145783	0.663215	0.151042	0.0517851	#VALUE!	0.158106	0.0387287	0.0392409	#VALUE!	#VALUE!	0.000197274	0.00897463	0.0020439	0.000700756	#VALUE!	0.00213949	0.000524077	0.000531007	#VALUE!	#VALUE!	1	3	2	2	0
O43405	O43405	59.482	Cochlin	COCH	Y	2050200	1565300	953630	1379100	3052300	2422000	865730	2304700	1824120	6.3118	6.1946	5.97938	6.1396	6.48463	6.38417	5.93738	6.36261	6.22427	0.196571	0.0975783	0.0716795	0.0406819	0.0620195	0.15378	0.118054	0.0364249	0.111542	0.08647	0.0408793	0.00580415	0.00426364	0.00241984	0.00368904	0.00914712	0.00702209	0.00216662	0.00663474	0.00514341	0.00243158	5	4	4	3	5
Q16553	Q16553	13.507	Lymphocyte antigen 6E	LY6E	Y	702030	NaN	NaN	NaN	2788100	2260300	NaN	NaN	1916810	5.84636	NaN	NaN	NaN	6.44531	6.35417	NaN	NaN	6.21528	0.322729	0.0286652	#VALUE!	#VALUE!	#VALUE!	0.138662	0.109089	#VALUE!	#VALUE!	#VALUE!	#VALUE!	0.00038718	#VALUE!	#VALUE!	#VALUE!	0.00187291	0.00147347	#VALUE!	#VALUE!	#VALUE!	#VALUE!	1	0	0	0	1
Q14112	Q14112	151.25	Nidogen-2	NID2	Y	2524600	2206500	1452000	1641000	2214100	1901000	780840	1156300	1.73454e+06	6.40219	6.3437	6.16197	6.21511	6.3452	6.27898	5.89256	6.06307	6.21285	0.170074	0.123787	0.106126	0.0657806	0.0756553	0.106544	0.0895048	0.0323719	0.050706	0.0813096	0.0310041	0.0187228	0.0160516	0.00994932	0.0114429	0.0161148	0.0135376	0.00489625	0.00766929	0.0122981	0.00468937	22	18	20	15	18
P23528;Q9Y281	P23528	18.502	Cofilin-1	CFL1	Y	2651300	1505100	1786600	1102200	4021000	1565900	552610	1752600	1.86716e+06	6.42346	6.17757	6.25203	6.04226	6.60433	6.19476	5.74242	6.24368	6.21006	0.254114	0.130913	0.0685373	0.0833753	0.0480036	0.210729	0.0717109	0.0218049	0.0815642	0.0895798	0.05803	0.00242216	0.00126808	0.00154261	0.000888162	0.0038989	0.0013268	0.000403435	0.0015091	0.0016574	0.00107367	6	3	4	3	7
P30530	P30530	98.336	Tyrosine-protein kinase receptor UFO	AXL	Y	2336100	1680200	1165700	1871100	2308700	1228700	1082400	1762100	1679375	6.36849	6.22536	6.06659	6.2721	6.36337	6.08945	6.03439	6.24603	6.20822	0.130901	0.113281	0.0777244	0.0511775	0.0878976	0.111763	0.0543509	0.0470192	0.0820697	0.0781604	0.0260154	0.0111396	0.00764311	0.00503259	0.0086435	0.0109904	0.00534465	0.00462368	0.00807041	0.00768598	0.00255825	4	3	4	4	4
P11362	P11362	91.867	Fibroblast growth factor receptor 1	FGFR1	Y	2381700	2013500	547810	2082700	2822500	1128900	1242400	2105200	1.79059e+06	6.37689	6.30395	5.73863	6.31863	6.45063	6.05266	6.09426	6.32329	6.20737	0.232841	0.115812	0.0955843	0.0215886	0.0993483	0.140619	0.049335	0.0550441	0.100576	0.0847384	0.0392668	0.0106393	0.00878105	0.00198328	0.00912683	0.0129183	0.00453226	0.00505674	0.00923961	0.00778466	0.00360732	5	5	4	5	5
Q6MZW2	Q6MZW2	93.095	Follistatin-related protein 4	FSTL4	N	4670900	1841500	94274	2331000	7077900	1174400	1781100	1606200	2.57216e+06	6.6694	6.26517	4.97439	6.36754	6.8499	6.06982	6.25069	6.2058	6.20659	0.560147	0.250089	0.08631	0.00288868	0.112998	0.402171	0.0516143	0.083082	0.0738242	0.132872	0.129994	0.023282	0.00803503	0.000268922	0.0105196	0.0374401	0.00480503	0.00773452	0.00687267	0.0123697	0.0121018	18	12	1	12	17
A0A0C4DH31;P23083	A0A0C4DH31;P23083	12.82	Ig heavy chain V-I region V35	IGHV1-18	Y	1313000	2974900	2717600	2416000	1329900	1544500	606730	1395400	1.78725e+06	6.11826	6.47347	6.43419	6.3831	6.12382	6.18879	5.783	6.1447	6.20617	0.224376	0.0586336	0.149331	0.134662	0.11772	0.059497	0.0705919	0.0242624	0.062858	0.0846944	0.0437641	0.000751683	0.00191442	0.00172636	0.00150917	0.000762752	0.000904988	0.000311044	0.00080584	0.00108578	0.000561056	2	2	2	2	2
Q8IUX7	Q8IUX7	130.93	Adipocyte enhancer-binding protein 1	AEBP1	N	2624300	1309600	392350	1469100	2973000	2721900	1503400	1780500	1.84677e+06	6.41901	6.11714	5.59367	6.16705	6.47319	6.43487	6.17707	6.25054	6.20407	0.281906	0.129391	0.0584601	0.0147414	0.0666668	0.149222	0.134905	0.0684489	0.08305	0.0881106	0.0459232	0.0169411	0.00765418	0.00193009	0.00872869	0.0195376	0.0176631	0.00896201	0.0108737	0.0115363	0.00601272	12	8	7	12	14
P35908;CON__P35908;Q01546;CON__Q01546;CON__Q5XKE5;CON__Q6NXH9;CON__P19013;P19013;Q5XKE5	P35908;CON__P35908	65.432	Keratin, type II cytoskeletal 2 epidermal	KRT2	Y	1077700	2126100	2083800	1699900	1528000	1499700	1372300	1669000	1.63206e+06	6.0325	6.32758	6.31886	6.23042	6.18412	6.176	6.13745	6.22246	6.20367	0.0960087	0.0467859	0.101718	0.0994083	0.0787669	0.0697305	0.0682563	0.06167	0.0771325	0.0754336	0.0184151	0.0030613	0.00665562	0.00650448	0.00515388	0.00456261	0.00446615	0.00403519	0.00504694	0.00493577	0.00120494	4	5	6	7	7
P41217	P41217	31.264	OX-2 membrane glycoprotein	CD200	N	2414300	2243500	181360	2774800	4662500	1378100	1015600	2311100	2.12266e+06	6.38279	6.35093	5.25854	6.44323	6.66862	6.13928	6.00672	6.36382	6.20174	0.429145	0.117625	0.108163	0.00610215	0.137906	0.249575	0.0619681	0.0437174	0.111896	0.104619	0.073279	0.00367743	0.00338161	0.000190778	0.0043115	0.00780272	0.00193737	0.00136678	0.00349832	0.00327081	0.00229099	3	3	1	3	4
P08123	P08123	129.31	Collagen alpha-2(I) chain	COL1A2	Y	2130600	1745100	3218900	1121900	1527600	1441500	966190	1258400	1.67627e+06	6.3285	6.24182	6.50771	6.04995	6.18401	6.15881	5.98506	6.09982	6.19446	0.166219	0.101964	0.0811653	0.16341	0.0489855	0.0697097	0.0652372	0.0412949	0.0558551	0.0784528	0.0392587	0.013185	0.0104955	0.0211306	0.00633432	0.00901416	0.00843582	0.00533984	0.00722262	0.0101447	0.00507654	11	9	12	8	8
P49862	P49862	27.524	Kallikrein-7	KLK7	Y	1302900	1311400	1181200	958260	2474300	1231300	3333700	1615900	1676120	6.11491	6.11774	6.07232	5.98148	6.39345	6.09036	6.52293	6.20841	6.1877	0.181519	0.0581184	0.0585519	0.051956	0.0409077	0.120972	0.0544824	0.170089	0.074334	0.0786764	0.0442677	0.00159965	0.00161158	0.00143004	0.00112594	0.00332964	0.00149957	0.00468152	0.00204597	0.00216549	0.00121842	1	1	1	2	2
CON__P02662	CON__P02662	22.975			N	4935700	129090	148580	10406000	65280000	115080	32259000	122510	14174495	6.69335	5.11089	5.17196	7.01728	7.81478	5.061	7.50865	5.08817	6.18326	1.19557	0.266359	0.00413733	0.00485871	0.624778	5.0964	0.00362821	2.27697	0.00389718	1.03513	1.81452	0.0061196	9.50552e-05	0.000111629	0.0143543	0.11709	8.33582e-05	0.0523135	8.95376e-05	0.0237821	0.0416886	4	1	2	4	4
A0A075B7D8	A0A075B7D8	13.08		IGHV3OR15-7	Y	932710	2058700	1354700	2616700	NaN	NaN	640200	2530700	1.68895e+06	5.96975	6.31359	6.13184	6.41775	NaN	NaN	5.80632	6.40324	6.17375	0.249055	0.0396634	0.0980408	0.0607668	0.128962	#VALUE!	#VALUE!	0.0257982	0.124129	#VALUE!	#VALUE!	0.000518798	0.00128237	0.00079483	0.00168683	#VALUE!	#VALUE!	0.00033744	0.00162361	#VALUE!	#VALUE!	1	1	1	1	0
P35052	P35052	61.68	Glypican-1;Secreted glypican-1	GPC1	Y	2798100	1311400	700750	2001800	3551300	1451400	661610	1330100	1.72581e+06	6.44686	6.11774	5.84556	6.30142	6.55039	6.16179	5.8206	6.12388	6.17103	0.25936	0.139231	0.0585519	0.0286054	0.0949498	0.182836	0.0657495	0.0267866	0.0595072	0.0820272	0.0545505	0.00858774	0.00361148	0.00176438	0.0058565	0.0112774	0.00405543	0.0016522	0.00367041	0.00505944	0.00336468	7	4	6	7	7
P62805	P62805	11.367	Histone H4	HIST1H4A	N	2014400	291360	4744900	1158300	7081900	645740	1908400	824770	2.33372e+06	6.30415	5.46443	6.67623	6.06382	6.85015	5.81006	6.28067	5.91633	6.17073	0.455462	0.0956332	0.0104909	0.254623	0.0508063	0.402431	0.0260535	0.0899032	0.0344618	0.12055	0.137483	0.00108706	0.00011925	0.0028943	0.000577515	0.00457443	0.00029615	0.00102193	0.000391728	0.0013703	0.00156277	2	1	3	2	3
O00462	O00462	100.89	Beta-mannosidase	MANBA	Y	1638100	1392800	1232600	1316800	2178800	1791900	1134900	1339700	1503200	6.21434	6.14389	6.09082	6.11952	6.33822	6.25331	6.05496	6.12701	6.16776	0.0939197	0.0755025	0.0627242	0.0545481	0.0588276	0.104605	0.083658	0.0496348	0.0599984	0.0686873	0.0182515	0.00761744	0.00632824	0.00550336	0.00593512	0.0105536	0.00844026	0.00500766	0.00605324	0.00692986	0.0018414	11	9	12	11	11
Q9H4A3	Q9H4A3	250.79	Serine/threonine-protein kinase WNK1	WNK1	N	1978700	1408600	1052300	NaN	2833800	2273500	390690	1865900	1.68621e+06	6.29638	6.14879	6.02214	NaN	6.45237	6.35669	5.59183	6.27089	6.16273	0.287796	0.0936984	0.0635381	0.0455277	#VALUE!	0.141263	0.109818	0.0146701	0.0876184	#VALUE!	#VALUE!	0.0234986	0.0159347	0.0114179	#VALUE!	0.0354273	0.0275412	0.00367912	0.0219738	#VALUE!	#VALUE!	1	1	1	0	1
P52797	P52797	26.35	Ephrin-A3	EFNA3	N	2310400	3287200	210470	1907300	4203800	1401400	834580	1327100	1.93528e+06	6.36369	6.51683	5.32319	6.28042	6.62364	6.14656	5.92147	6.1229	6.16234	0.406543	0.111857	0.16738	0.00723397	0.089844	0.221714	0.063167	0.0349307	0.0593538	0.094435	0.070911	0.00294744	0.00441045	0.000190615	0.00236739	0.00584216	0.00166445	0.000920425	0.00156397	0.00248836	0.0018685	1	1	1	1	1
P30101	P30101	56.782	Protein disulfide-isomerase A3	PDIA3	Y	1816200	1718900	805940	1170600	2000400	1229400	1147700	2308000	1.52464e+06	6.25916	6.23525	5.9063	6.06841	6.30112	6.08969	6.05983	6.36324	6.16037	0.15327	0.084956	0.079774	0.033564	0.0514234	0.0948739	0.0543863	0.0502752	0.111725	0.0701222	0.026684	0.00482397	0.00452973	0.00190583	0.00291992	0.00538713	0.00308816	0.00285473	0.00634394	0.00398168	0.00151517	11	9	10	9	10
Q16706	Q16706	131.14	Alpha-mannosidase 2	MAN2A1	Y	1797300	2361200	927030	1065900	2331000	1754400	622260	1695800	1.56936e+06	6.25462	6.37313	5.96709	6.02772	6.36754	6.24413	5.79397	6.22937	6.1572	0.206318	0.0839463	0.114673	0.0393875	0.0462008	0.112998	0.0816599	0.0249735	0.0785498	0.0727986	0.0332013	0.0110087	0.0150382	0.00516527	0.00605878	0.0148186	0.0107089	0.00327503	0.010301	0.00954681	0.00435402	16	16	15	15	18
Q16849	Q16849	105.85	Receptor-type tyrosine-protein phosphatase-like N	PTPRN	N	2292400	2206200	226640	930820	2914100	1550800	1519200	2366500	1.75083e+06	6.36029	6.34364	5.35534	5.96887	6.4645	6.19056	6.18161	6.37411	6.15486	0.358093	0.110862	0.10611	0.00787263	0.0395716	0.145847	0.0709211	0.0692717	0.114967	0.0831779	0.0449544	0.0117347	0.0112317	0.000833318	0.00418865	0.0154379	0.007507	0.00733241	0.0121693	0.00880438	0.00475843	6	6	4	6	6
P61278	P61278	12.735	Somatostatin;Somatostatin-28;Somatostatin-14	SST	Y	2046400	1990800	584290	NaN	3119800	NaN	664360	1544500	1.65836e+06	6.31099	6.29903	5.76663	NaN	6.49413	NaN	5.8224	6.18879	6.14699	0.290618	0.0973716	0.0943536	0.0232395	#VALUE!	0.157673	#VALUE!	0.0269139	0.0705919	#VALUE!	#VALUE!	0.00124003	0.00120159	0.000295955	#VALUE!	0.00200796	#VALUE!	0.000342749	0.000898987	#VALUE!	#VALUE!	1	1	1	0	1
Q14C87	Q14C87	122.31	Transmembrane protein 132D	TMEM132D	Y	1570300	2157500	839680	1849600	1454000	1551500	541300	2219000	1522860	6.19598	6.33395	5.92411	6.26708	6.16256	6.19075	5.73344	6.34616	6.14425	0.211876	0.0719413	0.103437	0.0351748	0.0867441	0.0658842	0.0709577	0.0212956	0.106814	0.0702811	0.0301415	0.00879914	0.0126514	0.00430223	0.0106097	0.00805829	0.00867883	0.00260466	0.0130644	0.00859608	0.00368661	5	5	1	4	6
Q9UPU3	Q9UPU3	135.75	VPS10 domain-containing receptor SorCS3	SORCS3	N	2341000	2422300	433930	1116500	2607200	1252500	901080	1662700	1.59215e+06	6.3694	6.38423	5.63742	6.04786	6.41617	6.09778	5.95476	6.22081	6.14105	0.265179	0.113552	0.118071	0.0165402	0.0487161	0.128427	0.0555559	0.0381298	0.0767998	0.074474	0.0414776	0.0154147	0.0160281	0.00224533	0.00661321	0.017434	0.00754171	0.00517612	0.0104256	0.0101098	0.00563059	5	5	5	5	5
Q99784	Q99784	55.342	Noelin	OLFM1	Y	1855800	1715800	567150	1349000	2648300	1569900	973380	1333600	1.50162e+06	6.26853	6.23447	5.7537	6.13001	6.42297	6.19587	5.98828	6.12503	6.13986	0.200431	0.0870765	0.0796096	0.0224619	0.0604747	0.130744	0.0719203	0.0416463	0.0596862	0.0692024	0.0323668	0.00481899	0.00440575	0.00124309	0.00334679	0.00723563	0.00398022	0.00230479	0.00330316	0.0038298	0.00179124	5	6	5	5	5
P35442	P35442	129.99	Thrombospondin-2	THBS2	Y	1815500	1206800	886020	1147600	1994100	1245300	1131600	2079600	1438315	6.259	6.08164	5.94744	6.05979	6.29975	6.09527	6.05369	6.31798	6.13932	0.135076	0.0849186	0.053245	0.0374023	0.0502702	0.0945324	0.055191	0.0494699	0.0991793	0.0655261	0.0235709	0.0110386	0.00692132	0.00486192	0.00653462	0.0122883	0.00717428	0.00643059	0.0128923	0.00851774	0.00306398	16	10	10	15	13
Q01469	Q01469	15.164	Fatty acid-binding protein, epidermal	FABP5	N	2170100	2574100	1233200	197570	2731800	1880700	952650	1855900	1.6995e+06	6.33648	6.41063	6.09103	5.29572	6.43645	6.27432	5.97893	6.26855	6.13651	0.373276	0.104128	0.126565	0.0545785	0.00672944	0.135466	0.0884132	0.0406341	0.0870819	0.0804496	0.0439331	0.00157899	0.00191924	0.000827628	0.000102045	0.00205421	0.0013407	0.000616176	0.00132051	0.00121994	0.000666201	2	3	2	1	3
P00558;P07205	P00558	44.614	Phosphoglycerate kinase 1	PGK1	Y	1486500	2405800	1102900	823920	2610000	1340100	899210	1201200	1.4837e+06	6.17216	6.38126	6.04254	5.91589	6.41664	6.12714	5.95386	6.07962	6.13614	0.182771	0.0675701	0.117152	0.0480384	0.0344212	0.128585	0.0600189	0.0380394	0.0529627	0.0683485	0.0354544	0.00301457	0.00522662	0.00214319	0.00153567	0.00573669	0.00267768	0.00169709	0.00236288	0.0030493	0.00158176	7	8	9	4	8
P69892;P69891	P69892;P69891	16.126	Hemoglobin subunit gamma-2;Hemoglobin subunit gamma-1	HBG2;HBG1	Y	NaN	NaN	NaN	NaN	1365700	NaN	NaN	NaN	1365700	NaN	NaN	NaN	NaN	6.13536	NaN	NaN	NaN	6.13536	#DIV/0!	#VALUE!	#VALUE!	#VALUE!	#VALUE!	0.0613312	#VALUE!	#VALUE!	#VALUE!	#VALUE!	#VALUE!	#VALUE!	#VALUE!	#VALUE!	#VALUE!	0.000989026	#VALUE!	#VALUE!	#VALUE!	#VALUE!	#VALUE!	0	0	0	0	2
Q8IUK5	Q8IUK5	55.76	Plexin domain-containing protein 1	PLXDC1	N	2049000	2211700	285720	1295800	2943600	1031500	799970	2776200	1.67419e+06	6.31154	6.34473	5.45594	6.11254	6.46888	6.01347	5.90307	6.44345	6.1317	0.34056	0.097513	0.106412	0.0102591	0.0577565	0.147536	0.0445005	0.03328	0.137986	0.0794054	0.0503225	0.00543732	0.00593355	0.000572049	0.0032205	0.00822662	0.00248135	0.00185569	0.00769408	0.00442765	0.00280598	5	5	3	5	6
P04278;CON__Q6T181	P04278	43.779	Sex hormone-binding globulin	SHBG	N	2573900	2189000	1223200	4302300	1356900	2466600	33959	3325400	2.18391e+06	6.41059	6.34025	6.0875	6.6337	6.13255	6.3921	4.53095	6.52184	6.13119	0.671633	0.126554	0.105165	0.0540729	0.227662	0.0608797	0.120542	0.00089919	0.169605	0.108172	0.070935	0.00554041	0.00460402	0.00236726	0.0099668	0.00266525	0.00527721	3.93656e-05	0.00742512	0.00473568	0.00310546	8	9	6	7	6
P21802	P21802	92.024	Fibroblast growth factor receptor 2	FGFR2	Y	1373900	1376900	830600	988330	2458400	1300500	1119000	1989400	1.42963e+06	6.13796	6.1389	5.91939	5.9949	6.39065	6.11411	6.04883	6.29872	6.13043	0.153993	0.0617522	0.0619064	0.0347404	0.0423782	0.120084	0.057996	0.0488408	0.0942778	0.065247	0.0284069	0.00568269	0.00569687	0.00319695	0.00389982	0.0110506	0.00533703	0.00449453	0.00867582	0.00600429	0.00261411	3	3	3	3	4
P17677	P17677	24.802	Neuromodulin	GAP43	Y	2016300	1450700	945400	918920	2502300	1191000	490020	2862900	1.54719e+06	6.30456	6.16158	5.97562	5.96328	6.39834	6.07591	5.69021	6.45681	6.12829	0.255851	0.0957363	0.0657133	0.0402809	0.0389939	0.122538	0.052449	0.0190057	0.142922	0.0722049	0.0438713	0.00237445	0.00162982	0.000999046	0.000967126	0.0030392	0.00130084	0.00047138	0.00354475	0.00179083	0.00108809	4	3	3	2	4
Q6FHJ7	Q6FHJ7	39.826	Secreted frizzled-related protein 4	SFRP4	Y	1461500	1182600	890780	1328000	1496300	1547000	1860400	1164300	1366360	6.1648	6.07284	5.94977	6.1232	6.17502	6.18949	6.26961	6.06606	6.12635	0.0971333	0.0662728	0.0520264	0.037632	0.0593999	0.0680795	0.0707225	0.0873233	0.0511072	0.0615704	0.0150702	0.00263938	0.002072	0.00149873	0.00236566	0.00271133	0.00281659	0.00347774	0.0020354	0.0024521	0.000600186	4	4	4	4	3
A0A0C4DH36	A0A0C4DH36	12.758		IGHV3-38	N	1569400	2061200	887150	5750200	1118900	458650	1147900	1052800	1755775	6.19573	6.31412	5.948	6.75968	6.04879	5.66148	6.0599	6.02235	6.12626	0.318555	0.0718942	0.0981769	0.0374568	0.317167	0.0488358	0.0176215	0.0502852	0.0455524	0.0858737	0.0964439	0.000917226	0.00125254	0.000477874	0.00404641	0.000623047	0.000224815	0.000641539	0.000581158	0.00109558	0.00123043	1	1	1	1	1
P14625;Q58FF3;P08238	P14625	92.468	Endoplasmin	HSP90B1	Y	2368300	1196400	851720	1134900	1362200	2153600	596880	2056800	1465100	6.37444	6.07788	5.9303	6.05496	6.13424	6.33317	5.77589	6.31319	6.12426	0.20975	0.115067	0.0527209	0.0357519	0.0496348	0.0611515	0.103223	0.0238127	0.0979374	0.0674125	0.0337206	0.01064	0.004875	0.00330591	0.00458963	0.00565456	0.00954485	0.00220191	0.00905607	0.00623349	0.00311808	15	9	13	12	10
P41159	P41159	18.64	Leptin	LEP	N	414170	110260	121220	14487000	3810900	2054600	3937600	3412900	3.54358e+06	5.61718	5.04242	5.08357	7.16098	6.58103	6.31273	6.59523	6.53312	6.11578	0.776245	0.0156821	0.00345505	0.00385031	0.911944	0.198191	0.0978177	0.20574	0.174715	0.201425	0.299772	0.000292315	6.4402e-05	7.17697e-05	0.0169986	0.00369429	0.00182332	0.003835	0.00325669	0.00375455	0.00558775	2	1	1	4	3
P31150	P31150	50.582	Rab GDP dissociation inhibitor alpha	GDI1	Y	1548400	1965500	889230	982500	2556100	1115900	549150	2018800	1.4532e+06	6.18988	6.29347	5.94901	5.99233	6.40758	6.04763	5.73969	6.30509	6.11559	0.222707	0.0707956	0.0929843	0.0375572	0.0420926	0.125554	0.0486862	0.0216489	0.095872	0.0668989	0.0355188	0.00358098	0.00470333	0.00189972	0.00212913	0.00635079	0.00246264	0.00109505	0.0048494	0.00338388	0.00179661	9	8	7	6	10
Q9NZ53	Q9NZ53	65.075	Podocalyxin-like protein 2	PODXL2	N	1926100	2399100	278440	2063300	2418500	964520	745350	1807800	1.57539e+06	6.28468	6.38005	5.44473	6.31456	6.38355	5.98431	5.87236	6.25715	6.11517	0.328721	0.0908569	0.116779	0.00996089	0.0982912	0.117859	0.0412133	0.0306957	0.084507	0.0737704	0.0410385	0.00591251	0.0075994	0.000648205	0.0063963	0.00766968	0.00268196	0.00199752	0.0054993	0.00480061	0.00267058	2	3	2	3	2
O00468	O00468	217.32	Agrin;Agrin N-terminal 110 kDa subunit;Agrin C-terminal 110 kDa subunit;Agrin C-terminal 90 kDa fragment;Agrin C-terminal 22 kDa fragment	AGRN	Y	2421500	1336600	514570	1087800	2275700	902020	1145100	1952000	1.45441e+06	6.38408	6.126	5.71144	6.03655	6.35712	5.95522	6.05884	6.29048	6.11497	0.226664	0.118026	0.0598397	0.0200979	0.0472874	0.109939	0.0381753	0.050145	0.0922547	0.0669707	0.0355364	0.0256495	0.0130044	0.00436768	0.0102765	0.023892	0.00829625	0.0108975	0.0200488	0.0145541	0.00772277	13	8	10	10	12
P23470	P23470	162	Receptor-type tyrosine-protein phosphatase gamma	PTPRG	N	2469900	2980700	332900	1629300	2464000	758230	852950	1164000	1.5815e+06	6.39268	6.47432	5.52231	6.212	6.39164	5.8798	5.93092	6.06595	6.1087	0.323976	0.120726	0.149663	0.0122173	0.075039	0.120397	0.0313028	0.0358109	0.0510922	0.0745311	0.050261	0.0195577	0.0242455	0.0019792	0.0121563	0.0195043	0.00507105	0.00580137	0.00827693	0.012074	0.00814228	7	7	5	7	7
A0A075B6I0	A0A075B6I0	12.814		IGLV8-61	N	958880	3919800	1820100	381360	NaN	1339400	NaN	NaN	1683908	5.98176	6.59326	6.2601	5.58134	NaN	6.12691	NaN	NaN	6.10867	0.371578	0.040938	0.204678	0.0851646	0.0142704	#VALUE!	0.059983	#VALUE!	#VALUE!	#VALUE!	#VALUE!	0.000524579	0.00262274	0.0010913	0.000182861	#VALUE!	0.000768623	#VALUE!	#VALUE!	#VALUE!	#VALUE!	1	2	2	1	0
P55285;Q9ULB4	P55285	88.308	Cadherin-6	CDH6	N	2662700	1701300	408720	798850	1948500	1081800	1100800	1989000	1.46146e+06	6.42532	6.23078	5.61143	5.90247	6.2897	6.03415	6.04171	6.29863	6.10427	0.262867	0.131557	0.0788411	0.0154465	0.0332267	0.0920656	0.0469894	0.0479339	0.0942561	0.0675395	0.0382454	0.0116175	0.0069623	0.00136405	0.00293419	0.00813013	0.00414954	0.00423295	0.00832357	0.00596428	0.00337738	7	5	4	5	6
Q96FE5;Q7L985	Q96FE5	69.875	Leucine-rich repeat and immunoglobulin-like domain-containing nogo receptor-interacting protein 1	LINGO1	N	2731900	1828000	63187	2871900	4833400	1056000	1104700	1326900	1.977e+06	6.43646	6.26198	4.80063	6.45817	6.68425	6.02366	6.04324	6.12284	6.1039	0.57407	0.135472	0.0855872	0.00182847	0.143436	0.260058	0.0457107	0.0481281	0.0593436	0.0974455	0.0809301	0.0094661	0.00598041	0.000127764	0.0100226	0.0181716	0.00319404	0.00336295	0.00414664	0.00680901	0.00565499	10	8	1	11	9
P0DP09;A0A0B4J2D9	P0DP09;A0A0B4J2D9	12.569		IGKV1D-13	Y	1076900	NaN	NaN	NaN	NaN	NaN	1077400	1720200	1291500	6.03218	NaN	NaN	NaN	NaN	NaN	6.03238	6.23558	6.10004	0.117377	0.0467462	#VALUE!	#VALUE!	#VALUE!	#VALUE!	#VALUE!	0.046771	0.079843	#VALUE!	#VALUE!	0.000587553	#VALUE!	#VALUE!	#VALUE!	#VALUE!	#VALUE!	0.000587865	0.00100355	#VALUE!	#VALUE!	1	0	0	0	0
Q08174	Q08174	114.74	Protocadherin-1	PCDH1	N	2253200	4100000	197040	1016800	3253200	830210	697450	1793200	1.76764e+06	6.3528	6.61278	5.29455	6.00724	6.51231	5.91919	5.84351	6.25363	6.0995	0.426996	0.108698	0.215468	0.00670881	0.0437764	0.165402	0.0347218	0.0284515	0.0837274	0.0858692	0.0732881	0.012472	0.0247228	0.000769769	0.00502291	0.0189782	0.00398398	0.00326453	0.00960688	0.00985263	0.00840907	9	10	5	6	10
Q9NQX7	Q9NQX7	30.223	Integral membrane protein 2C;CT-BRI3	ITM2C	Y	922180	1051800	4631900	515800	1213200	2775800	699290	1112800	1.61535e+06	5.96482	6.02193	6.66576	5.71248	6.08393	6.44339	5.84466	6.04642	6.09792	0.311868	0.039152	0.045503	0.247704	0.0201528	0.0535679	0.137963	0.0285373	0.0485316	0.0776389	0.0776598	0.00118329	0.00137524	0.00748635	0.000609079	0.00161898	0.00416966	0.000862484	0.00146677	0.00234648	0.00234711	1	1	1	1	1
Q13510	Q13510	44.659	Acid ceramidase;Acid ceramidase subunit alpha;Acid ceramidase subunit beta	ASAH1	Y	2209000	797020	734040	1086000	2527400	1869000	933360	965930	1.39022e+06	6.3442	5.90147	5.86572	6.03583	6.40267	6.27161	5.97005	5.98495	6.09706	0.210159	0.106264	0.0331398	0.0301639	0.047198	0.123944	0.0877848	0.039695	0.0412822	0.063684	0.0367051	0.00474564	0.00147999	0.00134709	0.00210781	0.00553523	0.00392038	0.00177274	0.00184362	0.00284406	0.00163921	6	5	6	5	7
P55291	P55291	88.915	Cadherin-15	CDH15	N	1640400	1495200	NaN	1431300	3286100	323730	1052900	1214500	1.49202e+06	6.21495	6.1747	NaN	6.15573	6.51668	5.51018	6.02239	6.0844	6.097	0.302658	0.0756236	0.0680223	#VALUE!	0.0647098	0.167315	0.0118334	0.0455574	0.0536335	#VALUE!	#VALUE!	0.00672408	0.0060482	#VALUE!	0.00575367	0.0148769	0.00105217	0.00405073	0.00476883	#VALUE!	#VALUE!	11	9	0	8	12
A0A0J9YX35	A0A0J9YX35	12.822			Y	773050	2376000	1400700	1539600	728100	929940	1095100	1997300	1.35497e+06	5.88821	6.37585	6.14635	6.18741	5.86219	5.96845	6.03945	6.30044	6.09604	0.188343	0.032003	0.115495	0.063131	0.0703359	0.0298851	0.0395288	0.0476503	0.0947058	0.0615918	0.0308055	0.000410343	0.00148087	0.000809465	0.000901847	0.000383186	0.000506839	0.000610972	0.00121432	0.000789731	0.000394988	1	1	1	1	1
O76061	O76061	33.248	Stanniocalcin-2	STC2	N	2789800	3080200	394230	1793600	2296800	1786500	210300	1082400	1.67923e+06	6.44557	6.48858	5.59575	6.25373	6.36112	6.252	5.32284	6.03439	6.09425	0.422175	0.138759	0.155387	0.0148222	0.0837488	0.111105	0.0833699	0.00722729	0.0470192	0.0801798	0.0544587	0.00461345	0.00516632	0.000492808	0.00278448	0.00369402	0.00277188	0.000240293	0.00156329	0.00266582	0.00181064	3	4	2	3	4
P26992	P26992	40.633	Ciliary neurotrophic factor receptor subunit alpha	CNTFR	N	2197200	1818100	136480	1997100	2482300	1020100	1099200	1833800	1573035	6.34187	6.25962	5.13507	6.3004	6.39485	6.00864	6.04108	6.26335	6.09311	0.410625	0.105615	0.0850576	0.00440914	0.094695	0.121419	0.0439388	0.0478543	0.0858977	0.0736109	0.0384878	0.00429147	0.00345615	0.000179157	0.00384774	0.00493364	0.00178537	0.00194446	0.00349028	0.00299103	0.00156388	4	5	2	5	5
P01594;P01593	P01594;P01593	12.848	Ig kappa chain V-I region AU;Ig kappa chain V-I region AG		Y	1047000	1873400	1072200	1750300	1090400	1562900	986510	858470	1.28015e+06	6.01995	6.27263	6.03028	6.24311	6.03759	6.19393	5.9941	5.93373	6.09066	0.126737	0.0452657	0.0880211	0.0465131	0.0814418	0.0474166	0.0715539	0.0422891	0.036076	0.0573222	0.0198726	0.000581573	0.00113089	0.0005976	0.00104636	0.000609209	0.000919325	0.00054333	0.000463504	0.000736475	0.000255323	1	1	1	1	1
P00739	P00739	39.029	Haptoglobin-related protein	HPR	N	1256500	13135000	353660	3269300	1168800	1353300	259160	656330	2.68151e+06	6.09916	7.11843	5.54859	6.51445	6.06774	6.13139	5.41357	5.81712	6.08881	0.543174	0.0557587	0.815334	0.0130919	0.166338	0.051333	0.0606951	0.00917652	0.0265424	0.149784	0.273429	0.00217621	0.0318217	0.000510965	0.00649201	0.00200348	0.00236887	0.000358151	0.00103592	0.00584591	0.0106717	4	4	2	4	4
O14668	O14668	24.947	Transmembrane gamma-carboxyglutamic acid protein 1	PRRG1	Y	NaN	NaN	1326200	NaN	1126100	NaN	NaN	NaN	1226150	NaN	NaN	6.12261	NaN	6.05158	NaN	NaN	NaN	6.08709	0.0502273	#VALUE!	#VALUE!	0.0593078	#VALUE!	0.0491952	#VALUE!	#VALUE!	#VALUE!	#VALUE!	#VALUE!	#VALUE!	#VALUE!	0.00147955	#VALUE!	0.00122727	#VALUE!	#VALUE!	#VALUE!	#VALUE!	#VALUE!	0	1	1	0	1
Q9NYX4	Q9NYX4	23.433	Neuron-specific vesicular protein calcyon	CALY	Y	1222200	1774000	589140	1134400	1928300	919240	NaN	1562100	1.3042e+06	6.08714	6.24895	5.77022	6.05477	6.28517	5.96343	NaN	6.19371	6.0862	0.179603	0.0540224	0.0827035	0.0234601	0.0496098	0.0909755	0.0390094	#VALUE!	0.071512	#VALUE!	#VALUE!	0.00126591	0.00193799	0.00054974	0.00116251	0.00213183	0.000914107	#VALUE!	0.00167574	#VALUE!	#VALUE!	2	2	2	2	2
Q9UBX7	Q9UBX7	31.059	Kallikrein-11;Kallikrein-11 inactive chain 1;Kallikrein-11 inactive chain 2	KLK11	Y	1421500	2736100	2065900	1139900	585810	1206300	708700	1047000	1.3639e+06	6.15275	6.43713	6.31511	6.05687	5.76776	6.08146	5.85046	6.01995	6.08518	0.221109	0.0642036	0.13571	0.0984328	0.0498849	0.0233086	0.0532198	0.0289767	0.0452657	0.0623753	0.0375228	0.0019941	0.00421502	0.00305722	0.00154937	0.000723942	0.00165295	0.000899987	0.00140591	0.00193731	0.00116542	4	3	4	3	2
P20827	P20827	23.787	Ephrin-A1;Ephrin-A1, secreted form	EFNA1	Y	1321400	NaN	862570	1088600	1992800	1696100	959430	968240	1.26988e+06	6.12103	NaN	5.93579	6.03687	6.29946	6.22945	5.98201	5.98598	6.08437	0.137323	0.0590626	#VALUE!	0.036273	0.0473272	0.094462	0.0785657	0.0409648	0.0413951	#VALUE!	#VALUE!	0.00140492	#VALUE!	0.000862825	0.00112577	0.00224697	0.00186884	0.000974431	0.000984664	#VALUE!	#VALUE!	1	0	1	1	1
Q9NY97	Q9NY97	46.021	N-acetyllactosaminide beta-1,3-N-acetylglucosaminyltransferase 2	B3GNT2	N	2435900	1322100	88290	1605300	2905000	1285500	1245000	1853600	1.59259e+06	6.38666	6.12126	4.94591	6.20556	6.46315	6.10907	6.09517	6.26802	6.07435	0.475189	0.118829	0.0590983	0.00268007	0.073777	0.145327	0.0572321	0.0551758	0.0869586	0.0748847	0.0434297	0.00546862	0.00271976	0.00012334	0.00339529	0.00668809	0.00263388	0.00253925	0.00400192	0.00344627	0.00199868	7	5	1	6	8
Q04756;CON__ENSEMBL:ENSBTAP00000023055	Q04756	70.681	Hepatocyte growth factor activator;Hepatocyte growth factor activator short chain;Hepatocyte growth factor activator long chain	HGFAC	Y	1140900	2135400	513150	1293700	1506900	1141800	637550	2133600	1312875	6.05725	6.32948	5.71024	6.11183	6.17808	6.05759	5.80451	6.32911	6.07226	0.222994	0.0499349	0.102227	0.0200345	0.0576495	0.068631	0.0499799	0.0256761	0.102128	0.0595326	0.0307368	0.00352945	0.00722549	0.00141606	0.00407473	0.00485091	0.00353263	0.00181482	0.00721853	0.00420783	0.00217251	6	6	5	6	7
P35443	P35443	105.87	Thrombospondin-4	THBS4	Y	1573900	1116900	511860	1313100	1729000	1891900	744930	1258500	1.26751e+06	6.19698	6.04801	5.70915	6.1183	6.23779	6.2769	5.87212	6.09985	6.06989	0.192785	0.0721298	0.0487361	0.019977	0.0586387	0.08031	0.0890153	0.0306759	0.0558602	0.0569179	0.0237039	0.00763638	0.00515969	0.00211496	0.00620808	0.00850242	0.00942405	0.00324766	0.00591392	0.0060259	0.00250953	9	6	8	8	9
Q99946	Q99946	31.43	Proline-rich transmembrane protein 1	PRRT1	N	1427600	2858400	258410	NaN	2410700	900360	962810	1334500	1.4504e+06	6.15461	6.45612	5.41231	NaN	6.38214	5.95442	5.98354	6.12532	6.06692	0.344013	0.0645187	0.142665	0.00914618	#VALUE!	0.117425	0.038095	0.0411298	0.0597323	#VALUE!	#VALUE!	0.00202782	0.00448397	0.000287464	#VALUE!	0.00369066	0.00119733	0.00129271	0.00187739	#VALUE!	#VALUE!	2	2	0	1	2
O15031	O15031	205.12	Plexin-B2	PLXNB2	Y	1617900	692250	840110	1150300	2712200	1472500	893060	873740	1.28151e+06	6.20895	5.84026	5.92434	6.06081	6.43332	6.16806	5.95088	5.94138	6.066	0.194793	0.0744392	0.0282092	0.0351954	0.0504054	0.134356	0.0668432	0.0377421	0.0368103	0.0580001	0.0348533	0.015269	0.00578627	0.00721929	0.0103392	0.0275591	0.0137109	0.00774167	0.00755054	0.011897	0.00714911	17	11	16	14	19
Q9UHC6	Q9UHC6	148.17	Contactin-associated protein-like 2	CNTNAP2	N	2315100	1346500	83255	1722100	3580500	835800	1346700	1840800	1.63384e+06	6.36457	6.12921	4.92041	6.23606	6.55394	5.9221	6.12927	6.26501	6.06507	0.498115	0.112117	0.0603466	0.0025061	0.0799438	0.184556	0.0349891	0.0603569	0.0862725	0.077636	0.0544603	0.0166124	0.00894156	0.000371329	0.0118453	0.0273456	0.00518434	0.00894308	0.012783	0.0115033	0.00806938	20	15	5	18	23
P13611	P13611	372.82	Versican core protein	VCAN	Y	1764800	1528400	913000	1274300	1876600	942630	628330	919720	1.23097e+06	6.2467	6.18424	5.96047	6.10527	6.27337	5.97434	5.79819	5.96366	6.06328	0.165983	0.0822135	0.0697514	0.0387069	0.0566625	0.088193	0.040146	0.0252522	0.0390327	0.0549947	0.0229556	0.0306508	0.0260047	0.0144307	0.0211249	0.0328801	0.0149672	0.00941451	0.0145522	0.0205031	0.0085583	13	11	12	12	13
P55283	P55283	100.28	Cadherin-4	CDH4	Y	1616000	1754700	574550	989580	1909100	1047200	743390	1295100	1.2412e+06	6.20844	6.2442	5.75933	5.99545	6.28083	6.02003	5.87122	6.1123	6.06148	0.184877	0.0743393	0.0816759	0.0227972	0.0424395	0.0899409	0.0452756	0.0306035	0.0577208	0.0555991	0.0244819	0.00745475	0.00819046	0.0022861	0.00425583	0.00901927	0.00454023	0.00306892	0.00578825	0.00557548	0.00245505	3	3	3	3	3
P33151	P33151	87.527	Cadherin-5	CDH5	Y	1001900	2487600	906390	1586100	1755100	727900	474700	1322000	1.28271e+06	6.00082	6.39578	5.95732	6.20033	6.2443	5.86207	5.67642	6.12123	6.05728	0.230048	0.043044	0.121716	0.0383867	0.0727692	0.0816972	0.0298757	0.0183281	0.0590932	0.0581137	0.0334102	0.00376751	0.0106534	0.00335988	0.00636927	0.00715071	0.00261493	0.0016042	0.00517225	0.00508652	0.00292429	6	7	6	5	5
A0A0B4J1U3	A0A0B4J1U3	12.478		IGLV1-36	Y	NaN	NaN	1138300	NaN	NaN	NaN	NaN	NaN	1138300	NaN	NaN	6.05626	NaN	NaN	NaN	NaN	NaN	6.05626	#DIV/0!	#VALUE!	#VALUE!	0.0498048	#VALUE!	#VALUE!	#VALUE!	#VALUE!	#VALUE!	#VALUE!	#VALUE!	#VALUE!	#VALUE!	0.000621465	#VALUE!	#VALUE!	#VALUE!	#VALUE!	#VALUE!	#VALUE!	#VALUE!	0	0	1	0	0
A0A0C4DH72;A0A0C4DH73;P04432;P01611;P01597	A0A0C4DH72;A0A0C4DH73;P04432;P01611;P01597	12.697	Ig kappa chain V-I region Daudi;Ig kappa chain V-I region Wes;Ig kappa chain V-I region DEE	IGKV1-6;IGKV1-12	Y	1998400	1800400	641520	2022800	946420	726070	549360	1567700	1.28158e+06	6.30068	6.25537	5.80721	6.30595	5.97608	5.86098	5.73986	6.19526	6.05517	0.235355	0.0947654	0.0841118	0.025859	0.0960891	0.0403305	0.0297899	0.0216584	0.0718051	0.0580512	0.0319299	0.00120324	0.00106797	0.000328331	0.00122004	0.000512077	0.000378242	0.000274997	0.00091171	0.000737076	0.000405414	1	1	1	1	1
Q6GTX8;Q6ISS4	Q6GTX8	31.412	Leukocyte-associated immunoglobulin-like receptor 1	LAIR1	N	2009900	230330	1470900	912540	2456700	2542600	522220	1218500	1.42046e+06	6.30317	5.36235	6.16758	5.96025	6.39035	6.40528	5.71785	6.08583	6.04908	0.36105	0.095389	0.0080193	0.0667602	0.0386846	0.119989	0.124797	0.0204398	0.0538355	0.0659893	0.0440256	0.00299636	0.000251902	0.00209707	0.00121516	0.0037691	0.00392011	0.000642055	0.00169108	0.00207286	0.00138293	2	2	3	2	2
Q9H8L6	Q9H8L6	104.41	Multimerin-2	MMRN2	Y	1324700	1967800	535790	679760	1823700	1195000	667770	1732000	1240815	6.12212	6.29398	5.72899	5.83236	6.26095	6.07737	5.82463	6.23855	6.04737	0.222544	0.0592312	0.0931087	0.021048	0.0276282	0.0853571	0.0526504	0.0270719	0.0804693	0.0558206	0.0285919	0.00618433	0.00972148	0.00219762	0.00288466	0.00891214	0.00549723	0.00282658	0.0084018	0.00582823	0.00298528	4	5	4	2	5
P12273	P12273	16.572	Prolactin-inducible protein	PIP	N	1805000	1116900	1820600	445990	829270	1284000	983040	1317400	1200275	6.25648	6.04801	6.26021	5.64933	5.9187	6.10857	5.99257	6.11972	6.0442	0.19854	0.0843575	0.0487361	0.0851913	0.0170667	0.0346768	0.0571557	0.0421191	0.0588582	0.0535202	0.0233988	0.00139797	0.000807654	0.00141179	0.000282829	0.000574665	0.000947185	0.000697997	0.000975399	0.000886936	0.000387764	4	3	5	1	3
P14151	P14151	42.187	L-selectin	SELL	N	940140	2591900	423260	1816300	961930	1107000	990520	1135900	1.24587e+06	5.97319	6.41362	5.62661	6.25919	5.98314	6.04415	5.99586	6.05534	6.04389	0.229379	0.0400248	0.127566	0.0160762	0.0849614	0.0410869	0.0482426	0.0424856	0.0496848	0.056266	0.0344635	0.00168853	0.00538164	0.000678205	0.00358426	0.00173333	0.00203521	0.00179234	0.00209605	0.0023737	0.00145391	3	4	2	3	2
Q9NPR2	Q9NPR2	92.765	Semaphorin-4B	SEMA4B	N	2238500	1288100	388220	1138000	1369500	1052700	850100	1338000	1207890	6.34996	6.10995	5.58908	6.05614	6.13656	6.0223	5.92947	6.12646	6.03999	0.218399	0.107887	0.0573644	0.0145642	0.0497898	0.0615262	0.0455475	0.0356742	0.0599114	0.0540331	0.0266912	0.0100082	0.00532141	0.00135105	0.00461875	0.00570748	0.00422521	0.00330932	0.00555768	0.00501238	0.00247601	7	5	6	7	7
Q8WVN6	Q8WVN6	27.039	Secreted and transmembrane protein 1	SECTM1	Y	NaN	NaN	1090800	NaN	NaN	NaN	NaN	NaN	1090800	NaN	NaN	6.03775	NaN	NaN	NaN	NaN	NaN	6.03775	#DIV/0!	#VALUE!	#VALUE!	0.0474365	#VALUE!	#VALUE!	#VALUE!	#VALUE!	#VALUE!	#VALUE!	#VALUE!	#VALUE!	#VALUE!	0.00128264	#VALUE!	#VALUE!	#VALUE!	#VALUE!	#VALUE!	#VALUE!	#VALUE!	0	0	1	0	0
P13598	P13598	30.654	Intercellular adhesion molecule 2	ICAM2	Y	996990	1296900	692660	1419100	1651100	790250	NaN	1065500	1.13036e+06	5.99869	6.11291	5.84052	6.15201	6.21777	5.89776	NaN	6.02755	6.03532	0.136135	0.0428029	0.0578125	0.0282283	0.0640798	0.0761877	0.0328182	#VALUE!	0.046181	#VALUE!	#VALUE!	0.00131208	0.00177219	0.00086531	0.0019643	0.00233546	0.00100601	#VALUE!	0.00141563	#VALUE!	#VALUE!	3	2	2	3	3
Q13519	Q13519	20.295	Prepronociceptin;Neuropeptide 1;Nociceptin;Neuropeptide 2	PNOC	N	3168100	1044800	274330	1574200	1935900	411420	NaN	1536000	1.42068e+06	6.5008	6.01903	5.43827	6.19706	6.28688	5.61429	NaN	6.18639	6.03467	0.379239	0.160466	0.045157	0.00979301	0.0721455	0.0913855	0.0155632	#VALUE!	0.070148	#VALUE!	#VALUE!	0.00325666	0.000916461	0.000198749	0.00146419	0.00185467	0.000315855	#VALUE!	0.00142365	#VALUE!	#VALUE!	3	2	1	1	2
A0A0C4DH67;A0A0C4DH69;A0A075B6S5	A0A0C4DH67;A0A0C4DH69;A0A075B6S5	12.537		IGKV1-8;IGKV1-9;IGKV1-27	N	929150	2241700	1875200	2011300	302290	NaN	588220	1142000	1.29855e+06	5.96809	6.35058	6.27305	6.30348	5.48042	NaN	5.76954	6.05767	6.02897	0.319139	0.0394905	0.108064	0.0881178	0.095465	0.0109419	#VALUE!	0.0234182	0.0499899	#VALUE!	#VALUE!	0.000495092	0.0013548	0.00110473	0.00119684	0.000137179	#VALUE!	0.000293594	0.000626724	#VALUE!	#VALUE!	1	1	1	1	1
P23468	P23468	214.76	Receptor-type tyrosine-protein phosphatase delta	PTPRD	N	1675300	1755600	388690	1456600	1692100	845780	560230	1257700	1204000	6.22409	6.24443	5.5896	6.16334	6.22843	5.92726	5.74837	6.09958	6.02814	0.247686	0.0774654	0.0817238	0.0145843	0.0660189	0.078354	0.0354671	0.0221489	0.0558196	0.0539477	0.0266502	0.0166365	0.017551	0.00313213	0.0141782	0.0168273	0.00761691	0.0047567	0.0119878	0.0115858	0.0057234	11	10	10	11	13
Q08345	Q08345	101.13	Epithelial discoidin domain-containing receptor 1	DDR1	Y	1373600	803740	524590	1217100	2463000	1235500	673180	1122500	1.17665e+06	6.13786	5.90512	5.71982	6.08533	6.39146	6.09184	5.82813	6.05019	6.02622	0.207718	0.0617368	0.0334593	0.0205459	0.0537648	0.120341	0.0546948	0.0273227	0.0490155	0.0526101	0.0309924	0.00624345	0.00338374	0.0020778	0.00543723	0.0121701	0.00553129	0.00276315	0.00495693	0.00532046	0.00313426	6	6	6	6	8
P12111	P12111	343.67	Collagen alpha-3(VI) chain	COL6A3	Y	1514400	1511100	584830	924050	1230100	1314800	656230	1085400	1.10261e+06	6.18024	6.17929	5.76703	5.9657	6.08994	6.11886	5.81706	6.03559	6.01921	0.157699	0.0690216	0.0688497	0.023264	0.0392428	0.0544217	0.0587255	0.0265378	0.0471682	0.0484039	0.0176533	0.0237207	0.0236616	0.00799515	0.0134866	0.0187031	0.0201822	0.00912025	0.0162103	0.016635	0.00606689	41	33	30	30	38
Q9NYQ8	Q9NYQ8	479.31	Protocadherin Fat 2	FAT2	N	2476900	2780400	7270.7	2565900	3435200	578220	2441200	2260900	2.06825e+06	6.39391	6.44411	3.86158	6.40924	6.53595	5.76209	6.3876	6.35428	6.0186	0.903134	0.121118	0.138224	0.000154437	0.126105	0.17602	0.0229637	0.119124	0.109122	0.101604	0.0594014	0.0580529	0.0662523	7.40232e-05	0.0604432	0.0843684	0.0110067	0.0570975	0.0523034	0.0486998	0.0284717	53	48	3	53	61
P01880	P01880	42.352	Ig delta chain C region	IGHD	N	NaN	5346900	41867	1556100	6132100	1247100	209920	2371600	2.41508e+06	NaN	6.7281	4.62187	6.19204	6.78761	6.0959	5.32205	6.37504	6.01752	0.784633	#VALUE!	0.291871	0.00114227	0.0711982	0.341356	0.0552822	0.00721236	0.11525	#VALUE!	#VALUE!	#VALUE!	0.0123613	4.83775e-05	0.00301539	0.0144571	0.00234131	0.000305458	0.00488108	#VALUE!	#VALUE!	0	5	1	5	5
Q9Y279	Q9Y279	43.987	V-set and immunoglobulin domain-containing protein 4	VSIG4	N	717770	1467700	1873600	609010	1323900	1136300	430090	1565300	1.14046e+06	5.85599	6.16664	6.27268	5.78462	6.12186	6.05549	5.63356	6.1946	6.01068	0.226277	0.0294009	0.0665942	0.0880318	0.0243666	0.0591903	0.0497048	0.016373	0.0716795	0.0506677	0.0253122	0.00129326	0.00292928	0.00387226	0.00107182	0.0026036	0.00218637	0.000720199	0.00315297	0.00222872	0.00111341	3	4	5	3	4
Q14165	Q14165	32.233	Malectin	MLEC	N	915920	1090800	629320	1070600	2243000	1106000	415520	1692400	1145445	5.96186	6.03775	5.79887	6.02963	6.35083	6.04376	5.61859	6.2285	6.00872	0.228749	0.0388484	0.0474365	0.0252976	0.0464338	0.108135	0.0481928	0.0157406	0.0783698	0.0510569	0.0295356	0.0012522	0.00152902	0.000815419	0.0014967	0.00348553	0.0015534	0.000507366	0.0025261	0.00164572	0.000952021	4	4	4	4	5
Q9BSG5	Q9BSG5	24.615	Retbindin	RTBDN	N	1823100	296590	NaN	NaN	1906100	1922100	550820	NaN	1299742	6.26081	5.47216	NaN	NaN	6.28015	6.28378	5.74101	NaN	6.00758	0.378299	0.085325	0.0107064	#VALUE!	#VALUE!	0.0897794	0.0906413	0.0217242	#VALUE!	#VALUE!	#VALUE!	0.00210028	0.000263539	#VALUE!	#VALUE!	0.00220992	0.00223113	0.000534742	#VALUE!	#VALUE!	#VALUE!	3	1	0	0	3
P07093	P07093	44.002	Glia-derived nexin	SERPINE2	N	3443900	NaN	81577	773440	2025100	3804700	493400	1354100	1.71089e+06	6.53705	NaN	4.91157	5.88843	6.30645	6.58032	5.6932	6.13165	6.00695	0.581286	0.17653	#VALUE!	0.00244845	0.0320215	0.096214	0.197823	0.0191556	0.0607361	#VALUE!	#VALUE!	0.00776768	#VALUE!	0.000107737	0.00140901	0.00423361	0.0087046	0.000842886	0.00267251	#VALUE!	#VALUE!	9	0	2	5	8
Q6NUJ2	Q6NUJ2	20.622	Uncharacterized protein C11orf87	C11orf87	N	1482600	1114800	283190	NaN	1474500	916570	NaN	1696900	1.16143e+06	6.17102	6.0472	5.45208	NaN	6.16864	5.96217	NaN	6.22966	6.00513	0.287803	0.0673675	0.0486313	0.0101554	#VALUE!	0.066947	0.0388799	#VALUE!	0.0786081	#VALUE!	#VALUE!	0.00138925	0.00100288	0.000209424	#VALUE!	0.00138058	0.000801782	#VALUE!	0.00162106	#VALUE!	#VALUE!	1	1	1	0	1
P02461;CON__P04258;P05997	P02461	138.56	Collagen alpha-1(III) chain	COL3A1	Y	1541100	1082800	1841900	705380	1003400	771010	573030	1050100	1071090	6.18783	6.03455	6.26527	5.84842	6.00147	5.88706	5.75818	6.02123	6.0005	0.169664	0.0704143	0.0470391	0.0863315	0.0288216	0.0431176	0.0319065	0.0227283	0.0454189	0.0469722	0.0215809	0.0097566	0.00651773	0.0119621	0.00399352	0.00597438	0.00442097	0.00314923	0.00629324	0.00650847	0.00299025	7	6	7	5	6
O95428	O95428	137.7	Papilin	PAPLN	N	1384000	891460	420930	1159400	1296000	1424400	908300	954570	1.05488e+06	6.14114	5.9501	5.62421	6.06423	6.11261	6.15363	5.95823	5.97981	5.99799	0.171613	0.0622714	0.0376649	0.015975	0.0508614	0.0577667	0.0643534	0.0384792	0.0407277	0.0460125	0.0161202	0.00857477	0.00518645	0.00219976	0.00700362	0.00795447	0.00886146	0.00529859	0.00560821	0.00633592	0.00221975	14	10	11	12	13
P14621	P14621	11.139	Acylphosphatase-2	ACYP2	Y	1070700	1535900	516150	998280	1655300	1039700	461460	1391400	1.08361e+06	6.02967	6.18636	5.71278	5.99925	6.21888	6.01691	5.66413	6.14345	5.99643	0.206876	0.0464387	0.0701428	0.0201685	0.0428662	0.0764093	0.0449051	0.017745	0.0626521	0.047666	0.0215125	0.000517281	0.00078132	0.000224657	0.000477487	0.000851123	0.000500198	0.000197661	0.000697882	0.000530951	0.000239628	2	2	1	2	2
Q13790	Q13790	35.399	Apolipoprotein F	APOF	N	1574100	4000400	359390	1887900	448510	855960	NaN	545930	1.38174e+06	6.19703	6.6021	5.55557	6.27598	5.65177	5.93245	NaN	5.73714	5.99315	0.380708	0.0721403	0.209495	0.0133347	0.0888002	0.0171769	0.0359554	#VALUE!	0.0215039	#VALUE!	#VALUE!	0.00255369	0.00741592	0.000472034	0.00314344	0.000608046	0.00127279	#VALUE!	0.000761217	#VALUE!	#VALUE!	1	2	1	2	1
P45877	P45877	22.763	Peptidyl-prolyl cis-trans isomerase C	PPIC	N	1058300	2075100	1201400	307310	1227900	1180400	670070	1054900	1.09692e+06	6.02461	6.31704	6.07969	5.48758	6.08916	6.07203	5.82612	6.02321	5.98993	0.242942	0.0458245	0.098934	0.0529728	0.0111499	0.0543104	0.0519158	0.0271785	0.0456563	0.0484928	0.025281	0.0010431	0.00225203	0.00120582	0.000253805	0.00123627	0.00118176	0.000618664	0.00103927	0.00110384	0.000575472	2	2	2	1	2
A0A075B7B8	A0A075B7B8	12.874		IGHV3OR16-12	N	1713200	2555100	586260	1821300	762930	631250	330060	1117200	1.18966e+06	6.23381	6.40741	5.76809	6.26038	5.88248	5.8002	5.51859	6.04813	5.98989	0.299812	0.0794717	0.125498	0.0233291	0.0852287	0.0315246	0.0253863	0.0120982	0.048751	0.053911	0.0392499	0.00102312	0.00161566	0.000300338	0.00109723	0.000405848	0.000326824	0.000155753	0.000627621	0.00069405	0.000505303	1	1	1	1	1
P43234	P43234	35.957	Cathepsin O	CTSO	N	1784000	1129500	427430	803040	1850300	1270100	612980	810700	1.08601e+06	6.25139	6.05289	5.63087	5.90474	6.26724	6.10384	5.78745	5.90886	5.98841	0.222307	0.0832366	0.049365	0.0162573	0.033426	0.0867816	0.0564491	0.0245483	0.0337907	0.0479818	0.0261609	0.00299294	0.00177502	0.000584564	0.0012019	0.00312041	0.00202974	0.000882683	0.00121501	0.00172528	0.000940669	4	3	3	3	4
Q8WWX9	Q8WWX9	16.231	Selenoprotein M	SELM	N	983030	1166400	433120	1424400	513440	1019500	905940	2345800	1.09895e+06	5.99257	6.06685	5.63661	6.15363	5.71049	6.00839	5.9571	6.37029	5.98699	0.233504	0.0421186	0.0512126	0.0165049	0.0643534	0.0200475	0.0439093	0.038365	0.113818	0.0487912	0.0305246	0.000683627	0.000831231	0.000267891	0.00104452	0.000325391	0.000712692	0.000622702	0.00184739	0.00079193	0.000495445	2	2	2	3	1
Q9Y5F6	Q9Y5F6	101.92	Protocadherin gamma-C5	PCDHGC5	Y	1573800	1495100	NaN	603060	1455700	641670	462920	1187400	1059950	6.19695	6.17467	NaN	5.78036	6.16307	5.80731	5.66551	6.0746	5.98035	0.222115	0.0721246	0.0680171	#VALUE!	0.0240947	0.0659722	0.0258659	0.0178092	0.0522678	#VALUE!	#VALUE!	0.00735094	0.0069323	#VALUE!	0.00245573	0.00672389	0.00263625	0.00181511	0.00532714	#VALUE!	#VALUE!	6	7	0	4	7
P08195	P08195	67.993	4F2 cell-surface antigen heavy chain	SLC3A2	Y	1282000	1017000	464660	1242800	1367900	856300	577600	1320300	1016070	6.10789	6.00732	5.66714	6.0944	6.13605	5.93263	5.76163	6.12067	5.97847	0.178136	0.057054	0.0437863	0.0178857	0.0550644	0.0614441	0.0359717	0.0229356	0.0590064	0.0441435	0.016955	0.00387927	0.00297716	0.0012161	0.00374399	0.00417777	0.00244583	0.00155946	0.00401202	0.00300145	0.00115282	7	5	6	7	7
Q8TDQ0	Q8TDQ0	33.394	Hepatitis A virus cellular receptor 2	HAVCR2	Y	761020	1725300	987150	549950	NaN	1195600	NaN	864430	1.01391e+06	5.8814	6.23686	5.99438	5.74032	NaN	6.07759	NaN	5.93673	5.97788	0.170131	0.0314344	0.0801136	0.0423204	0.021685	#VALUE!	0.0526806	#VALUE!	0.0363624	#VALUE!	#VALUE!	0.00104972	0.00267531	0.00141325	0.000724149	#VALUE!	0.00175922	#VALUE!	0.00121429	#VALUE!	#VALUE!	3	3	2	2	0
Q5FWE3	Q5FWE3	102.2	Proline-rich transmembrane protein 3	PRRT3	N	964150	2921100	234710	970770	1841200	458170	917370	1304800	1.20153e+06	5.98414	6.46555	5.37053	5.98712	6.2651	5.66103	5.96254	6.11554	5.97644	0.339932	0.0411953	0.146248	0.00819384	0.0415187	0.086294	0.0176004	0.0389187	0.0582152	0.054773	0.0439738	0.00421016	0.0149465	0.000837411	0.00424321	0.00881924	0.00179876	0.00397749	0.0059496	0.0055978	0.00449412	2	3	2	3	3
O00264;O15173	O00264	21.671	Membrane-associated progesterone receptor component 1	PGRMC1	Y	1575800	1483900	1073100	680790	NaN	659490	1178500	489490	1.02015e+06	6.1975	6.1714	6.03064	5.83301	NaN	5.81921	6.07133	5.68974	5.97326	0.194181	0.0722294	0.067435	0.0465577	0.027676	#VALUE!	0.0266886	0.0518203	0.0189822	#VALUE!	#VALUE!	0.00156528	0.00146138	0.00100895	0.000599768	#VALUE!	0.000578368	0.001123	0.000411364	#VALUE!	#VALUE!	3	2	2	1	0
Q9GZX9	Q9GZX9	25.017	Twisted gastrulation protein homolog 1	TWSG1	Y	1061500	879940	694450	910010	1601200	858460	927070	795060	965961	6.02592	5.94445	5.84164	5.95905	6.20445	5.93372	5.96711	5.9004	5.97209	0.107885	0.0459829	0.0371091	0.0283117	0.038562	0.0735616	0.0360755	0.0393894	0.0330466	0.0415049	0.0139142	0.00115035	0.000928357	0.000708273	0.000964706	0.00184029	0.0009025	0.000985405	0.000826727	0.00103833	0.000348091	1	1	1	1	1
P47929	P47929	15.075	Galectin-7	LGALS7	Y	NaN	929770	NaN	NaN	NaN	NaN	NaN	NaN	929770	NaN	5.96838	NaN	NaN	NaN	NaN	NaN	NaN	5.96838	#DIV/0!	#VALUE!	0.0395206	#VALUE!	#VALUE!	#VALUE!	#VALUE!	#VALUE!	#VALUE!	#VALUE!	#VALUE!	#VALUE!	0.000595773	#VALUE!	#VALUE!	#VALUE!	#VALUE!	#VALUE!	#VALUE!	#VALUE!	#VALUE!	0	1	0	0	0
Q641Q3	Q641Q3	34.398	Meteorin-like protein	METRNL	Y	1028200	658390	704340	1127100	1185600	1194900	506090	1379500	973015	6.01208	5.81848	5.84778	6.05196	6.07394	6.07733	5.70423	6.13972	5.96569	0.154918	0.0443379	0.0266377	0.028773	0.0492451	0.0521773	0.0526453	0.0197198	0.06204	0.041947	0.0150418	0.00152513	0.000916283	0.000989734	0.00169393	0.00179479	0.00181089	0.000678321	0.00213405	0.00144289	0.000517409	3	2	2	3	2
P06276	P06276	68.417	Cholinesterase	BCHE	N	1213300	1742900	302870	1067900	773970	1094600	657490	1235600	1.01108e+06	6.08397	6.24127	5.48126	6.02853	5.88872	6.03926	5.81789	6.09188	5.9591	0.232169	0.053573	0.0810484	0.0109659	0.0462999	0.0320466	0.0476254	0.0265961	0.0546999	0.0441069	0.0211595	0.0036653	0.00554509	0.000750257	0.0031677	0.00219253	0.00325839	0.00181962	0.0037424	0.00301766	0.00144767	3	4	1	4	2
Q86UN2	Q86UN2	49.065	Reticulon-4 receptor-like 1	RTN4RL1	N	1125600	696670	NaN	859920	2643400	397360	666140	1037400	1.06093e+06	6.05138	5.84303	NaN	5.93446	6.42216	5.59918	5.82357	6.01595	5.95568	0.254323	0.0491702	0.0284152	#VALUE!	0.0361456	0.130467	0.0149568	0.0269964	0.0447916	#VALUE!	#VALUE!	0.00241254	0.00139419	#VALUE!	0.00177348	0.00640139	0.000733853	0.00132458	0.0021977	#VALUE!	#VALUE!	2	1	0	2	5
P80108	P80108	92.335	Phosphatidylinositol-glycan-specific phospholipase D	GPLD1	N	1039900	2022300	95830	2370800	900790	1382200	680120	1085100	1197130	6.01699	6.30585	4.9815	6.37489	5.95462	6.14057	5.83259	6.03547	5.95531	0.432079	0.044915	0.096062	0.00294324	0.115206	0.0381158	0.0621788	0.0276449	0.0471533	0.0542774	0.0363805	0.00414723	0.00886988	0.000271764	0.0106375	0.00351942	0.00574128	0.00255259	0.0043539	0.0050117	0.00335919	11	10	2	11	8
P20916	P20916	69.068	Myelin-associated glycoprotein	MAG	Y	1292800	462530	906380	750810	1648600	912060	636040	1116900	965765	6.11153	5.66514	5.95731	5.87553	6.21712	5.96002	5.80348	6.04801	5.95477	0.175328	0.0576037	0.017792	0.0383863	0.0309529	0.0760559	0.0386613	0.0256066	0.0487361	0.0417243	0.0187047	0.00397857	0.00122886	0.00265126	0.00213785	0.00525303	0.00267026	0.0017686	0.0033661	0.00288182	0.0012919	5	3	5	4	6
A0A075B6J9	A0A075B6J9	12.412		IGLV2-18	N	514180	7386500	1026500	2103000	620680	346620	495410	482020	1.62186e+06	5.71112	6.86844	6.01136	6.32284	5.79287	5.53985	5.69496	5.68307	5.95306	0.4428	0.0200805	0.422275	0.0442541	0.100456	0.0249011	0.0127945	0.0192449	0.0186515	0.0828322	0.140093	0.000249239	0.00524128	0.000549282	0.00124686	0.000309072	0.000158805	0.000238867	0.000231502	0.00102811	0.00173883	1	1	1	1	1
P13796;P13797	P13796	70.288	Plastin-2	LCP1	N	263330	613990	1041700	2165200	5554000	614800	332380	1016300	1.45021e+06	5.4205	5.78816	6.01774	6.3355	6.74461	5.78873	5.52163	6.00702	5.95299	0.431582	0.00934549	0.0245945	0.0450039	0.103859	0.304828	0.0246316	0.0121955	0.0437518	0.0710262	0.0990931	0.000656876	0.0017287	0.00316323	0.00730004	0.0214257	0.00173131	0.000857195	0.00307523	0.00499229	0.00696506	4	8	11	9	12
Q9NY72	Q9NY72	24.702	Sodium channel subunit beta-3	SCN3B	N	1344000	894050	NaN	688640	1640600	443580	442010	1694200	1.02101e+06	6.1284	5.95136	NaN	5.83799	6.215	5.64697	5.64543	6.22896	5.95059	0.250668	0.0602186	0.03779	#VALUE!	0.0280411	0.0756342	0.0169613	0.0168927	0.0784651	#VALUE!	#VALUE!	0.00148752	0.000933488	#VALUE!	0.000692671	0.00186832	0.000418978	0.000417283	0.00193825	#VALUE!	#VALUE!	3	2	0	3	3
Q99523	Q99523	92.067	Sortilin	SORT1	Y	937590	836250	702810	948480	1245800	1495600	612850	644700	928010	5.97201	5.92234	5.84684	5.97703	6.09545	6.17482	5.78735	5.80936	5.94815	0.136553	0.0399007	0.0350107	0.0287016	0.0404309	0.0552163	0.0680431	0.0245423	0.0260055	0.0397314	0.0151417	0.00367354	0.00322333	0.00264247	0.00372235	0.0050836	0.00626452	0.00225954	0.00239425	0.00365795	0.00139405	8	5	8	5	8
P15169;CON__Q2KJ83	P15169	52.286	Carboxypeptidase N catalytic chain	CPN1	N	1031300	2212300	198970	1538600	943700	2117300	290070	941220	1.15918e+06	6.01339	6.34484	5.29879	6.18713	5.97483	6.32578	5.4625	5.97369	5.94762	0.381767	0.0444907	0.106445	0.00678397	0.0702837	0.0401981	0.101237	0.0104378	0.0400773	0.0524942	0.037475	0.00232624	0.0055656	0.000354707	0.00367485	0.0021018	0.00529328	0.000545753	0.00209548	0.00274471	0.00195942	4	4	2	5	4
O43827	O43827	40.018	Angiopoietin-related protein 7	ANGPTL7	N	2184600	1845800	598550	282830	2014000	1810800	652670	226960	1.20203e+06	6.33937	6.26618	5.7771	5.45153	6.30406	6.25787	5.81469	5.35595	5.94584	0.400208	0.104923	0.0865404	0.0238889	0.0101406	0.0956115	0.0846674	0.0263733	0.00788533	0.0550038	0.0414662	0.00419882	0.00346317	0.000955985	0.000405807	0.00382618	0.00338822	0.00105541	0.000315555	0.00220114	0.00165939	3	3	2	0	4
O75503	O75503	41.496	Ceroid-lipofuscinosis neuronal protein 5	CLN5	Y	1364300	1029700	545870	659530	1770600	799660	877350	530150	947145	6.13491	6.01271	5.73709	5.81923	6.24812	5.90291	5.94317	5.7244	5.94032	0.185873	0.0612593	0.0444118	0.0215012	0.0266904	0.0825224	0.0332653	0.0369842	0.0207949	0.0409287	0.021432	0.00254202	0.00184291	0.000892214	0.00110754	0.00342435	0.00138037	0.0015347	0.000862907	0.00169838	0.000889342	4	3	3	3	4
O94760;O95865	O94760	31.121	N(G),N(G)-dimethylarginine dimethylaminohydrolase 1	DDAH1	N	1519300	1992000	280960	1203100	1357300	482820	468790	1041200	1.04318e+06	6.18164	6.29929	5.44864	6.0803	6.13268	5.68379	5.67098	6.01753	5.93936	0.29994	0.0692769	0.0944186	0.010064	0.0530585	0.0609002	0.0186869	0.0180675	0.0449792	0.0461815	0.0292194	0.00215597	0.0029384	0.000313202	0.00165123	0.00189527	0.000581554	0.000562279	0.0013998	0.00143721	0.000909338	6	6	3	5	5
P12814;P35609;Q08043;O43707	P12814;P35609;Q08043;O43707	103.06	Alpha-actinin-1;Alpha-actinin-2;Alpha-actinin-3;Alpha-actinin-4	ACTN1;ACTN2;ACTN3;ACTN4	Y	1186800	NaN	NaN	NaN	644980	1304200	572720	NaN	927175	6.07438	NaN	NaN	NaN	5.80955	6.11534	5.75794	NaN	5.9393	0.181626	0.0522376	#VALUE!	#VALUE!	#VALUE!	0.0260184	0.0581846	0.0227142	#VALUE!	#VALUE!	#VALUE!	0.00538361	#VALUE!	#VALUE!	#VALUE!	0.00268146	0.00599651	0.00234093	#VALUE!	#VALUE!	#VALUE!	1	0	0	0	1
P60520	P60520	13.667	Gamma-aminobutyric acid receptor-associated protein-like 2	GABARAPL2	N	856600	873140	NaN	772160	1376900	848210	417310	1203100	906774	5.93278	5.94108	NaN	5.88771	6.1389	5.9285	5.62046	6.0803	5.93282	0.165284	0.0359861	0.0367815	#VALUE!	0.0319609	0.0619064	0.0355836	0.0158181	0.0530585	#VALUE!	#VALUE!	0.000491823	0.000502692	#VALUE!	0.00043681	0.000846075	0.00048632	0.000216186	0.00072515	#VALUE!	#VALUE!	2	2	0	2	2
P02144	P02144	17.184	Myoglobin	MB	N	250660	1958200	NaN	1610000	2911200	890260	531610	305590	1.20822e+06	5.39909	6.29186	NaN	6.20683	6.46407	5.94952	5.72559	5.48514	5.93173	0.411242	0.00883332	0.0925897	#VALUE!	0.0740239	0.145681	0.0376069	0.0208604	0.0110786	#VALUE!	#VALUE!	0.000151792	0.00159106	#VALUE!	0.00127203	0.00250339	0.000646237	0.000358465	0.000190374	#VALUE!	#VALUE!	1	4	0	4	6
Q9UMX5	Q9UMX5	18.856	Neudesin	NENF	N	1130300	1172900	549180	985810	976470	746280	433820	1171900	895832	6.05319	6.06926	5.73971	5.99379	5.98966	5.8729	5.63731	6.06889	5.92809	0.163269	0.0494049	0.0515389	0.0216503	0.0422548	0.0417975	0.0307395	0.0165354	0.0514887	0.0381763	0.0136714	0.00093158	0.000971818	0.000408238	0.000796756	0.000788133	0.000579624	0.000311792	0.000970871	0.000719851	0.000257788	2	2	1	2	2
Q99878;Q96KK5;Q9BTM1;Q16777;Q93077;Q7L7L0;Q6FI13;P20671;P0C0S8;P04908;Q71UI9;P0C0S5;Q8IUE6;Q96QV6;P16104	Q99878;Q96KK5;Q9BTM1;Q16777;Q93077;Q7L7L0;Q6FI13;P20671;P0C0S8;P04908;Q71UI9;P0C0S5;Q8IUE6;Q96QV6;P16104	13.936	Histone H2A type 1-J;Histone H2A type 1-H;Histone H2A.J;Histone H2A type 2-C;Histone H2A type 1-C;Histone H2A type 3;Histone H2A type 2-A;Histone H2A type 1-D;Histone H2A type 1;Histone H2A type 1-B/E;Histone H2A.V;Histone H2A.Z;Histone H2A type 2-B;Histone H2A type 1-A;Histone H2AX	HIST1H2AJ;HIST1H2AH;H2AFJ;HIST2H2AC;HIST1H2AC;HIST3H2A;HIST2H2AA3;HIST1H2AD;HIST1H2AG;HIST1H2AB;H2AFV;H2AFZ;HIST2H2AB;HIST1H2AA;H2AFX	N	1546600	337070	1802900	272910	2477700	937890	1280500	328750	1123040	6.18938	5.52772	6.25597	5.43602	6.39405	5.97215	6.10738	5.51687	5.92494	0.377669	0.0707016	0.0123924	0.0842453	0.0097351	0.121162	0.0399153	0.0569777	0.0120434	0.0508966	0.0401526	0.000985297	0.0001727	0.00117404	0.000135668	0.00168852	0.00055626	0.000794041	0.000167836	0.000709295	0.000559567	2	2	2	1	2
Q8NFT8	Q8NFT8	78.474	Delta and Notch-like epidermal growth factor-related receptor	DNER	N	1294700	883080	441200	728680	1199100	933370	538540	996310	876872	6.11217	5.946	5.64464	5.86254	6.07886	5.97005	5.73122	5.99839	5.91798	0.163106	0.0577005	0.0372604	0.0168573	0.0299123	0.0528569	0.0396955	0.0211715	0.0427696	0.037278	0.0142751	0.00452799	0.00292398	0.00132286	0.00234734	0.00414789	0.00311507	0.00166141	0.0033563	0.00292535	0.00112023	5	3	4	4	4
P01743;P0DP01;A0A0C4DH29;A0A0B4J2H0	P01743;P0DP01;A0A0C4DH29;A0A0B4J2H0	12.933	Ig heavy chain V-I region HG3	IGHV1-3;IGHV1-69-2	N	NaN	1278100	416260	1064000	NaN	NaN	NaN	NaN	919453	NaN	6.10656	5.61936	6.02694	NaN	NaN	NaN	NaN	5.91762	0.26135	#VALUE!	0.0568556	0.0157726	0.0461067	#VALUE!	#VALUE!	#VALUE!	#VALUE!	#VALUE!	#VALUE!	#VALUE!	0.000735314	0.000203987	0.000596298	#VALUE!	#VALUE!	#VALUE!	#VALUE!	#VALUE!	#VALUE!	#N/A	#N/A	#N/A	#N/A	#N/A
P55286;Q9ULB5;P55289	P55286	88.252	Cadherin-8	CDH8	N	1508100	1611600	201310	874070	1956900	666620	212660	1842700	1109245	6.17843	6.20726	5.30387	5.94155	6.29157	5.82388	5.32769	6.26545	5.91746	0.40476	0.0686935	0.074108	0.00687524	0.0368262	0.0925194	0.0270186	0.00732006	0.0863743	0.0499669	0.0347329	0.00606234	0.00654018	0.000606754	0.00324999	0.00816502	0.00238445	0.00064601	0.00762271	0.00440968	0.00306525	5	6	2	4	5
Q9Y4L1;Q9BXT5	Q9Y4L1	111.33	Hypoxia up-regulated protein 1	HYOU1	N	1353300	925750	362280	651480	1528400	954540	591860	826840	899306	6.13139	5.96649	5.55904	5.8139	6.18424	5.97979	5.77222	5.91742	5.91556	0.201239	0.0606951	0.0393253	0.0134573	0.0263184	0.0697514	0.0407263	0.0235839	0.0345607	0.0385523	0.0188544	0.00675718	0.00437809	0.0014982	0.00293002	0.00776542	0.00453406	0.0026256	0.00384764	0.00429203	0.00209906	7	6	5	6	7
P26038;P35241;P15311	P26038	67.819	Moesin	MSN	N	883740	846660	1062200	364870	1182000	875440	661270	1061100	867160	5.94632	5.92771	6.02621	5.56214	6.07262	5.94223	5.82038	6.02576	5.91542	0.162491	0.0372923	0.0355092	0.0460176	0.0135673	0.0519962	0.0368922	0.0267709	0.0459631	0.0367511	0.0122012	0.00252913	0.0024082	0.00312087	0.000920122	0.00352633	0.00250199	0.00181558	0.00311717	0.00249242	0.000827475	8	7	8	4	8
A6NGN9	A6NGN9	36.794	IgLON family member 5	IGLON5	N	1863600	1477300	NaN	191590	2254400	314000	376690	1804000	1.18308e+06	6.27035	6.16947	NaN	5.28237	6.35303	5.49693	5.57598	6.25624	5.91491	0.445211	0.087495	0.0670923	#VALUE!	0.00649714	0.108764	0.0114277	0.0140708	0.084304	#VALUE!	#VALUE!	0.00321929	0.00246859	#VALUE!	0.000239056	0.00400186	0.000420472	0.000517722	0.00310188	#VALUE!	#VALUE!	2	3	0	1	4
Q9Y639	Q9Y639	44.387	Neuroplastin	NPTN	Y	1250800	1244700	NaN	538030	698520	495640	1031000	NaN	876448	6.09719	6.09506	NaN	5.73081	5.84418	5.69517	6.01326	NaN	5.91261	0.180281	0.0554697	0.0551606	#VALUE!	0.0211486	0.0285014	0.0192551	0.0444759	#VALUE!	#VALUE!	#VALUE!	0.00246213	0.00244841	#VALUE!	0.000938723	0.00126509	0.000854675	0.00197415	#VALUE!	#VALUE!	#VALUE!	1	1	0	1	1
P05937	P05937	30.025	Calbindin	CALB1	N	1378000	1558600	316800	1233100	1358400	154900	809400	1299900	1.01364e+06	6.13925	6.19273	5.50079	6.091	6.13303	5.19005	5.90816	6.11391	5.90861	0.366907	0.0619629	0.0713289	0.0115443	0.0545734	0.0609566	0.00509564	0.0337288	0.0579654	0.0446445	0.0248797	0.00186044	0.00214165	0.000346617	0.00163857	0.00183022	0.000152997	0.00101271	0.00174041	0.00134045	0.000747012	4	3	2	3	3
Q6ZWL3	Q6ZWL3	60.723	Cytochrome P450 4V2	CYP4V2	N	228390	14364000	NaN	159570	NaN	NaN	NaN	NaN	4917320	5.35868	7.15728	NaN	5.20295	NaN	NaN	NaN	NaN	5.9063	1.08617	0.00794215	0.9031	#VALUE!	0.00527161	#VALUE!	#VALUE!	#VALUE!	#VALUE!	#VALUE!	#VALUE!	0.000482271	0.0548389	#VALUE!	0.000320108	#VALUE!	#VALUE!	#VALUE!	#VALUE!	#VALUE!	#VALUE!	1	1	0	1	0
P29279	P29279	38.091	Connective tissue growth factor	CTGF	Y	762610	1545700	668650	704430	1048300	665860	492540	919430	850940	5.8823	6.18913	5.8252	5.84784	6.02049	5.82338	5.69244	5.96352	5.90554	0.15094	0.0315095	0.0706545	0.0271127	0.0287772	0.0453299	0.0269834	0.0191175	0.0390186	0.0360629	0.016101	0.00120023	0.0026913	0.00103275	0.00109615	0.00172666	0.00102782	0.000728204	0.00148626	0.00137367	0.000613304	3	3	3	3	3
A0A0J9YY99;P0DP03;P01768;P01764	A0A0J9YY99;P0DP03;P01768;P01764	12.965	Ig heavy chain V-III region CAM;Ig heavy chain V-III region 23	IGHV3-23	N	752980	2238900	1056800	1162600	102390	630220	1570600	763940	1.0348e+06	5.87678	6.35003	6.02399	6.06543	5.01026	5.79949	6.19607	5.88306	5.90064	0.402757	0.0310551	0.107909	0.0457503	0.0510219	0.00317464	0.025339	0.071957	0.0315723	0.0459725	0.0321252	0.00040263	0.00139905	0.000593152	0.000661499	4.11592e-05	0.00032852	0.000932922	0.000409335	0.000596033	0.000416504	1	2	1	1	1
P98172	P98172	38.006	Ephrin-B1	EFNB1	N	469480	1615600	717710	NaN	692970	861180	399560	1533100	898514	5.67162	6.20833	5.85595	NaN	5.84071	5.93509	5.60158	6.18557	5.89984	0.232565	0.0180979	0.0743183	0.0293981	#VALUE!	0.0282427	0.0362062	0.0150514	0.0699966	#VALUE!	#VALUE!	0.000687829	0.00282454	0.00111731	#VALUE!	0.00107339	0.00137605	0.000572045	0.00266029	#VALUE!	#VALUE!	1	1	1	0	1
Q9UMF0	Q9UMF0	97.115	Intercellular adhesion molecule 5	ICAM5	N	1450500	1116800	NaN	823490	1657200	301900	339890	861010	935827	6.16152	6.04798	NaN	5.91566	6.21937	5.47986	5.53134	5.93501	5.89868	0.290452	0.0657029	0.0487311	#VALUE!	0.0344007	0.0765095	0.0109258	0.0125109	0.036198	#VALUE!	#VALUE!	0.00638074	0.00473252	#VALUE!	0.00334083	0.00743022	0.00106106	0.001215	0.00351537	#VALUE!	#VALUE!	8	6	0	5	8
P26927;Q2TV78	P26927	80.319	Hepatocyte growth factor-like protein;Hepatocyte growth factor-like protein alpha chain;Hepatocyte growth factor-like protein beta chain	MST1	N	723610	1138400	666070	1236400	939850	239450	519750	1847900	913929	5.8595	6.05629	5.82352	6.09216	5.97306	5.37921	5.71579	6.26668	5.89578	0.270882	0.0296745	0.0498098	0.0269931	0.0547404	0.0400107	0.00838325	0.0203293	0.086653	0.0395743	0.0243513	0.00238343	0.00400068	0.00216806	0.00439669	0.00321362	0.000673334	0.00163283	0.00695988	0.00317857	0.00195587	6	6	6	6	6
P22607;P22455	P22607	87.709	Fibroblast growth factor receptor 3	FGFR3	N	1411800	1468400	425250	635630	1063600	830740	554400	514940	863095	6.14977	6.16684	5.62864	5.8032	6.02678	5.91947	5.74382	5.71176	5.89379	0.204438	0.0637031	0.0666305	0.0161626	0.0255878	0.0460869	0.0347471	0.0218857	0.0201144	0.0368648	0.0198441	0.00558734	0.0058441	0.0014176	0.00224428	0.00404224	0.00304763	0.00191957	0.00176422	0.00323337	0.00174051	6	6	5	4	5
Q8NES3	Q8NES3	41.773	Beta-1,3-N-acetylglucosaminyltransferase lunatic fringe	LFNG	N	1957100	568750	64755	1062600	1750600	1103400	1043200	908890	1.05741e+06	6.29161	5.75492	4.81127	6.02637	6.24319	6.04273	6.01837	5.95851	5.89337	0.467659	0.0925302	0.0225344	0.00188042	0.0460374	0.0814578	0.0480633	0.0450779	0.0385078	0.0470112	0.02921	0.00386527	0.000941328	7.85509e-05	0.00192312	0.00340274	0.00200775	0.00188304	0.00160859	0.0019638	0.00122019	6	3	2	3	6
P22061	P22061	24.636	Protein-L-isoaspartate(D-aspartate) O-methyltransferase	PCMT1	N	1556800	1493200	36270	481140	2267000	730800	901250	2306100	1221570	6.19223	6.17412	4.55955	5.68227	6.35545	5.8638	5.95485	6.36288	5.89314	0.589236	0.0712348	0.0679183	0.000969467	0.0186126	0.109459	0.0300118	0.038138	0.111619	0.0559954	0.0409636	0.00175494	0.00167324	2.38838e-05	0.000458539	0.00269663	0.00073937	0.000939568	0.00274986	0.0013795	0.00100918	3	3	1	2	5
Q99727	Q99727	25.502	Metalloproteinase inhibitor 4	TIMP4	N	1073200	1368800	178090	956540	1417500	243960	832980	1870800	992734	6.03068	6.13634	5.25064	5.9807	6.15152	5.38732	5.92063	6.27203	5.89123	0.371375	0.0465627	0.0614903	0.00597656	0.0408238	0.0639972	0.00856397	0.0348542	0.0878815	0.0437688	0.0278587	0.00118744	0.00156813	0.000152414	0.00104109	0.00163206	0.000218398	0.000888852	0.00224115	0.00111619	0.000710452	3	3	1	3	3
O43493	O43493	45.879	Trans-Golgi network integral membrane protein 2	TGOLN2	N	1653400	1606400	622980	804170	2094600	1098900	15737	2654200	1.3188e+06	6.21838	6.20585	5.79447	5.90535	6.3211	6.04096	4.19692	6.42393	5.88837	0.71486	0.076309	0.0738347	0.0250066	0.0334798	0.0999974	0.0478393	0.000373295	0.131077	0.0609896	0.0426487	0.00350098	0.00338746	0.00114728	0.00153602	0.00458778	0.00219482	1.71264e-05	0.00601368	0.00279814	0.00195668	3	3	2	3	2
P21926	P21926	25.416	CD9 antigen	CD9	N	337910	NaN	1308200	331540	945980	1177300	815290	1228600	877831	5.5288	NaN	6.11667	5.52054	5.97588	6.07089	5.91131	6.08941	5.88764	0.257755	0.0124277	#VALUE!	0.0583887	0.0121603	0.0403091	0.05176	0.0340095	0.0543458	#VALUE!	#VALUE!	0.000315862	#VALUE!	0.00148401	0.000309065	0.0010245	0.00131553	0.000864384	0.00138125	#VALUE!	#VALUE!	1	0	2	1	2
P22897	P22897	166.01	Macrophage mannose receptor 1	MRC1	N	748140	1295300	764570	753170	708130	700240	387510	1100800	807232	5.87398	6.11237	5.88342	5.87689	5.85011	5.84525	5.58828	6.04171	5.884	0.154585	0.0308271	0.057731	0.0316021	0.0310641	0.02895	0.0285816	0.0145337	0.0479339	0.033903	0.0131772	0.0051176	0.00958393	0.00524626	0.00515695	0.004806	0.00474484	0.00241275	0.00795751	0.00562823	0.00218755	13	12	15	10	12
P17936	P17936	31.674	Insulin-like growth factor-binding protein 3	IGFBP3	N	870880	1968900	153040	844950	1167400	1277200	385670	910540	947322	5.93996	6.29422	5.1848	5.92683	6.06722	6.10626	5.58622	5.9593	5.8831	0.346293	0.0366727	0.0931682	0.00502576	0.0354273	0.0512628	0.0568099	0.0144549	0.0385877	0.0414261	0.0270706	0.00116157	0.00295101	0.000159186	0.00112212	0.0016237	0.0017994	0.000457844	0.00122223	0.00131213	0.000857435	2	3	1	2	3
P14207;P41439	P14207;P41439	29.279	Folate receptor beta;Folate receptor gamma	FOLR2;FOLR3	N	674810	1351600	809390	852080	960360	607660	310980	1005200	821510	5.82918	6.13085	5.90816	5.93048	5.98243	5.78366	5.49273	6.00225	5.88247	0.190299	0.0273984	0.0606079	0.0337283	0.0357692	0.0410102	0.0243049	0.0113022	0.0432061	0.0346659	0.0146107	0.000802196	0.00177454	0.000987531	0.00104729	0.00120074	0.000711624	0.000330917	0.00126503	0.00101498	0.000427785	2	2	2	2	2
O43529	O43529	42.206	Carbohydrate sulfotransferase 10	CHST10	Y	1004100	555930	NaN	594980	940270	791150	586330	1034500	786751	6.00178	5.74502	NaN	5.7745	5.97325	5.89826	5.76814	6.01473	5.88224	0.118207	0.043152	0.0219547	#VALUE!	0.0237261	0.0400311	0.0328609	0.0233322	0.0446485	#VALUE!	#VALUE!	0.00182127	0.000926621	#VALUE!	0.00100138	0.00168955	0.00138693	0.000984761	0.00188443	#VALUE!	#VALUE!	3	3	0	3	3
Q9NR34	Q9NR34	70.91	Mannosyl-oligosaccharide 1,2-alpha-mannosidase IC	MAN1C1	N	965500	252260	467090	543990	1437300	1757100	826670	852810	887840	5.98475	5.40185	5.6694	5.73559	6.15755	6.2448	5.91733	5.93085	5.88027	0.272265	0.0412612	0.0088978	0.0179926	0.0214166	0.06502	0.0818036	0.0345526	0.0358042	0.0383436	0.0244875	0.00292583	0.000630943	0.00127586	0.00151865	0.00461057	0.00580069	0.00245012	0.00253888	0.00271894	0.00173641	5	2	4	4	5
P52803	P52803	26.297	Ephrin-A5	EFNA5	N	740080	254950	NaN	NaN	2206200	NaN	NaN	NaN	1.06708e+06	5.86928	5.40646	NaN	NaN	6.34364	NaN	NaN	NaN	5.87313	0.468607	0.0304478	0.00900633	#VALUE!	#VALUE!	0.10611	#VALUE!	#VALUE!	#VALUE!	#VALUE!	#VALUE!	0.000800685	0.00023684	#VALUE!	#VALUE!	0.00279037	#VALUE!	#VALUE!	#VALUE!	#VALUE!	#VALUE!	2	1	0	0	2
Q9H741	Q9H741	23.594	UPF0454 protein C12orf49	C12orf49	N	1093400	979760	443120	571250	901600	635670	602100	1012400	779912	6.03878	5.99112	5.64652	5.75683	5.95501	5.80323	5.77967	6.00535	5.87206	0.143447	0.0475658	0.0419585	0.0169412	0.0226476	0.038155	0.0255896	0.0240509	0.04356	0.0325586	0.0115202	0.00112227	0.000989969	0.00039971	0.000534348	0.000900228	0.000603762	0.000567457	0.00102775	0.000768187	0.000271807	1	1	1	1	1
Q13145	Q13145	29.107	BMP and activin membrane-bound inhibitor homolog	BAMBI	N	1274700	1223700	1182800	699530	946310	137870	357510	1553800	922028	6.10541	6.08767	6.07291	5.84481	5.97603	5.13947	5.55329	6.1914	5.87137	0.357194	0.0566828	0.0540982	0.0520364	0.0285485	0.0403252	0.0044605	0.013255	0.0710779	0.0400606	0.0229825	0.00164987	0.00157464	0.00151462	0.000830962	0.00117374	0.000129832	0.000385812	0.00206886	0.00116604	0.00066895	2	2	3	1	2
O75223	O75223	21.007	Gamma-glutamylcyclotransferase	GGCT	N	1389200	1791400	448810	1019300	808940	93623	969680	1078200	949894	6.14276	6.25319	5.65206	6.0083	5.90792	4.97138	5.98663	6.0327	5.86937	0.403003	0.0625389	0.0836314	0.0171901	0.0438995	0.0337069	0.00286589	0.0414654	0.0468107	0.0415136	0.0250598	0.00131375	0.00175684	0.000361112	0.000922196	0.00070808	6.02039e-05	0.000871065	0.000983353	0.000872076	0.000526431	3	3	2	3	2
Q8IW52	Q8IW52	94.33	SLIT and NTRK-like protein 4	SLITRK4	N	2034300	1586600	21408	1378400	2662800	605990	493510	1049500	1.22906e+06	6.30841	6.20047	4.33058	6.13938	6.42534	5.78247	5.6933	6.02098	5.86261	0.666917	0.0967138	0.0727955	0.000530663	0.0619835	0.131562	0.0242286	0.0191605	0.0453892	0.0565455	0.0434886	0.00912301	0.0068668	5.00574e-05	0.0058469	0.0124103	0.00228548	0.00180741	0.00428157	0.00533394	0.00410228	5	4	1	5	6
O75093	O75093	167.92	Slit homolog 1 protein	SLIT1	N	1227800	1532000	144250	551120	1172500	644960	495040	1314800	885309	6.08913	6.18526	5.15912	5.74125	6.06911	5.80953	5.69464	6.11886	5.85836	0.338956	0.0543054	0.0699392	0.0046972	0.0217377	0.0515188	0.0260175	0.0192284	0.0587255	0.0382712	0.0231985	0.00911896	0.0117442	0.000788754	0.0036502	0.00865104	0.00436886	0.00322884	0.00986118	0.0064265	0.00389549	1	1	1	1	1
P29966	P29966	31.554	Myristoylated alanine-rich C-kinase substrate	MARCKS	N	792360	1284300	410180	604240	973570	499600	648410	907060	764965	5.89892	6.10867	5.61297	5.78121	5.98837	5.69862	5.81185	5.95764	5.85728	0.162521	0.0329184	0.057171	0.0155096	0.0241486	0.0416556	0.019431	0.0261767	0.0384192	0.0319288	0.0135977	0.00103871	0.00180397	0.000489389	0.000761986	0.0013144	0.000613126	0.000825978	0.00121228	0.00100748	0.000429063	1	1	1	1	1
Q9BXJ3	Q9BXJ3	35.256	Complement C1q tumor necrosis factor-related protein 4	C1QTNF4	N	1323700	1918700	34749	1386600	2267800	230430	660930	1547600	1.17131e+06	6.12179	6.28301	4.54094	6.14195	6.3556	5.36254	5.82016	6.18966	5.85196	0.617566	0.0591801	0.090458	0.000923139	0.0624051	0.109503	0.00802328	0.0267552	0.0707538	0.0535002	0.0386546	0.00208645	0.00318919	3.25462e-05	0.00220015	0.00386064	0.000282869	0.00094328	0.0024945	0.0018862	0.00136281	5	6	1	5	6
CON__ENSEMBL:ENSBTAP00000024466;CON__ENSEMBL:ENSBTAP00000024462	CON__ENSEMBL:ENSBTAP00000024466;CON__ENSEMBL:ENSBTAP00000024462	43.9			N	NaN	NaN	NaN	451920	1116000	NaN	NaN	NaN	783960	NaN	NaN	NaN	5.65506	6.04766	NaN	NaN	NaN	5.85136	0.277612	#VALUE!	#VALUE!	#VALUE!	0.0173263	0.0486912	#VALUE!	#VALUE!	#VALUE!	#VALUE!	#VALUE!	#VALUE!	#VALUE!	#VALUE!	0.000760624	0.00213754	#VALUE!	#VALUE!	#VALUE!	#VALUE!	#VALUE!	0	0	0	1	1
Q9P0K9	Q9P0K9	37.27	DOMON domain-containing protein FRRS1L	FRRS1L	N	839860	976310	195790	861000	1200500	581250	619770	976130	781326	5.92421	5.98959	5.29179	5.935	6.07936	5.76436	5.79223	5.98951	5.84576	0.246811	0.0351835	0.0417897	0.00666019	0.0361975	0.0529274	0.0231013	0.0248593	0.0417808	0.0328125	0.0142639	0.00131129	0.0015575	0.000248225	0.00134908	0.00197261	0.000860986	0.000926507	0.00155717	0.00122292	0.000531616	3	3	3	2	2
Q14766	Q14766	186.79	Latent-transforming growth factor beta-binding protein 1	LTBP1	N	884130	816400	931410	340710	906440	965680	480950	565090	736351	5.94652	5.9119	5.96914	5.53238	5.95734	5.98483	5.6821	5.75212	5.84204	0.166985	0.0373111	0.0340624	0.0396003	0.0125454	0.0383892	0.04127	0.0186042	0.0223687	0.0305189	0.0110202	0.00696934	0.00636251	0.00739693	0.00234336	0.00717071	0.00770882	0.00347507	0.00417825	0.00570062	0.00205847	6	6	7	4	6
Q9UKJ1	Q9UKJ1	34.004	Paired immunoglobulin-like type 2 receptor alpha	PILRA	N	679360	1270700	713680	320390	628170	1113300	531370	731420	748549	5.8321	6.10404	5.8535	5.50568	5.79808	6.04661	5.7254	5.86417	5.8412	0.18512	0.0276096	0.0564795	0.0292095	0.0116939	0.0252448	0.0485565	0.0208497	0.0300409	0.0312106	0.0145483	0.000938837	0.00192053	0.000993241	0.000397641	0.000858425	0.00165112	0.000708972	0.00102151	0.00106128	0.000494702	2	2	2	2	2
Q16620	Q16620	91.998	BDNF/NT-3 growth factors receptor	NTRK2	N	1182700	830600	177210	1003900	1395300	657020	543680	608190	799825	6.07287	5.91939	5.24849	6.00169	6.14467	5.81758	5.73534	5.78404	5.84051	0.278765	0.0520314	0.0347404	0.00594281	0.0431422	0.0628529	0.0265743	0.0214026	0.0243291	0.033877	0.0182686	0.00478679	0.00319605	0.000546727	0.003969	0.00578234	0.00244479	0.001969	0.00223823	0.00311661	0.00168067	4	3	1	4	4
P49257	P49257	57.548	Protein ERGIC-53	LMAN1	N	1704200	961630	164950	247000	1562400	1194000	604630	695690	891812	6.23152	5.98301	5.21735	5.3927	6.19379	6.077	5.78149	5.84242	5.83991	0.367672	0.0789947	0.0410722	0.00547525	0.00868606	0.0715277	0.0526	0.0241664	0.0283695	0.0388615	0.0273146	0.00454599	0.00236362	0.00031509	0.000499865	0.00411628	0.00302703	0.00139073	0.00163261	0.0022364	0.0015719	3	2	1	1	4
Q8IYS5	Q8IYS5	30.481	Osteoclast-associated immunoglobulin-like receptor	OSCAR	N	580410	673070	911560	656820	1082700	910940	367770	586120	721174	5.76373	5.82806	5.95979	5.81745	6.03451	5.95949	5.56558	5.76799	5.83707	0.148012	0.0230632	0.0273176	0.0386371	0.0265651	0.0470341	0.0386071	0.0136906	0.0233227	0.0297797	0.0107978	0.000702988	0.000832668	0.0011777	0.00080973	0.00143365	0.00117678	0.000417304	0.000710899	0.000907715	0.000329128	2	2	3	2	3
P26572	P26572	50.878	Alpha-1,3-mannosyl-glycoprotein 2-beta-N-acetylglucosaminyltransferase	MGAT1	N	2506500	349060	116050	438690	1122500	2498900	490930	769650	1036535	6.39907	5.5429	5.06465	5.64216	6.05019	6.39775	5.69102	5.88629	5.83425	0.450472	0.122773	0.0128975	0.00366319	0.0167477	0.0490155	0.122348	0.0190461	0.0318422	0.0472917	0.048388	0.00624647	0.000656198	0.000186376	0.000852092	0.00249381	0.00622482	0.000969026	0.00162007	0.00240611	0.00246188	10	3	2	4	7
Q9ULF5	Q9ULF5	94.131	Zinc transporter ZIP10	SLC39A10	N	712360	1514700	345290	181180	1344500	559750	810370	1065800	816744	5.8527	6.18033	5.53818	5.25811	6.12856	5.74799	5.90868	6.02768	5.83028	0.310895	0.0291478	0.0690372	0.0127384	0.00609523	0.0602442	0.0221272	0.033775	0.0461959	0.0349201	0.022212	0.00274371	0.00649854	0.00119908	0.00057375	0.00567084	0.00208286	0.00317927	0.00434847	0.00328707	0.00209084	2	3	2	2	3
O00461	O00461	81.879	Golgi integral membrane protein 4	GOLIM4	N	714840	879580	244790	694440	1177700	461790	572660	1139600	735675	5.85421	5.94428	5.38879	5.84163	6.07103	5.66444	5.7579	6.05675	5.82238	0.223639	0.0292638	0.0370917	0.00859728	0.0283112	0.0517801	0.0177595	0.0227115	0.0498698	0.0306731	0.0150251	0.00239609	0.00303703	0.000703937	0.00231809	0.0042397	0.00145413	0.0018596	0.00408329	0.00251148	0.00123024	4	3	3	4	4
P62258	P62258	29.174	14-3-3 protein epsilon	YWHAE	N	612190	804650	947880	794420	1634200	309160	402470	497010	750248	5.78689	5.90561	5.97675	5.90005	6.21331	5.49018	5.60473	5.69637	5.82174	0.228183	0.0245121	0.0335026	0.0404016	0.0330162	0.075297	0.0112266	0.0151768	0.0193159	0.0315561	0.0202782	0.000715117	0.000977406	0.00117868	0.000963215	0.00219672	0.000327526	0.000442768	0.000563523	0.000920618	0.000591597	3	3	4	3	6
Q07954	Q07954	504.6	Prolow-density lipoprotein receptor-related protein 1;Low-density lipoprotein receptor-related protein 1 85 kDa subunit;Low-density lipoprotein receptor-related protein 1 515 kDa subunit;Low-density lipoprotein receptor-related protein 1 intracellular domain	LRP1	N	940610	687160	413200	567850	1119800	604180	476780	728880	692308	5.97341	5.83706	5.61616	5.75423	6.04914	5.78117	5.67832	5.86266	5.81902	0.144222	0.0400477	0.0279722	0.0156402	0.0224936	0.0488807	0.0241459	0.0184199	0.0299217	0.0284402	0.0111676	0.0202081	0.0141148	0.00789203	0.0113503	0.0246652	0.012184	0.00929469	0.0150985	0.0143509	0.00563519	32	30	28	27	34
Q8IVU3	Q8IVU3	115.12	Probable E3 ubiquitin-protein ligase HERC6	HERC6	N	631370	570680	642210	641230	439080	1021400	525660	998360	683749	5.80028	5.75639	5.80768	5.80701	5.64254	6.0092	5.7207	5.99929	5.81789	0.12762	0.0253919	0.0226218	0.0258908	0.0258456	0.0167648	0.0440029	0.0205938	0.0428702	0.0279977	0.0100222	0.00292311	0.00260422	0.00298054	0.00297535	0.00192996	0.00506561	0.00237075	0.00493521	0.00322309	0.00115376	1	1	1	1	1
O75636	O75636	32.903	Ficolin-3	FCN3	N	NaN	2572200	NaN	452780	462490	346880	NaN	NaN	958588	NaN	6.4103	NaN	5.65589	5.6651	5.54018	NaN	NaN	5.81787	0.399027	#VALUE!	0.126459	#VALUE!	0.017364	0.0177902	0.0128055	#VALUE!	#VALUE!	#VALUE!	#VALUE!	#VALUE!	0.00416087	#VALUE!	0.000571327	0.000585353	0.000421338	#VALUE!	#VALUE!	#VALUE!	#VALUE!	0	3	0	1	1
P48723	P48723	51.927	Heat shock 70 kDa protein 13	HSPA13	N	1205200	696270	90904	1050700	1374700	1279100	459660	535550	836510	6.08106	5.84278	4.95858	6.02148	6.13821	6.1069	5.66244	5.7288	5.81753	0.390598	0.0531644	0.0283965	0.00277096	0.0454486	0.0617933	0.0569065	0.0176659	0.0210372	0.0358979	0.0214083	0.00276067	0.00147455	0.000143888	0.00236001	0.00320874	0.00295498	0.000917336	0.0010924	0.00186407	0.00111167	5	3	1	4	6
P53634	P53634	51.853	Dipeptidyl peptidase 1;Dipeptidyl peptidase 1 exclusion domain chain;Dipeptidyl peptidase 1 heavy chain;Dipeptidyl peptidase 1 light chain	CTSC	N	493200	1097900	382290	761860	689750	732410	982330	439340	697385	5.69302	6.04056	5.58239	5.88188	5.83869	5.86475	5.99226	5.6428	5.81704	0.164061	0.0191468	0.0477896	0.0143102	0.0314741	0.0280928	0.0300874	0.0420843	0.0167761	0.0287201	0.0119167	0.000992817	0.00247803	0.000742026	0.00163203	0.00145669	0.00156012	0.0021822	0.000869892	0.00148923	0.000617915	3	4	3	3	2
Q13231	Q13231	51.681	Chitotriosidase-1	CHIT1	N	NaN	NaN	9992600	165170	NaN	NaN	NaN	170950	3.44291e+06	NaN	NaN	6.99968	5.21793	NaN	NaN	NaN	5.23287	5.81683	1.02441	#VALUE!	#VALUE!	0.596489	0.00548359	#VALUE!	#VALUE!	#VALUE!	0.00570347	#VALUE!	#VALUE!	#VALUE!	#VALUE!	0.0308272	0.000283398	#VALUE!	#VALUE!	#VALUE!	0.000294761	#VALUE!	#VALUE!	0	0	9	2	0
P78417	P78417	27.566	Glutathione S-transferase omega-1	GSTO1	N	631170	952370	244570	519770	1281800	759610	454060	896820	717521	5.80015	5.97881	5.3884	5.71581	6.10782	5.88059	5.65711	5.95271	5.81017	0.224444	0.0253827	0.0406205	0.00858845	0.0203302	0.0570438	0.0313679	0.0174201	0.0379238	0.0298347	0.015307	0.000699699	0.00111974	0.000236749	0.000560423	0.00157247	0.000864687	0.000480202	0.00104541	0.000822423	0.000421953	2	2	2	2	2
Q9UQM7	Q9UQM7	54.087	Calcium/calmodulin-dependent protein kinase type II subunit alpha	CAMK2A	N	1284300	1124900	26668	1835000	2596300	613160	396400	653160	1066236	6.10867	6.05111	4.42599	6.26364	6.41435	5.78757	5.59813	5.81502	5.80806	0.618666	0.057171	0.0491353	0.000682146	0.0859619	0.127814	0.0245565	0.0149155	0.026396	0.048329	0.0418258	0.00309221	0.00265758	3.68952e-05	0.00464942	0.00691306	0.00132819	0.000806733	0.00142768	0.00261397	0.00226223	3	4	1	4	5
P35613	P35613	42.2	Basigin	BSG	N	1112300	787420	399290	520540	978520	331050	560030	786470	684452	6.04622	5.89621	5.60129	5.71645	5.99057	5.51989	5.74821	5.89568	5.80182	0.186293	0.0485067	0.0326839	0.0150398	0.0203647	0.0418978	0.0121397	0.0221399	0.0326388	0.0281764	0.012923	0.00204698	0.00137926	0.00063468	0.000859388	0.00176809	0.000512296	0.000934303	0.00137736	0.00118904	0.000545353	2	1	2	2	1
Q13361	Q13361	19.611	Microfibrillar-associated protein 5	MFAP5	N	581050	NaN	443300	NaN	NaN	955010	NaN	NaN	659787	5.76421	NaN	5.6467	NaN	NaN	5.98001	NaN	NaN	5.79697	0.169053	0.0230922	#VALUE!	0.0169491	#VALUE!	#VALUE!	0.0407492	#VALUE!	#VALUE!	#VALUE!	#VALUE!	0.000452862	#VALUE!	0.000332388	#VALUE!	#VALUE!	0.000799133	#VALUE!	#VALUE!	#VALUE!	#VALUE!	1	0	1	0	0
P15090;P02689	P15090;P02689	14.719	Fatty acid-binding protein, adipocyte;Myelin P2 protein	FABP4;PMP2	N	NaN	2807700	517900	NaN	164810	NaN	NaN	NaN	1163470	NaN	6.44835	5.71425	NaN	5.21698	NaN	NaN	NaN	5.79319	0.619468	#VALUE!	0.139777	0.0202466	#VALUE!	0.00546994	#VALUE!	#VALUE!	#VALUE!	#VALUE!	#VALUE!	#VALUE!	0.00205737	0.00029801	#VALUE!	8.0512e-05	#VALUE!	#VALUE!	#VALUE!	#VALUE!	#VALUE!	0	2	2	0	1
Q16581	Q16581	53.864	C3a anaphylatoxin chemotactic receptor	C3AR1	N	666240	568420	NaN	325320	NaN	970150	NaN	739530	653932	5.82363	5.75467	NaN	5.51231	NaN	5.98684	NaN	5.86896	5.78928	0.1764	0.027001	0.0225194	#VALUE!	0.0118998	#VALUE!	0.0414884	#VALUE!	0.0304219	#VALUE!	#VALUE!	0.00145438	0.00121299	#VALUE!	0.000640973	#VALUE!	0.00223473	#VALUE!	0.00163865	#VALUE!	#VALUE!	1	1	1	1	0
Q5TEC6;Q6NXT2;Q71DI3;Q16695;P84243;P68431	Q5TEC6;Q6NXT2;Q71DI3;Q16695;P84243;P68431	15.43	Histone H3;Histone H3.3C;Histone H3.2;Histone H3.1t;Histone H3.3;Histone H3.1	HIST2H3PS2;H3F3C;HIST2H3A;HIST3H3;H3F3A;HIST1H3A	N	1048800	443850	1288100	NaN	537850	309250	1149500	269860	721030	6.02069	5.64724	6.10995	NaN	5.73066	5.49031	6.06051	5.43114	5.78436	0.28019	0.0453546	0.0169731	0.0573644	#VALUE!	0.0211405	0.0112304	0.0503653	0.00961084	#VALUE!	#VALUE!	0.000699822	0.000261895	0.000885133	#VALUE!	0.000326198	0.000173285	0.000777137	0.000148295	#VALUE!	#VALUE!	2	1	2	0	2
P21810	P21810	41.654	Biglycan	BGN	Y	630550	714630	518700	510390	817470	558020	721730	462460	616744	5.79972	5.85408	5.71492	5.7079	5.91247	5.74665	5.85837	5.66507	5.7824	0.0872406	0.0253542	0.029254	0.0202824	0.0199114	0.0341134	0.0220491	0.0295864	0.0177889	0.0247925	0.00574237	0.0010561	0.00121855	0.000844843	0.00082939	0.00142096	0.000918433	0.00123239	0.00074098	0.00103271	0.000239193	3	3	3	3	3
Q03591;Q9BXR6	Q03591	37.65	Complement factor H-related protein 1	CFHR1	N	533670	1114500	230520	NaN	NaN	1108400	471970	654830	685648	5.72727	6.04708	5.36271	NaN	NaN	6.0447	5.67391	5.81613	5.77863	0.257238	0.0209528	0.0486164	0.00802686	#VALUE!	#VALUE!	0.0483123	0.0182077	0.0264731	#VALUE!	#VALUE!	0.000788874	0.00183041	0.000302211	#VALUE!	#VALUE!	0.00181896	0.000685518	0.000996713	#VALUE!	#VALUE!	1	2	1	0	0
Q9Y5I4;O75153	Q9Y5I4	109.45	Protocadherin alpha-C2	PCDHAC2	N	958310	1339200	29031	772160	1306200	396120	766200	1452000	877403	5.98151	6.12685	4.46286	5.88771	6.11601	5.59783	5.88434	6.16197	5.77738	0.561908	0.0409102	0.0599728	0.00075166	0.0319609	0.0582866	0.0149034	0.0316791	0.0657806	0.0380307	0.0229032	0.00447762	0.00656402	8.22692e-05	0.00349812	0.00637947	0.00163118	0.00346728	0.00719969	0.00416246	0.00250675	8	10	2	6	7
O43361	O43361	90.363	Zinc finger protein 749	ZNF749	N	566470	1235200	147430	1775400	698330	767860	140590	1142700	809248	5.75318	6.09174	5.16859	6.2493	5.84406	5.88528	5.14795	6.05793	5.77475	0.411211	0.0224311	0.0546796	0.00481575	0.0827781	0.0284926	0.0317576	0.00456123	0.0500249	0.0349426	0.0265766	0.00202694	0.00494102	0.000435165	0.00748008	0.00257467	0.00286971	0.000412166	0.0045204	0.00315752	0.00240154	1	1	1	1	1
Q06033;CON__Q0V8M9	Q06033	99.848	Inter-alpha-trypsin inhibitor heavy chain H3	ITIH3	N	625130	932390	554050	1131900	278030	1066600	176380	784210	693586	5.79597	5.9696	5.74355	6.05381	5.44409	6.028	5.24645	5.89443	5.77199	0.288864	0.0251052	0.0396479	0.0218699	0.0494849	0.00994413	0.0462355	0.00591101	0.0325317	0.0288413	0.0160561	0.00250671	0.00395876	0.00218366	0.00494097	0.000992901	0.00461652	0.000590202	0.00324822	0.00287974	0.00160316	7	8	6	7	5
Q08431	Q08431	43.104	Lactadherin;Lactadherin short form;Medin	MFGE8	N	781640	446670	522010	762560	1072200	686980	163610	784610	652535	5.89301	5.64999	5.71768	5.88227	6.03028	5.83694	5.21381	5.89465	5.76483	0.251218	0.0324098	0.0170964	0.0204304	0.0315072	0.0465131	0.0279639	0.00542444	0.0325506	0.026737	0.0123536	0.00139699	0.000736924	0.000880632	0.00135808	0.0020049	0.00120535	0.000233815	0.00140306	0.00115247	0.000532488	4	2	3	4	4
P01178	P01178	12.722	Oxytocin-neurophysin 1;Oxytocin;Neurophysin 1	OXT	N	996450	NaN	239550	556060	NaN	1013200	NaN	467680	654588	5.99846	NaN	5.3794	5.74512	NaN	6.0057	NaN	5.66995	5.75972	0.260008	0.0427764	#VALUE!	0.00838725	0.0219606	#VALUE!	0.0435993	#VALUE!	0.0180186	#VALUE!	#VALUE!	0.000544202	#VALUE!	0.000106703	0.000279383	#VALUE!	0.00055467	#VALUE!	0.000229233	#VALUE!	#VALUE!	1	0	1	1	0
O43866	O43866	38.087	CD5 antigen-like	CD5L	N	255120	1921100	326610	1292000	271080	404430	539580	952140	745258	5.40674	6.28355	5.51403	6.11126	5.4331	5.60684	5.73206	5.9787	5.75829	0.329868	0.0090132	0.0905874	0.0119538	0.057563	0.00966052	0.0152613	0.0212183	0.0406093	0.0319833	0.0292423	0.000343286	0.0034502	0.000455284	0.0021924	0.00036794	0.000581258	0.00080814	0.00154668	0.00121815	0.00111375	4	4	4	5	3
P55287	P55287	87.964	Cadherin-11	CDH11	N	732270	524380	290370	430010	1045200	595560	491290	727950	604629	5.86467	5.71965	5.46295	5.63348	6.0192	5.77493	5.69134	5.8621	5.75354	0.168626	0.0300808	0.0205365	0.0104502	0.0163695	0.0451767	0.0237525	0.019062	0.029878	0.0244133	0.0106696	0.00264603	0.00180647	0.00091924	0.00143993	0.00397393	0.00208937	0.00167677	0.00262819	0.00214749	0.000938538	5	3	5	4	6
P04114;CON__ENSEMBL:ENSBTAP00000032840;Q9ULK0	P04114	515.6	Apolipoprotein B-100;Apolipoprotein B-48	APOB	N	367690	7979900	506470	1583600	697910	403720	158680	100590	1474820	5.56548	6.902	5.70455	6.19965	5.8438	5.60608	5.20052	5.00255	5.75308	0.592263	0.0136872	0.461268	0.0197367	0.0726382	0.028473	0.0152307	0.00523802	0.00311093	0.0774228	0.156637	0.00705714	0.23783	0.0101763	0.0374522	0.0146807	0.00785295	0.00270072	0.001604	0.0399192	0.0807622	47	109	60	73	59
P15502	P15502	68.397	Elastin	ELN	N	501490	747730	924730	NaN	756260	975420	127420	NaN	672175	5.70026	5.87374	5.96601	NaN	5.87867	5.98919	5.10524	NaN	5.75219	0.332839	0.0195151	0.0308078	0.0392758	#VALUE!	0.0312098	0.0417461	0.00407621	#VALUE!	#VALUE!	#VALUE!	0.00133477	0.00210716	0.00268635	#VALUE!	0.00213466	0.00285531	0.000278801	#VALUE!	#VALUE!	#VALUE!	2	2	2	0	2
P60983	P60983	16.713	Glia maturation factor beta	GMFB	N	916000	1243800	NaN	NaN	687460	236190	254180	672770	668400	5.9619	6.09475	NaN	NaN	5.83725	5.37326	5.40514	5.82787	5.75003	0.29607	0.0388523	0.055115	#VALUE!	#VALUE!	0.0279862	0.00825293	0.00897525	0.0273037	#VALUE!	#VALUE!	0.000649338	0.000921137	#VALUE!	#VALUE!	0.000467733	0.000137931	0.000150003	0.000456327	#VALUE!	#VALUE!	1	1	0	0	1
Q9NPF0	Q9NPF0	28.991	CD320 antigen	CD320	N	586770	1237700	211820	493910	861500	434320	602780	581990	626349	5.76847	6.09262	5.32597	5.69365	5.93526	5.63781	5.78016	5.76492	5.74985	0.223205	0.0233523	0.0548062	0.00728702	0.0191783	0.0362215	0.0165572	0.0240819	0.0231349	0.0255774	0.0143309	0.000677005	0.00158889	0.000211258	0.000555997	0.0010501	0.00048001	0.00069816	0.000670705	0.000741515	0.000415467	1	1	1	1	1
O76070	O76070	13.331	Gamma-synuclein	SNCG	N	996940	356580	729000	627600	1446700	376910	284830	393460	651502	5.99867	5.55216	5.86273	5.79768	6.16038	5.57624	5.45459	5.5949	5.74967	0.24666	0.0428005	0.0132156	0.0299273	0.0252186	0.0655062	0.0140802	0.0102226	0.0147891	0.02697	0.0190174	0.000570573	0.000176177	0.000398961	0.00033619	0.000873264	0.000187704	0.000136278	0.000197153	0.000359537	0.000253521	2	1	2	2	2
Q13421	Q13421	68.985	Mesothelin;Megakaryocyte-potentiating factor;Mesothelin, cleaved form	MSLN	N	946190	1042200	115770	701190	684960	391900	414810	972140	658645	5.97598	6.01795	5.0636	5.84584	5.83567	5.59318	5.61785	5.98773	5.74222	0.31817	0.0403193	0.0450286	0.00365309	0.028626	0.0278699	0.0147221	0.0157098	0.0415857	0.0271893	0.01484	0.00278143	0.0031063	0.000252008	0.00197476	0.0019226	0.0010156	0.00108374	0.00286879	0.00187565	0.00102374	5	5	2	4	4
P17931	P17931	26.152	Galectin-3	LGALS3	N	685400	1211400	916670	NaN	860380	340710	261980	263840	648626	5.83594	6.08329	5.96221	NaN	5.93469	5.53238	5.41827	5.42134	5.74116	0.277634	0.0278904	0.0534771	0.0388848	#VALUE!	0.0361677	0.0125454	0.00929074	0.00936618	#VALUE!	#VALUE!	0.000729389	0.00139853	0.00101691	#VALUE!	0.000945858	0.000328088	0.000242972	0.000244944	#VALUE!	#VALUE!	2	2	2	0	2
Q9NS69	Q9NS69	15.521	Mitochondrial import receptor subunit TOM22 homolog	TOMM22	N	NaN	610880	323520	NaN	745510	NaN	620340	NaN	575062	NaN	5.78596	5.5099	NaN	5.87245	NaN	5.79263	NaN	5.74024	0.158504	#VALUE!	0.0244522	0.0118246	#VALUE!	0.0307032	#VALUE!	0.0248855	#VALUE!	#VALUE!	#VALUE!	#VALUE!	0.000379522	0.00018353	#VALUE!	0.000476545	#VALUE!	0.000386247	#VALUE!	#VALUE!	#VALUE!	0	1	1	0	1
Q9HAR2	Q9HAR2	161.81	Latrophilin-3	LPHN3	N	860200	546170	130510	637290	1256500	549620	500450	551610	629044	5.9346	5.73733	5.11564	5.80434	6.09916	5.74006	5.69936	5.74163	5.73402	0.283398	0.0361591	0.0215147	0.00418939	0.0256642	0.0557587	0.0216701	0.0194688	0.0217598	0.0257731	0.0149461	0.0058509	0.0034813	0.000677885	0.00415272	0.00902232	0.00350644	0.00315025	0.00352096	0.00417035	0.00241842	12	9	6	11	13
P48740	P48740	79.246	Mannan-binding lectin serine protease 1;Mannan-binding lectin serine protease 1 heavy chain;Mannan-binding lectin serine protease 1 light chain	MASP1	N	1529300	375510	808350	162660	673720	874560	599750	271820	661959	6.18449	5.57462	5.9076	5.21128	5.82848	5.94179	5.77797	5.43428	5.73256	0.31066	0.0697983	0.0140205	0.0336788	0.00538845	0.0273478	0.0368498	0.0239436	0.00969067	0.0275897	0.0204071	0.00553124	0.00111107	0.00266891	0.000427013	0.0021672	0.0029202	0.00189744	0.000767947	0.00218638	0.00161718	2	1	2	1	2
Q9Y277	Q9Y277	30.658	Voltage-dependent anion-selective channel protein 3	VDAC3	N	1463900	1046700	433830	126380	NaN	NaN	NaN	NaN	767702	6.16551	6.01982	5.63732	5.10168	NaN	NaN	NaN	NaN	5.73108	0.475058	0.0663972	0.0452509	0.0165358	0.0040382	#VALUE!	#VALUE!	#VALUE!	#VALUE!	#VALUE!	#VALUE!	0.0020356	0.0013873	0.000506956	0.000123803	#VALUE!	#VALUE!	#VALUE!	#VALUE!	#VALUE!	#VALUE!	1	1	0	1	0
Q14956	Q14956	63.922	Transmembrane glycoprotein NMB	GPNMB	N	351180	1017900	1564300	178950	425080	661390	473010	459020	641354	5.54553	6.00771	6.19432	5.25273	5.62847	5.82046	5.67487	5.66183	5.72324	0.287933	0.0129871	0.0438306	0.0716272	0.00600956	0.0161552	0.0267765	0.0182535	0.0176378	0.0266597	0.0213565	0.000830158	0.00280174	0.00457855	0.000384143	0.00103267	0.0017116	0.0011668	0.00112744	0.00170414	0.00136515	2	3	3	2	2
Q14697	Q14697	106.87	Neutral alpha-glucosidase AB	GANAB	N	1186700	417060	24747	1093700	1153400	863490	557020	820750	764608	6.07434	5.6202	4.39352	6.0389	6.06198	5.93626	5.74587	5.91421	5.72316	0.560457	0.0522326	0.0158073	0.000626277	0.0475807	0.0505607	0.0363172	0.0220039	0.0342699	0.0324248	0.0183824	0.0055821	0.00168932	6.69302e-05	0.00508495	0.00540342	0.00388122	0.00235156	0.00366243	0.00346524	0.00196453	13	6	2	11	13
Q9Y3B3	Q9Y3B3	25.171	Transmembrane emp24 domain-containing protein 7	TMED7	N	404140	518510	185430	527760	1223000	648480	432290	860950	600070	5.60653	5.71476	5.26818	5.72244	6.08743	5.8119	5.63578	5.93498	5.72275	0.243118	0.0152488	0.0202739	0.00625892	0.0206878	0.0540628	0.0261799	0.0164688	0.0361951	0.024422	0.014778	0.000383828	0.000510314	0.000157543	0.000520733	0.00136081	0.000658974	0.000414535	0.000911067	0.000614726	0.000371977	1	1	1	2	2
Q7LFX5	Q7LFX5	64.925	Carbohydrate sulfotransferase 15	CHST15	N	705300	558040	238030	562390	1009800	781460	224800	643690	590439	5.84837	5.74667	5.37663	5.75004	6.00424	5.89291	5.3518	5.80868	5.72242	0.236061	0.0288178	0.02205	0.00832645	0.0222466	0.0434321	0.0324013	0.00779962	0.025959	0.0238791	0.011893	0.001871	0.0014316	0.000540595	0.00144436	0.00281983	0.00210365	0.00050639	0.00168539	0.00155035	0.000772156	4	4	4	4	5
Q7Z5M8	Q7Z5M8	40.776	Abhydrolase domain-containing protein 12B	ABHD12B	N	383340	571960	NaN	589330	536660	509680	547840	586090	532129	5.58358	5.75737	NaN	5.77036	5.7297	5.7073	5.73865	5.76796	5.72213	0.0650815	0.0143551	0.0226798	#VALUE!	0.0234687	0.0210871	0.0198798	0.0215899	0.0233213	#VALUE!	#VALUE!	0.000585344	0.000924791	#VALUE!	0.000956961	0.000859846	0.000810617	0.000880351	0.00095095	#VALUE!	#VALUE!	1	1	0	1	1
O95390	O95390	45.09	Growth/differentiation factor 11	GDF11	N	1299100	340160	53739	564310	1440000	519390	878920	644290	717489	6.11364	5.53168	4.73029	5.75152	6.15836	5.71549	5.94395	5.80908	5.71925	0.450588	0.0579247	0.0125223	0.00151947	0.0223334	0.0651596	0.0203132	0.0370599	0.0259866	0.0303524	0.0218768	0.00261182	0.00056463	6.85127e-05	0.00100701	0.00293805	0.000915924	0.00167103	0.00117174	0.00136859	0.000986425	3	1	0	2	3
P22891	P22891	44.743	Vitamin K-dependent protein Z	PROZ	N	885200	910200	424600	799940	116560	291870	589950	997880	627025	5.94704	5.95914	5.62798	5.90306	5.06655	5.46519	5.77082	5.99908	5.71736	0.321392	0.0373627	0.0385712	0.0161343	0.0332786	0.0036816	0.0105119	0.023497	0.0428466	0.0257355	0.0144665	0.00167172	0.00172579	0.000721899	0.00148898	0.000164726	0.000470334	0.00105132	0.00191709	0.00115148	0.000647276	4	3	2	3	2
P09936	P09936	24.824	Ubiquitin carboxyl-terminal hydrolase isozyme L1	UCHL1	N	794200	986460	359930	307760	726880	404650	363470	570440	564224	5.89993	5.99408	5.55622	5.48821	5.86146	5.60708	5.56047	5.75621	5.71546	0.187998	0.0330058	0.0422866	0.0133576	0.0111685	0.0298278	0.0152708	0.0135078	0.0226109	0.0226295	0.0113425	0.000819335	0.00104972	0.000331588	0.000277248	0.000740446	0.000379082	0.000335318	0.000561293	0.000561754	0.000281566	2	2	1	1	1
Q7Z6L0	Q7Z6L0	34.945	Proline-rich transmembrane protein 2	PRRT2	N	715420	1375800	87013	480530	1244200	NaN	354030	555160	687450	5.85456	6.13856	4.93958	5.68172	6.09489	NaN	5.54904	5.74442	5.71468	0.402901	0.0292909	0.0618499	0.00263581	0.0185856	0.0551353	#VALUE!	0.0131076	0.02192	#VALUE!	#VALUE!	0.00102357	0.00216134	9.21085e-05	0.000649474	0.0019267	#VALUE!	0.000458045	0.000765993	#VALUE!	#VALUE!	2	3	1	1	2
Q0P6D2	Q0P6D2	46.42	Protein FAM69C	FAM69C	N	1084300	274970	99594	616180	1633000	651500	798630	334250	686553	6.03515	5.43929	4.99823	5.78971	6.21299	5.81391	5.90235	5.52407	5.71446	0.383066	0.0471136	0.00981913	0.00307575	0.0246948	0.0752338	0.0263193	0.0332163	0.0122739	0.0289683	0.0233877	0.00218701	0.000455804	0.000142776	0.00114633	0.00349235	0.00122174	0.0015419	0.000569756	0.00134471	0.00108566	3	2	1	3	4
Q14767	Q14767	195.05	Latent-transforming growth factor beta-binding protein 2	LTBP2	N	438170	830800	442810	281250	727280	906610	328610	496030	556445	5.64164	5.9195	5.64622	5.44909	5.8617	5.95742	5.51668	5.69551	5.71097	0.186129	0.0167251	0.03475	0.0169276	0.0100759	0.0298466	0.0383974	0.0120375	0.0192724	0.0222541	0.0106564	0.00326222	0.00677798	0.00330174	0.0019653	0.00582158	0.00748941	0.00234791	0.00375908	0.00434065	0.00207854	5	7	6	5	6
P10721	P10721	109.86	Mast/stem cell growth factor receptor Kit	KIT	N	904040	839940	106870	648230	1308500	246880	496790	575820	640884	5.95619	5.92425	5.02886	5.81173	6.11677	5.39249	5.69617	5.76029	5.71084	0.348427	0.038273	0.0351873	0.0033339	0.0261684	0.058404	0.00868123	0.0193061	0.0228548	0.0265261	0.0175306	0.00420467	0.00386568	0.000366262	0.00287486	0.00641626	0.00095372	0.00212097	0.00251083	0.00291416	0.00192591	7	7	4	7	6
P04233	P04233	33.515	HLA class II histocompatibility antigen gamma chain	CD74	N	840640	753050	487220	375050	1176100	NaN	133900	NaN	627660	5.92461	5.87682	5.68773	5.57409	6.07044	NaN	5.12678	NaN	5.71008	0.335536	0.0352208	0.0310584	0.0188816	0.0140008	0.0516997	#VALUE!	0.004314	#VALUE!	#VALUE!	#VALUE!	0.00118043	0.00104092	0.000632818	0.000469238	0.00173271	#VALUE!	0.000144584	#VALUE!	#VALUE!	#VALUE!	1	1	2	1	2
P55084	P55084	51.294	Trifunctional enzyme subunit beta, mitochondrial;3-ketoacyl-CoA thiolase	HADHB	N	2822700	1643900	1275100	NaN	97087	61816	NaN	NaN	1.18012e+06	6.45066	6.21588	6.10554	NaN	4.98716	4.7911	NaN	NaN	5.71007	0.76286	0.140631	0.0758081	0.0567031	#VALUE!	0.00298741	0.00178319	#VALUE!	#VALUE!	#VALUE!	#VALUE!	0.00721351	0.0038885	0.00290853	#VALUE!	0.000153236	9.14671e-05	#VALUE!	#VALUE!	#VALUE!	#VALUE!	1	1	1	0	1
CON__Q28107	CON__Q28107	248.98			N	947190	568840	426580	53273	872350	1187000	617180	591580	657999	5.97644	5.75499	5.63	4.72651	5.94069	6.07445	5.79041	5.77201	5.70819	0.421392	0.040368	0.0225384	0.0162204	0.00150442	0.0367434	0.0522477	0.0247406	0.0235712	0.0272418	0.0156461	0.0100508	0.00561162	0.00403855	0.000374569	0.00914838	0.0130086	0.00615992	0.00586875	0.00678266	0.00389557	2	2	2	1	2
P01742	P01742	12.659	Ig heavy chain V-I region EU		N	606590	NaN	506190	428640	NaN	NaN	NaN	NaN	513807	5.7829	NaN	5.70431	5.63209	NaN	NaN	NaN	NaN	5.70643	0.0754236	0.024256	#VALUE!	0.0197242	0.0163099	#VALUE!	#VALUE!	#VALUE!	#VALUE!	#VALUE!	#VALUE!	0.000307057	#VALUE!	0.000249689	0.000206467	#VALUE!	#VALUE!	#VALUE!	#VALUE!	#VALUE!	#VALUE!	#N/A	#N/A	#N/A	#N/A	#N/A
P05019	P05019	21.841	Insulin-like growth factor I	IGF1	N	NaN	619900	NaN	NaN	NaN	NaN	NaN	399120	509510	NaN	5.79232	NaN	NaN	NaN	NaN	NaN	5.6011	5.69671	0.135212	#VALUE!	0.0248653	#VALUE!	#VALUE!	#VALUE!	#VALUE!	#VALUE!	0.0150325	#VALUE!	#VALUE!	#VALUE!	0.000543083	#VALUE!	#VALUE!	#VALUE!	#VALUE!	#VALUE!	0.000328325	#VALUE!	#VALUE!	0	2	0	0	0
P11684	P11684	9.9937	Uteroglobin	SCGB1A1	N	195980	3856400	NaN	NaN	NaN	279860	NaN	288650	1.15522e+06	5.29221	6.58618	NaN	NaN	NaN	5.44694	NaN	5.46037	5.69643	0.598058	0.00666758	0.200898	#VALUE!	#VALUE!	#VALUE!	0.010019	#VALUE!	0.0103795	#VALUE!	#VALUE!	6.66338e-05	0.00200772	#VALUE!	#VALUE!	#VALUE!	0.000100127	#VALUE!	0.000103729	#VALUE!	#VALUE!	1	3	0	0	0
Q8N2Q7	Q8N2Q7	96.367	Neuroligin-1	NLGN1	N	831260	351000	132010	507330	1437300	507700	447930	561870	597050	5.91974	5.54531	5.12061	5.70529	6.15755	5.70561	5.65121	5.74964	5.69437	0.298068	0.034772	0.0129794	0.00424447	0.019775	0.06502	0.0197915	0.0171515	0.0222231	0.0244946	0.0184935	0.00335087	0.00125079	0.000409027	0.00190566	0.00626578	0.00190725	0.00165284	0.00214157	0.00236047	0.00178216	5	3	3	4	7
P15586	P15586	62.081	N-acetylglucosamine-6-sulfatase	GNS	N	689420	300810	179100	492400	1138100	637000	572140	468380	559669	5.83848	5.47829	5.2531	5.69232	6.05618	5.80414	5.7575	5.6706	5.69383	0.241924	0.0280774	0.0108807	0.00601531	0.0191113	0.0497948	0.0256508	0.0226879	0.0180494	0.0225335	0.013224	0.00174307	0.000675487	0.000373437	0.00118645	0.00309131	0.00159243	0.00140849	0.00112053	0.0013989	0.000820957	4	3	2	3	5
Q92954	Q92954	151.06	Proteoglycan 4;Proteoglycan 4 C-terminal part	PRG4	N	1173200	106910	545460	971100	582850	1400500	362800	176620	664930	6.06937	5.02902	5.73676	5.98726	5.76556	6.14628	5.55967	5.24704	5.69262	0.396128	0.051554	0.00333532	0.0214828	0.0415349	0.023174	0.0631207	0.0134794	0.0059202	0.0279501	0.0218564	0.00778775	0.000503834	0.00324519	0.00627426	0.00350067	0.00953501	0.00203619	0.000894306	0.00422215	0.00330162	11	3	11	10	7
Q9BUJ0	Q9BUJ0	29.764	Alpha/beta hydrolase domain-containing protein 14A	ABHD14A	N	853750	396440	120430	482660	955790	483540	766950	491410	568871	5.93133	5.59818	5.08073	5.68364	5.98036	5.68443	5.88477	5.69144	5.69186	0.282885	0.0358493	0.0149172	0.00382164	0.0186798	0.0407872	0.0187187	0.0317146	0.0190674	0.0229445	0.0122066	0.00106702	0.000443995	0.000113747	0.000555985	0.00121399	0.000557144	0.000943952	0.000567521	0.000682919	0.000363318	2	1	1	2	2
Q8NBI6	Q8NBI6	43.806	Xyloside xylosyltransferase 1	XXYLT1	N	558590	436400	NaN	619510	635760	425300	283460	594190	507601	5.74709	5.63988	NaN	5.79205	5.80329	5.6287	5.45249	5.77393	5.69106	0.126639	0.0220748	0.0166479	#VALUE!	0.0248474	0.0255938	0.0161647	0.0101664	0.0236901	#VALUE!	#VALUE!	0.00096701	0.000729276	#VALUE!	0.00108847	0.00112116	0.000708113	0.00044535	0.00103777	#VALUE!	#VALUE!	2	2	0	3	3
P15559	P15559	30.867	NAD(P)H dehydrogenase [quinone] 1	NQO1	N	NaN	NaN	NaN	823100	161360	NaN	878210	NaN	620890	NaN	NaN	NaN	5.91545	5.2078	NaN	5.9436	NaN	5.68895	0.416928	#VALUE!	#VALUE!	#VALUE!	0.0343821	0.00533926	#VALUE!	0.0370257	#VALUE!	#VALUE!	#VALUE!	#VALUE!	#VALUE!	#VALUE!	0.00106127	0.000164807	#VALUE!	0.00114287	#VALUE!	#VALUE!	#VALUE!	0	0	0	1	1
Q8IZP7	Q8IZP7	54.843	Heparan-sulfate 6-O-sulfotransferase 3	HS6ST3	N	1788900	851080	14253	626330	1332400	584750	201730	1468600	858505	6.25259	5.92997	4.15391	5.7968	6.12463	5.76697	5.30477	6.1669	5.68707	0.688236	0.083498	0.0357212	0.000333338	0.0251603	0.0596249	0.0232604	0.00689164	0.0666409	0.0376413	0.0295944	0.00457928	0.00195906	1.82813e-05	0.00137987	0.00327001	0.00127567	0.000377958	0.00365479	0.00206436	0.00162304	7	6	1	4	8
P35232	P35232	29.804	Prohibitin	PHB	N	1015900	346900	326350	NaN	NaN	NaN	NaN	NaN	563050	6.00685	5.5402	5.51368	NaN	NaN	NaN	NaN	NaN	5.68691	0.277392	0.0437321	0.0128063	0.0119429	#VALUE!	#VALUE!	#VALUE!	#VALUE!	#VALUE!	#VALUE!	#VALUE!	0.00130339	0.000381679	0.000355947	#VALUE!	#VALUE!	#VALUE!	#VALUE!	#VALUE!	#VALUE!	#VALUE!	2	1	2	0	0
P16519	P16519	70.564	Neuroendocrine convertase 2	PCSK2	N	616840	434960	NaN	623890	903040	287070	249030	590920	529393	5.79017	5.63845	NaN	5.79511	5.95571	5.45799	5.39625	5.77153	5.68646	0.200423	0.0247251	0.0165851	#VALUE!	0.0250483	0.0382246	0.0103145	0.0087677	0.0235411	#VALUE!	#VALUE!	0.0017447	0.00117031	#VALUE!	0.00176751	0.00269728	0.000727836	0.000618684	0.00166116	#VALUE!	#VALUE!	3	3	0	3	3
P0DP25;P0DP24;P0DP23	P0DP25;P0DP24;P0DP23	16.837			N	426540	575270	453290	506850	628330	435400	NaN	408370	490579	5.62996	5.75987	5.65638	5.70488	5.79819	5.63889	NaN	5.61105	5.6856	0.0710082	0.0162186	0.0228299	0.0173863	0.0197536	0.0252522	0.0166043	#VALUE!	0.0154314	#VALUE!	#VALUE!	0.000273073	0.000384386	0.000292734	0.000332592	0.000425171	0.000279566	#VALUE!	0.000259818	#VALUE!	#VALUE!	1	1	1	1	1
O76041	O76041	116.45	Nebulette	NEBL	N	556950	651730	237210	487770	1121200	426410	611740	243050	542008	5.74582	5.81407	5.37513	5.68822	6.04968	5.62983	5.78657	5.3857	5.68438	0.224346	0.0220008	0.0263299	0.00829368	0.018906	0.0489506	0.016213	0.0244915	0.00852747	0.0217141	0.01289	0.00256199	0.00306612	0.000965798	0.0022016	0.00570029	0.001888	0.00285204	0.000993024	0.00252861	0.00150104	1	1	1	1	1
P01599	P01599	12.778	Ig kappa chain V-I region Gal		N	407170	921160	166020	1626700	265500	NaN	NaN	459690	641040	5.60978	5.96434	5.22016	6.21131	5.42406	NaN	NaN	5.66247	5.68202	0.35925	0.0153796	0.0391025	0.00551586	0.0749022	0.00943356	#VALUE!	#VALUE!	0.0176672	#VALUE!	#VALUE!	0.00019652	0.000499652	7.04817e-05	0.0009571	0.000120542	#VALUE!	#VALUE!	0.000225751	#VALUE!	#VALUE!	1	1	1	1	1
O43173	O43173	43.969	Sia-alpha-2,3-Gal-beta-1,4-GlcNAc-R:alpha 2,8-sialyltransferase	ST8SIA3	N	1002900	67100	NaN	842870	1217900	435010	350430	539720	636561	6.00126	4.82672	NaN	5.92576	6.08561	5.6385	5.5446	5.73217	5.67923	0.424064	0.0430931	0.00195846	#VALUE!	0.0353276	0.0538052	0.0165873	0.0129554	0.0212246	#VALUE!	#VALUE!	0.00189476	8.61114e-05	#VALUE!	0.00155332	0.00236576	0.000729325	0.000569634	0.000933223	#VALUE!	#VALUE!	5	1	0	4	6
P10092;P01258	P10092;P01258	13.706	Calcitonin gene-related peptide 2;Calcitonin;Calcitonin;Katacalcin	CALCB;CALCA	N	520790	384220	516030	451650	438400	827190	217340	710160	508222	5.71666	5.58458	5.71267	5.6548	5.64187	5.91761	5.33714	5.85136	5.67709	0.176032	0.0203758	0.0143928	0.0201631	0.0173145	0.0167351	0.0345774	0.00750448	0.0290449	0.0200135	0.00845095	0.000279271	0.000197268	0.000276356	0.000237312	0.000229371	0.000473918	0.000102856	0.00039809	0.000274305	0.000115829	1	1	1	1	1
O14672	O14672	84.141	Disintegrin and metalloproteinase domain-containing protein 10	ADAM10	N	648000	451740	800820	354470	543000	467840	378780	279080	490466	5.81158	5.65489	5.90353	5.54958	5.7348	5.6701	5.57839	5.44573	5.66857	0.147447	0.0261577	0.0173184	0.0333204	0.0131262	0.0213721	0.0180257	0.0141601	0.00998707	0.0191835	0.00760264	0.00220094	0.00145719	0.00280361	0.00110445	0.00179827	0.0015167	0.00119145	0.000840322	0.00161412	0.000639694	5	3	6	3	4
Q8NFZ4	Q8NFZ4	90.819	Neuroligin-2	NLGN2	N	809430	335840	76060	661490	922920	565420	445180	702140	564810	5.90818	5.52613	4.88116	5.82052	5.96516	5.75237	5.64854	5.84642	5.66856	0.348022	0.0337302	0.0123407	0.00226012	0.0267811	0.0391879	0.0223836	0.0170312	0.0286703	0.0227982	0.0119707	0.00306334	0.00112077	0.000205262	0.00243223	0.00355901	0.00203286	0.00154676	0.00260381	0.00207051	0.00108716	5	2	2	5	5
Q9Y2I2	Q9Y2I2	60.54	Netrin-G1	NTNG1	N	1667300	497290	63123	890490	1069800	410590	387520	276680	657849	6.22201	5.69661	4.80019	5.94963	6.0293	5.61341	5.58829	5.44198	5.66768	0.436074	0.0770427	0.0193284	0.00182635	0.037618	0.0463941	0.0155273	0.0145342	0.00988896	0.02777	0.0246715	0.00466417	0.00117014	0.000110567	0.0022774	0.0028087	0.000940022	0.000879899	0.000598678	0.0016812	0.00149361	5	3	2	3	5
Q9HCU0	Q9HCU0	80.858	Endosialin	CD248	N	722360	1028600	309190	242810	571920	424090	314500	485750	512402	5.85875	6.01225	5.49023	5.38527	5.75734	5.62746	5.49762	5.68641	5.66441	0.208849	0.0296159	0.0443576	0.0112279	0.00851784	0.022678	0.0161122	0.0114485	0.0188165	0.0203468	0.0118948	0.00239469	0.00358666	0.000907864	0.000688736	0.0018337	0.0013028	0.000925707	0.00152147	0.0016452	0.000961788	5	5	4	3	4
P07197;Q16352	P07197	102.47	Neurofilament medium polypeptide	NEFM	N	NaN	NaN	454670	NaN	NaN	NaN	NaN	NaN	454670	NaN	NaN	5.6577	NaN	NaN	NaN	NaN	NaN	5.6577	#DIV/0!	#VALUE!	#VALUE!	0.0174468	#VALUE!	#VALUE!	#VALUE!	#VALUE!	#VALUE!	#VALUE!	#VALUE!	#VALUE!	#VALUE!	0.00178778	#VALUE!	#VALUE!	#VALUE!	#VALUE!	#VALUE!	#VALUE!	#VALUE!	0	0	3	0	0
Q13214	Q13214	83.121	Semaphorin-3B	SEMA3B	N	755060	286450	205610	537990	893060	796330	288160	348120	513848	5.87798	5.45705	5.31304	5.73077	5.95088	5.90109	5.45963	5.54173	5.65402	0.242216	0.0311532	0.0102891	0.00704335	0.0211468	0.0377421	0.033107	0.0103593	0.0128578	0.0204623	0.0120517	0.00258949	0.000855239	0.000585451	0.00175774	0.00313716	0.00275188	0.000861077	0.00106875	0.00170085	0.00100175	7	5	5	5	7
P09622	P09622	54.177	Dihydrolipoyl dehydrogenase, mitochondrial	DLD	N	1013500	482550	NaN	NaN	185520	NaN	NaN	NaN	560523	6.00582	5.68354	NaN	NaN	5.26839	NaN	NaN	NaN	5.65259	0.36969	0.0436141	0.0186749	#VALUE!	#VALUE!	0.0062624	#VALUE!	#VALUE!	#VALUE!	#VALUE!	#VALUE!	0.00236288	0.00101175	#VALUE!	#VALUE!	0.000339278	#VALUE!	#VALUE!	#VALUE!	#VALUE!	#VALUE!	4	3	0	0	2
Q969Z4	Q969Z4	46.091	Tumor necrosis factor receptor superfamily member 19L	RELT	N	511340	574570	357120	275850	675880	324250	377420	691750	473522	5.70871	5.75934	5.55281	5.44067	5.82987	5.51088	5.57682	5.83995	5.65238	0.152016	0.0199538	0.0227981	0.0132384	0.00985506	0.027448	0.0118551	0.014102	0.0281859	0.0184296	0.00717483	0.00091969	0.00105079	0.000610173	0.00045423	0.00126511	0.000546414	0.000649976	0.00129912	0.000849437	0.000330695	1	1	1	1	1
O75493	O75493	36.238	Carbonic anhydrase-related protein 11	CA11	N	865280	784020	NaN	428840	650150	175540	378080	289120	510147	5.93716	5.89433	NaN	5.6323	5.81301	5.24438	5.57758	5.46108	5.6514	0.249831	0.0364032	0.0325227	#VALUE!	0.0163186	0.026257	0.00587884	0.0141302	0.0103988	#VALUE!	#VALUE!	0.00131918	0.00117856	#VALUE!	0.000591354	0.0009515	0.000213038	0.00051205	0.000376831	#VALUE!	#VALUE!	3	2	0	1	2
Q9BUN1	Q9BUN1	36.769	Protein MENT	MENT	N	410230	NaN	NaN	NaN	483630	440580	NaN	NaN	444813	5.61303	NaN	NaN	NaN	5.68451	5.64402	NaN	NaN	5.64719	0.0358478	0.0155117	#VALUE!	#VALUE!	#VALUE!	0.0187227	0.0168302	#VALUE!	#VALUE!	#VALUE!	#VALUE!	0.000570351	#VALUE!	#VALUE!	#VALUE!	0.000688415	0.000618831	#VALUE!	#VALUE!	#VALUE!	#VALUE!	1	0	0	0	1
O15335	O15335	40.475	Chondroadherin	CHAD	N	1354300	620210	23597	633800	1287900	172320	584320	902890	697417	6.13171	5.79254	4.37286	5.80195	6.10988	5.23634	5.76665	5.95563	5.64595	0.585058	0.0607463	0.0248795	0.000593124	0.0255036	0.0573542	0.00575575	0.0232408	0.0382174	0.0295363	0.0217258	0.00245871	0.001007	2.40067e-05	0.00103226	0.00232141	0.000232964	0.000940673	0.00154685	0.00119548	0.000879351	5	3	1	3	5
P22105;Q16473	P22105	458.38	Tenascin-X	TNXB	N	560670	585200	321420	416570	627220	229080	372700	585490	462294	5.74871	5.7673	5.50707	5.61969	5.79742	5.35999	5.57136	5.76752	5.64238	0.15594	0.0221688	0.0232809	0.0117369	0.015786	0.0252012	0.00796958	0.0139006	0.023294	0.0179173	0.00639908	0.0101617	0.0106715	0.00537997	0.00723601	0.0115517	0.0036531	0.00637176	0.0106775	0.00821291	0.00293321	21	17	15	18	18
A0A0C4DH35	A0A0C4DH35	12.81		IGHV3-35	N	NaN	920030	169150	NaN	NaN	NaN	NaN	521850	537010	NaN	5.9638	5.22827	NaN	NaN	NaN	NaN	5.71755	5.63654	0.374396	#VALUE!	0.0390477	0.00563488	#VALUE!	#VALUE!	#VALUE!	#VALUE!	0.0204232	#VALUE!	#VALUE!	#VALUE!	0.000500201	7.21829e-05	#VALUE!	#VALUE!	#VALUE!	#VALUE!	0.000261622	#VALUE!	#VALUE!	0	1	1	0	0
O95158	O95158	33.065	Neurexophilin-4	NXPH4	N	766520	1132800	74358	340070	802420	529640	141210	902490	586188	5.88452	6.05415	4.87133	5.53157	5.9044	5.72398	5.14987	5.95544	5.63441	0.422641	0.0316942	0.0495299	0.00220241	0.0125185	0.0333965	0.0207721	0.00458423	0.038198	0.024112	0.0168824	0.00104797	0.00163771	7.28226e-05	0.000413924	0.00110426	0.000686829	0.000151578	0.00126302	0.000797263	0.000558216	2	2	1	2	2
P00918	P00918	29.246	Carbonic anhydrase 2	CA2	N	NaN	NaN	16308	4915600	440070	269390	1764600	380950	1.29782e+06	NaN	NaN	4.2124	6.69158	5.64352	5.43038	6.24665	5.58087	5.63423	0.843697	#VALUE!	#VALUE!	0.000388816	0.26512	0.016808	0.00959171	0.0822028	0.0142529	#VALUE!	#VALUE!	#VALUE!	#VALUE!	1.13713e-05	0.00775369	0.000491566	0.000280519	0.0024041	0.000416839	#VALUE!	#VALUE!	0	0	1	3	1
Q9H336	Q9H336	56.888	Cysteine-rich secretory protein LCCL domain-containing 1	CRISPLD1	N	672140	820010	318440	268070	694490	NaN	233650	339490	478041	5.82746	5.91382	5.50303	5.42825	5.84167	NaN	5.36857	5.53083	5.63052	0.223366	0.0272745	0.0342346	0.0116126	0.00953801	0.0283135	#VALUE!	0.00815156	0.0124941	#VALUE!	#VALUE!	0.00155159	0.00194754	0.000660619	0.000542598	0.0016107	#VALUE!	0.000463726	0.000710765	#VALUE!	#VALUE!	1	1	1	1	1
P02775	P02775	13.894	Platelet basic protein;Connective tissue-activating peptide III;TC-2;Connective tissue-activating peptide III(1-81);Beta-thromboglobulin;Neutrophil-activating peptide 2(74);Neutrophil-activating peptide 2(73);Neutrophil-activating peptide 2;TC-1;Neutrophil-activating peptide 2(1-66);Neutrophil-activating peptide 2(1-63)	PPBP	N	NaN	407840	452520	NaN	501130	355150	NaN	NaN	429160	NaN	5.61049	5.65564	NaN	5.69995	5.55041	NaN	NaN	5.62912	0.0639328	#VALUE!	0.0154085	0.0173526	#VALUE!	0.019499	0.013155	#VALUE!	#VALUE!	#VALUE!	#VALUE!	#VALUE!	0.000214085	0.000241097	#VALUE!	0.00027092	0.000182776	#VALUE!	#VALUE!	#VALUE!	#VALUE!	0	1	1	0	1
Q5VSG8	Q5VSG8	51.316	Glycoprotein endo-alpha-1,2-mannosidase-like protein	MANEAL	N	547200	689870	207640	410830	333870	283330	392470	797460	457834	5.73815	5.83877	5.31731	5.61366	5.52358	5.45229	5.59381	5.90171	5.62241	0.196724	0.0215611	0.0280984	0.00712289	0.0155377	0.012258	0.0101611	0.0147466	0.0331607	0.0178308	0.00905265	0.00110643	0.0014419	0.000365518	0.000797331	0.000629031	0.000521427	0.000756735	0.00170167	0.000915005	0.000464546	2	1	2	1	1
P60033	P60033	25.809	CD81 antigen	CD81	N	204820	312010	3445000	NaN	403580	215760	365280	307800	750607	5.31137	5.49417	6.53719	NaN	5.60593	5.33397	5.56263	5.48827	5.61908	0.419319	0.00701243	0.011345	0.176595	#VALUE!	0.0152247	0.00744216	0.0135847	0.0111702	#VALUE!	#VALUE!	0.000180984	0.000292803	0.00455773	#VALUE!	0.000392933	0.000192075	0.000350609	0.000288292	#VALUE!	#VALUE!	1	1	2	0	1
Q92911	Q92911	68.666	Sodium/iodide cotransporter	SLC5A5	N	545220	657930	416000	457160	462900	119260	552130	425190	454474	5.73657	5.81818	5.61909	5.66007	5.66549	5.07649	5.74204	5.62858	5.61831	0.228936	0.021472	0.0266164	0.0157614	0.0175561	0.0178083	0.00377923	0.0217833	0.01616	0.0176171	0.00665795	0.00147439	0.00182764	0.00108227	0.00120551	0.00122282	0.000259505	0.00149577	0.00110964	0.00120969	0.000457175	4	4	3	3	3
Q86Y38	Q86Y38	107.57	Xylosyltransferase 1	XYLT1	N	576170	749500	144690	572880	620600	240310	283150	565440	469092	5.76055	5.87477	5.16044	5.75806	5.79281	5.38077	5.45202	5.75239	5.61648	0.252886	0.0228707	0.0308911	0.00471358	0.0227215	0.0248974	0.00841768	0.0101537	0.0223845	0.0183813	0.00931778	0.0024602	0.00332296	0.00050704	0.00244415	0.00267821	0.000905489	0.00109224	0.0024079	0.00197727	0.00100231	6	3	2	5	4
O14786	O14786	103.13	Neuropilin-1	NRP1	N	640160	523350	185120	513250	506580	447290	214190	539160	446138	5.80629	5.71879	5.26745	5.71033	5.70465	5.65059	5.3308	5.73172	5.61508	0.200334	0.0257963	0.0204904	0.00624697	0.020039	0.0197416	0.0171235	0.00738029	0.0211994	0.0172522	0.00688287	0.00266037	0.00211317	0.00064425	0.00206662	0.00203595	0.00176595	0.000761129	0.00218629	0.00177922	0.000709831	6	5	3	4	5
Q12794	Q12794	48.368	Hyaluronidase-1	HYAL1	N	566290	928450	208070	551610	363630	457540	243850	333950	456674	5.75304	5.96776	5.31821	5.74163	5.56066	5.66043	5.38712	5.52368	5.61407	0.211421	0.022423	0.0394564	0.00713976	0.0217598	0.0135146	0.0175728	0.00855956	0.0122613	0.0178359	0.0103797	0.00108456	0.00190843	0.000345336	0.00105248	0.000653675	0.00084996	0.000414009	0.000593056	0.000862688	0.000502044	2	2	2	2	1
Q86SF2	Q86SF2	75.388	N-acetylgalactosaminyltransferase 7	GALNT7	N	540000	627110	261720	295330	547060	303230	348270	529170	431486	5.73239	5.79734	5.41784	5.47031	5.73803	5.48177	5.54192	5.7236	5.6129	0.149679	0.0212371	0.0251961	0.00928021	0.0106545	0.0215548	0.0109808	0.0128641	0.020751	0.0165648	0.00622929	0.00160103	0.00189949	0.000699616	0.000803219	0.00162497	0.000827824	0.0009698	0.00156438	0.00124879	0.000469614	5	4	4	2	4
Q8N967	Q8N967	41.157	Leucine-rich repeat and transmembrane domain-containing protein 2	LRTM2	N	864340	304040	NaN	1019600	605590	68448	207420	839600	558434	5.93668	5.48293	NaN	6.00843	5.78218	4.83536	5.31685	5.92407	5.61236	0.427369	0.036358	0.0110144	#VALUE!	0.0439142	0.0242103	0.00200349	0.00711427	0.035171	#VALUE!	#VALUE!	0.00149639	0.000453319	#VALUE!	0.00180738	0.000996424	8.24577e-05	0.000292802	0.00144753	#VALUE!	#VALUE!	3	3	0	3	3
Q9P232	Q9P232	112.88	Contactin-3	CNTN3	N	805040	402890	NaN	580360	570590	154620	121950	951830	512469	5.90582	5.60519	NaN	5.7637	5.75632	5.18927	5.08618	5.97856	5.61215	0.346355	0.0335212	0.0151949	#VALUE!	0.0230609	0.0226177	0.00508511	0.00387682	0.0405941	#VALUE!	#VALUE!	0.00378387	0.0017152	#VALUE!	0.00260311	0.00255309	0.000574008	0.000437616	0.00458227	#VALUE!	#VALUE!	7	4	0	5	5
Q9BX67	Q9BX67	35.02	Junctional adhesion molecule C	JAM3	N	742590	217700	713790	NaN	NaN	NaN	NaN	240490	478642	5.87075	5.33786	5.85357	NaN	NaN	NaN	NaN	5.3811	5.61082	0.290845	0.0305658	0.00751869	0.0292147	#VALUE!	#VALUE!	#VALUE!	#VALUE!	0.00842488	#VALUE!	#VALUE!	0.00107042	0.000263305	0.0010231	#VALUE!	#VALUE!	#VALUE!	#VALUE!	0.000295039	#VALUE!	#VALUE!	2	1	2	0	0
P10253	P10253	105.32	Lysosomal alpha-glucosidase;76 kDa lysosomal alpha-glucosidase;70 kDa lysosomal alpha-glucosidase	GAA	N	1078600	166970	139380	396450	999580	807580	292510	321530	525325	6.03286	5.22264	5.1442	5.59819	5.99982	5.90719	5.46614	5.50722	5.60978	0.34174	0.0468306	0.00555195	0.00451639	0.0149176	0.0429301	0.0336421	0.0105383	0.0117415	0.0213336	0.0171114	0.0049322	0.000584732	0.000475666	0.00157112	0.00452139	0.00354319	0.00110989	0.00123662	0.00224685	0.00180217	8	1	4	4	8
Q7Z5L0	Q7Z5L0	21.534	Vitelline membrane outer layer protein 1 homolog	VMO1	N	357390	609280	719750	371580	NaN	314470	247270	NaN	436623	5.55314	5.78482	5.85718	5.57005	NaN	5.49758	5.39317	NaN	5.60932	0.176714	0.0132499	0.024379	0.0294937	0.0138529	#VALUE!	0.0114473	0.00869691	#VALUE!	#VALUE!	#VALUE!	0.000285323	0.000524977	0.000635116	0.000298308	#VALUE!	0.000246506	0.000187279	#VALUE!	#VALUE!	#VALUE!	1	1	1	1	0
Q99880;Q99879;Q99877;Q93079;Q5QNW6;P62807;P58876;P57053;O60814;Q8N257;Q16778;P33778;P23527;P06899	Q99880;Q99879;Q99877;Q93079;Q5QNW6;P62807;P58876;P57053;O60814;Q8N257;Q16778;P33778;P23527;P06899	13.952	Histone H2B type 1-L;Histone H2B type 1-M;Histone H2B type 1-N;Histone H2B type 1-H;Histone H2B type 2-F;Histone H2B type 1-C/E/F/G/I;Histone H2B type 1-D;Histone H2B type F-S;Histone H2B type 1-K;Histone H2B type 3-B;Histone H2B type 2-E;Histone H2B type 1-B;Histone H2B type 1-O;Histone H2B type 1-J	HIST1H2BL;HIST1H2BM;HIST1H2BN;HIST1H2BH;HIST2H2BF;HIST1H2BC;HIST1H2BD;H2BFS;HIST1H2BK;HIST3H2BB;HIST2H2BE;HIST1H2BB;HIST1H2BO;HIST1H2BJ	N	NaN	NaN	690770	NaN	841670	216300	NaN	216660	491350	NaN	NaN	5.83933	NaN	5.92514	5.33506	NaN	5.33578	5.60883	0.317644	#VALUE!	#VALUE!	0.0281403	#VALUE!	0.0352701	0.00746345	#VALUE!	0.00747765	#VALUE!	#VALUE!	#VALUE!	#VALUE!	0.000392613	#VALUE!	0.000492089	0.00010413	#VALUE!	0.000104328	#VALUE!	#VALUE!	0	0	2	0	1
P16152	P16152	30.375	Carbonyl reductase [NADPH] 1	CBR1	N	502580	228790	268460	644640	731140	729220	413160	158220	459526	5.70121	5.35944	5.42888	5.80932	5.864	5.86286	5.61612	5.19926	5.60513	0.250896	0.0195635	0.00795805	0.00955387	0.0260028	0.0300277	0.0299376	0.0156384	0.00522066	0.0179878	0.00996227	0.000594243	0.000241726	0.000290199	0.000789834	0.000912093	0.000909355	0.000475017	0.000158578	0.000546381	0.000302604	2	1	2	2	3
Q8NCL4	Q8NCL4	71.158	Polypeptide N-acetylgalactosaminyltransferase 6	GALNT6	N	842770	301000	124660	531960	564850	575040	261510	471120	459114	5.92571	5.47857	5.09573	5.72588	5.75193	5.7597	5.41749	5.67313	5.60352	0.261347	0.0353228	0.0108886	0.00397545	0.0208761	0.0223578	0.0228194	0.00927169	0.0181702	0.0179603	0.00981275	0.0025135	0.00077481	0.000282885	0.0014855	0.00159094	0.00162379	0.000659755	0.00129295	0.00127802	0.000698255	6	2	2	6	4
Q9HCU4	Q9HCU4	317.45	Cadherin EGF LAG seven-pass G-type receptor 2	CELSR2	N	499520	592020	30281	567360	956850	501220	457750	603060	526008	5.69855	5.77234	4.48117	5.75386	5.98084	5.70003	5.66063	5.78036	5.60347	0.463838	0.0194275	0.0235912	0.000788765	0.0224714	0.0408389	0.019503	0.017582	0.0240947	0.0210372	0.0109344	0.00616725	0.00748903	0.000250393	0.00713355	0.0129643	0.00619124	0.00558141	0.00764887	0.00667826	0.00347111	5	6	2	5	6
Q9Y6N7	Q9Y6N7	180.93	Roundabout homolog 1	ROBO1	N	507600	470860	NaN	476860	554400	284840	255240	346370	413739	5.70552	5.67289	NaN	5.67839	5.74382	5.4546	5.40695	5.53954	5.60025	0.132503	0.0197871	0.0181587	#VALUE!	0.0184234	0.0218857	0.010223	0.00901805	0.0127839	#VALUE!	#VALUE!	0.00358007	0.00328546	#VALUE!	0.00333335	0.00395978	0.00184965	0.00163163	0.002313	#VALUE!	#VALUE!	5	4	0	5	6
Q6P4E1	Q6P4E1	49.497	Protein CASC4	CASC4	N	268540	248070	177830	508830	902770	378870	401730	743710	453794	5.42901	5.39457	5.25001	5.70657	5.95558	5.57849	5.60393	5.8714	5.5987	0.240788	0.00955713	0.00872908	0.00596658	0.0198419	0.0382115	0.0141639	0.0151449	0.0306185	0.0177792	0.0113114	0.000473049	0.000432063	0.000295328	0.000982113	0.00189136	0.000701073	0.000749628	0.00151553	0.000880017	0.000559882	1	1	1	2	2
Q9BUD6	Q9BUD6	35.846	Spondin-2	SPON2	N	374760	NaN	403630	NaN	NaN	415860	266160	587530	409588	5.57375	NaN	5.60598	NaN	NaN	5.61895	5.42514	5.76903	5.59857	0.122698	0.0139885	#VALUE!	0.0152268	#VALUE!	#VALUE!	0.0157553	0.00946037	0.0233868	#VALUE!	#VALUE!	0.00050143	#VALUE!	0.00054582	#VALUE!	#VALUE!	0.000564764	0.000339116	0.000838324	#VALUE!	#VALUE!	1	0	2	0	0
O75173	O75173	90.196	A disintegrin and metalloproteinase with thrombospondin motifs 4	ADAMTS4	N	615070	344530	544760	67685	630850	635560	299840	575090	464173	5.78892	5.53723	5.73621	4.83049	5.79993	5.80316	5.47689	5.75974	5.59157	0.332023	0.024644	0.0127063	0.0214512	0.00197798	0.025368	0.0255846	0.0108406	0.0228217	0.0181743	0.00867555	0.00222279	0.00114606	0.00193482	0.000178406	0.00228809	0.00230762	0.000977782	0.00205843	0.00163925	0.0007825	4	3	4	2	4
O15197	O15197	110.7	Ephrin type-B receptor 6	EPHB6	N	661170	403350	NaN	200280	669210	218670	311260	558290	431747	5.82031	5.60568	NaN	5.30164	5.82556	5.33979	5.49312	5.74686	5.59042	0.219289	0.0267663	0.0152147	#VALUE!	0.00683505	0.0271386	0.00755699	0.0113138	0.0220613	#VALUE!	#VALUE!	0.00296303	0.00168427	#VALUE!	0.00075664	0.00300425	0.000836559	0.00125244	0.00244218	#VALUE!	#VALUE!	5	4	0	2	5
Q9ULP0	Q9ULP0	38.458	Protein NDRG4	NDRG4	N	1042900	134380	NaN	429010	1358700	82602	NaN	506680	592379	6.01824	5.12833	NaN	5.63247	6.13312	4.91699	NaN	5.70473	5.58898	0.481542	0.0450631	0.00433168	#VALUE!	0.016326	0.060972	0.00248365	#VALUE!	0.0197461	#VALUE!	#VALUE!	0.00173304	0.000166588	#VALUE!	0.000627866	0.00234486	9.55162e-05	#VALUE!	0.000759394	#VALUE!	#VALUE!	4	1	0	2	4
P57087	P57087	33.207	Junctional adhesion molecule B	JAM2	N	404450	451970	NaN	234430	517580	262840	NaN	580120	408565	5.60686	5.65511	NaN	5.37001	5.71398	5.41969	NaN	5.76352	5.5882	0.159613	0.0152622	0.0173285	#VALUE!	0.00818267	0.0202323	0.00932561	#VALUE!	0.02305	#VALUE!	#VALUE!	0.000506811	0.000575427	#VALUE!	0.000271722	0.000671856	0.000309676	#VALUE!	0.000765421	#VALUE!	#VALUE!	1	1	1	1	1
P61981	P61981	28.302	14-3-3 protein gamma;14-3-3 protein gamma, N-terminally processed	YWHAG	N	338950	428510	475540	308500	706080	224340	NaN	NaN	413653	5.53014	5.63196	5.67719	5.48926	5.84885	5.35091	NaN	NaN	5.58805	0.171606	0.0124714	0.0163043	0.0183652	0.0111992	0.0288543	0.00778138	#VALUE!	#VALUE!	#VALUE!	#VALUE!	0.000352965	0.000461443	0.000519771	0.000316961	0.000816633	0.000220228	#VALUE!	#VALUE!	#VALUE!	#VALUE!	1	1	2	1	2
O60241	O60241	172.65	Brain-specific angiogenesis inhibitor 2	BAI2	N	700700	585770	103170	161220	554000	346440	758990	500150	463805	5.84553	5.76773	5.01355	5.20742	5.74351	5.53963	5.88024	5.6991	5.58709	0.315712	0.0286031	0.0233068	0.0032023	0.00533396	0.0218676	0.0127869	0.0313386	0.0194555	0.0182368	0.0102936	0.00493833	0.00402391	0.000552877	0.000920908	0.00377545	0.00220766	0.00541061	0.00335899	0.00314859	0.0017772	3	3	2	3	3
Q06418	Q06418	96.904	Tyrosine-protein kinase receptor TYRO3	TYRO3	N	450650	521660	448670	466500	409930	213650	278680	412550	400286	5.65384	5.71739	5.65193	5.66885	5.61271	5.3297	5.44511	5.61548	5.58688	0.131035	0.0172706	0.0204147	0.0171839	0.0179667	0.0154988	0.00735903	0.00997071	0.015612	0.0151596	0.00434485	0.00167359	0.00197827	0.00166519	0.00174104	0.00150189	0.000713119	0.000966201	0.00151287	0.00146902	0.000421033	1	1	2	1	1
Q13332	Q13332	217.04	Receptor-type tyrosine-protein phosphatase S	PTPRS	N	546980	407460	70779	300940	966830	368470	397680	716860	472000	5.73797	5.61008	4.8499	5.47848	5.98535	5.5664	5.59953	5.85543	5.5854	0.340108	0.0215512	0.0153921	0.00208166	0.0108861	0.0413262	0.0137204	0.0149705	0.0293583	0.0186608	0.0120744	0.00467747	0.0033407	0.000451804	0.00236272	0.00896943	0.00297788	0.0032492	0.00637193	0.00405014	0.00262062	9	5	5	5	11
Q96ID5	Q96ID5	51.835	Immunoglobulin superfamily member 21	IGSF21	N	931770	598120	40380	519330	1434200	263230	171110	606510	570581	5.96931	5.77679	4.60617	5.71544	6.15661	5.42034	5.23328	5.78284	5.5826	0.489353	0.0396178	0.0238693	0.00109602	0.0203106	0.0648597	0.00934143	0.00570957	0.0242523	0.0236321	0.0207021	0.00205359	0.00123726	5.68121e-05	0.0010528	0.003362	0.000484213	0.000295956	0.00125712	0.00122497	0.00107309	6	3	2	4	7
P10321	P10321	40.648	HLA class I histocompatibility antigen, Cw-7 alpha chain	HLA-C	N	104910	486880	259070	524030	925610	NaN	NaN	477730	463038	5.02082	5.68742	5.41342	5.71936	5.96643	NaN	NaN	5.67918	5.5811	0.325746	0.0032641	0.0188666	0.00917288	0.0205208	0.0393185	#VALUE!	#VALUE!	0.0184619	#VALUE!	#VALUE!	0.000132679	0.000766889	0.000372859	0.000834129	0.00159822	#VALUE!	#VALUE!	0.000750438	#VALUE!	#VALUE!	1	2	1	1	2
P12236;P12235;Q9H0C2	P12236;P12235	32.866	ADP/ATP translocase 3;ADP/ATP translocase 3, N-terminally processed;ADP/ATP translocase 1	SLC25A6;SLC25A4	N	817630	109670	614900	NaN	NaN	NaN	NaN	NaN	514067	5.91256	5.04009	5.7888	NaN	NaN	NaN	NaN	NaN	5.58048	0.472069	0.0341211	0.00343392	0.0246362	#VALUE!	#VALUE!	#VALUE!	#VALUE!	#VALUE!	#VALUE!	#VALUE!	0.00112142	0.000112859	0.000809693	#VALUE!	#VALUE!	#VALUE!	#VALUE!	#VALUE!	#VALUE!	#VALUE!	2	1	2	0	0
Q92673	Q92673	248.42	Sortilin-related receptor	SORL1	N	454290	410390	304310	361020	645130	512030	218990	295610	400221	5.65733	5.6132	5.48332	5.55753	5.80965	5.7093	5.34042	5.47072	5.58018	0.149154	0.0174302	0.0155186	0.0110256	0.0134038	0.0260254	0.0199846	0.00756964	0.010666	0.015203	0.0059111	0.00433	0.00385514	0.00273897	0.00332977	0.00646522	0.00496457	0.00188045	0.00264965	0.00377672	0.00146843	12	12	13	11	16
P63010;Q10567	P63010	104.55	AP-2 complex subunit beta	AP2B1	N	860640	587760	40950	518910	1194500	214640	219930	717890	544402	5.93482	5.7692	4.61225	5.71509	6.07719	5.33171	5.34228	5.85606	5.57983	0.47178	0.0361802	0.0233973	0.00111372	0.0202918	0.0526252	0.00739802	0.00760679	0.0294066	0.0222524	0.0171332	0.00378264	0.00244619	0.000116439	0.00212151	0.00550196	0.000773463	0.000795289	0.00307446	0.00232649	0.00179127	8	6	2	7	8
O94910	O94910	162.71	Latrophilin-1	LPHN1	N	457920	469580	NaN	432160	1027600	169410	144170	467030	452553	5.66079	5.67171	NaN	5.63564	6.01182	5.22894	5.15887	5.66934	5.57673	0.292405	0.0175895	0.0181023	#VALUE!	0.0164631	0.0443083	0.00564478	0.00469423	0.01799	#VALUE!	#VALUE!	0.00286198	0.00294543	#VALUE!	0.00267871	0.0072094	0.000918463	0.000763798	0.00292715	#VALUE!	#VALUE!	6	4	0	5	7
Q92752	Q92752	149.56	Tenascin-R	TNR	N	1097700	562600	121410	289230	652600	238160	402270	281120	455636	6.04048	5.7502	5.08425	5.46124	5.81465	5.37687	5.60452	5.44889	5.57264	0.296301	0.0477796	0.0222561	0.00385721	0.0104033	0.0263701	0.00833165	0.0151682	0.0100706	0.0180296	0.0141274	0.00714592	0.00332862	0.000576884	0.00155592	0.00394391	0.00124608	0.00226855	0.00150615	0.0026965	0.0021129	9	6	3	4	9
Q9UK55;CON__ENSEMBL:ENSBTAP00000013050	Q9UK55	50.706	Protein Z-dependent protease inhibitor	SERPINA10	N	840200	174140	104370	1097800	259430	906580	158070	554760	511919	5.92438	5.2409	5.01858	6.04052	5.41402	5.95741	5.19885	5.74411	5.56735	0.396733	0.0351997	0.00582528	0.00324491	0.0477846	0.00918745	0.0383959	0.00521501	0.0219019	0.0208444	0.017552	0.00178484	0.000295377	0.000164536	0.00242297	0.000465859	0.0019469	0.000264432	0.00111056	0.00105693	0.000889991	5	1	2	5	3
Q13554;Q13555	Q13554	72.677	Calcium/calmodulin-dependent protein kinase type II subunit beta	CAMK2B	N	778300	710200	35919	608720	885280	315730	179710	560700	509320	5.89115	5.85138	4.55532	5.78442	5.94708	5.49932	5.25457	5.74873	5.5665	0.46849	0.0322516	0.0290468	0.000958751	0.0243534	0.0373666	0.0114997	0.00603874	0.0221702	0.0204607	0.0130123	0.00234395	0.00211103	6.96791e-05	0.00176993	0.00271569	0.000835767	0.000438877	0.00161126	0.00148702	0.000945698	3	3	1	3	3
P23276	P23276	82.823	Kell blood group glycoprotein	KEL	N	559340	725710	225540	357310	178600	336950	173300	918620	434421	5.74768	5.86076	5.35322	5.55305	5.25188	5.52757	5.2388	5.96314	5.56201	0.275196	0.0221087	0.029773	0.00782897	0.0132465	0.00599612	0.0123873	0.00579318	0.0389793	0.0170141	0.0121801	0.00183111	0.00246589	0.000648419	0.00109711	0.000496617	0.00102595	0.000479808	0.00322838	0.00140916	0.00100879	1	1	1	1	1
CON__P34955;Q8NI35	CON__P34955;Q8NI35	46.103	InaD-like protein	INADL	N	284740	321670	NaN	561610	NaN	487080	277280	337680	378343	5.45445	5.50741	NaN	5.74943	NaN	5.6876	5.44292	5.52851	5.56172	0.127088	0.0102189	0.0117474	#VALUE!	0.0222113	#VALUE!	0.0188754	0.00991347	0.012418	#VALUE!	#VALUE!	0.000471122	0.000541589	#VALUE!	0.00102401	#VALUE!	0.000870215	0.000457041	0.000572507	#VALUE!	#VALUE!	1	1	0	1	0
Q02487	Q02487	99.961	Desmocollin-2	DSC2	N	319750	498960	250010	341770	645090	660180	139820	382800	404798	5.50481	5.69807	5.39796	5.53373	5.80962	5.81966	5.14557	5.58297	5.56155	0.223943	0.0116672	0.0194026	0.00880715	0.0125901	0.0260235	0.0267205	0.00453269	0.014332	0.0155095	0.00794149	0.00116627	0.0019395	0.000880371	0.00125852	0.00260134	0.002671	0.000453092	0.00143264	0.00155034	0.000793839	3	5	4	3	4
Q9BRK3	Q9BRK3	49.131	Matrix-remodeling-associated protein 8	MXRA8	N	212080	414860	280270	319520	1125200	359380	436210	220900	421052	5.3265	5.6179	5.44758	5.5045	6.05123	5.55555	5.6397	5.3442	5.56089	0.229234	0.00729725	0.015712	0.0100358	0.0116577	0.0491502	0.0133342	0.0166396	0.00764514	0.016434	0.0136539	0.000358521	0.000771946	0.000493067	0.000572752	0.0024148	0.000655124	0.000817519	0.000375614	0.000807418	0.000670829	2	3	3	3	4
Q13867	Q13867	52.562	Bleomycin hydrolase	BLMH	N	NaN	362000	NaN	NaN	NaN	NaN	NaN	NaN	362000	NaN	5.55871	NaN	NaN	NaN	NaN	NaN	NaN	5.55871	#DIV/0!	#VALUE!	0.0134454	#VALUE!	#VALUE!	#VALUE!	#VALUE!	#VALUE!	#VALUE!	#VALUE!	#VALUE!	#VALUE!	0.000706717	#VALUE!	#VALUE!	#VALUE!	#VALUE!	#VALUE!	#VALUE!	#VALUE!	#VALUE!	0	1	0	0	0
P54756	P54756	114.8	Ephrin type-A receptor 5	EPHA5	N	743450	568180	33728	578130	549350	362090	352130	463080	456267	5.87125	5.75449	4.52799	5.76203	5.73985	5.55882	5.5467	5.66566	5.55335	0.428268	0.0306063	0.0225085	0.000892202	0.0229596	0.021658	0.0134492	0.0130272	0.0178162	0.0178647	0.00890607	0.0035136	0.00258398	0.000102425	0.00263577	0.00248633	0.00154397	0.00149552	0.0020453	0.00205086	0.00102242	4	4	1	4	4
P13716	P13716	36.294	Delta-aminolevulinic acid dehydratase	ALAD	N	NaN	NaN	NaN	NaN	356780	NaN	NaN	NaN	356780	NaN	NaN	NaN	NaN	5.5524	NaN	NaN	NaN	5.5524	#DIV/0!	#VALUE!	#VALUE!	#VALUE!	#VALUE!	0.013224	#VALUE!	#VALUE!	#VALUE!	#VALUE!	#VALUE!	#VALUE!	#VALUE!	#VALUE!	#VALUE!	0.000479953	#VALUE!	#VALUE!	#VALUE!	#VALUE!	#VALUE!	0	0	0	0	2
Q9H2X0	Q9H2X0	102.03	Chordin	CHRD	N	823330	539920	42027	519380	875990	183630	406500	401440	474027	5.91557	5.73233	4.62353	5.71549	5.9425	5.26394	5.60906	5.60362	5.55076	0.430094	0.0343931	0.0212335	0.00114726	0.0203128	0.0369187	0.00618953	0.0153506	0.0151324	0.0188347	0.012396	0.00350913	0.00216646	0.000117055	0.00207251	0.00376682	0.000631518	0.00156622	0.00154396	0.00192171	0.00126476	8	4	2	6	7
Q86VZ4	Q86VZ4	53.311	Low-density lipoprotein receptor-related protein 11	LRP11	N	485340	415290	102080	296790	1413100	332960	252850	314460	451609	5.68605	5.61835	5.00894	5.47245	6.15017	5.52239	5.40286	5.49757	5.54485	0.317827	0.0187984	0.0157306	0.00316366	0.0107147	0.0637702	0.0122198	0.00892159	0.0114469	0.0180957	0.019021	0.00100216	0.000838615	0.000168658	0.000571211	0.00339965	0.00065145	0.000475619	0.000610245	0.000964701	0.00101403	2	2	2	2	4
P29762	P29762	15.565	Cellular retinoic acid-binding protein 1	CRABP1	N	NaN	NaN	NaN	NaN	350310	NaN	NaN	NaN	350310	NaN	NaN	NaN	NaN	5.54445	NaN	NaN	NaN	5.54445	#DIV/0!	#VALUE!	#VALUE!	#VALUE!	#VALUE!	0.0129503	#VALUE!	#VALUE!	#VALUE!	#VALUE!	#VALUE!	#VALUE!	#VALUE!	#VALUE!	#VALUE!	0.000201571	#VALUE!	#VALUE!	#VALUE!	#VALUE!	#VALUE!	0	0	0	0	1
Q6UY11	Q6UY11	40.547	Protein delta homolog 2	DLK2	N	374490	355140	NaN	NaN	537700	NaN	238060	286060	358290	5.57344	5.5504	NaN	NaN	5.73054	NaN	5.37669	5.45646	5.5375	0.133371	0.0139769	0.0131546	#VALUE!	#VALUE!	0.0211338	#VALUE!	0.00832765	0.0102731	#VALUE!	#VALUE!	0.000566723	0.000533378	#VALUE!	#VALUE!	0.000856912	#VALUE!	0.000337661	0.000416542	#VALUE!	#VALUE!	1	1	0	0	1
P98153	P98153	60.81	Integral membrane protein DGCR2/IDD	DGCR2	N	NaN	NaN	NaN	NaN	316970	NaN	NaN	370880	343925	NaN	NaN	NaN	NaN	5.50102	NaN	NaN	5.56923	5.53513	0.0482355	#VALUE!	#VALUE!	#VALUE!	#VALUE!	0.0115514	#VALUE!	#VALUE!	0.013823	#VALUE!	#VALUE!	#VALUE!	#VALUE!	#VALUE!	#VALUE!	0.000702439	#VALUE!	#VALUE!	0.00084058	#VALUE!	#VALUE!	0	0	0	0	1
P01213	P01213	28.385	Proenkephalin-B;Alpha-neoendorphin;Beta-neoendorphin;Big dynorphin;Dynorphin A(1-17);Dynorphin A(1-13);Dynorphin A(1-8);Leu-enkephalin;Rimorphin;Leumorphin	PDYN	N	880470	248980	111840	469220	559340	362840	275540	294100	400291	5.94471	5.39616	5.0486	5.67138	5.74768	5.55972	5.44018	5.4685	5.53462	0.267683	0.0371346	0.00876569	0.00351169	0.0180865	0.0221087	0.0134811	0.0098424	0.0106038	0.0154418	0.0104712	0.00105407	0.000248814	9.96794e-05	0.000513384	0.000627556	0.00038266	0.000279377	0.000300988	0.000438315	0.000297225	2	1	1	2	2
P02792	P02792	20.019	Ferritin light chain	FTL	N	NaN	NaN	337060	NaN	NaN	NaN	NaN	NaN	337060	NaN	NaN	5.52771	NaN	NaN	NaN	NaN	NaN	5.52771	#DIV/0!	#VALUE!	#VALUE!	0.0123919	#VALUE!	#VALUE!	#VALUE!	#VALUE!	#VALUE!	#VALUE!	#VALUE!	#VALUE!	#VALUE!	0.000248074	#VALUE!	#VALUE!	#VALUE!	#VALUE!	#VALUE!	#VALUE!	#VALUE!	0	0	1	0	0
Q14894	Q14894	33.775	Ketimine reductase mu-crystallin	CRYM	N	595530	NaN	NaN	514150	651880	237510	187300	162370	391457	5.7749	NaN	NaN	5.71109	5.81417	5.37568	5.27254	5.21051	5.52648	0.270417	0.0237512	#VALUE!	#VALUE!	0.0200792	0.0263368	0.00830567	0.00633112	0.00537747	#VALUE!	#VALUE!	0.000802196	#VALUE!	#VALUE!	0.000678174	0.000889527	0.000280524	0.000213834	0.000181624	#VALUE!	#VALUE!	3	0	0	3	2
CON__P02533;P02533;CON__Q6IFX2;CON__Q61782	CON__P02533;P02533	51.621	Keratin, type I cytoskeletal 14	KRT14	N	396520	781450	817530	253110	219440	293230	145640	261130	396006	5.59827	5.8929	5.9125	5.40331	5.34132	5.46721	5.16328	5.41686	5.52446	0.263303	0.0149206	0.0324008	0.0341163	0.00893208	0.00758742	0.0105679	0.00474897	0.0092563	0.0153163	0.011445	0.000770218	0.00167256	0.00176112	0.000461083	0.00039167	0.000545526	0.000245147	0.000477819	0.000790643	0.0005908	3	2	3	2	2
Q06141	Q06141	19.395	Regenerating islet-derived protein 3-alpha;Regenerating islet-derived protein 3-alpha 16.5 kDa form;Regenerating islet-derived protein 3-alpha 15 kDa form	REG3A	N	188290	996530	NaN	NaN	197540	NaN	NaN	NaN	460787	5.27483	5.99849	NaN	NaN	5.29566	NaN	NaN	NaN	5.52299	0.411926	0.00636939	0.0427804	#VALUE!	#VALUE!	0.00672827	#VALUE!	#VALUE!	#VALUE!	#VALUE!	#VALUE!	0.000123534	0.000829725	#VALUE!	#VALUE!	0.000130495	#VALUE!	#VALUE!	#VALUE!	#VALUE!	#VALUE!	1	1	0	0	1
P48551	P48551	57.758	Interferon alpha/beta receptor 2	IFNAR2	N	454450	182740	NaN	311530	698800	278550	178390	469080	367649	5.65749	5.26183	NaN	5.4935	5.84435	5.4449	5.25137	5.67125	5.51781	0.220644	0.0174372	0.00615525	#VALUE!	0.0113251	0.0285145	0.00996539	0.00598806	0.0180803	#VALUE!	#VALUE!	0.00100714	0.000355515	#VALUE!	0.000654113	0.00164694	0.000575581	0.000345859	0.00104428	#VALUE!	#VALUE!	2	1	0	2	2
Q8IXL6;Q96MK3	Q8IXL6	66.234	Extracellular serine/threonine protein kinase FAM20C	FAM20C	N	559300	306290	209690	181160	539470	480290	150310	503220	366216	5.74764	5.48613	5.32158	5.25806	5.73197	5.6815	5.17699	5.70176	5.5132	0.233694	0.0221069	0.0111076	0.00720333	0.00609446	0.0212133	0.018575	0.00492342	0.019592	0.013852	0.00726265	0.00146423	0.0007357	0.000477105	0.00040366	0.00140504	0.0012303	0.000326098	0.00129766	0.000917474	0.000481034	3	2	3	2	3
O60462	O60462	104.83	Neuropilin-2	NRP2	N	502720	354160	166930	451350	629330	315580	116500	395260	366479	5.70133	5.5492	5.22253	5.65451	5.79888	5.49911	5.06633	5.59688	5.5111	0.247738	0.0195698	0.0131131	0.00555043	0.0173013	0.0252981	0.0114935	0.00367943	0.0148664	0.013859	0.00712279	0.0020515	0.00137465	0.000581852	0.0018137	0.002652	0.00120486	0.000385715	0.00155845	0.00145284	0.000746682	6	4	4	5	6
Q5VU97	Q5VU97	142.29	VWFA and cache domain-containing protein 1	CACHD1	N	957140	66602	76849	564150	991980	536220	283550	292670	471145	5.98098	4.82349	4.88564	5.75139	5.9965	5.72934	5.45263	5.46638	5.51079	0.45217	0.0408531	0.00194185	0.00228694	0.0223262	0.0425572	0.0210673	0.0101701	0.0105448	0.0189684	0.0158907	0.00581299	0.000276306	0.000325408	0.00317679	0.00605546	0.00299767	0.00144711	0.00150043	0.00269902	0.00226108	11	1	3	7	8
Q9H4D0	Q9H4D0	107	Calsyntenin-2	CLSTN2	N	492550	215420	57510	239560	715610	408780	286500	983840	424971	5.69245	5.33329	4.75974	5.37941	5.85468	5.61149	5.45712	5.99292	5.51014	0.379768	0.0191179	0.00742875	0.00164194	0.00838765	0.0292998	0.0154491	0.0102911	0.0421583	0.0167218	0.0132942	0.00204562	0.000794877	0.000175687	0.000897479	0.00313508	0.00165305	0.00110115	0.00451093	0.00178924	0.00142248	5	3	2	4	7
Q9NZK5	Q9NZK5	58.933	Adenosine deaminase CECR1	CECR1	N	227410	284070	577640	204970	1201500	545160	81022	294040	426976	5.35681	5.45343	5.76166	5.31169	6.07972	5.73652	4.9086	5.46841	5.5096	0.352264	0.00790321	0.0101914	0.0229374	0.0070183	0.0529778	0.0214693	0.00242942	0.0106013	0.016941	0.0161758	0.00046576	0.000600612	0.00135177	0.00041361	0.00312214	0.00126525	0.000143173	0.000624766	0.000998385	0.000953288	2	2	4	2	6
P08670	P08670	53.651	Vimentin	VIM	N	145480	314460	595640	291720	1788700	136690	NaN	176020	492673	5.1628	5.49757	5.77498	5.46497	6.25254	5.13574	NaN	5.24556	5.50488	0.398774	0.00474301	0.0114469	0.0237562	0.0105057	0.0834873	0.0044169	#VALUE!	0.00589722	#VALUE!	#VALUE!	0.000254467	0.000614137	0.00127454	0.000563643	0.00447918	0.000236971	#VALUE!	0.000316392	#VALUE!	#VALUE!	3	4	6	3	8
A6NL88	A6NL88	56.213	Protein shisa-7	SHISA7	N	454440	400790	NaN	210130	490350	NaN	140640	395000	348558	5.65748	5.60292	NaN	5.32249	5.69051	NaN	5.14811	5.5966	5.50302	0.217393	0.0174368	0.0151044	#VALUE!	0.00722061	0.0190204	#VALUE!	0.00456308	0.0148553	#VALUE!	#VALUE!	0.000980172	0.000849065	#VALUE!	0.000405892	0.00106919	#VALUE!	0.000256505	0.000835059	#VALUE!	#VALUE!	1	1	0	1	1
P10809	P10809	61.054	60 kDa heat shock protein, mitochondrial	HSPD1	N	3437900	1840500	810850	114270	64314	27327	NaN	NaN	1.04919e+06	6.53629	6.26494	5.90894	5.05793	4.80831	4.43659	NaN	NaN	5.50217	0.852166	0.176179	0.0862565	0.0337978	0.00359904	0.00186579	0.000701447	#VALUE!	#VALUE!	#VALUE!	#VALUE!	0.0107564	0.0052663	0.00206349	0.000219736	0.000113914	4.28261e-05	#VALUE!	#VALUE!	#VALUE!	#VALUE!	2	2	2	2	1
Q8N475	Q8N475	95.75	Follistatin-related protein 5	FSTL5	N	663240	543760	41594	897480	886770	100400	181350	475060	473707	5.82167	5.73541	4.61903	5.95302	5.94781	5.00173	5.25852	5.67675	5.50174	0.489688	0.0268621	0.0214062	0.00113376	0.0379557	0.0374385	0.00310421	0.00610177	0.018344	0.0190433	0.0146656	0.00257204	0.00204965	0.000108558	0.00363426	0.00358473	0.000297228	0.000584244	0.00175644	0.00182339	0.00140423	8	6	2	8	7
Q02985;Q92496	Q02985;Q92496	37.323	Complement factor H-related protein 3;Complement factor H-related protein 4	CFHR3;CFHR4	N	1177400	874070	157380	354020	383870	454030	31327	NaN	490300	6.07092	5.94155	5.19695	5.54903	5.58418	5.65708	4.49592	NaN	5.49938	0.525214	0.051765	0.0368262	0.005189	0.0131072	0.0143778	0.0174188	0.000819984	#VALUE!	#VALUE!	#VALUE!	0.00193202	0.00137447	0.000193669	0.000489199	0.000536623	0.000650121	3.06043e-05	#VALUE!	#VALUE!	#VALUE!	3	2	1	3	2
P00492	P00492	24.579	Hypoxanthine-guanine phosphoribosyltransferase	HPRT1	N	1065300	876510	23645	316800	983500	136210	147760	694610	530542	6.02747	5.94276	4.37374	5.50079	5.99277	5.13421	5.16956	5.84174	5.49788	0.578829	0.0461711	0.0369438	0.000594503	0.0115443	0.0421416	0.00439917	0.00482807	0.0283191	0.0218677	0.0186134	0.00113484	0.000908041	1.46123e-05	0.000283747	0.0010358	0.000108127	0.000118669	0.000696056	0.000537486	0.000457499	5	4	1	3	4
P19438	P19438	50.494	Tumor necrosis factor receptor superfamily member 1A;Tumor necrosis factor receptor superfamily member 1A, membrane form;Tumor necrosis factor-binding protein 1	TNFRSF1A	N	418180	307060	464120	188110	491310	325840	NaN	159400	336289	5.62136	5.48722	5.66663	5.27441	5.69136	5.513	NaN	5.20249	5.49378	0.190865	0.0158558	0.0111395	0.0178619	0.00636243	0.0190629	0.0119216	#VALUE!	0.00526519	#VALUE!	#VALUE!	0.000800623	0.000562479	0.00090192	0.000321264	0.000962563	0.000601969	#VALUE!	0.000265861	#VALUE!	#VALUE!	2	1	2	1	2
P30041	P30041	25.035	Peroxiredoxin-6	PRDX6	N	365670	340440	50941	120650	2009200	656530	310810	277960	516525	5.56309	5.53204	4.70707	5.08153	6.30302	5.81725	5.49249	5.44398	5.49256	0.471641	0.0136013	0.0125341	0.00142938	0.00382962	0.0953511	0.0265517	0.0112951	0.00994127	0.0218167	0.0306461	0.000340509	0.000313791	3.57846e-05	9.58745e-05	0.00238711	0.000664721	0.000282774	0.00024888	0.000546181	0.000767225	2	2	1	1	5
P16083	P16083	25.918	Ribosyldihydronicotinamide dehydrogenase [quinone]	NQO2	N	NaN	NaN	NaN	NaN	NaN	NaN	309310	NaN	309310	NaN	NaN	NaN	NaN	NaN	NaN	5.49039	NaN	5.49039	#DIV/0!	#VALUE!	#VALUE!	#VALUE!	#VALUE!	#VALUE!	#VALUE!	0.0112329	#VALUE!	#VALUE!	#VALUE!	#VALUE!	#VALUE!	#VALUE!	#VALUE!	#VALUE!	#VALUE!	0.000291133	#VALUE!	#VALUE!	#VALUE!	0	0	0	0	0
O60245	O60245	116.07	Protocadherin-7	PCDH7	N	539100	348410	48996	300930	706910	344860	221230	535210	380706	5.73167	5.54209	4.69016	5.47847	5.84936	5.53764	5.34484	5.72852	5.48785	0.360621	0.0211967	0.01287	0.00136717	0.0108857	0.028893	0.0127203	0.0076582	0.021022	0.0145766	0.00872323	0.0024603	0.00149382	0.000158688	0.0012635	0.00335361	0.00147644	0.000888887	0.00244002	0.00169191	0.00101251	6	5	2	4	6
O00560	O00560	32.444	Syntenin-1	SDCBP	N	123570	942770	416540	NaN	220320	273070	238570	359590	367776	5.09191	5.97441	5.61966	NaN	5.34305	5.43627	5.37762	5.55581	5.48553	0.274236	0.00393574	0.0401528	0.0157847	#VALUE!	0.00762221	0.00974162	0.00834805	0.0133431	#VALUE!	#VALUE!	0.000127691	0.00130272	0.00051212	#VALUE!	0.000247295	0.000316057	0.000270844	0.000432905	#VALUE!	#VALUE!	1	3	2	0	2
Q504Y0	Q504Y0	76.665	Zinc transporter ZIP12	SLC39A12	N	198800	1005000	553640	150490	218210	199590	238570	430880	374398	5.29842	6.00217	5.74323	5.17751	5.33887	5.30014	5.37762	5.63436	5.48404	0.281035	0.00677735	0.0431962	0.0218514	0.00493016	0.00753883	0.00680814	0.00834805	0.0164074	0.0144822	0.0129716	0.000519586	0.00331164	0.00167524	0.000377971	0.000577964	0.000521946	0.000640003	0.00125787	0.00111028	0.00099447	3	4	4	2	3
Q15256	Q15256	73.833	Receptor-type tyrosine-protein phosphatase R	PTPRR	N	587490	416070	26734	282840	665530	353170	354230	464970	393879	5.769	5.61917	4.42706	5.45154	5.82317	5.54798	5.54929	5.66742	5.48183	0.443148	0.023385	0.0157644	0.000684076	0.010141	0.0269681	0.0130712	0.0131161	0.0178993	0.0151286	0.0080908	0.00172659	0.00116393	5.05074e-05	0.000748741	0.00199114	0.000965086	0.000968398	0.00132156	0.00111699	0.000597368	3	3	0	2	4
O15204	O15204	52.775	ADAM DEC1	ADAMDEC1	N	305880	647290	218250	89669	399340	560420	206720	351940	347439	5.48555	5.8111	5.33895	4.95264	5.60134	5.74851	5.31538	5.54647	5.47499	0.274069	0.0110906	0.026125	0.00754041	0.00272797	0.015042	0.0221575	0.00708683	0.0130192	0.0130987	0.00787537	0.000585306	0.00137875	0.000397945	0.000143969	0.00079384	0.00116936	0.000374008	0.000687087	0.000691283	0.000415623	2	2	2	1	2
O14793	O14793	42.75	Growth/differentiation factor 8	MSTN	N	543120	651470	60835	496950	670730	143990	80266	612410	407471	5.7349	5.81389	4.78415	5.69631	5.82655	5.15833	4.90453	5.78704	5.46321	0.439838	0.0213774	0.0263179	0.00175088	0.0193133	0.0272091	0.00468753	0.00240353	0.0245222	0.0159477	0.0110872	0.000913886	0.00112509	7.48503e-05	0.000825642	0.00116319	0.000200392	0.000102751	0.00104832	0.000681765	0.000473976	3	3	1	2	2
O75752	O75752	39.511	UDP-GalNAc:beta-1,3-N-acetylgalactosaminyltransferase 1	B3GALNT1	N	755870	831500	40352	271870	916430	475470	28364	578570	487303	5.87845	5.91986	4.60587	5.43436	5.9621	5.67712	4.45277	5.76236	5.46161	0.600231	0.0311914	0.0347834	0.00109515	0.0096927	0.0388731	0.0183621	0.000731953	0.0229796	0.0197137	0.0148603	0.0012324	0.00137433	4.32705e-05	0.000382968	0.00153592	0.000725504	2.89202e-05	0.000907948	0.000778907	0.000587143	3	3	1	2	2
O75078	O75078	83.418	Disintegrin and metalloproteinase domain-containing protein 11	ADAM11	N	382900	308220	NaN	319700	365980	145700	257210	310200	298559	5.58309	5.48886	NaN	5.50474	5.56346	5.16346	5.41029	5.49164	5.45793	0.141461	0.0143363	0.0111876	#VALUE!	0.0116652	0.0136145	0.00475121	0.00909765	0.0112698	#VALUE!	#VALUE!	0.0011959	0.000933249	#VALUE!	0.000973085	0.00113569	0.000396336	0.000758907	0.000940105	#VALUE!	#VALUE!	3	2	0	3	2
P06702	P06702	13.242	Protein S100-A9	S100A9	N	394700	339170	319280	242650	552660	208050	216540	175330	306048	5.59627	5.53042	5.50417	5.38498	5.74246	5.31817	5.33554	5.24386	5.45698	0.166107	0.0148424	0.0124806	0.0116476	0.00851143	0.0218072	0.00713897	0.00747292	0.00587081	0.0112215	0.00525938	0.000196543	0.000165269	0.000154238	0.000112708	0.000288771	9.45343e-05	9.89564e-05	7.77412e-05	0.000148595	6.96447e-05	1	1	1	1	1
Q9H2E6	Q9H2E6	114.39	Semaphorin-6A	SEMA6A	N	499580	112920	157680	324380	581440	452910	176250	337410	330321	5.69861	5.05277	5.19778	5.51105	5.7645	5.65601	5.24613	5.52816	5.45688	0.260655	0.0194301	0.00355048	0.0052003	0.0118605	0.02311	0.0173697	0.00590603	0.0124067	0.0123542	0.00718549	0.00222261	0.000406139	0.000594863	0.00135673	0.00264355	0.00198692	0.000675591	0.0014192	0.0014132	0.000821948	4	1	3	2	4
Q9HC56	Q9HC56	136.06	Protocadherin-9	PCDH9	N	515690	263930	116510	433330	641700	275120	110260	337100	336705	5.71239	5.42149	5.06636	5.63682	5.80733	5.43952	5.04242	5.52776	5.45676	0.280647	0.0201479	0.00936983	0.00367979	0.0165141	0.0258673	0.00982526	0.00345505	0.0123936	0.0126566	0.00783456	0.00274133	0.00127486	0.000500672	0.0022469	0.0035195	0.00133682	0.000470093	0.00168628	0.00172206	0.00106597	4	2	4	5	5
P38571	P38571	45.418	Lysosomal acid lipase/cholesteryl ester hydrolase	LIPA	N	861980	126930	60133	218470	891550	512340	261140	262040	399323	5.9355	5.10356	4.77911	5.33939	5.95015	5.70956	5.41687	5.41837	5.45656	0.403081	0.0362446	0.0040583	0.00172781	0.00754909	0.0376692	0.0199984	0.0092567	0.00929318	0.0157247	0.014157	0.00164616	0.00018432	7.84737e-05	0.000342865	0.00171086	0.000908287	0.000420421	0.000422077	0.000714183	0.000642984	3	1	1	1	3
P29218	P29218	30.188	Inositol monophosphatase 1	IMPA1	N	100710	487850	60954	311280	615980	428290	392830	459120	357127	5.00307	5.68829	4.785	5.49315	5.78957	5.63174	5.5942	5.66193	5.45587	0.361421	0.00311517	0.0189096	0.0017548	0.0113147	0.0246857	0.0162947	0.014762	0.0176422	0.0135598	0.00785115	9.40408e-05	0.000570842	5.29739e-05	0.000341567	0.000745211	0.000491905	0.000445636	0.000532581	0.000409344	0.000237011	1	2	1	2	2
O14514	O14514	173.5	Brain-specific angiogenesis inhibitor 1	BAI1	N	419860	663370	165770	455100	552500	166530	94172	243370	345084	5.6231	5.82176	5.21951	5.65811	5.74233	5.22149	4.97392	5.38627	5.45581	0.300647	0.0159286	0.0268681	0.00550637	0.0174657	0.0218	0.00553523	0.00288511	0.0085403	0.0130662	0.00872046	0.00276362	0.00466161	0.000955355	0.0030303	0.00378229	0.000960363	0.000500567	0.00148174	0.00226698	0.001513	5	3	1	5	4
CON__P08779;P08779;CON__Q04695;CON__A2A4G1;Q04695;CON__P08727;CON__P19001;CON__Q9QWL7;CON__Q9Z2K1;CON__Q3ZAW8;P08727	CON__P08779;P08779	51.267	Keratin, type I cytoskeletal 16	KRT16	N	122380	NaN	1596900	118500	NaN	NaN	NaN	NaN	612593	5.08771	NaN	6.20328	5.07372	NaN	NaN	NaN	NaN	5.4549	0.64815	0.00389245	#VALUE!	0.0733359	0.00375172	#VALUE!	#VALUE!	#VALUE!	#VALUE!	#VALUE!	#VALUE!	0.000199554	#VALUE!	0.00375971	0.000192339	#VALUE!	#VALUE!	#VALUE!	#VALUE!	#VALUE!	#VALUE!	2	0	5	1	0
Q15084	Q15084	48.121	Protein disulfide-isomerase A6	PDIA6	N	778320	289320	100300	NaN	309980	437440	162970	293630	338851	5.89116	5.46138	5.0013	NaN	5.49133	5.64092	5.21211	5.4678	5.45229	0.286098	0.0322525	0.010407	0.00310068	#VALUE!	0.0112607	0.0166932	0.00540019	0.0105844	#VALUE!	#VALUE!	0.00155202	0.000500795	0.000149208	#VALUE!	0.000541875	0.000803294	0.000259863	0.000509331	#VALUE!	#VALUE!	3	2	3	0	2
Q8IWV2;O94779	Q8IWV2	113.45	Contactin-4	CNTN4	N	527040	507410	46881	310550	802100	142110	250410	327240	364218	5.72184	5.70536	4.671	5.49213	5.90423	5.15262	5.39865	5.51487	5.44509	0.387139	0.0206556	0.0197786	0.00129993	0.0112843	0.0333813	0.00461764	0.00882326	0.0119802	0.0139776	0.0102879	0.00234337	0.00224388	0.000147477	0.00128021	0.00378711	0.000523871	0.001001	0.00135915	0.00158576	0.00116717	5	5	2	4	6
P05026	P05026	35.061	Sodium/potassium-transporting ATPase subunit beta-1	ATP1B1	N	367660	323780	214690	261840	463710	148850	195670	395150	296419	5.56545	5.51025	5.33181	5.41804	5.66625	5.17275	5.29152	5.59676	5.4441	0.169855	0.013686	0.0118355	0.00739999	0.00928507	0.0178439	0.0048688	0.00665552	0.0148617	0.0108046	0.00449962	0.000479843	0.000414964	0.000259451	0.000325544	0.000625625	0.000170705	0.000233349	0.000521067	0.000378818	0.000157761	2	2	2	2	2
Q02809	Q02809	83.549	Procollagen-lysine,2-oxoglutarate 5-dioxygenase 1	PLOD1	N	542980	234830	126010	141390	604200	306590	239220	340860	317010	5.73478	5.37075	5.10041	5.15042	5.78118	5.48656	5.3788	5.53258	5.44193	0.245454	0.0213712	0.00819863	0.00402469	0.00459091	0.0241468	0.01112	0.00837405	0.0125518	0.0117973	0.00738929	0.00178554	0.000684987	0.000336259	0.000383566	0.00201744	0.000929067	0.000699643	0.00104869	0.000985649	0.000617368	6	2	5	2	7
Q13557	Q13557	56.369	Calcium/calmodulin-dependent protein kinase type II subunit delta	CAMK2D	N	383710	923440	NaN	143420	218650	NaN	143480	NaN	362540	5.584	5.96541	NaN	5.15661	5.33975	NaN	5.15679	NaN	5.44051	0.341818	0.014371	0.0392132	#VALUE!	0.00466632	0.0075562	#VALUE!	0.00466856	#VALUE!	#VALUE!	#VALUE!	0.000810076	0.00221041	#VALUE!	0.000263036	0.000425936	#VALUE!	0.000263162	#VALUE!	#VALUE!	#VALUE!	2	2	0	1	1
Q9Y6N8	Q9Y6N8	88.45	Cadherin-10	CDH10	N	349060	401800	NaN	334010	551030	93596	180610	266010	310874	5.5429	5.60401	NaN	5.52376	5.74118	4.97126	5.25674	5.4249	5.43782	0.254528	0.0128975	0.0151479	#VALUE!	0.0122639	0.0217337	0.00286495	0.00607332	0.00945428	#VALUE!	#VALUE!	0.00114078	0.00133983	#VALUE!	0.00108474	0.00192234	0.000253405	0.000537185	0.000836231	#VALUE!	#VALUE!	3	3	0	3	4
Q13443	Q13443	90.555	Disintegrin and metalloproteinase domain-containing protein 9	ADAM9	N	246070	233850	416020	149570	406720	270970	242660	312020	284735	5.39106	5.36894	5.61911	5.17484	5.6093	5.43292	5.385	5.49418	5.43442	0.143556	0.00864868	0.00815954	0.0157622	0.00489573	0.0153601	0.00965604	0.00851183	0.0113454	0.0102924	0.00371599	0.000783182	0.000738887	0.00142735	0.000443333	0.00139094	0.000874402	0.000770789	0.00102738	0.000932033	0.000336501	3	2	3	2	3
P01889;P13747	P01889;P13747	40.46	HLA class I histocompatibility antigen, B-7 alpha chain;HLA class I histocompatibility antigen, alpha chain E	HLA-B;HLA-E	N	NaN	1051900	76825	NaN	647750	280610	110590	241390	401511	NaN	6.02197	4.8855	NaN	5.81141	5.4481	5.04372	5.38272	5.43224	0.434541	#VALUE!	0.0455079	0.00228612	#VALUE!	0.0261462	0.0100497	0.00346687	0.00846093	#VALUE!	#VALUE!	#VALUE!	0.00184125	9.24965e-05	#VALUE!	0.00105788	0.00040661	0.000140269	0.000342329	#VALUE!	#VALUE!	#N/A	#N/A	#N/A	#N/A	#N/A
Q13641	Q13641	46.031	Trophoblast glycoprotein	TPBG	N	353710	393860	NaN	196210	503190	232650	85807	386070	307357	5.54865	5.59534	NaN	5.29272	5.70173	5.3667	4.93352	5.58667	5.43219	0.261121	0.013094	0.0148063	#VALUE!	0.00667652	0.0195907	0.00811169	0.0025941	0.014472	#VALUE!	#VALUE!	0.000602732	0.000681548	#VALUE!	0.000307327	0.000901779	0.000373389	0.000119409	0.000666162	#VALUE!	#VALUE!	3	3	0	2	3
P49448;P00367	P49448;P00367	61.433	Glutamate dehydrogenase 2, mitochondrial;Glutamate dehydrogenase 1, mitochondrial	GLUD2;GLUD1	N	688010	240390	117340	NaN	NaN	NaN	NaN	NaN	348580	5.83759	5.38092	5.06945	NaN	NaN	NaN	NaN	NaN	5.42932	0.386355	0.0280118	0.00842088	0.00370977	#VALUE!	#VALUE!	#VALUE!	#VALUE!	#VALUE!	#VALUE!	#VALUE!	0.00172085	0.00051732	0.000227902	#VALUE!	#VALUE!	#VALUE!	#VALUE!	#VALUE!	#VALUE!	#VALUE!	1	1	1	0	0
P58417;O95156	P58417;O95156	31.082	Neurexophilin-1;Neurexophilin-2	NXPH1;NXPH2	N	456660	162870	NaN	228140	648150	NaN	NaN	126630	324490	5.65959	5.21184	NaN	5.3582	5.81168	NaN	NaN	5.10254	5.42877	0.299317	0.0175342	0.0053964	#VALUE!	0.00793221	0.0261647	#VALUE!	#VALUE!	0.00404734	#VALUE!	#VALUE!	0.000544997	0.000167731	#VALUE!	0.000246549	0.00081325	#VALUE!	#VALUE!	0.000125799	#VALUE!	#VALUE!	2	1	0	1	2
Q16658	Q16658	54.529	Fascin	FSCN1	N	313090	217820	265170	244130	345720	287280	177500	331280	272749	5.49567	5.3381	5.42352	5.38762	5.53872	5.45831	5.2492	5.5202	5.42642	0.0985178	0.0113899	0.00752343	0.00942016	0.00857079	0.0127565	0.0103232	0.00595393	0.0121494	0.00976091	0.00235068	0.00062108	0.000410245	0.000513672	0.000467357	0.0006956	0.000562912	0.000324662	0.000662492	0.000532252	0.00012818	2	1	2	2	2
P40926	P40926	35.503	Malate dehydrogenase, mitochondrial	MDH2	N	408340	110380	753720	287460	463170	179700	118810	NaN	331654	5.61102	5.04289	5.87721	5.45858	5.66574	5.25455	5.07485	NaN	5.42641	0.315128	0.0154301	0.00345934	0.03109	0.0103306	0.0178201	0.00603835	0.00376294	#VALUE!	#VALUE!	#VALUE!	0.000547814	0.000122817	0.00110379	0.000366766	0.000632669	0.00021438	0.000133596	#VALUE!	#VALUE!	#VALUE!	2	1	3	2	3
Q9UJH8	Q9UJH8	31.207	Meteorin	METRN	N	215200	536040	NaN	NaN	258390	249170	180290	NaN	287818	5.33284	5.7292	NaN	NaN	5.41228	5.3965	5.25597	NaN	5.42536	0.180675	0.00742008	0.0210592	#VALUE!	#VALUE!	0.00914537	0.00877333	0.00606102	#VALUE!	#VALUE!	#VALUE!	0.000231559	0.000657195	#VALUE!	#VALUE!	0.000285399	0.000273789	0.000189146	#VALUE!	#VALUE!	#VALUE!	1	1	0	0	1
Q8NBX0	Q8NBX0	47.151	Saccharopine dehydrogenase-like oxidoreductase	SCCPDH	N	445480	211570	199500	NaN	NaN	NaN	NaN	NaN	285517	5.64883	5.32545	5.29994	NaN	NaN	NaN	NaN	NaN	5.42474	0.194483	0.0170444	0.0072772	0.00680463	#VALUE!	#VALUE!	#VALUE!	#VALUE!	#VALUE!	#VALUE!	#VALUE!	0.000803659	0.000343127	0.000320845	#VALUE!	#VALUE!	#VALUE!	#VALUE!	#VALUE!	#VALUE!	#VALUE!	1	1	1	0	0
P54802	P54802	82.265	Alpha-N-acetylglucosaminidase;Alpha-N-acetylglucosaminidase 82 kDa form;Alpha-N-acetylglucosaminidase 77 kDa form	NAGLU	N	637410	296240	129610	186890	695430	555010	128670	102490	341469	5.80442	5.47164	5.11264	5.27159	5.84225	5.7443	5.10948	5.01068	5.42088	0.341085	0.0256697	0.010692	0.00415639	0.00631528	0.0283574	0.0219132	0.00412195	0.00317818	0.0130505	0.0105513	0.00211172	0.000879577	0.000341925	0.000519527	0.00233282	0.00180269	0.000339092	0.000261453	0.0010736	0.000868	7	4	3	3	6
O94991;Q9H5Y7	O94991	107.48	SLIT and NTRK-like protein 5	SLITRK5	N	502210	404080	21589	240240	865500	274240	213350	401790	365375	5.70089	5.60647	4.33423	5.38065	5.93727	5.43813	5.32909	5.604	5.41634	0.478691	0.0195471	0.0152462	0.000535794	0.00841487	0.0364138	0.00978934	0.00734722	0.0151475	0.0140552	0.0107601	0.00210092	0.00163866	5.75871e-05	0.000904431	0.00391376	0.00105216	0.000789679	0.00162805	0.00151066	0.0011565	4	3	1	2	4
P04439	P04439	40.84	HLA class I histocompatibility antigen, A-3 alpha chain	HLA-A	N	NaN	195270	NaN	257270	NaN	NaN	NaN	352130	268223	NaN	5.29064	NaN	5.41039	NaN	NaN	NaN	5.5467	5.41591	0.128123	#VALUE!	0.00663997	#VALUE!	0.00910007	#VALUE!	#VALUE!	#VALUE!	0.0130272	#VALUE!	#VALUE!	#VALUE!	0.000271177	#VALUE!	0.000371647	#VALUE!	#VALUE!	#VALUE!	0.000532031	#VALUE!	#VALUE!	0	1	0	1	0
P22303	P22303	67.795	Acetylcholinesterase	ACHE	N	473660	263950	84074	385290	533190	253130	231830	156780	297738	5.67547	5.42152	4.92466	5.58579	5.72688	5.40334	5.36517	5.19529	5.41227	0.263381	0.0182822	0.00937064	0.0025343	0.0144386	0.0209313	0.00893289	0.00807902	0.00516639	0.0109669	0.00637669	0.00123944	0.000635283	0.000171813	0.000978866	0.00141904	0.000605605	0.000547717	0.000350255	0.000743502	0.000432308	3	2	2	3	3
Q14574	Q14574	99.968	Desmocollin-3	DSC3	N	168730	283470	262530	242620	352470	276710	162380	389130	267255	5.22719	5.45251	5.41918	5.38493	5.54712	5.44202	5.21053	5.59009	5.4092	0.135216	0.00561889	0.0101668	0.00931304	0.00851023	0.0130416	0.00989018	0.00537785	0.0146032	0.00956523	0.00321199	0.00056171	0.00101636	0.000931006	0.00085075	0.00130374	0.000988702	0.000537613	0.00145985	0.000956217	0.000321096	2	2	3	2	3
P11142;P54652	P11142;P54652	70.897	Heat shock cognate 71 kDa protein;Heat shock-related 70 kDa protein 2	HSPA8;HSPA2	N	233870	308260	256090	226960	593720	130830	154360	364120	283526	5.36897	5.48892	5.40839	5.35595	5.77358	5.11671	5.18853	5.56124	5.40779	0.20734	0.00816033	0.0111893	0.00905238	0.00788533	0.0236687	0.00420113	0.00507534	0.0135354	0.010346	0.0061693	0.000578543	0.000793287	0.000641787	0.000559047	0.00167804	0.000297848	0.000359826	0.000959622	0.0007335	0.000437385	1	1	2	1	2
Q9P2E7	Q9P2E7	112.93	Protocadherin-10	PCDH10	N	220660	240710	113310	121980	550400	341990	262290	500610	293994	5.34372	5.38149	5.05427	5.08629	5.74068	5.53401	5.41878	5.6995	5.40734	0.252161	0.00763565	0.00843369	0.0035645	0.00387791	0.0217053	0.0125993	0.00930331	0.0194759	0.0108244	0.00671406	0.000862294	0.000952417	0.000402539	0.000437933	0.00245118	0.00142284	0.00105062	0.00219942	0.00122241	0.000758218	3	4	3	2	5
Q6YHK3	Q6YHK3	161.69	CD109 antigen	CD109	N	461030	127310	217880	325570	446640	271490	91267	385730	290865	5.66373	5.10486	5.33822	5.51264	5.64996	5.43375	4.96031	5.58628	5.40622	0.257599	0.0177261	0.00407219	0.0075258	0.0119103	0.0170951	0.00967722	0.00278361	0.0144575	0.010656	0.00565116	0.00286613	0.000658432	0.00121685	0.00192578	0.00276411	0.00156471	0.000450082	0.00233763	0.00172296	0.000913736	9	3	7	6	8
P16615	P16615	114.76	Sarcoplasmic/endoplasmic reticulum calcium ATPase 2	ATP2A2	N	294750	217680	NaN	NaN	NaN	NaN	NaN	NaN	256215	5.46945	5.33782	NaN	NaN	NaN	NaN	NaN	NaN	5.40364	0.0930802	0.0106305	0.0075179	#VALUE!	#VALUE!	#VALUE!	#VALUE!	#VALUE!	#VALUE!	#VALUE!	#VALUE!	0.00121996	0.000862754	#VALUE!	#VALUE!	#VALUE!	#VALUE!	#VALUE!	#VALUE!	#VALUE!	#VALUE!	1	1	0	0	0
P27918	P27918	51.276	Properdin	CFP	N	221310	787730	166150	342200	206190	214890	131560	292390	295302	5.345	5.89638	5.2205	5.53428	5.31427	5.33222	5.11912	5.46596	5.40347	0.237474	0.00766137	0.0326986	0.0055208	0.0126082	0.00706607	0.00740787	0.00422794	0.0105333	0.0109655	0.0091732	0.000392844	0.00167665	0.000283084	0.000646497	0.00036232	0.000379846	0.000216792	0.000540106	0.000562268	0.000470365	1	1	1	1	1
P61604	P61604	10.932	10 kDa heat shock protein, mitochondrial	HSPE1	N	NaN	NaN	NaN	NaN	314840	NaN	NaN	202870	258855	NaN	NaN	NaN	NaN	5.49809	NaN	NaN	5.30722	5.40265	0.134967	#VALUE!	#VALUE!	#VALUE!	#VALUE!	0.0114627	#VALUE!	#VALUE!	0.00693617	#VALUE!	#VALUE!	#VALUE!	#VALUE!	#VALUE!	#VALUE!	0.00012531	#VALUE!	#VALUE!	7.58263e-05	#VALUE!	#VALUE!	0	0	0	0	1
O75071	O75071	55.031	EF-hand calcium-binding domain-containing protein 14	EFCAB14	N	941690	1030200	81785	367030	NaN	150030	95093	153720	402793	5.97391	6.01292	4.91267	5.5647	NaN	5.17618	4.97815	5.18673	5.40075	0.455191	0.0401002	0.0444364	0.00245559	0.0136592	#VALUE!	0.00491294	0.00291739	0.0050513	#VALUE!	#VALUE!	0.00220676	0.00244538	0.000135134	0.000751677	#VALUE!	0.000270364	0.000160547	0.000277978	#VALUE!	#VALUE!	2	2	2	1	1
P16157	P16157	206.26	Ankyrin-1	ANK1	N	NaN	NaN	NaN	NaN	250420	NaN	NaN	NaN	250420	NaN	NaN	NaN	NaN	5.39867	NaN	NaN	NaN	5.39867	#DIV/0!	#VALUE!	#VALUE!	#VALUE!	#VALUE!	0.00882366	#VALUE!	#VALUE!	#VALUE!	#VALUE!	#VALUE!	#VALUE!	#VALUE!	#VALUE!	#VALUE!	0.00181997	#VALUE!	#VALUE!	#VALUE!	#VALUE!	#VALUE!	0	0	0	0	5
Q9NZ08	Q9NZ08	107.23	Endoplasmic reticulum aminopeptidase 1	ERAP1	N	666660	105260	199310	153560	917210	250950	108050	272700	334212	5.8239	5.02226	5.29953	5.18628	5.96247	5.39959	5.03362	5.43569	5.39542	0.344313	0.0270205	0.00327655	0.00679723	0.00504529	0.0389109	0.00884501	0.00337601	0.00972653	0.0128748	0.0130095	0.0028974	0.000351345	0.000728867	0.000541006	0.00417242	0.00094845	0.000362009	0.00104298	0.00138056	0.001395	9	2	4	2	8
Q8NHP8	Q8NHP8	65.471	Putative phospholipase B-like 2;Putative phospholipase B-like 2 32 kDa form;Putative phospholipase B-like 2 45 kDa form	PLBD2	N	203960	NaN	88273	258790	428500	258110	425520	NaN	277192	5.30955	NaN	4.94583	5.41295	5.63195	5.4118	5.62892	NaN	5.39017	0.253135	0.00697879	#VALUE!	0.00267948	0.00916155	0.0163038	0.00913404	0.0161743	#VALUE!	#VALUE!	#VALUE!	0.000456908	#VALUE!	0.000175429	0.000599816	0.00106743	0.000598015	0.00105895	#VALUE!	#VALUE!	#VALUE!	2	0	2	2	2
CON__Q3SX28;P67936;P07951;P09493;P06753	CON__Q3SX28;P67936;P07951;P09493;P06753	33.012	Tropomyosin alpha-4 chain;Tropomyosin beta chain;Tropomyosin alpha-1 chain;Tropomyosin alpha-3 chain	TPM4;TPM2;TPM1;TPM3	N	144540	368820	520200	137670	507520	303160	100120	213280	286914	5.15999	5.56681	5.71617	5.13884	5.70545	5.48167	5.00052	5.32895	5.3873	0.271744	0.004708	0.0137353	0.0203495	0.00445311	0.0197835	0.0109779	0.00309432	0.00734446	0.0105558	0.00685336	0.00015542	0.000453431	0.000671776	0.000147006	0.000653093	0.000362404	0.00010215	0.000242455	0.000348467	0.000226243	1	1	2	1	1
P55786;A6NEC2	P55786	103.28	Puromycin-sensitive aminopeptidase	NPEPPS	N	324490	380560	127700	118840	403890	182910	228780	350300	264684	5.5112	5.58042	5.10619	5.07496	5.60626	5.26224	5.35942	5.54444	5.38064	0.213115	0.0118651	0.0142362	0.00408645	0.00376402	0.015238	0.0061618	0.00795765	0.0129499	0.00953239	0.00460704	0.00122543	0.00147031	0.000422049	0.000388748	0.00157378	0.00063639	0.000821866	0.00133746	0.000984506	0.000475815	5	5	3	3	6
P14384	P14384	50.513	Carboxypeptidase M	CPM	N	447670	153000	217970	149590	500620	186420	NaN	217700	267567	5.65096	5.18469	5.3384	5.1749	5.69951	5.27049	NaN	5.33786	5.37954	0.212607	0.0171402	0.00502426	0.00752935	0.00489648	0.0194764	0.00629713	#VALUE!	0.00751869	#VALUE!	#VALUE!	0.000865801	0.000253791	0.00038033	0.000247336	0.00098381	0.000318087	#VALUE!	0.000379792	#VALUE!	#VALUE!	3	2	3	2	3
Q8N3T6	Q8N3T6	121.79	Transmembrane protein 132C	TMEM132C	N	598330	483620	11737	654530	733250	303820	69000	310930	395652	5.77694	5.6845	4.06956	5.81593	5.86525	5.48262	4.83885	5.49266	5.37829	0.622104	0.0238788	0.0187223	0.000266977	0.0264592	0.0301268	0.0110053	0.00202197	0.0113001	0.0154727	0.0111238	0.0029082	0.00228018	3.25151e-05	0.00322247	0.00366914	0.00134033	0.000246256	0.00137624	0.00188442	0.00135477	8	6	2	7	9
P25705	P25705	59.75	ATP synthase subunit alpha, mitochondrial	ATP5A1	N	205930	161450	709380	133430	NaN	NaN	NaN	NaN	302548	5.31372	5.20804	5.85088	5.12525	NaN	NaN	NaN	NaN	5.37447	0.326836	0.00705589	0.00534266	0.0290085	0.0042967	#VALUE!	#VALUE!	#VALUE!	#VALUE!	#VALUE!	#VALUE!	0.000421589	0.000319224	0.00173326	0.000256728	#VALUE!	#VALUE!	#VALUE!	#VALUE!	#VALUE!	#VALUE!	3	2	5	2	0
P25774	P25774	37.495	Cathepsin S	CTSS	N	181780	140080	606130	176230	210430	556960	144790	190530	275866	5.25955	5.14638	5.78257	5.24608	5.32311	5.74582	5.16074	5.27996	5.36803	0.25159	0.00611831	0.00454232	0.024235	0.00590526	0.00723239	0.0220012	0.00471731	0.00645607	0.010151	0.00807313	0.000229406	0.000170314	0.000908691	0.000221418	0.000271179	0.000824936	0.000176875	0.00024207	0.000380611	0.000302702	1	1	2	1	1
Q9BY79	Q9BY79	62.212	Membrane frizzled-related protein	MFRP	N	142370	275610	511550	NaN	105280	407110	298880	145440	269463	5.15342	5.44029	5.70889	NaN	5.02235	5.60971	5.4755	5.16268	5.36755	0.257904	0.0046273	0.00984526	0.0199632	#VALUE!	0.00327726	0.015377	0.010801	0.00474152	#VALUE!	#VALUE!	0.000287873	0.000612493	0.00124195	#VALUE!	0.000203885	0.000956632	0.00067195	0.000294979	#VALUE!	#VALUE!	1	1	2	0	1
Q99519	Q99519	45.467	Sialidase-1	NEU1	N	174830	105140	236430	NaN	438780	255660	340740	224770	253764	5.24262	5.02177	5.3737	NaN	5.64225	5.40766	5.53242	5.35174	5.36745	0.19988	0.00585167	0.00327228	0.00826251	#VALUE!	0.0167517	0.00903501	0.0125467	0.00779843	#VALUE!	#VALUE!	0.000266058	0.000148781	0.000375672	#VALUE!	0.000761648	0.000410795	0.000570461	0.000354571	#VALUE!	#VALUE!	1	1	2	0	2
Q8WY21	Q8WY21	129.63	VPS10 domain-containing receptor SorCS1	SORCS1	N	427560	309290	62161	643180	324900	131610	144500	256080	287410	5.631	5.49037	4.79352	5.80833	5.51175	5.11929	5.15987	5.40838	5.36531	0.324142	0.016263	0.011232	0.00179457	0.0259355	0.0118823	0.00422977	0.00470651	0.00905198	0.0106369	0.00778757	0.00210817	0.00145601	0.00023263	0.00336201	0.0015403	0.000548306	0.000610105	0.00117341	0.00137887	0.0010095	5	3	2	5	3
P05413	P05413	14.858	Fatty acid-binding protein, heart	FABP3	N	206560	339360	197220	377350	177100	209880	106080	405990	252442	5.31505	5.53066	5.29495	5.57674	5.24822	5.32197	5.02563	5.60852	5.36522	0.196265	0.00708056	0.0124886	0.00671582	0.014099	0.0059386	0.00721079	0.00330574	0.0153286	0.00902097	0.00434443	0.000105203	0.000185556	9.97836e-05	0.000209483	8.82357e-05	0.000107138	4.91167e-05	0.000227753	0.000134034	6.45495e-05	1	1	1	2	1
O95897	O95897	51.386	Noelin-2	OLFM2	N	679820	324100	84578	357340	426630	109990	85463	276710	293079	5.83239	5.51068	4.92726	5.55308	5.63005	5.04135	4.93178	5.44202	5.35858	0.345369	0.027631	0.0118488	0.00255167	0.0132478	0.0162225	0.00344538	0.00258222	0.00989018	0.0109274	0.00853675	0.00141985	0.000608865	0.00013112	0.000680749	0.000833611	0.000177044	0.00013269	0.000508217	0.000561518	0.000438669	3	2	1	2	3
Q658N2	Q658N2	65.693	WSC domain-containing protein 1	WSCD1	N	252690	321590	172840	197320	409000	191400	188350	168950	237768	5.40259	5.5073	5.23764	5.29517	5.61172	5.28194	5.27497	5.22776	5.35489	0.139721	0.00891514	0.011744	0.0057756	0.00671971	0.0154586	0.00648977	0.00637171	0.00562727	0.00838773	0.00351389	0.000585662	0.0007715	0.000379417	0.000441438	0.00101552	0.000426333	0.000418576	0.000369672	0.000551015	0.000230838	1	1	1	1	1
P29120	P29120	84.151	Neuroendocrine convertase 1	PCSK1	N	478750	145960	58554	NaN	479470	NaN	299590	NaN	292465	5.68011	5.16423	4.76756	NaN	5.68076	NaN	5.47653	NaN	5.35384	0.389891	0.0185069	0.0047609	0.00167605	#VALUE!	0.0185387	#VALUE!	0.0108303	#VALUE!	#VALUE!	#VALUE!	0.00155738	0.000400635	0.000141041	#VALUE!	0.00156005	#VALUE!	0.000911381	#VALUE!	#VALUE!	#VALUE!	2	1	1	0	1
P31946	P31946	28.082	14-3-3 protein beta/alpha;14-3-3 protein beta/alpha, N-terminally processed	YWHAB	N	171690	234210	327780	NaN	113340	352310	NaN	244700	240672	5.23475	5.36961	5.51558	NaN	5.05438	5.54692	NaN	5.38863	5.35165	0.183701	0.0057317	0.00817389	0.0120027		0.00356558	0.0130348		0.00859367	0.00851707	0.00360442	0.000160958	0.000229539	0.000337061		0.000100129	0.000366044		0.000241327	0.000239176	0.000101219	1	1	1	0	1
P35555;P35556	P35555	312.3	Fibrillin-1	FBN1	N	298930	202360	162120	137940	324740	263520	208730	268880	233402	5.47557	5.30612	5.20984	5.13969	5.51154	5.42081	5.31958	5.42956	5.35159	0.130882	0.010803	0.00691625	0.00536801	0.00446309	0.0118756	0.00935319	0.00716565	0.00957096	0.00818947	0.00262398	0.00337379	0.00215994	0.00167643	0.00139382	0.00370875	0.002921	0.00223783	0.00298901	0.00255757	0.000819469	10	6	7	6	8
P80303	P80303	50.222	Nucleobindin-2;Nesfatin-1	NUCB2	N	387860	80600	364420	NaN	421460	322950	81907	NaN	276533	5.58867	4.90634	5.5616	NaN	5.62476	5.50914	4.91332	NaN	5.35064	0.343535	0.0145487	0.00241497	0.0135482	#VALUE!	0.015998	0.0118008	0.00245978	#VALUE!	#VALUE!	#VALUE!	0.000730667	0.000121284	0.000680417	#VALUE!	0.000803453	0.00059266	0.000123535	#VALUE!	#VALUE!	#VALUE!	2	1	2	0	2
Q08ET2;O15389	Q08ET2;O15389	43.97	Sialic acid-binding Ig-like lectin 14;Sialic acid-binding Ig-like lectin 5	SIGLEC14;SIGLEC5	N	469720	90021	421590	54433	515590	NaN	218820	242510	287526	5.67184	4.95434	5.62489	4.73586	5.7123	NaN	5.34009	5.38473	5.34629	0.37535	0.0181085	0.00274022	0.0160037	0.00154192	0.0201435	#VALUE!	0.00756292	0.00850582	#VALUE!	#VALUE!	0.00079623	0.000120487	0.000703681	6.7798e-05	0.000885708	#VALUE!	0.000332542	0.000374001	#VALUE!	#VALUE!	2	1	1	1	2
O95998	O95998	21.099	Interleukin-18-binding protein	IL18BP	N	226610	NaN	239740	NaN	200450	NaN	NaN	NaN	222267	5.35528	NaN	5.37974	NaN	5.30201	NaN	NaN	NaN	5.34568	0.0397472	0.00787144	#VALUE!	0.00839486	#VALUE!	0.00684168	#VALUE!	#VALUE!	#VALUE!	#VALUE!	#VALUE!	0.000166079	#VALUE!	0.000177123	#VALUE!	0.000144353	#VALUE!	#VALUE!	#VALUE!	#VALUE!	#VALUE!	1	0	1	0	1
Q9NPH3	Q9NPH3	65.418	Interleukin-1 receptor accessory protein	IL1RAP	N	276010	291630	NaN	275460	234750	NaN	201120	110620	231598	5.44092	5.46483	NaN	5.44006	5.37061	NaN	5.30346	5.04383	5.34395	0.158539	0.00986159	0.010502	#VALUE!	0.00983913	0.00819544	#VALUE!	0.00686783	0.00346794	#VALUE!	#VALUE!	0.000645126	0.000687022	#VALUE!	0.000643657	0.000536129	#VALUE!	0.00044928	0.000226866	#VALUE!	#VALUE!	2	3	0	2	2
P05160	P05160	75.51	Coagulation factor XIII B chain	F13B	N	220270	469680	122500	466000	NaN	324880	85446	145090	261981	5.34296	5.6718	5.08814	5.66839	NaN	5.51172	4.93169	5.16164	5.33948	0.291373	0.00762023	0.0181067	0.00389681	0.0179447	#VALUE!	0.0118814	0.00258163	0.00472848	#VALUE!	#VALUE!	0.000575403	0.00136724	0.000294248	0.001355	#VALUE!	0.000897168	0.000194939	0.000357048	#VALUE!	#VALUE!	3	3	1	3	0
P06576	P06576	56.559	ATP synthase subunit beta, mitochondrial	ATP5B	N	1461900	632750	2109100	109020	341740	99629	49188	13967	602162	6.16492	5.80123	6.3241	5.03751	5.5337	4.99839	4.69186	4.1451	5.3371	0.751683	0.0662935	0.0254553	0.100789	0.00341067	0.0125888	0.00307698	0.0013733	0.000325704	0.0266642	0.0372155	0.00374949	0.00143973	0.00570052	0.000192904	0.00071201	0.000174031	7.76724e-05	1.84215e-05	0.0015081	0.00210487	8	4	8	2	4
P00488	P00488	83.266	Coagulation factor XIII A chain	F13A1	N	286660	482990	101200	315930	232540	215780	57152	382590	259355	5.45737	5.68394	5.00518	5.49959	5.3665	5.33401	4.75703	5.58273	5.33579	0.309149	0.0102977	0.0186944	0.0031325	0.0115081	0.00810731	0.00744294	0.00163026	0.014323	0.00939203	0.00561913	0.000857449	0.00155661	0.000260831	0.000958231	0.000675063	0.000619744	0.000135745	0.00119262	0.000782036	0.000467883	5	5	4	5	5
P50281	P50281	65.893	Matrix metalloproteinase-14	MMP14	N	286510	289510	109940	NaN	399860	184730	NaN	146940	236248	5.45714	5.46166	5.04116	NaN	5.60191	5.26654	NaN	5.16714	5.33259	0.210416	0.0102915	0.0104148	0.00344359	#VALUE!	0.0150644	0.00623193	#VALUE!	0.00479746	#VALUE!	#VALUE!	0.000678141	0.000686263	0.000226908	#VALUE!	0.000992636	0.00041064	#VALUE!	0.000316119	#VALUE!	#VALUE!	1	2	1	1	2
O14917;Q9NPG4	O14917	126.23	Protocadherin-17	PCDH17	N	693470	456000	44882	439500	399490	261740	30566	211370	317127	5.84103	5.65896	4.65207	5.64296	5.60151	5.41787	4.48524	5.32504	5.32809	0.495977	0.028266	0.0175052	0.00123677	0.0167831	0.0150484	0.00928102	0.000797256	0.00726933	0.0120234	0.00924413	0.00356802	0.00220968	0.000156117	0.00211853	0.00189956	0.00117154	0.000100638	0.000917608	0.00151771	0.00116689	7	6	2	6	3
Q6UXK2	Q6UXK2	78.989	Immunoglobulin superfamily containing leucine-rich repeat protein 2	ISLR2	N	235870	633070	53801	460640	391540	195950	138870	101190	276366	5.37267	5.80145	4.73079	5.66336	5.59278	5.29215	5.14261	5.00514	5.32512	0.359606	0.00824015	0.02547	0.00152147	0.0177089	0.0147066	0.00666641	0.0044975	0.00313215	0.0102429	0.00831496	0.000650881	0.00201185	0.000120179	0.00139881	0.00116166	0.000526573	0.000355253	0.000247405	0.000809077	0.00065679	2	3	2	3	2
P63208	P63208	18.658	S-phase kinase-associated protein 1	SKP1	N	266790	271150	110990	211810	385380	182060	148550	207090	222978	5.42617	5.43321	5.04528	5.32595	5.58589	5.26021	5.17187	5.31616	5.32059	0.167254	0.00948597	0.00966337	0.0034812	0.00728663	0.0144425	0.00612908	0.00485759	0.00710133	0.00780595	0.00340777	0.000176989	0.000180299	6.49523e-05	0.000135954	0.000269468	0.000114356	9.06328e-05	0.000132497	0.000145644	6.35821e-05	1	1	1	1	1
P38646	P38646	73.68	Stress-70 protein, mitochondrial	HSPA9	N	701410	373540	277530	128720	154680	131350	NaN	90973	265458	5.84597	5.57234	5.44331	5.10965	5.18943	5.11843	NaN	4.95891	5.31972	0.313006	0.0286362	0.0139364	0.00992369	0.00412378	0.00508737	0.00422022	#VALUE!	0.00277336	#VALUE!	#VALUE!	0.00210992	0.00102684	0.000731178	0.00030384	0.000374837	0.000310946	#VALUE!	0.000204342	#VALUE!	#VALUE!	2	2	2	1	2
Q6P9A2	Q6P9A2	69.56	Polypeptide N-acetylgalactosaminyltransferase 18	GALNT18	N	482580	572860	NaN	86624	235100	39098	NaN	346260	293754	5.68357	5.75805	NaN	4.93764	5.37125	4.59215	NaN	5.5394	5.31368	0.458378	0.0186763	0.0227206	#VALUE!	0.00262235	0.00820941	0.00105634	#VALUE!	0.0127793	#VALUE!	#VALUE!	0.00129912	0.00158044	#VALUE!	0.000182411	0.000571046	7.34788e-05	#VALUE!	0.000888928	#VALUE!	#VALUE!	2	2	0	1	2
P49747;CON__ENSEMBL:ENSBTAP00000006074	P49747;CON__ENSEMBL:ENSBTAP00000006074	82.86	Cartilage oligomeric matrix protein	COMP	N	97259	592040	177960	162510	298170	153200	240870	167310	236165	4.98793	5.77235	5.25032	5.21088	5.47446	5.18526	5.38178	5.22352	5.31081	0.234861	0.00299346	0.0235921	0.00597157	0.00538277	0.0107717	0.00503177	0.0084401	0.00556488	0.00846854	0.00654658	0.000248038	0.00195484	0.000494804	0.000446016	0.000892539	0.000416932	0.000699347	0.000461106	0.000701703	0.00054245	1	3	3	2	3
CON__P02538;P02538;CON__P48668;P48668;CON__P04259;CON__O95678;O95678	CON__P02538;P02538;CON__P48668;P48668;CON__P04259	60.044	Keratin, type II cytoskeletal 6A;Keratin, type II cytoskeletal 6C	KRT6A;KRT6C	N	223890	1216000	270130	NaN	171930	16603	341340	NaN	373316	5.35003	6.08493	5.43157	NaN	5.23535	4.22019	5.53319	NaN	5.30921	0.609915	0.00776354	0.0537092	0.00962183	#VALUE!	0.00574086	0.000396865	0.012572	#VALUE!	#VALUE!	#VALUE!	0.000466154	0.00322492	0.000577733	#VALUE!	0.000344704	2.38294e-05	0.000754871	#VALUE!	#VALUE!	#VALUE!	2	2	2	0	2
Q15375	Q15375	112.1	Ephrin type-A receptor 7	EPHA7	N	331670	318420	127030	81580	388730	294300	94200	251970	235988	5.52071	5.503	5.10391	4.91158	5.58965	5.46879	4.97405	5.40135	5.30913	0.269251	0.0121657	0.0116118	0.00406195	0.00244856	0.0145861	0.010612	0.00288609	0.00888611	0.00840728	0.00466803	0.00136378	0.00130168	0.000455345	0.000274483	0.0016351	0.00118961	0.000323531	0.000996133	0.000942456	0.000523286	3	2	2	2	4
M0R2J8	M0R2J8	200.59		DCDC1	N	209010	782500	61920	219040	117840	337910	138340	197340	257988	5.32017	5.89348	4.79183	5.34052	5.07129	5.5288	5.14095	5.29522	5.29778	0.325674	0.00717664	0.0324506	0.00178662	0.00757161	0.00372784	0.0124277	0.00447789	0.00672049	0.00954242	0.00978457	0.00143956	0.00650926	0.000358379	0.00151879	0.000747768	0.00249287	0.00089822	0.00134806	0.00191411	0.00196269	1	1	1	1	1
Q8NBP7	Q8NBP7	74.285	Proprotein convertase subtilisin/kexin type 9	PCSK9	N	233470	243430	NaN	216120	258810	174980	108190	NaN	205833	5.36823	5.38637	NaN	5.33469	5.41298	5.24299	5.03419	NaN	5.29658	0.141365	0.00814438	0.00854271	#VALUE!	0.00745635	0.00916236	0.00585741	0.00338101	#VALUE!	#VALUE!	#VALUE!	0.000605005	0.000634595	#VALUE!	0.000553895	0.000680626	0.000435118	0.000251158	#VALUE!	#VALUE!	#VALUE!	2	2	0	3	2
P78539	P78539	51.571	Sushi repeat-containing protein SRPX	SRPX	N	695880	26103	118490	244300	487280	831600	279280	39519	340306	5.84253	4.41669	5.07368	5.38792	5.68778	5.91991	5.44604	4.59681	5.29642	0.558557	0.0283783	0.000665652	0.00375136	0.00857761	0.0188843	0.0347882	0.00999525	0.00106935	0.0132638	0.012839	0.0014635	3.43283e-05	0.000193461	0.000442356	0.000973882	0.00179406	0.000515465	5.51474e-05	0.000684025	0.000662123	4	1	2	3	5
P15814	P15814	22.963	Immunoglobulin lambda-like polypeptide 1	IGLL1	N	97140	339490	128340	227270	NaN	215980	NaN	285320	215590	4.9874	5.53083	5.10836	5.35654	NaN	5.33441	NaN	5.45533	5.29548	0.2079	0.00298928	0.0124941	0.00410987	0.00789765	#VALUE!	0.00745083	#VALUE!	0.0102427	#VALUE!	#VALUE!	6.86427e-05	0.000286902	9.43749e-05	0.000181354	#VALUE!	0.000171093	#VALUE!	0.000235203	#VALUE!	#VALUE!	1	1	1	1	0
P19835	P19835	79.321	Bile salt-activated lipase	CEL	N	430770	NaN	NaN	161500	245910	133520	269890	94657	222708	5.63425	NaN	NaN	5.20817	5.39078	5.12555	5.43119	4.97615	5.29435	0.236948	0.0164026	#VALUE!	#VALUE!	0.00534455	0.00864226	0.00430001	0.00961206	0.0029021	#VALUE!	#VALUE!	0.00130107	#VALUE!	#VALUE!	0.000423935	0.000685512	0.000341081	0.000762438	0.000230198	#VALUE!	#VALUE!	3	0	0	2	3
P03951	P03951	70.108	Coagulation factor XI;Coagulation factor XIa heavy chain;Coagulation factor XIa light chain	F11	N	255440	229060	60629	512900	217210	257170	64344	323090	239980	5.40729	5.35995	4.78268	5.71003	5.33688	5.41022	4.80851	5.50932	5.29061	0.327116	0.00902612	0.00796878	0.00174411	0.0200234	0.00749935	0.00909603	0.00186679	0.0118067	0.0086289	0.00579589	0.000632803	0.000558675	0.000122276	0.0014038	0.000525764	0.000637704	0.000130877	0.000827741	0.000604955	0.000406338	2	3	1	3	3
P31944	P31944	27.679	Caspase-14;Caspase-14 subunit p17, mature form;Caspase-14 subunit p10, mature form;Caspase-14 subunit p20, intermediate form;Caspase-14 subunit p8, intermediate form	CASP14	N	55048	493250	535500	98713	NaN	NaN	NaN	NaN	295628	4.74074	5.69307	5.72876	4.99437	NaN	NaN	NaN	NaN	5.28924	0.498013	0.00156184	0.019149	0.021035	0.00304467	#VALUE!	#VALUE!	#VALUE!	#VALUE!	#VALUE!	#VALUE!	4.32303e-05	0.000530025	0.000582227	8.42734e-05	#VALUE!	#VALUE!	#VALUE!	#VALUE!	#VALUE!	#VALUE!	1	2	1	1	0
Q99972	Q99972	56.971	Myocilin;Myocilin, N-terminal fragment;Myocilin, C-terminal fragment	MYOC	N	82369	403810	201030	112400	90569	1126600	295230	90119	300266	4.91576	5.60618	5.30326	5.05077	4.95698	6.05177	5.47016	4.95482	5.28871	0.402389	0.00247564	0.0152346	0.00686431	0.0035318	0.00275929	0.0492201	0.0106503	0.00274363	0.011685	0.0158416	0.00014104	0.000867929	0.000391067	0.00020121	0.0001572	0.00280412	0.00060676	0.000156307	0.000665704	0.000902513	1	3	3	1	1
P24043	P24043	343.9	Laminin subunit alpha-2	LAMA2	N	234100	252560	137030	256820	187220	160990	112930	248880	198816	5.3694	5.40236	5.13682	5.40963	5.27235	5.2068	5.05281	5.39599	5.28077	0.136671	0.00816951	0.0089099	0.00442946	0.00908188	0.00632803	0.00532526	0.00355084	0.00876166	0.00681957	0.00220238	0.00280949	0.00306411	0.00152329	0.00312326	0.00217621	0.00183136	0.00122113	0.00301314	0.00234525	0.000757399	13	10	13	11	10
Q86SR1	Q86SR1	68.991	Polypeptide N-acetylgalactosaminyltransferase 10	GALNT10	N	543390	277240	38253	146300	578050	254200	97271	139110	259227	5.73511	5.44286	4.58267	5.16524	5.76197	5.40518	4.98798	5.14336	5.27805	0.393694	0.0213896	0.00991184	0.00103028	0.00477358	0.022956	0.00897606	0.00299388	0.00450639	0.00956721	0.00831673	0.00147569	0.000683828	7.10803e-05	0.000329334	0.00158376	0.000619267	0.000206551	0.0003109	0.000660051	0.000573779	4	3	1	2	4
Q9BZC7	Q9BZC7	269.83	ATP-binding cassette sub-family A member 2	ABCA2	N	265460	152020	246660	70933	278020	228410	143110	240090	203088	5.424	5.1819	5.3921	4.85085	5.44408	5.35872	5.15567	5.38037	5.27346	0.201921	0.00943194	0.0049875	0.00867239	0.00208684	0.00994372	0.00794294	0.0046548	0.00840887	0.00701612	0.00277586	0.00254502	0.00134578	0.00234007	0.000563093	0.00268311	0.00214324	0.001256	0.00226897	0.00189316	0.000749011	1	1	1	1	1
P15289	P15289	53.588	Arylsulfatase A;Arylsulfatase A component B;Arylsulfatase A component C	ARSA	N	357820	103420	72665	288450	513410	118050	136680	237880	228547	5.55366	5.0146	4.86133	5.46007	5.71046	5.07207	5.1357	5.37636	5.27303	0.295513	0.0132681	0.00321117	0.00214519	0.0103712	0.0200461	0.00373544	0.00441653	0.00832046	0.00818928	0.00617068	0.000711011	0.00017208	0.000114956	0.000555774	0.00107423	0.000200175	0.000236673	0.000445877	0.000438847	0.000330674	2	1	1	3	2
O60609	O60609	44.51	GDNF family receptor alpha-3	GFRA3	N	128340	128630	NaN	NaN	406380	167000	NaN	NaN	207588	5.10836	5.10934	NaN	NaN	5.60893	5.22272	NaN	NaN	5.26234	0.237216	0.00410987	0.00412048	#VALUE!	#VALUE!	0.0153455	0.00555309	#VALUE!	#VALUE!	#VALUE!	#VALUE!	0.00018293	0.000183403	#VALUE!	#VALUE!	0.000683026	0.000247168	#VALUE!	#VALUE!	#VALUE!	#VALUE!	1	1	0	0	1
Q03405	Q03405	36.978	Urokinase plasminogen activator surface receptor	PLAUR	N	285890	159460	290480	266810	219810	116470	84285	160600	197976	5.4562	5.20265	5.46312	5.4262	5.34205	5.06621	4.92575	5.20575	5.26099	0.196253	0.0102661	0.00526746	0.0104547	0.00948678	0.00760204	0.00367835	0.00254157	0.00531052	0.00682594	0.003063	0.00037962	0.00019478	0.000386594	0.000350802	0.000281108	0.000136018	9.39823e-05	0.000196372	0.00025241	0.000113263	2	1	2	2	1
Q9H8J5	Q9H8J5	46.81	MANSC domain-containing protein 1	MANSC1	N	173860	NaN	NaN	NaN	198280	NaN	NaN	167860	180000	5.2402	NaN	NaN	NaN	5.29728	NaN	NaN	5.22495	5.25414	0.0381282	0.00581458	#VALUE!	#VALUE!	#VALUE!	0.00675709	#VALUE!	#VALUE!	0.00558579	#VALUE!	#VALUE!	0.00027218	#VALUE!	#VALUE!	#VALUE!	0.000316299	#VALUE!	#VALUE!	0.000261471	#VALUE!	#VALUE!	1	0	0	1	1
O43157	O43157	232.3	Plexin-B1	PLXNB1	N	299970	224460	55569	255160	412750	188490	107770	118330	207812	5.47708	5.35114	4.74483	5.40681	5.61569	5.27529	5.0325	5.07309	5.24705	0.281445	0.010846	0.00778613	0.00157875	0.00901481	0.0156207	0.00637712	0.00336601	0.00374557	0.00729189	0.00457757	0.00251953	0.00180872	0.000366744	0.00209414	0.00362869	0.0014814	0.000781924	0.000870095	0.00169391	0.00106337	5	3	1	4	5
P15531;O60361;P22392	P15531;O60361;P22392	17.149	Nucleoside diphosphate kinase A;Putative nucleoside diphosphate kinase;Nucleoside diphosphate kinase B	NME1;NME2P1;NME2	N	193110	217660	NaN	122750	428450	93993	174030	144340	196333	5.2858	5.33778	NaN	5.08902	5.6319	4.9731	5.24062	5.15939	5.24537	0.210386	0.00655609	0.00751711	#VALUE!	0.0039059	0.0163017	0.00287884	0.00582108	0.00470055	#VALUE!	#VALUE!	0.00011243	0.000128911	#VALUE!	6.69823e-05	0.000279557	4.93693e-05	9.98257e-05	8.06098e-05	#VALUE!	#VALUE!	#N/A	#N/A	#N/A	#N/A	#N/A
Q8IZS8	Q8IZS8	123.01	Voltage-dependent calcium channel subunit alpha-2/delta-3;Voltage-dependent calcium channel subunit alpha-2-3;Voltage-dependent calcium channel subunit delta-3	CACNA2D3	N	102690	187480	NaN	105280	533200	131480	138540	249210	206840	5.01153	5.27295	NaN	5.02235	5.72689	5.11886	5.14158	5.39657	5.24153	0.25383	0.00318527	0.00633808	#VALUE!	0.00327726	0.0209317	0.004225	0.00448529	0.00877494	#VALUE!	#VALUE!	0.00039182	0.000779647	#VALUE!	0.000403136	0.00257481	0.000519717	0.000551735	0.00107941	#VALUE!	#VALUE!	3	3	0	2	6
Q6ZRP7	Q6ZRP7	77.528	Sulfhydryl oxidase 2	QSOX2	N	162330	197170	NaN	220340	436380	103460	71147	210820	200235	5.2104	5.29484	NaN	5.34309	5.63986	5.01477	4.85216	5.32391	5.23986	0.252519	0.00537596	0.00671387	#VALUE!	0.007623	0.016647	0.00321259	0.00209404	0.00724772	#VALUE!	#VALUE!	0.000416787	0.000520513	#VALUE!	0.000590996	0.00129061	0.000249065	0.000162347	0.000561901	#VALUE!	#VALUE!	2	2	0	3	4
P17050	P17050	46.564	Alpha-N-acetylgalactosaminidase	NAGA	N	426680	NaN	55958	135700	463890	309320	58778	NaN	241721	5.6301	NaN	4.74786	5.13258	5.66642	5.49041	4.76921	NaN	5.23943	0.417634	0.0162247	#VALUE!	0.00159139	0.00438035	0.0178518	0.0112333	0.00168338	#VALUE!	#VALUE!	#VALUE!	0.000755487	#VALUE!	7.41015e-05	0.000203967	0.000831252	0.000523066	7.8385e-05	#VALUE!	#VALUE!	#VALUE!	2	0	1	1	2
Q9NQ38	Q9NQ38	120.71	Serine protease inhibitor Kazal-type 5;Hemofiltrate peptide HF6478;Hemofiltrate peptide HF7665	SPINK5	N	NaN	173100	NaN	NaN	NaN	NaN	NaN	NaN	173100	NaN	5.2383	NaN	NaN	NaN	NaN	NaN	NaN	5.2383	#DIV/0!	#VALUE!	0.00578554	#VALUE!	#VALUE!	#VALUE!	#VALUE!	#VALUE!	#VALUE!	#VALUE!	#VALUE!	#VALUE!	0.000698372	#VALUE!	#VALUE!	#VALUE!	#VALUE!	#VALUE!	#VALUE!	#VALUE!	#VALUE!	0	1	0	0	0
P12110	P12110	108.58	Collagen alpha-2(VI) chain	COL6A2	N	526900	176800	81657	122470	262300	148620	88275	250470	207186	5.72173	5.24748	4.91199	5.08803	5.4188	5.17208	4.94584	5.39876	5.23809	0.270209	0.0206493	0.0059271	0.0024512	0.00389572	0.00930372	0.0048602	0.00267955	0.00882567	0.00732406	0.00596212	0.0022421	0.000643564	0.000266151	0.000422998	0.0010102	0.000527721	0.000290946	0.000958291	0.000795246	0.000647366	7	3	3	3	5
P07942	P07942	198.04	Laminin subunit beta-1	LAMB1	N	318720	384120	110820	189340	228910	59225	124280	169860	198159	5.50341	5.58447	5.04462	5.27724	5.35966	4.77251	5.0944	5.23009	5.2333	0.262246	0.0116243	0.0143885	0.00347511	0.00641	0.00796282	0.00169802	0.0039616	0.00566193	0.00689779	0.00428825	0.00230208	0.0028495	0.000688211	0.00126944	0.00157696	0.000336276	0.000784555	0.00112129	0.00136604	0.000849246	6	6	4	5	5
P21453	P21453	42.81	Sphingosine 1-phosphate receptor 1	S1PR1	N	NaN	NaN	114190	153460	294700	171200	140070	202490	179352	NaN	NaN	5.05763	5.186	5.46938	5.2335	5.14635	5.3064	5.23321	0.142645	#VALUE!	#VALUE!	0.00359616	0.00504153	0.0106285	0.00571301	0.00454195	0.00692133	#VALUE!	#VALUE!	#VALUE!	#VALUE!	0.000153952	0.000215828	0.000455006	0.000244574	0.000194441	0.000296302	#VALUE!	#VALUE!	1	0	1	1	1
P10768	P10768	31.462	S-formylglutathione hydrolase	ESD	N	229840	260530	49321	76515	781430	153820	151560	176590	234951	5.36143	5.41586	4.69303	4.88375	5.89289	5.18701	5.18058	5.24697	5.23269	0.359362	0.00799981	0.00923199	0.00137754	0.00227558	0.0323999	0.00505505	0.00497025	0.00591905	0.00865364	0.00994458	0.00025169	0.000290457	4.33403e-05	7.15943e-05	0.00101936	0.000159042	0.000156374	0.000186225	0.000272261	0.000312876	1	1	1	1	2
Q5T848	Q5T848	135.49	Probable G-protein coupled receptor 158	GPR158	N	228940	208700	52991	108610	362030	98295	254480	284110	199770	5.35972	5.31952	4.7242	5.03587	5.55874	4.99253	5.40565	5.45349	5.23122	0.283754	0.00796401	0.00716447	0.00149532	0.00339601	0.0134467	0.00302994	0.00898736	0.0101931	0.00695961	0.00406553	0.00107904	0.000970714	0.0002026	0.000460126	0.00182189	0.000410526	0.0012177	0.00138106	0.000942957	0.000550839	1	1	1	1	1
Q9UQ52	Q9UQ52	113.95	Contactin-6	CNTN6	N	154690	265570	NaN	271680	301470	49355	117600	212090	196065	5.18946	5.42418	NaN	5.43406	5.47924	4.69333	5.07041	5.32652	5.23103	0.278658	0.00508775	0.00943641	#VALUE!	0.00968496	0.010908	0.00137863	0.00371917	0.00729764	#VALUE!	#VALUE!	0.000579749	0.00107528	#VALUE!	0.0011036	0.00124297	0.000157095	0.000423799	0.000831566	#VALUE!	#VALUE!	4	5	0	5	4
Q99798	Q99798	85.424	Aconitate hydratase, mitochondrial	ACO2	N	NaN	NaN	169990	NaN	NaN	NaN	NaN	NaN	169990	NaN	NaN	5.23042	NaN	NaN	NaN	NaN	NaN	5.23042	#DIV/0!	#VALUE!	#VALUE!	0.00566688	#VALUE!	#VALUE!	#VALUE!	#VALUE!	#VALUE!	#VALUE!	#VALUE!	#VALUE!	#VALUE!	0.000484087	#VALUE!	#VALUE!	#VALUE!	#VALUE!	#VALUE!	#VALUE!	#VALUE!	0	0	1	0	0
P04040	P04040	59.755	Catalase	CAT	N	NaN	NaN	NaN	509270	371180	19058	230980	NaN	282622	NaN	NaN	NaN	5.70695	5.56958	4.28008	5.36357	NaN	5.23005	0.648843	#VALUE!	#VALUE!	#VALUE!	0.0198615	0.0138358	0.000464621	0.00804518	#VALUE!	#VALUE!	#VALUE!	#VALUE!	#VALUE!	#VALUE!	0.00118682	0.00082676	2.77634e-05	0.000480739	#VALUE!	#VALUE!	#VALUE!	0	0	0	1	4
Q86YD3	Q86YD3	39.284	Transmembrane protein 25	TMEM25	N	200660	107040	NaN	151330	368270	153030	115690	188900	183560	5.30246	5.02955	NaN	5.17993	5.56617	5.18478	5.0633	5.27623	5.22891	0.17931	0.00684988	0.00333996	#VALUE!	0.00496163	0.0137119	0.00502539	0.0036502	0.00639298	#VALUE!	#VALUE!	0.000269091	0.000131207	#VALUE!	0.000194913	0.000538659	0.000197417	0.000143395	0.000251142	#VALUE!	#VALUE!	1	1	0	1	1
P50895	P50895	67.404	Basal cell adhesion molecule	BCAM	N	362590	192860	31027	105590	440070	159760	171990	220940	210603	5.55942	5.28524	4.49174	5.02362	5.64352	5.20347	5.2355	5.34427	5.22335	0.355292	0.0134705	0.00654639	0.000811014	0.0032883	0.016808	0.00527879	0.00574315	0.00764673	0.0074491	0.00526031	0.000907963	0.000441253	5.46656e-05	0.000221644	0.00113292	0.000355811	0.000387111	0.00051542	0.000502099	0.000354566	3	2	1	2	3
Q9UP79	Q9UP79	96.459	A disintegrin and metalloproteinase with thrombospondin motifs 8	ADAMTS8	N	371270	204650	41238	274320	361440	177680	32336	318560	222687	5.56969	5.31101	4.6153	5.43826	5.55804	5.24964	4.50969	5.50319	5.21935	0.42152	0.0138397	0.00700578	0.00112268	0.00979261	0.0134216	0.00596083	0.00085024	0.0116176	0.00795138	0.00511777	0.00133496	0.00067577	0.000108292	0.000944585	0.00129464	0.000574976	8.20133e-05	0.00112063	0.000766982	0.000493655	3	2	1	3	3
P11047	P11047	177.6	Laminin subunit gamma-1	LAMC1	N	243880	222930	79920	270010	219530	140580	104160	144860	178234	5.38718	5.34817	4.90266	5.43138	5.34149	5.14792	5.0177	5.16095	5.21718	0.190514	0.00856076	0.0077255	0.00239169	0.00961695	0.00759097	0.00456086	0.00323744	0.00471991	0.00605051	0.00265893	0.00152039	0.00137205	0.000424764	0.00170797	0.00134816	0.000810008	0.00057497	0.000838257	0.00107457	0.000472226	3	3	2	3	3
O95206	O95206	113.02	Protocadherin-8	PCDH8	N	214320	267810	NaN	164360	324010	104780	47031	215430	191106	5.33106	5.42783	NaN	5.2158	5.51056	5.02028	4.67238	5.33331	5.21589	0.28649	0.00738541	0.00952744	#VALUE!	0.00545287	0.0118451	0.00325948	0.00130468	0.00742915	#VALUE!	#VALUE!	0.000834699	0.00107679	#VALUE!	0.000616283	0.00133873	0.000368386	0.000147455	0.000839642	#VALUE!	#VALUE!	2	2	0	2	2
O95084	O95084	43.001	Serine protease 23	PRSS23	N	267010	368910	84330	58811	148000	162570	215420	184320	186171	5.42653	5.56692	4.92598	4.76946	5.17026	5.21104	5.33329	5.26557	5.20863	0.258808	0.00949491	0.0137392	0.00254312	0.00168446	0.00483703	0.00538504	0.00742875	0.00621612	0.00641608	0.00387513	0.000408291	0.000590797	0.000109357	7.24335e-05	0.000207997	0.000231562	0.000319444	0.000267299	0.000275898	0.000166635	2	2	1	1	1
Q8IUK8	Q8IUK8	24.084	Cerebellin-2	CBLN2	N	269700	131380	36775	96092	597920	179660	156270	211920	209965	5.43088	5.11853	4.56555	4.98269	5.77664	5.25445	5.19388	5.32617	5.2061	0.35068	0.00960433	0.00422133	0.00098491	0.00295244	0.0238601	0.00603682	0.00514719	0.00729096	0.00751226	0.00710812	0.000231311	0.000101666	2.37206e-05	7.11066e-05	0.000574648	0.000145391	0.000123965	0.000175595	0.000180925	0.000171192	1	1	1	1	1
P08758	P08758	35.936	Annexin A5	ANXA5	N	131300	NaN	363480	57848	289370	242780	82746	160940	189781	5.11826	NaN	5.56048	4.76229	5.46145	5.38521	4.91775	5.20666	5.20173	0.291711	0.00421839	#VALUE!	0.0135083	0.00165297	0.0104091	0.00851664	0.0024886	0.00532337	#VALUE!	#VALUE!	0.000151592	#VALUE!	0.000485433	5.94012e-05	0.00037406	0.000306054	8.94303e-05	0.000191301	#VALUE!	#VALUE!	1	0	4	1	3
Q8TER0	Q8TER0	152.2	Sushi, nidogen and EGF-like domain-containing protein 1	SNED1	N	399550	283450	10922	212180	339470	281750	97977	165390	223836	5.60157	5.45248	4.0383	5.3267	5.5308	5.44986	4.99112	5.21851	5.20117	0.507996	0.015051	0.010166	0.000245895	0.00730118	0.0124933	0.0100964	0.00301873	0.00549194	0.00798305	0.00493831	0.00229076	0.00154727	3.74252e-05	0.00111124	0.00190148	0.00153666	0.000459451	0.000835874	0.00121502	0.00075161	5	4	1	4	4
Q92777	Q92777	62.996	Synapsin-2	SYN2	N	NaN	158500	NaN	NaN	NaN	NaN	NaN	NaN	158500	NaN	5.20003	NaN	NaN	NaN	NaN	NaN	NaN	5.20003	#DIV/0!	#VALUE!	0.00523123	#VALUE!	#VALUE!	#VALUE!	#VALUE!	#VALUE!	#VALUE!	#VALUE!	#VALUE!	#VALUE!	0.000329546	#VALUE!	#VALUE!	#VALUE!	#VALUE!	#VALUE!	#VALUE!	#VALUE!	#VALUE!	0	1	0	0	0
Q9UN70	Q9UN70	101.08	Protocadherin gamma-C3	PCDHGC3	N	142250	338000	NaN	NaN	172650	111890	123300	137280	170895	5.15305	5.52892	NaN	NaN	5.23717	5.04879	5.09096	5.13761	5.19942	0.173445	0.00462284	0.0124315	#VALUE!	#VALUE!	0.00576835	0.00351349	0.00392591	0.00443869	#VALUE!	#VALUE!	0.000467277	0.00125657	#VALUE!	#VALUE!	0.000583065	0.000355143	0.000396831	0.000448663	#VALUE!	#VALUE!	1	2	0	1	1
Q9UKM7	Q9UKM7	79.579	Endoplasmic reticulum mannosyl-oligosaccharide 1,2-alpha-mannosidase	MAN1B1	N	360130	177600	NaN	137950	235160	166840	64945	109160	178826	5.55646	5.24944	NaN	5.13972	5.37136	5.2223	4.81255	5.03806	5.19856	0.237814	0.013366	0.00595776	#VALUE!	0.00446346	0.0082118	0.00554701	0.00188673	0.00341568	#VALUE!	#VALUE!	0.00106366	0.000474113	#VALUE!	0.000355198	0.000653487	0.000441426	0.000150144	0.000271816	#VALUE!	#VALUE!	4	3	0	3	4
Q5VV43	Q5VV43	117.76	Dyslexia-associated protein KIAA0319	KIAA0319	N	211800	NaN	NaN	129240	256300	124270	125770	139570	164492	5.32593	NaN	NaN	5.1114	5.40875	5.09437	5.09958	5.14479	5.19747	0.135304	0.00728624	#VALUE!	#VALUE!	0.00414283	0.00906087	0.00396124	0.00401593	0.00452342	#VALUE!	#VALUE!	0.000858027	#VALUE!	#VALUE!	0.000487859	0.00106701	0.000466475	0.000472916	0.000532678	#VALUE!	#VALUE!	1	0	0	1	1
P36871	P36871	61.448	Phosphoglucomutase-1	PGM1	N	NaN	NaN	NaN	NaN	147230	160080	NaN	163420	156910	NaN	NaN	NaN	NaN	5.168	5.20434	NaN	5.21331	5.19521	0.023993	#VALUE!	#VALUE!	#VALUE!	#VALUE!	0.00480828	0.00529087	#VALUE!	0.00541724	#VALUE!	#VALUE!	#VALUE!	#VALUE!	#VALUE!	#VALUE!	0.000295459	0.000325114	#VALUE!	0.000332878	#VALUE!	#VALUE!	0	0	0	0	2
P15291	P15291	43.92	Beta-1,4-galactosyltransferase 1;Lactose synthase A protein;N-acetyllactosamine synthase;Beta-N-acetylglucosaminylglycopeptide beta-1,4-galactosyltransferase;Beta-N-acetylglucosaminyl-glycolipid beta-1,4-galactosyltransferase;Processed beta-1,4-galactosyltransferase 1	B4GALT1	N	519280	106090	42653	80575	477350	566970	62360	112710	245998	5.7154	5.02567	4.62995	4.9062	5.67884	5.75356	4.79491	5.05196	5.19456	0.45179	0.0203083	0.0033061	0.00116682	0.00241411	0.0184451	0.0224538	0.00180114	0.00354293	0.00917978	0.00938532	0.000891941	0.000145204	5.12466e-05	0.000106028	0.000810108	0.000986169	7.91061e-05	0.000155606	0.000403176	0.000412203	2	0	1	1	1
P63096;P08754;P04899	P63096;P08754;P04899	40.361	Guanine nucleotide-binding protein G(i) subunit alpha-1;Guanine nucleotide-binding protein G(k) subunit alpha;Guanine nucleotide-binding protein G(i) subunit alpha-2	GNAI1;GNAI3;GNAI2	N	272940	NaN	88109	NaN	NaN	NaN	NaN	NaN	180524	5.43607	NaN	4.94502	NaN	NaN	NaN	NaN	NaN	5.19054	0.347223	0.00973632	#VALUE!	0.0026738	#VALUE!	#VALUE!	#VALUE!	#VALUE!	#VALUE!	#VALUE!	#VALUE!	0.000392968	#VALUE!	0.000107917	#VALUE!	#VALUE!	#VALUE!	#VALUE!	#VALUE!	#VALUE!	#VALUE!	1	0	1	0	0
Q9HBR0	Q9HBR0	119.76	Putative sodium-coupled neutral amino acid transporter 10	SLC38A10	N	202440	230720	139520	62338	259730	139920	94746	192670	165260	5.3063	5.36309	5.14464	4.79475	5.41452	5.14588	4.97656	5.28481	5.17882	0.209647	0.00691937	0.00803483	0.00452157	0.00180041	0.0091996	0.00453639	0.00290522	0.00653902	0.00555705	0.00254912	0.000828664	0.000962251	0.000541504	0.000215618	0.00110174	0.000543278	0.000347929	0.000783113	0.000665512	0.000305283	3	3	3	2	3
O60568	O60568	84.784	Procollagen-lysine,2-oxoglutarate 5-dioxygenase 3	PLOD3	N	263450	71684	97069	34705	250540	248220	206540	283660	181984	5.4207	4.85542	4.98708	4.54039	5.39888	5.39484	5.315	5.4528	5.17064	0.337133	0.00935035	0.00211212	0.00298678	0.000921803	0.00882849	0.00873511	0.00707978	0.0101746	0.00627363	0.0036778	0.00079276	0.000179074	0.000253231	7.81541e-05	0.000748515	0.000740598	0.000600252	0.000862645	0.000531904	0.000311819	4	1	3	1	3
P37837	P37837	37.54	Transaldolase	TALDO1	N	144140	NaN	52365	NaN	279420	164920	NaN	204110	168991	5.15878	NaN	4.71904	NaN	5.44626	5.21727	NaN	5.30986	5.17024	0.274593	0.00469311	#VALUE!	0.00147514	#VALUE!	0.010001	0.00547411	#VALUE!	0.00698465	#VALUE!	#VALUE!	0.000176179	#VALUE!	5.53769e-05	#VALUE!	0.000375437	0.000205498	#VALUE!	0.000262204	#VALUE!	#VALUE!	2	0	1	0	2
CON__Q95121	CON__Q95121	46.228			N	129330	278120	60965	NaN	NaN	NaN	NaN	193100	165379	5.1117	5.44423	4.78508	NaN	NaN	NaN	NaN	5.28578	5.1567	0.282526	0.00414612	0.00994781	0.00175516	#VALUE!	#VALUE!	#VALUE!	#VALUE!	0.0065557	#VALUE!	#VALUE!	0.000191667	0.000459867	8.11376e-05	#VALUE!	#VALUE!	#VALUE!	#VALUE!	0.000303057	#VALUE!	#VALUE!	1	1	1	0	0
CON__P13647;P13647;CON__Q8VED5;CON__P05787;P05787;CON__H-INV:HIT000016045;CON__P07744;CON__Q7RTS7;CON__Q32MB2;Q7RTS7;Q86Y46;CON__Q9DCV7;CON__Q3KNV1;CON__P08729;CON__Q9H552;CON__Q14CN4-1;CON__Q6IME9;CON__Q8N1N4-2;CON__Q7RTT2;CON__Q3SY84;CON__Q9NSB2;CON__Q6ISB0;P08729;Q14CN4;Q8N1N4;Q3SY84;Q9NSB2	CON__P13647;P13647	62.378	Keratin, type II cytoskeletal 5	KRT5	N	100880	293440	167500	NaN	153290	78149	133970	135180	151773	5.00381	5.46752	5.22401	NaN	5.18551	4.89292	5.12701	5.13091	5.14739	0.180677	0.00312118	0.0105766	0.0055721	#VALUE!	0.00503515	0.00233121	0.00431658	0.00436117	#VALUE!	#VALUE!	0.000194693	0.000659745	0.000347576	#VALUE!	0.000314083	0.000145416	0.00026926	0.000272041	#VALUE!	#VALUE!	1	1	2	0	1
P55268	P55268	195.98	Laminin subunit beta-2	LAMB2	N	311790	84319	40242	124130	179850	186990	98291	343560	171146	5.49386	4.92593	4.60468	5.09388	5.25491	5.27182	4.99251	5.536	5.1467	0.309038	0.0113359	0.00254274	0.00109174	0.00395614	0.00604411	0.00631915	0.00302979	0.0126655	0.00587312	0.00417335	0.0022216	0.000498327	0.000213959	0.000775323	0.00118453	0.00123843	0.000593779	0.00248218	0.00115101	0.000817893	5	3	4	4	5
Q8WZ75	Q8WZ75	107.46	Roundabout homolog 4	ROBO4	N	162010	285150	NaN	42078	196020	154660	92142	194380	160920	5.20954	5.45507	NaN	4.62406	5.2923	5.18938	4.96446	5.28865	5.14621	0.27343	0.00536385	0.0102357	#VALUE!	0.00114885	0.00666913	0.00508662	0.00281414	0.00660539	#VALUE!	#VALUE!	0.000576399	0.00109993	#VALUE!	0.000123456	0.000716665	0.000546608	0.000302407	0.000709816	#VALUE!	#VALUE!	2	2	1	1	2
Q05996	Q05996	82.356	Zona pellucida sperm-binding protein 2;Processed zona pellucida sperm-binding protein 2	ZP2	N	135900	213100	38289	238530	230390	75203	111860	270800	164259	5.13322	5.32858	4.58307	5.37754	5.36246	4.87624	5.04867	5.43265	5.14281	0.296452	0.00438773	0.00733738	0.00103139	0.00834645	0.00802169	0.00223104	0.00351241	0.00964911	0.00556465	0.00318167	0.000361356	0.000604277	8.49413e-05	0.00068738	0.000660634	0.000183739	0.000289268	0.000794662	0.000458282	0.000262029	1	1	1	1	1
Q9UIB8	Q9UIB8	38.782	SLAM family member 5	CD84	N	188740	135020	158500	NaN	150360	NaN	94422	124870	141985	5.27586	5.1304	5.20003	NaN	5.17713	NaN	4.97507	5.09646	5.14249	0.10256	0.00638679	0.00435527	0.00523123	#VALUE!	0.00492529	#VALUE!	0.00289387	0.0039831	#VALUE!	#VALUE!	0.000247692	0.000168906	0.000202877	#VALUE!	0.000191013	#VALUE!	0.00011223	0.000154473	#VALUE!	#VALUE!	1	1	1	0	1
P04003;CON__Q28065	P04003	67.033	C4b-binding protein alpha chain	C4BPA	N	128850	2732700	31605	557000	19107	296610	45387	84678	486992	5.11008	6.43659	4.49976	5.74586	4.28119	5.47219	4.65693	4.92777	5.1413	0.715671	0.00412854	0.135517	0.000828306	0.022003	0.000465986	0.0107073	0.00125269	0.00255512	0.0221823	0.0463732	0.000276748	0.00908413	5.55238e-05	0.00147493	3.12365e-05	0.00071774	8.39714e-05	0.000171278	0.00148694	0.00310854	3	7	1	4	1
Q9NSC7	Q9NSC7	68.563	Alpha-N-acetylgalactosaminide alpha-2,6-sialyltransferase 1	ST6GALNAC1	N	194130	158980	NaN	50712	135450	135760	150040	223800	149839	5.28809	5.20134	NaN	4.70511	5.13178	5.13277	5.17621	5.34986	5.14074	0.208283	0.00659569	0.00524934	#VALUE!	0.00142204	0.00437113	0.00438256	0.00491332	0.00775997	#VALUE!	#VALUE!	0.00045222	0.00035991	#VALUE!	9.74993e-05	0.000299698	0.000300482	0.000336872	0.000532047	#VALUE!	#VALUE!	2	1	0	1	2
Q96SN8;Q5VU43	Q96SN8;Q5VU43	215.04	CDK5 regulatory subunit-associated protein 2;Myomegalin	CDK5RAP2;PDE4DIP	N	195750	43899	263440	36990	140150	313280	144990	216310	169351	5.2917	4.64245	5.42068	4.56808	5.14659	5.49593	5.16134	5.33508	5.13273	0.346669	0.00665863	0.00120586	0.00934995	0.000991495	0.00454492	0.0113978	0.00472476	0.00746384	0.00579216	0.00367233	0.00143187	0.000259307	0.00201061	0.000213211	0.000977339	0.00245098	0.00101601	0.00160503	0.00124555	0.000789697	2	1	2	2	2
Q9ULI3	Q9ULI3	147.46	Protein HEG homolog 1	HEG1	N	NaN	84795	55528	NaN	220410	NaN	NaN	302720	165863	NaN	4.92837	4.74451	NaN	5.34323	NaN	NaN	5.48104	5.12429	0.345361	#VALUE!	0.00255916	0.00157742	#VALUE!	0.00762576	#VALUE!	#VALUE!	0.0109597	#VALUE!	#VALUE!	#VALUE!	0.000377374	0.000232606	#VALUE!	0.0011245	#VALUE!	#VALUE!	0.00161612	#VALUE!	#VALUE!	0	1	1	0	1
Q92854	Q92854	96.149	Semaphorin-4D	SEMA4D	N	103180	129500	NaN	129300	186270	96814	NaN	158610	133946	5.0136	5.11227	NaN	5.1116	5.27014	4.98594	NaN	5.20033	5.11565	0.107988	0.00320265	0.00415235	#VALUE!	0.00414502	0.00629134	0.00297781	#VALUE!	0.00523538	#VALUE!	#VALUE!	0.000307932	0.000399245	#VALUE!	0.00039854	0.000604906	0.000286314	#VALUE!	0.000503376	#VALUE!	#VALUE!	1	1	0	1	1
[truncated: 95 more rows]
[truncated: 14 more columns]
