# Supplementary material for: An Improved Method for Sampling and Quantitative Protein Analytics of Cerebrospinal Fluid of Individual Mice
Source: Mol Cell Proteomics. 2025 Mar 27;24(5):100958. doi: 10.1016/j.mcpro.2025.100958 (PMC12090247; doi:10.1016/j.mcpro.2025.100958)
Supplement: Suppl Data 4R [file mmc4.xlsx]

## Sheet: 1-Info
Supplementary Table 4 - 5xFAD CSF
Sheet	Description
1-Info	Information
2-DDA	CSF of 5xFAD and WT mice (n=5) analyzed with DDA
3-DDA-imp	CSF of 5xFAD and WT mice (n=5) analyzed with DDA and data imputation
4-DIA	CSF of 5xFAD and WT mice (n=5) analyzed with DIA (Spectronaut)
5-DIA-imp	CSF of 5xFAD and WT mice (n=5) analyzed with DIA and data imputation (Spectronaut)
6-DIA	CSF of 5xFAD and WT mice (n=5) analyzed with DIA (DIA-NN)
7-DIA-imp	CSF of 5xFAD and WT mice (n=5) analyzed with DIA and data imputation (DIA-NN)
8-QC	Cell counts and hemoglobin ELISA
9-DIA_windows	DIA windows
Samples
Mouse No.	Genotype
466	5xFAD
467	5xFAD
473	5xFAD
478	5xFAD
481	5xFAD
470	WT
474	WT
475	WT
479	WT
480	WT
Data imputation method in Perseus
Step	Description
1	Imputation of data was performed with the software perseus version 1.6.14.0
2	LFQ intensities were log2 transformed
3	Data was filtered according to valid quantifications. Only proteins with at least 5 valid values in at least one experimental group were accepted
4	Missing log2 LFQ data was imputed according to a normal distribution with a width of 0.3 and a down-shift of 1.8.
2-DDA
Column	Description
A-B	UniProt Accession of protein Group (A) and all matching proteins (B)
C	Gene names
D	Protein Names
E	Protein groups only quantified in all 5xFAD samples but in none of WT samples
F	Average protein LFQ ratio of 5xFAD and WT CSF
G	Average log2 protein LFQ ratio of 5xFAD and WT CSF
H	p-value of proetin changes between 5xFAD and WT CSF
I	Significance after permutation based FDR correction (+ indicates significance)
J-K	Quantification values of 5xFAD (J) and WT (K) CSF
L-P	Log2 transformed LFQ intensities of 5xFAD CSF samples
Q-U	Log2 transformed LFQ intensities of WT CSF samples
V-AF	UniProt subcellular locations (1=match)
AG-AM	Uniprot subcellular location terms for membrane proteins (1=match)
AN	UniProt keyword glycoprotein (1=match)
AO-AS	Number of identified unique peptides in 5xFAD samples
AT-AX	Number of identified unique peptides in WT samples
AY-BA	Cumulative sequence coverage for all peptides (AY), unique and razor peptides (AZ) and unique peptides (BA)
BB-BF	Sequence coverage of 5xFAD samples
BG-BK	Sequence coverage of WT samples
2-DDA-imp
Column	Description
A-B	UniProt Accession numbres of protein Group (A) and all match proteins (B)
C	Gene names
D	Protein names
E	Protein groups only quantified in all 5xFAD samples but in none of WT samples
F	Quantification includes imputed values (Y=yes, N=no)
G	Average protein LFQ ratio of 5xFAD and WT CSF
H	Average log2 protein LFQ ratio of 5xFAD and WT CSF
I	p-value of proetin changes between 5xFAD and WT CSF
J	Significance after permutation based FDR correction (+ indicates significance)
M-Q	Quantification values of 5xFAD (K) and WT (L) CSF
R-V	Log2 transformed LFQ intensities of 5xFAD CSF samples
Q-U	Log2 transformed LFQ intensities of WT CSF samples
W-AG	UniProt subcellular locations (1=match)
AH-AN	Uniprot subcellular location terms for membrane proteins (1=match)
AO	UniProt keyword glycoprotein (1=match)
AP-AT	Number of identified peptides in 5xFAD samples
AU-AY	Number of identified peptides in WT samples
4-DIA_SN
Column	Description
A	UniProt Accession of protein Group
B	Gene names
C	Protein Names
D	Protein groups only quantified in all 5xFAD samples but in none of WT samples
E	Average protein LFQ ratio of 5xFAD and WT CSF
F	Average log2 protein LFQ ratio of 5xFAD and WT CSF
G	p-value of proetin changes between 5xFAD and WT CSF
H	Significance after permutation based FDR correction (+ indicates significance)
I-J	Quantification values of 5xFAD (J) and WT (K) CSF
K-O	Log2 transformed LFQ intensities of 5xFAD CSF samples
P-T	Log2 transformed LFQ intensities of WT CSF samples
W-AE	UniProt subcellular locations (1=match)
AF-AK	Uniprot subcellular location terms for membrane proteins (1=match)
AL	UniProt keyword glycoprotein (1=match)
AM-AQ	Number of identified peptides in 5xFAD samples
AR-AV	Number of identified peptides in WT samples
AW-BA	Number of identified unique peptides in 5xFAD samples
BB-BF	Number of identified unique peptides in WT samples
BG	Cumulative sequence coverage
7-DIA_SN_imp
Column	Description
A	UniProt Accession of protein Group
B	Gene names
C	Protein Names
D	Protein groups only quantified in all 5xFAD samples but in none of WT samples
E	Quantification includes imputed values (Y=yes, N=no)
F	Average protein LFQ ratio of 5xFAD and WT CSF
G	Average log2 protein LFQ ratio of 5xFAD and WT CSF
H	p-value of proetin changes between 5xFAD and WT CSF
I	Significance after permutation based FDR correction (+ indicates significance)
J-K	Quantification values of 5xFAD (K) and WT (L) CSF
L-P	Log2 transformed LFQ intensities of 5xFAD CSF samples
Q-U	Log2 transformed LFQ intensities of WT CSF samples
V-AF	UniProt subcellular locations (1=match)
AG-AL	Uniprot subcellular location terms for membrane proteins (1=match)
AM	UniProt keyword glycoprotein (1=match)
AN-AR	Number of identified peptides in 5xFAD samples
AS-AW	Number of identified peptides in WT samples
AX-BB	Number of identified unique peptides in 5xFAD samples
BC-BG	Number of identified unique peptides in WT samples
BH	Cumulative sequence coverage
6-DIA_DIANN
Column	Description
A-B	UniProt Accession of protein Group (A) and all matching proteins (B)
C	Gene names
D	Protein Names
E	Protein groups only quantified in all 5xFAD samples but in none of WT samples
F	Average protein LFQ ratio of 5xFAD and WT CSF
G	Average log2 protein LFQ ratio of 5xFAD and WT CSF
H	p-value of proetin changes between 5xFAD and WT CSF
I	Significance after permutation based FDR correction (+ indicates significance)
J-K	Quantification values of 5xFAD (J) and WT (K) CSF
L-P	Log2 transformed LFQ intensities of 5xFAD CSF samples
Q-U	Log2 transformed LFQ intensities of WT CSF samples
V-AF	UniProt subcellular locations (1=match)
AG-AM	Uniprot subcellular location terms for membrane proteins (1=match)
AN	UniProt keyword glycoprotein (1=match)
AO-AS	Number of identified peptides in 5xFAD samples
AT-AX	Number of identified peptides in WT samples
AY	Cumulative sequence coverage
7-DIA_DIANN-imp
Column	Description
A-B	UniProt Accession numbres of protein Group (A) and all match proteins (B)
C	Gene names
D	Protein names
E	Protein groups only quantified in all 5xFAD samples but in none of WT samples
F	Quantification includes imputed values (Y=yes, N=no)
G	Average protein LFQ ratio of 5xFAD and WT CSF
H	Average log2 protein LFQ ratio of 5xFAD and WT CSF
I	p-value of proetin changes between 5xFAD and WT CSF
J	Significance after permutation based FDR correction (+ indicates significance)
M-Q	Quantification values of 5xFAD (K) and WT (L) CSF
R-V	Log2 transformed LFQ intensities of 5xFAD CSF samples
Q-U	Log2 transformed LFQ intensities of WT CSF samples
W-AG	UniProt subcellular locations (1=match)
AH-AN	Uniprot subcellular location terms for membrane proteins (1=match)
AO	UniProt keyword glycoprotein (1=match)
AP-AT	Number of identified peptides in 5xFAD samples
AU-AY	Number of identified peptides in WT samples
AZ	Cumulative sequence coverage
8-QC
Cell counts and hemoglobin ELISA

## Sheet: 2-DDA
UniProt AC group	UniProt AC all	Genes	Protein Names	Only 5xFAD	Ratio (5xFAD/WT)	log2 (5xFAD/WT)	p-value	FDR Significant	Quants 5xFAD	Quants WT	log2 LFQ 5xFAD_466	log2 LFQ 5xFAD_467	log2 LFQ 5xFAD_473	log2 LFQ 5xFAD_478	log2 LFQ 5xFAD_481	log2 LFQ WT_470	log2 LFQ WT_474	log2 LFQ WT_475	log2 LFQ WT_479	log2 LFQ WT_480	Cytoplasm	Nucleus	Membrane	Mitochondrion	ER	Golgi	Endosome	Lysosome	Synapse	ECM	Secreted	GPI	Single-pass	TM1	TM2	TM3	TM4	Multi	Glycoprotein	Pep 5xFAD_466	Pep 5xFAD_467	Pep 5xFAD_473	Pep 5xFAD_478	Pep 5xFAD_481	Pep WT_470	Pep WT_474	Pep WT_475	Pep WT_479	Pep WT_480
O54983	O54983	Crym	Ketimine reductase mu-crystallin	N	4.547	2.18492	3.13919e-05	+	5	5	21.5208	21.1972	21.6111	21.6219	21.3008	18.5489	19.7524	19.8876	19.0575	19.0809	1	0	0	0	0	0	0	0	0	0	0	0	0	0	0	0	0	0	0	5	4	5	5	4	1	4	2	2	2
Q9WUU7	Q9WUU7	Ctsz	Cathepsin Z	N	4.59683	2.20064	3.50434e-05	+	5	5	27.5113	26.6577	27.5488	27.6073	26.9983	25.1425	25.6281	25.2521	24.5464	24.7511	0	0	0	0	0	0	0	1	0	0	0	0	0	0	0	0	0	0	1	12	12	11	11	12	12	10	10	11	10
P17710	P17710;Q91W97	Hk1	Hexokinase-1	N	2.15874	1.11019	7.69017e-05	+	5	5	20.7879	20.6472	20.3007	20.5184	20.1779	19.43	19.3687	19.6436	19.019	19.4198	1	0	1	1	0	0	0	0	0	0	0	0	0	0	0	0	0	0	0	6	7	5	8	2	3	3	5	4	2
Q9JJV2	Q9JJV2	Pfn2	Profilin-2	N	2.83669	1.50421	9.18806e-05	+	5	5	23.123	22.8439	22.6045	22.5015	22.8417	21.4824	21.5406	21.6002	20.646	21.1245	1	0	0	0	0	0	0	0	0	0	0	0	0	0	0	0	0	0	0	2	2	2	2	2	1	1	1	1	2
Q5SSJ1	Q5SSJ1	Wfdc17		N	4.7078	2.23505	0.000129988	+	5	5	24.0982	23.3644	24.0749	23.5649	23.5476	21.9893	21.618	22.2138	20.8841	20.7694	0	0	0	0	0	0	0	0	0	0	0	0	0	0	0	0	0	0	0	1	1	1	1	1	1	1	1	1	1
Q08331	Q08331	Calb2	Calretinin	N	3.1924	1.67464	0.000140275	+	5	5	21.2034	21.738	21.2097	21.5369	21.0133	19.4159	20.0876	20.1335	19.0173	19.6738	0	0	0	0	0	0	0	0	0	0	0	0	0	0	0	0	0	0	0	3	4	4	3	3	1	3	2	3	4
Q8CFG0	Q8CFG0	Sulf2	Extracellular sulfatase Sulf-2	N	2.56011	1.3562	0.00015211	+	5	5	21.4534	21.0368	21.6533	21.609	20.9748	20.2826	20.3342	19.9791	19.6133	19.7372	0	0	0	0	1	1	0	0	0	0	0	0	0	0	0	0	0	0	1	1	2	2	1	1	2	2	1	1	1
Q7TQF7	Q7TQF7	Amph	Amphiphysin	N	3.36125	1.749	0.00015421	+	5	5	20.9536	20.6625	20.9813	21.1895	21.0274	19.125	19.7082	19.8482	18.5813	18.8066	1	0	1	0	0	0	0	0	1	0	0	0	0	0	0	0	0	0	0	2	2	2	2	2	2	1	1	2	2
P10605	P10605	Ctsb	Cathepsin B;Cathepsin B light chain;Cathepsin B heavy chain	N	3.54785	1.82695	0.000159244	+	5	5	28.7049	27.9384	28.6487	28.8256	27.9881	26.7287	27.0875	26.8977	26.1004	26.1567	0	0	1	0	0	0	0	1	0	0	1	0	0	0	0	0	0	0	1	15	14	15	15	15	15	15	15	15	14
Q91WP6	Q91WP6;Q5I2A0;Q80X76;Q6P4P1	Serpina3n	Serine protease inhibitor A3N	N	4.27728	2.09669	0.000173435	+	5	5	28.2614	27.4898	27.8616	28.0636	27.5722	25.4159	26.356	26.5112	25.1107	25.3714	0	0	0	0	0	0	0	0	0	0	1	0	0	0	0	0	0	0	1	16	18	17	17	14	14	16	17	15	15
Q61553	Q61553	Fscn1	Fascin	N	2.53693	1.34308	0.000184334	+	5	5	22.1759	22.0904	21.8319	21.9695	21.4819	20.4746	20.6841	21.1037	20.0804	20.4915	1	0	0	0	0	0	0	0	0	0	0	0	0	0	0	0	0	0	0	5	6	5	3	5	4	2	3	2	2
Q61362	Q61362	Chi3l1	Chitinase-3-like protein 1	N	2.45357	1.29488	0.000229748	+	5	5	24.4805	24.3324	23.9971	24.2823	23.7055	23.0263	22.9804	23.2352	22.7337	22.3478	1	0	0	0	1	0	0	0	0	0	1	0	0	0	0	0	0	0	1	15	15	14	16	11	13	13	12	12	10
P16675	P16675	Ctsa	Lysosomal protective protein;Lysosomal protective protein 32 kDa chain;Lysosomal protective protein 20 kDa chain	N	2.9578	1.56453	0.000272802	+	5	5	27.477	26.9655	27.3829	27.6653	26.8157	25.8741	26.1055	26.0054	25.0397	25.459	0	0	0	0	0	0	0	1	0	0	0	0	0	0	0	0	0	0	1	16	15	14	16	12	13	14	13	12	11
O09159	O09159	Man2b1	Lysosomal alpha-mannosidase	N	3.64101	1.86434	0.000282261	+	5	5	26.5393	25.6739	26.2227	26.4772	26.0122	24.7705	24.907	24.5169	23.6443	23.7651	0	0	0	0	0	0	0	1	0	0	0	0	0	0	0	0	0	0	1	35	35	39	38	30	30	34	35	29	33
P11798	P11798	Camk2a	Calcium/calmodulin-dependent protein kinase type II subunit alpha	N	3.5508	1.82815	0.000282967	+	5	5	22.0443	21.8315	21.911	22.3332	21.0865	20.1017	20.4317	20.4208	19.8376	19.274	1	0	0	0	0	0	0	0	1	0	0	0	0	0	0	0	0	0	0	2	2	3	2	2	2	1	1	2	2
Q99NH8	Q99NH8	Trem2	Triggering receptor expressed on myeloid cells 2	N	16.788	4.06936	0.000305895	+	5	5	23.8243	21.136	22.9594	23.2275	22.219	18.3665	18.3997	20.4968	17.7544	18.002	0	0	1	0	0	0	0	0	0	0	1	0	1	1	0	0	0	0	1	3	4	4	3	2	1	1	2	1	1
Q64337	Q64337	Sqstm1	Sequestosome-1	N	2.23234	1.15856	0.000316142	+	5	5	22.1219	21.9815	22.4048	22.1996	22.4357	21.1442	21.0532	21.6726	20.6809	20.7997	1	1	0	0	1	0	1	1	0	0	0	0	0	0	0	0	0	0	0	1	1	1	1	1	1	1	1	1	1
P46460	P46460	Nsf	Vesicle-fusing ATPase	N	1.85873	0.894319	0.000403815	+	5	5	23.4187	23.1334	23.1965	23.3031	23.1617	22.4233	22.4671	22.7529	21.8797	22.2189	1	0	0	0	0	0	0	0	0	0	0	0	0	0	0	0	0	0	0	6	7	4	4	4	4	4	5	4	4
P12023	P12023	App	Amyloid beta A4 protein;N-APP;Soluble APP-alpha;Soluble APP-beta;C99;Beta-amyloid protein 42;Beta-amyloid protein 40;C83;P3(42);P3(40);C80;Gamma-secretase C-terminal fragment 59;Gamma-secretase C-terminal fragment 57;Gamma-secretase C-terminal fragment 50;C31	N	2.47399	1.30684	0.000411175	+	5	5	29.8155	29.4049	29.5152	29.8386	29.1803	28.0197	28.6208	28.7487	27.7666	28.0645	1	1	1	0	1	1	1	0	0	0	1	0	1	1	0	0	0	0	1	24	25	26	25	24	22	26	25	24	24
P18242	P18242	Ctsd	Cathepsin D	N	3.23287	1.69281	0.000448018	+	5	5	27.957	27.346	27.6265	27.8303	27.0249	25.7594	26.6886	26.0829	25.323	25.4669	0	0	0	0	0	0	0	1	0	0	1	0	0	0	0	0	0	0	1	16	16	16	16	13	13	16	15	12	12
A0A0A6YW67;P62984;P62983;P0CG49;P0CG50	A0A0A6YW67;P62984;P62983;P0CG49;P0CG50	Gm8797;Uba52;Rps27a;Ubb;Ubc	Ubiquitin-60S ribosomal protein L40;Ubiquitin;60S ribosomal protein L40;Ubiquitin-40S ribosomal protein S27a;Ubiquitin;40S ribosomal protein S27a;Polyubiquitin-B;Ubiquitin;Polyubiquitin-C;Ubiquitin;Ubiquitin-related 1;Ubiquitin-related 2	N	2.06603	1.04686	0.000470797	+	5	5	27.5538	27.285	27.5494	27.1727	27.1081	26.6807	26.413	26.518	25.8838	25.9391	1	1	1	1	0	0	0	0	0	0	0	0	0	0	0	0	0	0	0	3	3	3	3	3	3	2	3	3	3
O88188	O88188	Ly86	Lymphocyte antigen 86	N	3.60927	1.85171	0.000482297	+	5	5	27.0139	26.0673	26.8254	25.6525	25.7584	24.2132	24.8171	24.8097	23.938	24.2811	0	0	0	0	0	0	0	0	0	0	1	0	0	0	0	0	0	0	1	4	4	4	3	3	2	4	4	2	2
Q9R1Q8	Q9R1Q8	Tagln3	Transgelin-3	N	2.93695	1.55432	0.000486961	+	5	4	21.3512	21.3203	21.6805	21.4144	20.4023	19.4982	19.7006	19.8496	NaN	19.6692	0	0	0	0	0	0	0	0	0	0	0	0	0	0	0	0	0	0	0	4	4	2	3	4	2	3	3	0	2
Q7TMR0	Q7TMR0	Prcp	Lysosomal Pro-X carboxypeptidase	N	2.14096	1.09826	0.000590433	+	5	5	23.3076	22.9979	23.056	22.9551	22.6841	21.9451	22.4117	22.0217	21.339	21.7921	0	0	0	0	0	0	0	1	0	0	0	0	0	0	0	0	0	0	1	10	9	9	8	7	8	8	8	5	8
O88325	O88325	Naglu		N	9.65101	3.27068	0.000682404	+	5	5	22.4987	21.1953	22.1956	22.2333	20.5235	17.8032	19.6073	19.0313	16.9218	18.9296	0	0	0	0	0	0	0	0	0	0	0	0	0	0	0	0	0	0	0	7	7	8	8	5	1	5	1	2	5
O35405	O35405	Pld3	Phospholipase D3	N	2.10022	1.07054	0.000785452	+	5	5	24.4407	23.9965	24.3299	23.9896	23.7417	22.9166	23.2523	23.5366	22.6736	22.7665	0	0	1	0	1	1	1	1	0	0	0	0	1	0	1	0	0	0	1	7	7	8	6	6	5	8	7	6	6
P17183	P17183	Eno2	Gamma-enolase	N	2.88137	1.52675	0.000822752	+	5	5	25.367	25.5273	25.6059	25.1176	24.8993	24.3198	23.9684	24.1487	22.8372	23.6092	1	0	1	0	0	0	0	0	0	0	0	0	0	0	0	0	0	0	0	11	12	12	12	11	10	11	11	10	11
P06837	P06837	Gap43	Neuromodulin	N	2.4196	1.27477	0.000882646	+	5	5	23.0091	22.4759	23.3055	22.8384	22.7804	21.2884	21.6437	22.3902	21.271	21.4421	1	0	1	0	0	0	0	0	1	0	0	0	0	0	0	0	0	0	0	6	6	6	6	6	6	5	6	6	5
Q04519	Q04519	Smpd1	Sphingomyelin phosphodiesterase	N	2.39933	1.26263	0.000898475	+	5	5	21.487	21.234	21.3095	21.6599	21.0799	19.4952	20.414	20.7238	19.7047	20.1195	0	0	0	0	0	0	0	1	0	0	1	0	0	0	0	0	0	0	1	2	3	3	2	2	2	2	2	2	2
A2A8L5	A2A8L5	Ptprf	Receptor-type tyrosine-protein phosphatase F	N	1.71172	0.775449	0.000996619		5	5	21.2422	21.3199	20.793	21.2025	20.9162	20.2683	20.596	20.5753	20.0281	20.1289	0	0	1	0	0	0	0	0	0	0	0	0	1	0	0	0	0	0	1	6	6	6	6	7	3	4	5	5	7
P09581	P09581	Csf1r	Macrophage colony-stimulating factor 1 receptor	N	2.83126	1.50144	0.00100306	+	5	5	26.9252	26.373	26.5733	26.8423	26.0854	24.9826	25.4316	25.825	24.4852	24.5676	0	0	1	0	0	0	0	0	0	0	0	0	1	1	0	0	0	0	1	14	13	15	13	13	11	11	12	12	9
Q9R111	Q9R111	Gda	Guanine deaminase	N	2.38071	1.25139	0.00102147	+	5	5	23.6871	23.1195	23.6213	23.2067	23.0036	22.3119	22.2301	22.6233	21.4576	21.7583	0	0	0	0	0	0	0	0	0	0	0	0	0	0	0	0	0	0	0	19	18	21	16	16	10	14	16	8	8
P97821	P97821	Ctsc	Dipeptidyl peptidase 1;Dipeptidyl peptidase 1 exclusion domain chain;Dipeptidyl peptidase 1 heavy chain;Dipeptidyl peptidase 1 light chain	N	2.63821	1.39956	0.00104906	+	5	5	22.4811	22.0811	22.598	22.0176	21.6704	20.6945	21.3604	21.1756	20.1332	20.4867	0	0	0	0	0	0	0	1	0	0	0	0	0	0	0	0	0	0	1	4	4	6	4	4	1	4	3	5	4
P29416	P29416	Hexa	Beta-hexosaminidase subunit alpha	N	2.81945	1.49541	0.00107947	+	5	5	24.7639	23.9757	24.7267	24.7696	23.8434	23.2651	23.3985	23.0791	22.2236	22.6358	0	0	0	0	0	0	0	1	0	0	0	0	0	0	0	0	0	0	1	9	10	9	12	8	4	8	8	5	9
Q64449	Q64449	Mrc2	C-type mannose receptor 2	N	2.15055	1.10471	0.0011926	+	5	5	23.5687	22.9295	23.5195	23.2316	22.6738	22.1683	22.2168	22.5022	21.6728	21.8396	0	0	1	0	0	0	0	0	0	0	0	0	1	1	0	0	0	0	1	21	17	24	21	15	10	16	21	15	14
Q61790	Q61790	Lag3	Lymphocyte activation gene 3 protein	N	11.8397	3.56556	0.00133211	+	5	5	24.5584	22.9891	23.7617	23.4438	23.1131	19.9241	20.5657	21.8812	17.6478	20.0194	0	0	1	0	0	0	0	0	0	0	1	0	1	1	0	0	0	0	1	13	11	12	11	10	4	8	7	2	6
P08905	P08905	Lyz2	Lysozyme C-2	N	5.9845	2.58123	0.00133708	+	5	5	29.0376	27.6275	28.7366	27.9461	27.4555	25.899	26.3434	26.3943	25.2125	24.048	0	0	0	0	0	0	0	0	0	0	1	0	0	0	0	0	0	0	0	4	4	4	3	2	2	4	4	2	2
P09671	P09671	Sod2	Superoxide dismutase [Mn], mitochondrial	N	1.97286	0.980287	0.00140764		5	5	22.3833	21.8532	22.2157	22.269	22.3287	21.4763	21.795	21.0836	21.0488	20.7448	0	0	0	1	0	0	0	0	0	0	0	0	0	0	0	0	0	0	0	4	3	4	3	3	3	2	2	1	2
P10923	P10923	Spp1	Osteopontin	N	2.16994	1.11765	0.00142177	+	5	5	26.827	26.4908	26.9174	26.9012	26.0094	25.4538	25.8059	25.9421	25.2214	25.1343	0	0	0	0	0	0	0	0	0	0	1	0	0	0	0	0	0	0	1	4	4	8	4	8	4	4	7	3	3
Q6S5C2	Q6S5C2	Gnptg	N-acetylglucosamine-1-phosphotransferase subunit gamma	N	1.85605	0.892239	0.00151484		5	5	21.6387	21.0694	21.3861	21.5616	21.0201	20.6266	20.0688	20.5406	20.1629	20.8159	0	0	0	0	0	1	0	0	0	0	1	0	0	0	0	0	0	0	1	3	3	2	3	1	1	3	3	2	2
P63044;P63024;Q62442	P63044;P63024;Q62442	Vamp2;Vamp3;Vamp1	Vesicle-associated membrane protein 2;Vesicle-associated membrane protein 3;Vesicle-associated membrane protein 1	N	2.42947	1.28064	0.00189008	+	5	4	21.3607	21.0808	21.3647	21.0967	20.8204	20.0807	20.4483	NaN	19.167	19.7601	0	0	1	0	0	0	1	0	1	0	0	0	1	1	0	0	1	0	0	2	1	2	2	1	1	1	0	1	1
Q8VCN6	Q8VCN6	Cd99	CD99 antigen	N	2.11565	1.0811	0.00193039		5	5	25.741	25.3334	25.3208	25.667	24.835	24.2568	24.258	24.9577	23.9091	24.1101	0	0	1	0	0	0	0	0	0	0	0	0	1	1	0	0	0	0	0	1	1	1	1	1	1	1	1	1	1
P10810	P10810	Cd14	Monocyte differentiation antigen CD14	N	2.882	1.52707	0.00198152	+	5	5	24.9215	24.1848	24.4164	24.6589	23.692	22.9719	23.1103	23.6377	22.1873	22.331	0	0	1	0	0	1	0	0	0	0	1	1	0	0	0	0	0	0	1	9	10	10	9	10	9	9	10	8	10
Q06890	Q06890	Clu	Clusterin;Clusterin beta chain;Clusterin alpha chain	N	2.55511	1.35339	0.00215408	+	5	5	30.8249	30.2854	30.305	30.8409	30.167	28.9757	28.7493	30.1298	28.6133	29.1882	1	1	1	1	1	0	0	0	0	0	1	0	0	0	0	0	0	0	1	22	22	22	22	21	21	20	22	19	21
Q9CQ86	Q9CQ86	Mien1	Migration and invasion enhancer 1	N	1.7382	0.797597	0.00216542		5	5	20.7747	20.6337	20.4076	20.6914	20.6165	20.1238	20.2651	19.7925	19.3271	19.6274	1	0	1	0	0	0	0	0	0	0	0	0	0	0	0	0	0	0	0	1	1	1	1	1	1	1	1	1	1
Q60963	Q60963	Pla2g7	Platelet-activating factor acetylhydrolase	N	2.27277	1.18445	0.00230395		5	5	26.5335	26.2729	25.9854	26.7325	26.0236	24.7121	25.0943	25.9846	24.7771	25.0576	0	0	0	0	0	0	0	0	0	0	1	0	0	0	0	0	0	0	1	15	15	14	15	13	10	14	14	14	13
P28798	P28798	Grn	Granulins;Acrogranin;Granulin-1;Granulin-2;Granulin-3;Granulin-4;Granulin-5;Granulin-6;Granulin-7	N	2.47457	1.30718	0.00235274	+	5	5	25.9917	24.8989	25.6919	25.5538	24.9943	24.3748	24.522	24.4965	23.6414	23.5599	0	0	0	0	0	0	0	1	0	0	1	0	0	0	0	0	0	0	1	14	13	14	12	10	12	12	11	11	9
Q61955	Q61955	Klk8	Kallikrein-8	N	1.75313	0.809929	0.00244457		5	5	23.0155	22.7175	22.5134	22.5029	22.2566	21.6782	21.8653	22.2472	21.4112	21.7545	1	0	0	0	0	0	0	0	0	0	1	0	0	0	0	0	0	0	1	2	2	2	2	2	2	2	2	1	2
P63054	P63054	Pcp4	Purkinje cell protein 4	N	3.74001	1.90304	0.00255907	+	5	3	22.9934	23.2535	23.7071	22.9573	23.2924	NaN	22.0467	21.5037	NaN	20.4626	0	0	0	0	0	0	0	0	0	0	0	0	0	0	0	0	0	0	0	2	2	3	3	3	0	2	1	0	1
Q91XW9	Q91XW9	Pcdhgc5		N	2.44197	1.28804	0.00261786		5	5	22.8371	22.6008	22.6187	22.6528	22.1655	20.3995	21.6257	22.0243	20.985	21.4002	0	0	1	0	0	0	0	0	0	0	0	0	1	1	0	0	0	0	0	9	10	11	11	8	2	9	7	9	9
Q8BSU2	Q8BSU2	Cxcl16	C-X-C motif chemokine 16	N	2.02321	1.01665	0.00287294		5	5	24.0887	23.628	23.3999	23.7141	23.24	22.7753	23.055	22.868	22.0766	22.2126	0	0	1	0	0	0	0	0	0	0	0	0	1	1	0	0	0	0	1	2	2	2	2	2	2	2	2	2	2
C0HKG6;C0HKG5	C0HKG6;C0HKG5			N	1.90111	0.926842	0.00290181		5	5	24.9641	24.302	24.5112	24.7887	24.1551	23.8397	24.0556	23.6783	23.1843	23.329	0	0	0	1	1	0	0	1	0	0	1	0	0	0	0	0	0	0	1	6	4	6	6	5	6	5	5	5	6
O08749	O08749	Dld	Dihydrolipoyl dehydrogenase, mitochondrial	N	2.0694	1.04921	0.00296105		5	5	22.5578	21.9384	22.1875	22.1683	22.0962	21.6291	21.299	21.5456	20.4509	20.7776	0	1	0	1	0	0	0	0	0	0	0	0	0	0	0	0	0	0	0	10	8	7	8	6	6	9	8	6	8
Q9Z0J0	Q9Z0J0	Npc2	Epididymal secretory protein E1	N	1.95837	0.96965	0.00297063		5	5	25.2919	24.9199	25.0665	25.4388	24.9441	24.4465	24.6632	24.3645	23.6643	23.6745	0	0	0	0	1	0	0	1	0	0	1	0	0	0	0	0	0	0	1	3	4	4	3	4	3	4	3	4	3
Q9ET22	Q9ET22	Dpp7	Dipeptidyl peptidase 2	N	1.91386	0.936487	0.00312877		5	5	23.7104	23.4031	23.637	23.7861	23.4871	23.0054	23.0555	22.9874	22.1526	22.1405	0	0	0	0	0	0	0	1	0	0	1	0	0	0	0	0	0	0	1	11	10	11	11	10	9	9	8	7	7
Q9D0M5;P63168;Q80ZS7	Q9D0M5;P63168;Q80ZS7	Dynll2;Dynll1;BC048507	Dynein light chain 2, cytoplasmic;Dynein light chain 1, cytoplasmic	N	2.2373	1.16176	0.00317924		5	5	23.8113	23.4761	23.6127	23.4566	22.9864	22.9107	22.693	22.2874	21.5005	22.1426	1	1	0	1	0	0	0	0	0	0	0	0	0	0	0	0	0	0	0	4	4	4	4	4	3	4	3	2	3
Q80WM4	Q80WM4	Hapln4	Hyaluronan and proteoglycan link protein 4	N	1.7282	0.78927	0.00318471		5	5	21.7804	21.4191	21.8874	21.7593	21.3916	20.8378	21.2169	21.2219	20.441	20.574	0	0	0	0	0	0	0	0	0	1	1	0	0	0	0	0	0	0	1	2	2	3	3	1	2	2	3	3	2
P20060	P20060	Hexb	Beta-hexosaminidase subunit beta	N	2.14534	1.10121	0.003389		5	5	28.6837	27.9559	28.2178	28.5705	27.6308	27.3587	27.4272	27.4464	26.6395	26.681	0	0	0	0	0	0	0	1	0	0	0	0	0	0	0	0	0	0	1	26	26	27	27	23	23	25	25	19	25
Q9R118	Q9R118	Htra1	Serine protease HTRA1	N	1.8118	0.857421	0.00342043		5	5	23.5972	23.1322	23.583	23.4336	23.3369	22.5044	22.8594	23.1139	22.1127	22.2054	1	0	1	0	0	0	0	0	0	0	1	0	0	0	0	0	0	0	0	8	7	8	8	7	6	7	7	7	8
P01029	P01029;CON__ENSEMBL:ENSBTAP00000007350;CON__P01030	C4b	Complement C4-B;Complement C4 beta chain;Complement C4 alpha chain;C4a anaphylatoxin;Complement C4 gamma chain	N	2.36783	1.24357	0.00354202		5	5	29.0705	28.6187	28.5947	29.0856	28.493	27.4193	28.3607	27.9148	27.1655	26.7843	0	0	0	0	0	0	0	0	1	0	1	0	0	0	0	0	0	0	1	77	77	78	78	63	67	74	75	67	65
Q8K135	Q8K135	Kiaa0319l	Dyslexia-associated protein KIAA0319-like protein	N	1.51812	0.602282	0.00374056		5	5	22.0688	21.9273	22.0188	21.8227	21.4009	21.0923	21.5074	21.4147	21.1234	21.0894	0	0	1	0	0	1	0	0	0	0	0	0	0	0	0	0	0	1	1	4	4	4	3	4	2	4	3	4	3
Q6NXK9	Q6NXK9	Man1c1	alpha-1,2-Mannosidase	N	2.15782	1.10958	0.00398155		5	4	21.2148	20.4857	20.5507	20.8791	20.3518	NaN	20.0462	19.8712	19.1028	19.3273	0	0	0	0	0	0	0	0	0	0	0	0	0	0	0	0	0	0	0	2	2	2	2	2	0	2	2	1	1
Q8VEB4	Q8VEB4	Pla2g15	Group XV phospholipase A2	N	2.29601	1.19913	0.00401363		5	5	23.2587	22.4019	22.2293	22.9574	22.1431	20.9681	22.0429	21.7123	21.027	21.2445	0	0	1	0	0	0	0	1	0	0	1	0	0	0	0	0	0	0	1	4	4	4	5	5	1	4	4	3	4
Q62351	Q62351	Tfrc	Transferrin receptor protein 1	N	2.29161	1.19636	0.00408498		5	5	22.3033	22.1049	22.0707	21.9862	21.5467	20.12	21.2826	21.5988	20.5349	20.4938	0	0	1	0	0	0	0	0	0	0	0	0	1	0	1	0	0	0	1	10	9	11	9	4	3	8	8	7	5
Q91XV3	Q91XV3	Basp1	Brain acid soluble protein 1	N	2.17238	1.11927	0.00411474		5	5	24.8662	24.5262	25.0262	24.6358	24.7815	23.5432	23.6119	24.6476	23.0509	23.3859	0	0	1	0	0	0	0	0	0	0	0	0	0	0	0	0	0	0	0	7	7	9	8	9	7	8	6	8	8
Q9DD18	Q9DD18	Dtd1	D-tyrosyl-tRNA(Tyr) deacylase 1	N	2.00675	1.00486	0.00411615		5	5	21.3373	21.1974	21.3851	21.3767	20.9179	20.6402	20.5448	20.6505	19.4884	19.8661	1	1	0	0	0	0	0	0	0	0	0	0	0	0	0	0	0	0	0	1	1	1	1	1	1	1	1	1	1
Q8BFR4	Q8BFR4	Gns	N-acetylglucosamine-6-sulfatase	N	1.74831	0.805961	0.00431305		5	5	22.4497	22.3529	22.1721	22.8141	22.1981	21.6203	21.9628	21.9566	21.2551	21.1624	0	0	0	0	0	0	0	1	0	0	0	0	0	0	0	0	0	0	1	5	4	5	6	5	4	4	3	4	6
P16125	P16125	Ldhb	L-lactate dehydrogenase B chain	N	1.95152	0.964599	0.00438499		5	5	25.6726	25.8867	25.294	25.5663	25.1288	24.9858	24.6247	24.769	23.775	24.571	1	0	1	1	0	0	0	0	0	0	0	0	0	0	0	0	0	0	0	13	12	14	14	13	12	11	15	12	10
Q61207	Q61207	Psap	Prosaposin	N	1.87865	0.909696	0.00442891		5	5	28.2847	27.723	27.8539	28.0559	27.5457	26.8802	27.2413	27.5604	26.4326	26.8003	0	0	0	0	0	0	0	1	0	0	1	0	0	0	0	0	0	0	1	24	23	23	24	22	19	21	21	20	21
P52795	P52795	Efnb1	Ephrin-B1	N	1.37086	0.455078	0.00450288		4	5	21.0679	20.5818	20.7701	20.6254	NaN	20.4842	20.2221	20.3244	20.237	20.2633	0	1	1	0	0	0	0	0	0	0	0	0	1	1	0	0	0	0	1	2	1	2	1	0	1	2	2	1	1
Q99LJ1	Q99LJ1	Fuca1	Tissue alpha-L-fucosidase	N	1.90476	0.929612	0.00462145		5	5	22.4547	21.9231	21.8077	22.2804	21.5067	21.42	21.2975	21.2783	20.5519	20.7769	0	0	0	0	0	0	0	1	0	0	0	0	0	0	0	0	0	0	1	6	7	6	6	3	4	6	5	5	6
Q60676	Q60676	Ppp5c	Serine/threonine-protein phosphatase 5	N	1.95455	0.966834	0.00481142		5	4	20.285	19.5977	20.1523	19.755	20.3691	19.521	19.132	18.9979	NaN	18.609	1	1	1	0	0	0	0	0	0	0	0	0	0	0	0	0	0	0	0	2	2	1	2	1	1	2	1	0	2
P54728	P54728;P54726	Rad23b	UV excision repair protein RAD23 homolog B	N	2.06673	1.04735	0.00492291		5	5	22.6686	22.4125	22.0518	22.301	22.3647	21.4547	21.8218	21.8552	20.6968	20.7334	1	1	0	0	0	0	0	0	0	0	0	0	0	0	0	0	0	0	0	3	3	2	3	3	1	3	2	2	2
Q9QZM0	Q9QZM0	Ubqln2	Ubiquilin-2	N	1.98594	0.989825	0.00499369		5	4	20.4329	20.2361	20.5692	20.3001	20.3572	NaN	19.5582	19.8642	19.5205	18.6142	1	1	1	0	0	0	0	0	0	0	0	0	0	0	0	0	0	0	0	2	2	2	1	2	0	2	2	1	2
P26645	P26645	Marcks	Myristoylated alanine-rich C-kinase substrate	N	1.93892	0.955252	0.00524275		5	5	23.1703	23.601	22.834	22.7812	22.9335	22.3675	22.3333	22.4557	21.3528	22.0343	1	0	1	0	0	0	0	0	0	0	0	0	0	0	0	0	0	0	0	7	7	7	7	6	7	6	5	4	7
O54782	O54782	Man2b2	Epididymis-specific alpha-mannosidase	N	1.92192	0.942547	0.00537086		5	5	23.3549	22.9444	23.1661	23.3191	22.5577	22.2451	22.6007	22.4636	21.5515	21.7684	0	0	0	0	0	0	0	0	0	0	1	0	0	0	0	0	0	0	1	16	17	18	16	11	10	15	15	11	11
P08226	P08226	Apoe	Apolipoprotein E	N	2.13227	1.09239	0.00582702		5	5	31.9329	31.4698	31.6815	32.1397	31.4847	30.5162	30.7595	31.5884	30.0333	30.3493	0	0	0	0	0	0	1	0	0	1	1	0	0	0	0	0	0	0	1	23	24	24	23	23	24	24	23	23	22
Q3TCN2	Q3TCN2	Plbd2	Putative phospholipase B-like 2;Putative phospholipase B-like 2 28 kDa form;Putative phospholipase B-like 2 40 kDa form;Putative phospholipase B-like 2 15 kDa form	N	1.841	0.880492	0.00590331		5	5	22.3494	22.1186	22.0348	22.3728	21.9039	21.6049	21.6537	21.6349	20.6779	20.8056	0	0	0	0	0	0	0	1	0	0	0	0	0	0	0	0	0	0	1	12	11	12	11	9	8	11	9	8	8
Q91X88	Q91X88	Pomgnt1	Protein O-linked-mannose beta-1,2-N-acetylglucosaminyltransferase 1	N	3.0044	1.58708	0.00694738		5	5	22.3629	21.6262	22.0158	21.9708	21.3105	19.412	20.9699	21.2027	20.5306	19.2357	0	0	1	0	0	1	0	0	0	0	0	0	1	0	1	0	0	0	0	8	5	8	6	4	1	5	5	6	3
Q7TQN3	Q7TQN3;Q8R0S6	Wfikkn2	WAP, Kazal, immunoglobulin, Kunitz and NTR domain-containing protein 2	N	1.8868	0.915942	0.00732773		5	5	22.7235	22.3499	22.2502	22.7525	22.6591	21.3259	21.7768	22.3381	20.9439	21.7708	0	0	0	0	0	0	0	0	0	0	1	0	0	0	0	0	0	0	1	9	8	7	8	8	5	7	8	7	6
Q9WV54	Q9WV54	Asah1	Acid ceramidase;Acid ceramidase subunit alpha;Acid ceramidase subunit beta	N	2.86798	1.52003	0.00743411		5	4	22.2695	21.9137	21.9273	22.0128	20.7073	NaN	20.7506	20.6767	19.4365	20.1206	0	0	0	0	0	0	0	1	0	0	1	0	0	0	0	0	0	0	1	6	6	7	7	2	0	4	2	4	4
Q6GQT1	Q6GQT1	A2mp	Alpha-2-macroglobulin-P	N	1.7293	0.790189	0.00749255		5	5	26.9644	26.544	27.0551	27.1656	26.348	26.3565	26.133	26.2589	25.9049	25.4728	0	0	0	0	0	0	0	0	0	0	1	0	0	0	0	0	0	0	1	63	58	65	62	53	56	64	63	54	52
Q8BLX7	Q8BLX7	Col16a1	Collagen alpha-1(XVI) chain	N	2.85395	1.51296	0.00752946		5	5	21.4265	21.0044	20.4214	20.9601	20.0035	18.8173	20.1207	20.067	18.566	18.6802	0	0	0	0	0	0	0	0	0	1	1	0	0	0	0	0	0	0	1	2	2	2	1	2	1	2	2	1	1
Q14BU0	Q14BU0	Ucma	Unique cartilage matrix-associated protein;Unique cartilage matrix-associated protein C-terminal fragment	N	1.89247	0.920272	0.00777699		5	5	22.9435	22.831	23.019	22.8001	22.6943	21.395	22.1224	22.8277	21.8027	21.5387	1	0	0	0	0	1	0	0	0	1	1	0	0	0	0	0	0	0	0	1	1	1	1	1	1	1	1	1	1
Q8BLY1	Q8BLY1	Smoc1	SPARC-related modular calcium-binding protein 1	N	2.16835	1.1166	0.00779284		5	4	21.0155	20.7094	21.0526	21.0181	20.3408	20.0217	NaN	20.3917	19.2393	19.19	0	0	0	0	0	0	0	0	0	1	1	0	0	0	0	0	0	0	1	3	3	3	3	2	2	0	3	3	2
P21460	P21460	Cst3	Cystatin-C	N	2.06805	1.04827	0.00801015		5	5	33.055	32.1188	32.7338	32.7803	32.1126	31.1258	31.9905	32.1569	31.1833	31.1027	0	0	0	0	0	0	0	0	0	0	1	0	0	0	0	0	0	0	0	12	11	11	11	8	10	10	11	7	7
Q64729	Q64729	Tgfbr1	TGF-beta receptor type-1	N	2.22091	1.15115	0.00802734		5	5	21.7354	21.0583	21.3654	21.9347	21.6371	20.1898	20.6325	21.4044	19.7463	20.0022	0	0	1	0	0	0	0	0	0	0	0	0	1	1	0	0	0	0	1	1	1	1	1	1	1	1	1	1	1
Q62165	Q62165	Dag1	Dystroglycan;Alpha-dystroglycan;Beta-dystroglycan	N	1.94653	0.960904	0.00831181		5	5	25.0495	24.7668	24.3046	25.0554	24.1248	23.4397	24.009	24.3139	23.2441	23.4898	1	1	1	0	0	0	0	0	1	0	1	0	1	1	0	0	0	0	1	10	9	9	9	9	7	10	10	7	7
P08228	P08228	Sod1	Superoxide dismutase [Cu-Zn]	N	1.85509	0.891489	0.00833865		5	5	29.4231	28.7945	29.4365	28.9142	29.189	28.5085	28.5945	28.7391	27.7836	27.6741	1	1	0	0	0	0	0	0	0	0	0	0	0	0	0	0	0	0	0	5	5	5	5	5	4	5	4	5	4
Q9R1V6	Q9R1V6	Adam22	Disintegrin and metalloproteinase domain-containing protein 22	N	1.84906	0.886795	0.00886734		5	5	23.4876	22.858	22.954	23.0491	22.7436	21.5503	22.6693	22.6204	22.0512	21.7672	0	0	1	0	0	0	0	0	0	0	0	0	1	1	0	0	0	0	1	6	5	7	7	6	3	6	7	6	6
P07141	P07141	Csf1	Macrophage colony-stimulating factor 1;Processed macrophage colony-stimulating factor 1	N	2.09008	1.06356	0.00906155		5	5	23.6409	23.1456	23.2246	23.1536	22.9061	21.7579	22.5711	23.0596	21.5237	21.8406	0	0	1	0	0	0	0	0	0	0	1	0	1	1	0	0	0	0	1	6	5	5	6	2	6	6	6	2	4
Q62092	Q62092	Nsg1	Neuron-specific protein family member 1	N	1.73617	0.79591	0.00916231		5	5	25.8205	25.2794	25.4219	25.5584	25.199	24.8633	24.894	25.1717	24.3202	24.0504	0	0	1	0	1	1	1	1	0	0	0	0	1	0	1	0	0	0	0	2	2	2	2	2	2	2	2	2	2
Q9DBG3	Q9DBG3	Ap2b1	AP-2 complex subunit beta	N	1.66466	0.73523	0.009566		5	5	22.642	22.444	22.5957	22.5617	22.1355	22.0746	21.7732	22.2488	21.1951	21.4109	0	0	1	0	0	0	0	0	0	0	0	0	0	0	0	0	0	0	0	10	9	8	8	5	6	9	10	6	5
P24638	P24638	Acp2	Lysosomal acid phosphatase	N	1.46995	0.555771	0.00981953		5	5	21.8046	21.6022	21.3692	21.6887	21.2901	21.2929	21.0196	21.2759	20.6309	20.7566	0	0	1	0	0	0	0	1	0	0	0	0	1	0	0	0	0	0	1	4	5	5	5	3	3	5	5	2	4
Q9R013	Q9R013	Ctsf	Cathepsin F	N	2.69896	1.43241	0.00986853		4	4	21.1881	21.9688	21.0964	21.8533	NaN	NaN	20.9321	20.1766	19.4818	19.7866	0	0	0	0	0	0	0	1	0	0	0	0	0	0	0	0	0	0	1	2	3	2	4	0	0	1	1	2	3
Q9JKR6	Q9JKR6	Hyou1	Hypoxia up-regulated protein 1	N	1.91467	0.937098	0.00990191		5	5	20.9736	20.0802	20.6757	20.7233	20.5223	19.5619	19.961	20.406	19.1701	19.1905	0	0	0	0	1	0	0	0	0	0	0	0	0	0	0	0	0	0	1	2	2	1	2	3	1	2	2	1	1
O35664	O35664	Ifnar2	Interferon alpha/beta receptor 2	N	1.72391	0.785685	0.010041		5	5	25.2429	24.57	24.8854	25.1568	24.6887	24.3004	24.3158	24.6477	23.5824	23.769	0	0	1	0	0	0	0	0	0	0	1	0	1	1	0	0	0	0	1	4	4	5	4	4	3	5	5	4	4
Q8BK62	Q8BK62	Olfml3	Olfactomedin-like protein 3	N	6.35764	2.66849	0.0100902		5	3	22.6622	22.1785	21.7991	22.5079	21.3469	21.0433	NaN	NaN	17.99	19.258	0	0	0	0	0	0	0	0	0	0	1	0	0	0	0	0	0	0	1	6	6	5	6	5	4	0	0	1	3
Q8VCC9	Q8VCC9	Spon1	Spondin-1	N	1.59986	0.677947	0.010157		5	5	24.8504	24.2718	24.6167	24.5661	24.1828	23.6307	23.8771	24.4222	23.6709	23.4973	0	0	0	0	0	0	0	0	0	1	1	0	0	0	0	0	0	0	1	13	14	15	15	11	13	11	15	10	12
Q8QZR4	Q8QZR4	Oaf	Out at first protein homolog	N	1.93156	0.949766	0.0101657		5	5	22.9867	22.6183	22.2706	22.3677	21.8741	21.0394	21.4586	22.198	21.0377	21.6349	0	0	0	0	0	0	0	0	0	0	0	0	0	0	0	0	0	0	0	5	5	6	5	5	4	5	6	4	5
Q9D8Y0;Q9D4J1	Q9D8Y0;Q9D4J1	Efhd2;Efhd1	EF-hand domain-containing protein D2;EF-hand domain-containing protein D1	N	4.06457	2.0231	0.0101754		5	3	20.9287	19.6084	21.2762	19.1921	19.7789	18.4063	NaN	NaN	17.8522	18.1428	0	0	1	1	0	0	0	0	0	0	0	0	0	0	0	0	0	0	0	1	1	2	1	2	1	0	0	1	1
P26883	P26883	Fkbp1a	Peptidyl-prolyl cis-trans isomerase FKBP1A	N	1.87794	0.909154	0.010279		5	5	21.8787	21.5178	21.5892	21.3467	21.7732	21.3578	21.143	20.8132	20.1437	20.102	1	0	1	0	0	0	0	0	0	0	0	0	0	0	0	0	0	0	0	1	1	1	1	1	1	1	1	1	1
Q09163	Q09163	Dlk1	Protein delta homolog 1;Fetal antigen 1	N	1.45021	0.536264	0.0103488		5	5	22.9588	22.7575	22.8331	22.6529	22.6059	22.257	22.4997	22.5778	21.7944	21.998	1	0	1	0	0	0	0	0	0	0	0	0	1	1	0	0	0	0	1	2	2	3	2	2	2	2	2	2	3
O70362	O70362	Gpld1	Phosphatidylinositol-glycan-specific phospholipase D	N	2.00493	1.00356	0.0103575		5	5	25.1385	24.6564	24.8496	24.9951	24.149	23.3006	24.2816	24.4298	23.3429	23.416	0	0	0	0	0	0	0	0	0	0	1	0	0	0	0	0	0	0	1	19	21	20	22	17	18	21	18	17	18
Q9QYM9	Q9QYM9	Tmeff2	Tomoregulin-2	N	1.72758	0.788756	0.0104293		5	4	20.6263	21.2642	20.6418	21.1604	20.444	NaN	20.4379	20.0898	19.7198	19.9069	0	0	1	0	0	0	0	0	0	0	0	0	1	1	0	0	0	0	1	1	2	2	2	2	0	1	1	2	1
O88531	O88531	Ppt1	Palmitoyl-protein thioesterase 1	N	1.76268	0.81777	0.0105235		5	5	22.4906	22.7149	22.4102	22.634	22.1694	21.1958	22.3386	22.0382	21.2121	21.5457	0	0	0	0	0	0	0	1	0	0	1	0	0	0	0	0	0	0	1	4	6	5	5	3	3	4	5	5	5
P70274	P70274	Sepp1	Selenoprotein P	N	1.75874	0.814543	0.0107368		5	5	25.9194	25.276	25.1936	25.4312	25.2479	24.5762	24.4803	25.3202	24.027	24.5916	0	0	0	0	0	0	0	0	0	0	1	0	0	0	0	0	0	0	1	7	7	7	7	7	6	8	8	7	6
Q9JLL0	Q9JLL0	Crim1	Cysteine-rich motor neuron 1 protein	N	1.75952	0.815182	0.0107567		5	5	21.3541	20.7027	20.8048	21.262	20.6385	20.6997	20.1549	20.4142	19.622	19.7954	0	0	1	0	0	0	0	0	0	0	0	0	1	1	0	0	0	0	1	1	1	1	1	1	1	1	1	1	1
Q8R4G6	Q8R4G6	Mgat5	Alpha-1,6-mannosylglycoprotein 6-beta-N-acetylglucosaminyltransferase A	N	1.85966	0.895036	0.0107677		5	5	22.1945	21.9092	21.7766	22.1869	21.5083	20.6731	20.9522	21.9527	20.7424	20.7798	0	0	1	0	0	1	0	0	0	0	1	0	1	0	1	0	0	0	1	7	8	9	9	7	5	4	8	7	5
P70699	P70699	Gaa	Lysosomal alpha-glucosidase	N	1.94633	0.960755	0.0110565		5	5	23.0565	22.3474	22.6282	22.9483	22.4195	21.169	22.235	22.3937	21.1938	21.6047	0	0	1	0	0	0	0	1	0	0	0	0	0	0	0	0	0	0	1	15	11	14	15	9	7	13	10	11	10
Q9WUC3	Q9WUC3	Ly6h	Lymphocyte antigen 6H	N	1.54806	0.630457	0.0110605		5	5	27.5186	27.0237	27.1927	27.2165	27.1201	26.4048	26.8188	27.1163	26.1265	26.4529	0	0	1	0	0	0	0	0	0	0	0	1	0	0	0	0	0	0	1	6	5	6	5	4	6	6	4	4	4
P56376	P56376	Acyp1	Acylphosphatase-1	N	1.5614	0.642844	0.0111216		5	5	22.5664	22.4272	22.4971	22.3373	22.0168	22.0852	22.0186	21.8937	21.2697	21.3634	0	0	0	0	0	0	0	0	0	0	0	0	0	0	0	0	0	0	0	3	3	2	3	3	3	2	3	3	1
Q9Z1T2	Q9Z1T2;Q05895	Thbs4	Thrombospondin-4	N	1.92865	0.94759	0.0112324		5	5	23.2641	22.957	23.3956	22.9186	22.6877	21.8224	22.7885	22.5882	21.3759	21.9102	0	0	0	0	1	0	0	0	0	1	1	0	0	0	0	0	0	0	1	11	10	9	10	10	3	10	9	6	9
P29788	P29788;CON__Q3ZBS7;Q8BP99	Vtn	Vitronectin	N	1.82733	0.869735	0.0112358		5	5	26.9957	26.5786	26.3416	27.2741	26.2407	25.6768	25.9094	26.469	25.4923	25.5346	0	0	0	0	0	0	0	0	0	0	1	0	0	0	0	0	0	0	1	16	17	15	17	13	14	15	15	16	13
O70370	O70370	Ctss	Cathepsin S	N	2.71233	1.43953	0.0113408		5	5	26.841	26.0027	26.4791	26.7745	25.2826	25.3355	25.4431	25.3077	24.2938	23.8022	0	0	0	0	0	0	0	1	0	0	1	0	0	0	0	0	0	0	1	9	9	9	9	8	7	7	6	9	5
Q3TUA9	Q3TUA9	Pomk	Protein O-mannose kinase	N	1.35461	0.43788	0.0114231		4	3	20.2903	20.3115	20.2361	20.2094	NaN	NaN	19.9974	19.905	NaN	19.5694	0	0	1	0	1	0	0	0	0	0	0	0	1	0	1	0	0	0	1	1	1	1	1	0	0	1	1	0	1
P18572	P18572	Bsg	Basigin	N	1.40752	0.49316	0.0114336		5	5	22.759	22.5487	22.36	22.7123	22.2475	21.9718	22.2003	22.38	21.8562	21.7535	0	0	1	0	1	0	0	0	0	0	0	0	1	1	0	0	0	0	1	1	1	1	1	1	1	1	1	1	1
Q05816	Q05816	Fabp5	Fatty acid-binding protein, epidermal	N	2.75197	1.46047	0.0114737		5	4	22.3586	21.8753	21.7566	21.496	21.2303	21.2864	20.5231	NaN	19.2641	20.0581	1	1	0	0	0	0	0	0	1	0	1	0	0	0	0	0	0	0	0	4	4	4	2	3	3	2	0	1	1
O89023	O89023	Tpp1	Tripeptidyl-peptidase 1	N	2.03295	1.02357	0.0117475		5	5	23.6158	23.2506	23.5025	23.5147	22.5468	21.978	23.0963	22.4805	21.6408	22.1171	0	0	0	0	0	0	0	1	0	0	0	0	0	0	0	0	0	0	1	8	9	11	9	8	6	9	8	7	6
Q61468	Q61468	Msln	Mesothelin;Megakaryocyte-potentiating factor;Mesothelin, cleaved form	N	1.66916	0.739122	0.0117495		5	4	21.5241	21.3761	21.2378	21.6661	21.1941	20.858	NaN	21.1064	20.0712	20.6064	0	0	1	0	0	1	0	0	0	0	1	1	0	0	0	0	0	0	1	4	5	3	5	1	2	0	3	1	1
P11438	P11438	Lamp1	Lysosome-associated membrane glycoprotein 1	N	1.42409	0.510036	0.0122672		5	5	23.474	23.1213	23.8715	23.695	23.5492	22.9496	23.2118	23.2836	22.7448	22.971	0	0	1	0	0	0	1	1	0	0	0	0	1	1	0	0	0	0	1	4	4	4	4	3	4	4	4	2	2
Q80XH4	Q80XH4	Wscd1	WSC domain-containing protein 1	N	1.44472	0.53079	0.012636		5	5	20.3167	19.8925	20.0634	20.3791	19.7979	19.3366	19.9673	19.7018	19.3823	19.4078	0	0	1	0	0	0	0	0	0	0	0	0	1	0	0	0	0	0	1	1	2	2	2	2	1	1	1	1	1
P28667	P28667	Marcksl1	MARCKS-related protein	N	2.28916	1.19482	0.0129883		3	4	NaN	20.1806	19.4275	NaN	19.1118	NaN	18.7217	18.5135	18.0831	18.1956	1	0	1	0	0	0	0	0	0	0	0	0	0	0	0	0	0	0	0	0	2	1	0	1	0	1	1	1	1
Q7TPG7	Q7TPG7	Fam19a2	Protein FAM19A2	N	1.33155	0.413111	0.0130278		5	5	21.4378	21.1865	21.1981	21.0435	21.023	20.7408	20.8811	21.0493	20.7515	20.4007	1	1	0	0	0	0	0	0	0	0	0	0	0	0	0	0	0	0	0	1	2	2	2	1	1	1	1	2	2
Q02819	Q02819	Nucb1	Nucleobindin-1	N	1.72598	0.787414	0.0131095		5	5	25.1762	24.934	24.4898	24.7611	24.7525	23.7107	23.9805	24.8979	23.7452	23.8422	1	0	1	0	0	1	0	0	0	0	1	0	0	0	0	0	0	0	0	21	22	22	21	19	17	18	23	22	21
P50396	P50396	Gdi1	Rab GDP dissociation inhibitor alpha	N	2.04115	1.02938	0.0131508		5	5	23.5352	24.0948	23.4788	23.2833	23.1108	23.0612	22.8416	22.7238	21.4991	22.2304	1	0	0	0	0	1	0	0	0	0	0	0	0	0	0	0	0	0	0	14	14	14	13	9	12	13	10	8	8
Q811B1	Q811B1	Xylt1	Xylosyltransferase 1	N	1.63186	0.706519	0.0136257		5	5	25.6125	25.0989	25.4743	25.7336	25.3692	24.6234	25.1139	25.3073	24.363	24.3483	0	0	1	0	0	1	0	0	0	0	0	0	1	0	1	0	0	0	1	3	3	3	3	3	3	3	3	2	3
Q9D0L6	Q9D0L6	Bambi	BMP and activin membrane-bound inhibitor homolog	N	2.08502	1.06006	0.0138152		4	3	20.5383	20.3034	20.6299	20.4942	NaN	NaN	20.0819	NaN	19.1668	19.0456	0	0	1	0	0	0	0	0	0	0	0	0	1	1	0	0	0	0	1	1	1	1	1	0	0	1	0	1	1
P54923	P54923	Adprh	[Protein ADP-ribosylarginine] hydrolase	N	1.62376	0.699337	0.0140436		5	5	21.5038	21.5185	20.8418	21.0788	20.5317	20.5344	20.6285	20.5884	20.1375	20.0893	0	0	0	0	0	0	0	0	0	0	0	0	0	0	0	0	0	0	0	6	7	4	7	5	7	6	3	6	8
Q9JHJ8	Q9JHJ8	Icoslg	ICOS ligand	N	1.69029	0.757269	0.0141868		5	5	23.247	22.903	22.6532	23.0865	22.7604	22.0352	22.6238	22.7456	21.6952	21.7641	0	0	1	0	0	0	0	0	0	0	0	0	1	1	0	0	0	0	1	4	3	4	3	4	4	4	4	3	3
P06797	P06797	Ctsl	Cathepsin L1;Cathepsin L1 heavy chain;Cathepsin L1 light chain	N	1.87275	0.905161	0.0142318		5	5	26.81	26.0128	26.5587	26.5047	25.7336	25.639	25.817	25.8291	24.8349	24.974	0	0	1	0	0	0	0	1	0	0	1	0	0	0	0	0	0	0	1	9	9	12	10	9	9	11	9	9	10
Q9Z1R3	Q9Z1R3	Apom	Apolipoprotein M	N	2.88487	1.52851	0.0144543		5	5	23.8568	22.8248	22.3057	22.6449	22.3121	20.509	22.4032	22.049	20.5697	20.771	0	0	0	0	0	0	0	0	0	0	1	0	0	0	0	0	0	0	0	4	4	3	3	3	2	3	3	2	3
Q9QXV0	Q9QXV0	Pcsk1n	ProSAAS;KEP;Big SAAS;Little SAAS;Big PEN-LEN;PEN;PEN-20;PEN-19;Little LEN;Big LEN	N	1.82968	0.871593	0.0146318		5	5	27.9811	27.8497	27.4927	28.0362	27.7111	26.8134	26.3068	27.8719	26.6494	27.0714	0	0	0	0	0	1	0	0	0	0	1	0	0	0	0	0	0	0	0	13	13	13	13	13	13	13	13	12	13
Q06335	Q06335	Aplp2	Amyloid-like protein 2	N	1.62895	0.703942	0.014652		5	5	25.8739	25.6851	25.4645	26.058	25.2545	24.7072	25.2123	25.5149	24.5433	24.8386	0	1	1	0	0	0	0	0	0	0	0	0	1	1	0	0	0	0	1	16	16	17	16	14	16	16	17	15	15
Q8R422	Q8R422	Cd109	CD109 antigen	N	1.80973	0.855772	0.0150075		5	5	23.1716	22.3858	22.2647	22.9223	22.0815	21.7598	21.9568	22.229	21.2017	21.3996	0	0	1	0	0	0	0	0	0	0	0	1	0	0	0	0	0	0	1	15	14	16	16	11	9	12	14	11	12
Q9DC11	Q9DC11	Plxdc2	Plexin domain-containing protein 2	N	1.96823	0.976897	0.0153166		5	5	25.3541	24.6607	24.9175	25.3667	24.4941	24.3186	24.2477	24.6048	23.1815	23.5559	0	0	1	0	0	0	0	0	0	0	0	0	1	1	0	0	0	0	1	10	8	10	10	8	9	8	9	8	9
P15535	P15535	B4galt1	Beta-1,4-galactosyltransferase 1;Lactose synthase A protein;N-acetyllactosamine synthase;Beta-N-acetylglucosaminylglycopeptide beta-1,4-galactosyltransferase;Beta-N-acetylglucosaminyl-glycolipid beta-1,4-galactosyltransferase;Processed beta-1,4-galactosyltransferase 1	N	2.52555	1.3366	0.0154093		5	4	21.9517	20.601	21.8614	20.5619	20.2541	NaN	19.505	20.067	19.721	19.5447	0	0	1	0	0	1	0	0	0	0	1	0	1	0	1	0	0	0	1	1	1	1	1	1	0	1	1	1	1
P21956	P21956	Mfge8	Lactadherin	N	1.65802	0.729458	0.0161195		5	5	22.6466	22.1148	21.9077	22.0851	22.0422	21.8963	21.565	21.7892	20.9963	20.9023	0	0	1	0	0	0	0	0	0	0	1	0	0	0	0	0	0	0	1	12	12	12	12	12	10	10	12	7	9
Q9CYN9	Q9CYN9	Atp6ap2	Renin receptor	N	1.80406	0.85125	0.0163005		5	5	21.8095	21.8747	21.8364	21.9155	21.2216	20.5582	20.8643	21.6973	20.2162	21.0654	0	0	1	0	1	0	1	1	1	0	0	0	1	1	0	0	0	0	0	4	4	5	5	2	1	2	5	3	2
Q9CXI5	Q9CXI5	Manf	Mesencephalic astrocyte-derived neurotrophic factor	N	1.6107	0.687684	0.0165339		5	5	23.0074	22.3565	22.0001	22.6986	22.3433	21.8524	22.1135	22.088	21.3409	21.5727	0	0	0	0	1	0	0	0	0	0	1	0	0	0	0	0	0	0	0	4	4	4	4	3	3	4	4	4	4
Q9Z0U1	Q9Z0U1	Tjp2	Tight junction protein ZO-2	N	1.63908	0.712883	0.0167229		3	5	23.1426	NaN	23.5107	22.611	NaN	22.2963	22.3475	22.6201	22.1575	22.4547	0	1	1	0	0	0	0	0	0	0	0	0	0	0	0	0	0	0	0	1	0	1	1	0	1	1	1	1	1
Q64442	Q64442	Sord	Sorbitol dehydrogenase	N	1.80905	0.855235	0.0169571		5	5	21.6831	21.3692	21.0321	20.9488	20.672	20.3648	20.6925	20.8139	19.6349	19.923	0	0	1	1	0	0	0	0	0	0	0	0	0	0	0	0	0	0	0	5	4	5	4	3	1	4	4	2	3
E9PUL5	E9PUL5	Prrt2	Proline-rich transmembrane protein 2	N	1.61319	0.689917	0.0172585		5	5	21.5861	21.9778	22.1887	21.5389	22.131	21.4517	21.2349	21.6981	20.6354	20.953	0	0	1	0	0	0	0	0	1	0	0	0	1	0	0	0	0	0	0	2	3	3	3	3	2	2	3	4	3
P52480	P52480;P53657	Pkm	Pyruvate kinase PKM	N	2.20222	1.13896	0.0174559		5	5	27.4233	27.1978	27.1417	26.9946	27.0273	26.6899	26.8191	26.3232	25.0116	25.2461	1	1	0	0	0	0	0	0	0	0	0	0	0	0	0	0	0	0	0	35	33	34	35	27	36	32	33	25	27
P17047	P17047	Lamp2	Lysosome-associated membrane glycoprotein 2	N	1.5204	0.604451	0.018183		5	5	23.4287	23.2418	23.2772	23.6279	23.3302	23.2015	23.1016	22.9111	22.1864	22.4829	0	0	1	0	0	0	1	1	0	0	0	0	1	1	0	0	0	0	1	5	5	5	4	3	5	5	5	4	4
Q8BPB5	Q8BPB5	Efemp1	EGF-containing fibulin-like extracellular matrix protein 1	N	1.70776	0.772102	0.0184954		5	5	26.3219	25.9438	25.9536	26.2042	25.6357	25.0138	25.6749	25.8153	24.5232	25.1714	0	0	0	0	0	0	0	0	0	1	1	0	0	0	0	0	0	0	1	19	17	20	18	17	17	20	19	17	17
Q5MJS3	Q5MJS3;Q8CID3	Fam20c	Extracellular serine/threonine protein kinase FAM20C	N	1.64185	0.715327	0.0185481		5	5	24.4188	23.8351	24.0558	24.2972	23.5104	23.0601	23.6095	23.8377	22.8655	23.1679	0	0	1	0	1	1	0	0	0	0	1	0	1	0	1	0	0	0	1	13	14	14	14	9	11	14	14	11	12
Q9JJH1	Q9JJH1	Rnase4	Ribonuclease 4	N	1.97488	0.981767	0.0188648		5	5	24.1022	23.5036	23.4843	23.4972	23.2165	23.2025	22.3892	23.3703	21.8876	22.0455	0	0	0	0	0	0	0	0	0	0	1	0	0	0	0	0	0	0	0	5	6	5	5	3	4	4	4	5	6
Q8K4Z3	Q8K4Z3	Apoa1bp	NAD(P)H-hydrate epimerase	N	2.08036	1.05683	0.0193987		5	5	23.0383	22.59	22.3937	22.3697	21.811	22.2772	21.6921	21.4538	20.487	21.0085	0	0	0	1	0	0	0	0	0	0	1	0	0	0	0	0	0	0	0	5	5	5	5	5	3	3	3	2	3
O08912	O08912;Q8CF93	Galnt1	Polypeptide N-acetylgalactosaminyltransferase 1;Polypeptide N-acetylgalactosaminyltransferase 1 soluble form	N	1.48908	0.574417	0.0200244		5	5	22.047	21.6985	21.3713	21.6522	21.2114	20.6999	21.3754	21.3192	20.8534	20.8604	0	0	1	0	0	1	0	0	0	0	1	0	1	0	1	0	0	0	1	10	9	10	11	7	5	4	7	8	7
Q60648	Q60648	Gm2a	Ganglioside GM2 activator	N	1.88616	0.915452	0.0204836		5	5	28.1788	28.0168	27.6523	28.1419	27.1285	26.5308	27.2333	27.6816	26.2869	26.8083	0	0	0	0	0	0	0	1	0	0	0	0	0	0	0	0	0	0	1	9	9	9	9	9	9	8	9	8	7
Q01721	Q01721	Gas1	Growth arrest-specific protein 1	N	1.7664	0.820811	0.0208651		5	5	21.7395	21.0695	20.7904	21.3503	20.9195	20.211	20.8081	20.98	19.9091	19.8571	0	0	1	0	0	0	0	0	0	0	0	1	0	0	0	0	0	0	1	1	1	1	1	1	1	1	1	1	1
P34884	P34884	Mif	Macrophage migration inhibitory factor	N	2.84971	1.51081	0.0211093		5	5	23.7592	23.7176	23.2448	22.4941	22.5722	22.6293	22.3367	22.1339	20.7906	20.3435	1	0	0	0	0	0	0	0	0	0	1	0	0	0	0	0	0	0	0	3	3	3	1	3	3	3	3	1	1
O09010	O09010	Lfng	Beta-1,3-N-acetylglucosaminyltransferase lunatic fringe	N	1.73667	0.796323	0.0212739		5	5	24.5826	23.7504	23.5947	24.1084	23.8542	22.6456	23.2985	23.929	22.8682	23.1674	0	0	1	0	0	1	0	0	0	0	0	0	1	0	1	0	0	0	1	13	14	14	14	10	12	14	14	11	9
O70258	O70258	Sgce	Epsilon-sarcoglycan	N	1.73685	0.796477	0.0214916		5	5	22.4539	22.4428	22.0302	22.1655	21.7555	21.0676	21.9999	21.9133	20.7595	21.1253	1	0	1	0	0	1	0	0	0	0	0	0	1	0	0	0	0	0	1	7	8	7	6	3	2	6	6	4	5
O89051	O89051	Itm2b	Integral membrane protein 2B;BRI2, membrane form;BRI2 intracellular domain;BRI2C, soluble form;Bri23 peptide	N	1.70453	0.769378	0.021558		5	5	25.3609	24.9964	25.2	25.3532	24.9852	24.2605	24.8116	25.1725	23.7536	24.0505	0	0	1	0	0	1	1	0	0	0	1	0	1	0	1	0	0	0	1	7	7	8	7	4	5	7	8	5	5
P52760	P52760	Hrsp12	Ribonuclease UK114	N	1.55821	0.639886	0.0217038		5	5	22.5329	22.8869	22.2455	22.5266	21.944	21.8159	22.2117	22.0512	21.372	21.4857	1	1	0	1	0	0	0	0	0	0	0	0	0	0	0	0	0	0	0	5	6	5	6	5	5	7	7	6	4
Q62170	Q62170	Selplg	P-selectin glycoprotein ligand 1	N	2.21899	1.1499	0.0219605		5	3	25.1684	24.0926	24.371	25.2177	24.3235	22.9376	23.9084	23.6082	NaN	NaN	0	0	1	0	0	0	0	0	0	0	0	0	1	0	0	0	0	0	1	1	1	1	1	1	1	1	1	0	0
Q8VCF1	Q8VCF1	Cant1	Soluble calcium-activated nucleotidase 1	N	1.44717	0.533234	0.0221859		5	5	23.6033	23.301	23.2648	23.6027	23.1046	22.5829	23.1319	23.3151	22.5062	22.6742	0	0	1	0	1	1	0	0	0	0	0	0	1	0	1	0	0	0	1	15	16	17	16	13	11	17	16	14	14
P47879	P47879	Igfbp4	Insulin-like growth factor-binding protein 4	N	1.43727	0.523334	0.0223351		5	5	25.5339	25.3267	25.1699	25.2454	25.0264	24.7644	24.6191	25.3578	24.4284	24.5159	0	0	0	0	0	0	0	0	0	0	1	0	0	0	0	0	0	0	1	7	9	8	7	7	7	8	8	9	8
P28184	P28184	Mt3	Metallothionein-3	N	1.53184	0.615262	0.0223403		5	5	22.5167	22.9978	22.6703	22.4715	22.7222	22.6086	22.1929	22.2836	21.6094	21.6078	0	0	0	0	0	0	0	0	0	0	0	0	0	0	0	0	0	0	0	3	3	2	2	3	2	2	3	2	2
Q6W8Q3	Q6W8Q3	Pcp4l1	Purkinje cell protein 4-like protein 1	N	1.93658	0.953514	0.022827		5	4	19.9749	21.0942	20.0179	19.7887	20.7582	19.5281	19.5168	NaN	18.8347	19.6135	0	0	0	0	0	0	0	0	0	0	0	0	0	0	0	0	0	0	0	1	1	1	1	1	1	1	0	1	1
P16301	P16301	Lcat	Phosphatidylcholine-sterol acyltransferase	N	1.8127	0.858141	0.0233078		5	5	24.6745	24.4778	24.5666	24.6368	24.1618	23.3151	24.2933	24.4138	23.1514	23.0531	0	0	0	0	0	0	0	0	0	0	1	0	0	0	0	0	0	0	1	13	14	13	13	10	12	12	12	11	11
P29699	P29699;CON__P12763	Ahsg	Alpha-2-HS-glycoprotein	N	1.77252	0.825798	0.0239997		5	5	30.5488	29.8699	29.8964	30.0769	30.1159	28.7193	30.0488	29.7333	28.6868	29.1906	0	0	0	0	0	0	0	0	0	0	1	0	0	0	0	0	0	0	1	10	10	9	9	8	10	10	10	9	9
Q91V41	Q91V41	Rab14	Ras-related protein Rab-14	N	1.55204	0.634162	0.024147		5	5	21.273	21.0149	20.7136	21.1621	20.8884	20.563	20.4952	20.9373	19.7074	20.1784	0	0	1	0	0	1	1	0	0	0	0	0	0	0	0	0	0	0	0	3	3	3	3	3	2	3	4	3	2
Q8BM88	Q8BM88	Ctso	Cathepsin O	N	1.51886	0.602989	0.0241659		5	5	22.553	22.3592	22.2423	22.8143	21.9939	21.8506	22.1546	22.1365	21.3647	21.4413	0	0	0	0	0	0	0	1	0	0	0	0	0	0	0	0	0	0	1	5	3	3	3	2	2	3	3	2	3
O88968	O88968	Tcn2	Transcobalamin-2	N	1.7644	0.81918	0.0243438		5	5	25.7351	25.2179	25.2561	25.5889	24.511	24.3886	24.9839	24.8451	24.0142	23.9814	0	0	0	0	0	0	0	0	0	0	1	0	0	0	0	0	0	0	0	15	14	15	15	11	11	15	16	11	13
A2RS43	A2RS43	Pcdh7		N	1.5809	0.660749	0.0248916		5	5	21.6855	21.2785	21.5527	21.424	21.086	20.7332	20.642	21.5646	20.3952	20.388	0	0	0	0	0	0	0	0	0	0	0	0	0	0	0	0	0	0	0	5	5	7	6	3	4	2	3	5	5
Q08761	Q08761;CON__P07224	Pros1	Vitamin K-dependent protein S	N	2.04554	1.03248	0.0250313		5	5	24.2013	23.838	23.031	24.3401	22.8486	22.4928	23.123	23.1519	22.0956	22.2333	0	0	0	0	0	0	0	0	0	0	1	0	0	0	0	0	0	0	1	16	17	16	17	16	14	16	15	13	14
P29268	P29268	Ctgf	Connective tissue growth factor	N	1.33399	0.415752	0.0252053		5	5	22.9892	22.994	22.8636	22.8847	22.3391	22.3917	22.4637	22.6798	22.1259	22.331	0	0	0	0	0	0	0	0	0	1	1	0	0	0	0	0	0	0	0	5	5	5	5	4	5	5	5	4	4
Q9D2M8;Q9CZY3	Q9D2M8;Q9CZY3	Ube2v2;Ube2v1	Ubiquitin-conjugating enzyme E2 variant 2;Ubiquitin-conjugating enzyme E2 variant 1	N	1.48887	0.574217	0.0252775		5	4	21.7515	21.6465	21.231	21.2254	21.4445	21.0563	21.1335	21.0176	NaN	20.3348	0	1	0	0	0	0	0	0	0	0	0	0	0	0	0	0	0	0	0	3	2	2	2	2	1	1	1	0	2
E9PV24	E9PV24;CON__P02672	Fga	Fibrinogen alpha chain;Fibrinopeptide A;Fibrinogen alpha chain	N	2.4001	1.2631	0.0254155		5	5	27.5583	25.9057	26.6585	26.8059	25.6931	25.4673	25.2157	26.2879	24.9869	24.3482	0	0	0	0	0	0	0	0	0	0	1	0	0	0	0	0	0	0	1	24	20	24	23	17	19	21	22	21	17
P97291	P97291	Cdh8	Cadherin-8	N	1.88161	0.911966	0.0255794		5	5	22.0078	21.867	21.6377	21.8846	21.5387	20.4848	21.5636	21.7169	20.0953	20.5154	0	0	1	0	0	0	0	0	0	0	0	0	1	1	0	0	0	0	1	5	3	4	5	2	2	5	4	3	3
Q6NZL8	Q6NZL8	Scube1	Signal peptide, CUB and EGF-like domain-containing protein 1	N	1.48963	0.574957	0.025774		5	5	24.5787	23.8409	24.108	24.2466	23.8776	23.4815	23.5648	24.1316	23.1341	23.465	0	0	1	0	0	0	0	0	0	0	1	0	0	0	0	0	0	0	1	3	3	3	3	3	3	3	3	3	3
Q91Y82	Q91Y82	Klk6		N	1.79388	0.843085	0.0259882		5	5	24.3078	24.2121	23.425	24.0755	22.8911	22.4141	23.0167	23.3232	23.0499	22.892	0	0	0	0	0	0	0	0	0	0	0	0	0	0	0	0	0	0	0	12	12	12	12	10	7	10	12	9	10
P60041	P60041	Sst	Somatostatin;Antrin;Somatostatin-28;Somatostatin-14	N	1.41904	0.504911	0.0261249		5	5	24.8552	24.7316	24.8971	25.0457	24.9345	24.4739	24.779	24.6983	23.8092	24.1792	0	0	0	0	0	0	0	0	0	0	1	0	0	0	0	0	0	0	0	1	1	1	2	1	1	2	2	1	1
Q99KR8	Q99KR8	Fuca2	Plasma alpha-L-fucosidase	N	1.72633	0.787704	0.0262435		5	4	20.6193	20.1941	20.4134	21.1046	20.2491	NaN	20.2132	19.9934	19.1347	19.5722	0	0	0	0	0	0	0	0	0	0	1	0	0	0	0	0	0	0	1	3	3	3	4	1	0	3	2	1	2
P70408	P70408;P70407	Cdh10	Cadherin-10	N	1.67213	0.741684	0.027189		5	5	21.6077	21.2383	20.8226	21.2115	20.6335	20.0478	20.5696	21.0941	20.208	19.8856	0	0	1	0	0	0	0	0	0	0	0	0	1	1	0	0	0	0	1	5	3	5	5	5	2	4	2	4	4
O54951	O54951	Sema6b	Semaphorin-6B	N	1.53486	0.61811	0.0273461		5	5	20.7652	20.5971	20.4999	20.4636	19.8662	19.6618	20.3284	20.0453	19.3204	19.7456	0	0	1	0	0	0	0	0	0	0	0	0	1	1	0	0	0	0	1	1	2	2	1	1	1	1	1	1	2
O35988	O35988	Sdc4	Syndecan-4	N	1.49367	0.578861	0.0281293		5	5	21.1294	21.5378	21.3979	21.7287	22.0985	21.3627	21.2238	20.7688	20.5885	21.0544	0	0	1	0	0	0	0	0	0	0	1	0	1	1	0	0	0	0	1	3	3	3	2	2	3	3	3	2	2
P97326	P97326	Cdh6	Cadherin-6	N	1.38333	0.468142	0.0281735		5	5	21.3023	21.0087	20.9169	20.9414	21.0311	20.1903	20.6075	21.1465	20.5443	20.3711	0	0	1	0	0	0	0	0	0	0	0	0	1	1	0	0	0	0	1	2	3	3	3	2	2	2	3	2	2
Q61271	Q61271	Acvr1b	Activin receptor type-1B	N	1.57185	0.652466	0.0282309		5	5	22.1664	21.5157	21.8446	21.3717	21.2564	20.9076	21.2047	21.4674	20.3958	20.9171	0	0	1	0	0	0	0	0	0	0	0	0	1	1	0	0	0	0	1	2	2	2	2	2	2	2	2	2	2
P06909	P06909	Cfh	Complement factor H	N	1.72138	0.783565	0.0285557		5	5	27.7951	27.264	27.1968	27.4134	26.7007	26.4428	26.8571	27.1717	25.9653	26.0151	0	0	0	0	0	0	0	0	0	0	1	0	0	0	0	0	0	0	1	54	52	54	52	46	51	54	52	45	48
Q64487	Q64487	Ptprd	Receptor-type tyrosine-protein phosphatase delta	N	1.56011	0.641647	0.0286547		5	5	21.977	21.5984	21.507	21.0913	21.0739	20.2993	21.2439	21.0885	20.5653	20.8421	0	0	1	0	0	0	0	0	0	0	0	0	1	1	0	0	0	0	1	3	3	4	3	2	1	4	3	3	3
P51910	P51910	Apod	Apolipoprotein D	N	2.59561	1.37607	0.0286586		5	5	28.9709	28.9075	28.1378	29.7173	27.8062	26.8089	27.5339	28.771	26.5958	26.9498	0	0	0	0	0	0	0	0	0	0	1	0	0	0	0	0	0	0	1	8	8	8	8	8	8	8	8	8	8
Q9Z1W4	Q9Z1W4	Gdf11	Growth/differentiation factor 11	N	1.50583	0.590557	0.0291956		5	5	21.2126	20.9604	20.7848	20.6606	20.7053	20.5217	20.3651	20.806	20.0087	19.6694	0	0	0	0	0	0	0	0	0	0	1	0	0	0	0	0	0	0	1	1	2	2	2	1	1	1	2	2	2
P47867	P47867	Scg3	Secretogranin-3	N	1.55268	0.634761	0.0293709		5	5	28.8065	28.2876	28.5182	28.7102	28.3201	27.5315	28.163	28.6219	27.6084	27.5438	0	0	1	0	0	0	0	0	0	0	1	0	0	0	0	0	0	0	0	25	23	25	24	23	22	26	27	19	23
Q99J85	Q99J85	Nptxr	Neuronal pentraxin receptor	N	1.49215	0.57739	0.0294542		5	5	27.0067	26.475	26.6043	26.4349	26.3742	25.6565	25.8817	26.6986	25.7285	26.0429	0	0	1	0	0	0	0	0	0	0	0	0	1	0	1	0	0	0	1	18	17	18	17	14	15	16	17	16	17
Q7TQ33	Q7TQ33	Rgmb	RGM domain family member B	N	1.66421	0.734841	0.0295085		5	5	22.9713	23.0338	22.5572	22.2391	22.8583	21.8869	22.4429	22.2192	21.1305	22.3059	0	0	1	0	0	0	0	0	0	0	0	1	0	0	0	0	0	0	1	4	4	3	2	2	3	2	3	1	3
P39038	P39038	Cdh4	Cadherin-4	N	1.43553	0.521581	0.0295216		5	5	22.7736	22.449	22.6334	22.7632	22.2659	21.7095	22.2751	22.5968	21.7039	21.992	0	0	1	0	0	0	0	0	0	0	0	0	1	1	0	0	0	0	1	5	6	5	5	6	4	5	5	6	4
Q61772	Q61772;Q60629;Q8BYG9	Epha7	Ephrin type-A receptor 7	N	1.73897	0.798237	0.029815		5	5	21.2385	20.6786	20.6278	21.1171	20.6974	19.6389	20.3125	21.05	19.6302	19.7365	0	0	1	0	0	0	0	0	0	0	0	0	1	1	0	0	0	0	1	5	4	4	5	5	3	4	4	4	4
Q8BTG6	Q8BTG6		UPF0454 protein C12orf49 homolog	N	1.51675	0.600985	0.0298187		5	5	22.9227	23.1187	22.7128	23.0896	22.6971	21.8915	22.7183	22.9049	22.0506	21.9708	0	0	1	0	0	1	0	0	0	0	0	0	1	0	0	0	0	0	1	4	4	4	4	4	3	4	4	3	4
O35464	O35464	Sema6a	Semaphorin-6A	N	1.38687	0.471828	0.0301516		5	5	21.8805	22.0751	21.712	21.5206	21.3331	21.1081	21.4516	21.5906	20.9392	21.0727	0	0	1	0	0	0	0	0	0	0	0	0	1	1	0	0	0	0	1	5	6	5	5	4	5	5	4	4	4
Q8BJ66	Q8BJ66	Kazald1	Kazal-type serine protease inhibitor domain-containing protein 1	N	2.27794	1.18773	0.0302773		4	4	21.6202	21.6973	21.5614	21.5182	NaN	NaN	21.1489	21.0913	19.4817	19.9243	0	0	0	0	0	0	0	0	0	1	1	0	0	0	0	0	0	0	1	2	2	2	2	0	0	2	2	1	1
Q07797	Q07797	Lgals3bp	Galectin-3-binding protein	N	1.60108	0.679049	0.0306863		5	5	24.4371	23.8555	24.016	24.2214	23.8154	23.6264	23.8224	23.8308	22.9351	22.7353	0	0	0	0	0	0	0	0	0	1	1	0	0	0	0	0	0	0	1	15	13	15	14	11	13	15	15	10	10
Q8K2I4	Q8K2I4	Manba	Beta-mannosidase	N	1.65484	0.726694	0.0310572		5	5	21.5887	21.2882	21.4404	21.5303	20.9981	21.083	21.2838	20.742	20.1289	19.9745	0	0	0	0	0	0	0	1	0	0	0	0	0	0	0	0	0	0	1	8	9	10	11	10	8	8	6	9	6
Q9CYK2	Q9CYK2	Qpct	Glutaminyl-peptide cyclotransferase	N	1.76453	0.819285	0.0313199		5	5	22.8196	22.2358	21.9018	22.4736	21.394	21.4486	21.0352	22.0334	20.8947	21.3164	0	0	0	0	0	0	0	0	0	0	1	0	0	0	0	0	0	0	1	5	6	5	4	1	4	2	5	2	3
P61982	P61982	Ywhag	14-3-3 protein gamma;14-3-3 protein gamma, N-terminally processed	N	2.44032	1.28707	0.0314074		5	5	24.2113	24.4843	23.7976	23.558	23.9706	24.0777	23.0878	22.3679	21.219	22.8341	1	0	0	0	0	0	0	0	0	0	0	0	0	0	0	0	0	0	0	5	4	5	4	5	6	5	4	2	3
A0A668KLU9	A0A668KLU9			N	2.56393	1.35836	0.0316209		5	5	23.6555	24.0775	21.9096	22.9445	22.6318	22.1815	21.6787	22.2654	21.9863	20.3152	0	0	0	0	0	0	0	0	0	0	0	0	0	0	0	0	0	0	0	2	2	2	2	2	1	1	1	2	1
O88322	O88322	Nid2	Nidogen-2	N	1.38133	0.466053	0.0319302		5	5	23.0968	22.8384	22.9953	23.12	22.71	22.3407	22.6711	23.0297	22.2269	22.1619	0	0	0	0	0	0	0	0	0	1	1	0	0	0	0	0	0	0	1	11	11	14	14	10	9	11	12	9	11
P13020	P13020;CON__Q3SX14	Gsn	Gelsolin	N	1.6453	0.718354	0.0319882		5	5	29.3628	28.7293	28.67	29.1561	28.4804	27.9622	28.3599	28.8993	27.5644	28.021	1	0	0	0	0	0	0	0	0	0	1	0	0	0	0	0	0	0	0	32	30	32	30	30	31	30	32	30	29
Q8BTG7	Q8BTG7	Ndrg4	Protein NDRG4	N	1.66041	0.73154	0.0321852		5	5	23.0593	22.7754	22.8493	23.0984	22.4473	21.7188	22.4653	22.793	21.3599	22.235	1	0	0	0	0	0	0	0	0	0	0	0	0	0	0	0	0	0	0	6	6	4	6	5	2	5	5	4	3
P70296	P70296;Q8VIN1	Pebp1	Phosphatidylethanolamine-binding protein 1;Hippocampal cholinergic neurostimulating peptide	N	2.1011	1.07114	0.0322712		5	5	26.1174	25.7977	25.4798	25.208	25.3034	25.619	24.909	24.5799	23.3822	24.0605	1	0	0	0	0	0	0	0	0	0	0	0	0	0	0	0	0	0	0	13	13	13	13	9	13	12	12	9	10
P08607	P08607	C4bpa	C4b-binding protein	N	2.01663	1.01195	0.0325348		5	5	22.7902	22.7225	21.4384	21.1325	21.9552	21.1572	21.6885	20.6985	20.4855	20.9493	0	0	0	0	0	0	0	0	0	0	1	0	0	0	0	0	0	0	1	4	4	3	1	3	2	4	4	2	1
O08709	O08709;Q8BG37	Prdx6	Peroxiredoxin-6	N	1.85278	0.889688	0.0327972		5	5	24.5968	24.656	24.0724	23.6757	23.7318	23.7363	23.706	23.5183	22.2648	23.0589	1	0	0	0	0	0	0	1	0	0	0	0	0	0	0	0	0	0	0	16	15	16	16	12	13	14	16	9	11
Q9JHU9	Q9JHU9	Isyna1	Inositol-3-phosphate synthase 1	N	0.491117	-1.02586	0.0328517		4	3	19.5117	19.8076	19.2846	18.8776	NaN	20.9672	19.882	20.3395	NaN	NaN	1	0	0	0	0	0	0	0	0	0	0	0	0	0	0	0	0	0	0	1	1	1	1	0	2	1	1	0	0
O35375	O35375	Nrp2	Neuropilin-2	N	1.36435	0.448211	0.03388		5	4	19.8664	19.7489	19.873	20.1388	19.5265	NaN	19.5838	19.6621	19.042	19.2422	0	0	1	0	0	0	0	0	0	0	0	0	1	1	0	0	0	0	1	2	1	1	1	1	0	1	1	1	1
Q5SZV5	Q5SZV5	Kiaa0319	Dyslexia-associated protein KIAA0319 homolog	N	1.76376	0.818651	0.0340963		5	4	21.745	21.3386	21.2612	21.2567	21.3676	NaN	20.7267	21.4389	19.8893	20.2457	0	0	1	0	0	0	1	0	0	0	0	0	1	1	0	0	0	0	1	2	2	2	2	2	0	2	2	1	2
Q8VHY0	Q8VHY0	Cspg4	Chondroitin sulfate proteoglycan 4	N	1.77499	0.827813	0.0348867		5	5	22.0785	21.3996	21.2881	21.5662	20.7578	20.3726	21.1883	21.1621	20.2425	19.9857	0	0	1	0	0	0	0	0	0	0	0	0	1	1	0	0	0	0	1	7	6	9	7	5	2	5	7	6	4
Q9WVJ9	Q9WVJ9	Efemp2	EGF-containing fibulin-like extracellular matrix protein 2	N	1.69616	0.762276	0.034887		5	5	23.8061	23.3072	23.1502	23.9457	23.2183	22.7102	23.2792	23.3019	22.1263	22.1986	0	0	0	0	0	0	0	0	0	1	1	0	0	0	0	0	0	0	1	12	12	12	12	12	10	11	9	9	10
Q9JIA1	Q9JIA1	Lgi1	Leucine-rich glioma-inactivated protein 1	N	1.59152	0.670408	0.0353619		5	4	20.1754	20.1926	19.5771	20.7767	20.0467	NaN	19.4726	19.9072	19.4073	19.1461	1	0	0	0	1	1	0	0	1	0	1	0	0	0	0	0	0	0	1	3	3	3	3	2	0	3	3	1	2
P30416	P30416	Fkbp4	Peptidyl-prolyl cis-trans isomerase FKBP4;Peptidyl-prolyl cis-trans isomerase FKBP4, N-terminally processed	N	1.5615	0.642934	0.0356419		4	5	20.5603	20.4844	19.9976	19.6652	NaN	19.7324	19.8596	19.6682	19.0658	19.3438	1	1	0	1	0	0	0	0	0	0	0	0	0	0	0	0	0	0	0	1	2	1	1	0	1	1	1	1	2
O89001	O89001	Cpd	Carboxypeptidase D	N	1.66461	0.735187	0.0357273		5	5	22.0584	22.3169	21.5104	22.0248	21.3212	21.2995	21.3475	21.6059	20.2947	21.0082	0	0	1	0	0	0	0	0	0	0	0	0	1	1	0	0	0	0	1	10	10	7	8	7	5	8	9	6	8
P24288	P24288	Bcat1	Branched-chain-amino-acid aminotransferase, cytosolic	N	2.10289	1.07238	0.0358475		5	3	20.1083	20.7438	19.5746	19.8682	19.0147	19.072	NaN	NaN	18.5393	18.7573	1	0	0	0	0	0	0	0	0	0	0	0	0	0	0	0	0	0	0	2	2	2	1	1	1	0	0	2	1
Q6P1B3	Q6P1B3	Pianp	PILR alpha-associated neural protein	N	1.72149	0.783657	0.0360098		5	5	25.2622	24.5484	24.7091	24.9064	24.3715	24.3858	23.2988	24.7839	23.5605	23.8504	0	0	1	0	0	0	0	0	0	0	0	0	1	1	0	0	0	0	1	2	2	2	2	2	1	2	2	2	2
Q00623	Q00623;CON__P15497	Apoa1	Apolipoprotein A-I;Proapolipoprotein A-I;Truncated apolipoprotein A-I	N	2.03179	1.02275	0.0361483		5	5	31.0533	30.3132	29.7684	30.5698	29.8654	29.0235	30.3594	29.7378	28.597	28.7387	0	0	0	0	0	0	0	0	0	0	1	0	0	0	0	0	0	0	1	17	17	15	17	17	16	17	17	17	14
Q8BKV0	Q8BKV0	Spock3	Testican-3	N	1.43112	0.517142	0.0361767		5	5	23.7248	23.5616	23.4777	23.4375	22.8292	22.9483	23.1813	23.1719	22.4954	22.6481	0	0	0	0	0	0	0	0	0	1	1	0	0	0	0	0	0	0	1	5	5	5	5	3	5	4	4	4	6
P35762	P35762	Cd81	CD81 antigen	N	1.80033	0.848259	0.0363525		5	5	22.6553	22.6817	22.2141	22.5424	21.7809	21.9319	21.7909	22.2322	20.9547	20.7234	0	0	1	0	0	0	0	0	0	0	0	0	0	0	0	0	0	1	0	2	2	2	2	1	2	2	2	1	2
P56942	P56942	Pmch	Pro-MCH;Neuropeptide-glycine-glutamic acid;Neuropeptide-glutamic acid-isoleucine;Melanin-concentrating hormone	N	1.50207	0.586949	0.0363692		5	5	26.173	25.351	26.1883	25.6111	25.768	24.8781	25.5622	25.6925	24.9025	25.1216	0	0	0	0	0	0	0	0	0	0	1	0	0	0	0	0	0	0	0	4	4	4	4	4	4	4	4	4	4
Q61838	Q61838	A2m	Alpha-2-macroglobulin;Alpha-2-macroglobulin 165 kDa subunit;Alpha-2-macroglobulin 35 kDa subunit	N	2.08743	1.06172	0.0364015		5	5	28.9745	28.419	27.5735	27.6183	28.1449	26.6491	28.1682	27.5238	26.7184	26.362	0	0	0	0	0	0	0	0	0	0	1	0	0	0	0	0	0	0	1	60	55	59	57	56	54	61	58	53	55
Q8CFX3	Q8CFX3	Pcdh1		N	1.46605	0.551936	0.0365282		5	5	23.5296	23.0666	23.2483	23.133	22.7478	22.5296	22.7823	23.1473	22.0683	22.438	0	0	0	0	0	0	0	0	0	0	0	0	0	0	0	0	0	0	0	10	10	10	9	11	10	8	8	9	8
Q9DBJ1	Q9DBJ1	Pgam1	Phosphoglycerate mutase 1	N	2.13684	1.09548	0.0365619		5	5	24.8658	24.7445	24.6967	24.4998	23.746	24.3884	23.689	23.8615	22.1417	22.9948	0	0	0	0	0	0	0	0	0	0	0	0	0	0	0	0	0	0	0	8	8	9	7	7	7	7	8	6	7
Q91VU0	Q91VU0	Fam3c	Protein FAM3C	N	1.6194	0.695456	0.0366721		5	5	26.4945	25.9581	26.0176	26.2175	25.6127	25.2833	25.8897	25.9315	24.8298	24.8889	0	0	0	0	0	0	0	0	0	0	1	0	0	0	0	0	0	0	0	11	11	11	12	10	10	12	12	10	9
Q8C3I9	Q8C3I9		Deleted in autism-related protein 1 homolog	N	1.55966	0.64123	0.0366937		5	5	20.1243	20.417	20.1941	20.3815	19.9801	19.3574	19.7536	20.4474	19.2135	19.119	0	0	0	0	0	0	0	0	0	0	1	0	0	0	0	0	0	0	1	5	4	3	4	3	1	3	5	2	5
Q64253	Q64253	Ly6e	Lymphocyte antigen 6E	N	1.78921	0.839321	0.0369058		5	5	22.8348	22.5667	21.982	22.6852	21.7702	21.6136	21.6559	22.3819	20.8104	21.1803	0	0	1	0	0	0	0	0	0	0	0	1	0	0	0	0	0	0	1	1	1	1	1	1	1	1	1	1	1
P47757	P47757	Capzb	F-actin-capping protein subunit beta	N	1.52782	0.611476	0.0376105		5	5	21.1728	21.1019	20.6964	20.3593	20.2384	19.6185	20.4063	20.4125	19.8595	20.2147	1	0	0	0	0	0	0	0	0	0	0	0	0	0	0	0	0	0	0	1	2	1	1	2	1	1	1	1	1
P01027	P01027;CON__Q2UVX4	C3	Complement C3;Complement C3 beta chain;C3-beta-c;Complement C3 alpha chain;C3a anaphylatoxin;Acylation stimulating protein;Complement C3b alpha chain;Complement C3c alpha chain fragment 1;Complement C3dg fragment;Complement C3g fragment;Complement C3d fragment;Complement C3f fragment;Complement C3c alpha chain fragment 2	N	1.84081	0.880341	0.0377171		5	5	28.8277	28.1637	28.3406	28.2618	27.8045	27.172	28.3185	27.9221	26.9588	26.6252	0	0	0	0	0	0	0	0	0	0	1	0	0	0	0	0	0	0	1	105	103	106	105	90	93	102	102	91	92
Q9Z175	Q9Z175	Loxl3	Lysyl oxidase homolog 3	N	1.41645	0.502281	0.0379707		4	3	19.5109	NaN	19.2836	19.3239	19.0715	19.1141	NaN	NaN	18.7491	18.5224	1	1	0	0	0	0	0	0	0	0	1	0	0	0	0	0	0	0	1	1	0	1	1	1	1	0	0	1	1
Q02105	Q02105	C1qc	Complement C1q subcomponent subunit C	N	2.09875	1.06953	0.0384856		5	5	26.0286	24.6233	25.0887	24.8465	24.1465	24.7409	24.0079	24.226	23.2621	23.1491	0	0	0	0	0	0	0	0	0	0	1	0	0	0	0	0	0	0	0	6	4	5	5	5	5	5	4	4	4
Q80TR1	Q80TR1	Lphn1	Latrophilin-1	N	1.46529	0.551181	0.0386176		5	5	22.4969	22.1011	22.2449	22.2559	21.842	21.751	22.0212	22.0595	21.2005	21.1527	0	0	1	0	0	0	0	0	1	0	0	0	0	0	0	0	0	1	1	6	6	7	7	6	5	7	6	6	5
P23506	P23506	Pcmt1	Protein-L-isoaspartate(D-aspartate) O-methyltransferase	N	1.78247	0.833874	0.0386585		5	5	22.1193	21.9436	21.2859	21.3869	20.7848	20.3798	21.387	20.973	20.0125	20.5988	1	0	0	0	0	0	0	0	0	0	0	0	0	0	0	0	0	0	0	2	3	3	3	3	1	3	3	3	3
E5FYH1	E5FYH1	Topaz1	Testis- and ovary-specific PAZ domain-containing protein 1	N	2.03309	1.02367	0.0389202		5	3	21.9834	21.8855	22.3318	22.0714	21.2228	NaN	NaN	21.6981	20.5078	20.4201	1	0	0	0	0	0	0	0	0	0	0	0	0	0	0	0	0	0	0	1	1	1	1	1	0	0	1	1	1
Q80W93	Q80W93	Hydin	Hydrocephalus-inducing protein	N	1.35546	0.438778	0.0393745		5	5	27.526	26.7266	26.8862	26.9617	26.8588	26.5023	26.77	26.8533	26.2826	26.3573	1	0	0	0	0	0	0	0	0	0	0	0	0	0	0	0	0	0	0	2	1	2	2	1	1	2	2	2	2
Q60673	Q60673	Ptprn	Receptor-type tyrosine-protein phosphatase-like N	N	1.57256	0.653113	0.0396738		5	5	23.348	23.2728	23.0243	23.1196	22.5556	22.115	22.334	23.2567	21.9417	22.4073	0	1	1	0	0	0	1	0	1	0	0	0	1	1	0	0	0	0	1	6	7	6	4	6	7	5	5	7	7
Q6PCX7	Q6PCX7	Rgma	Repulsive guidance molecule A	N	1.57429	0.654703	0.0397408		5	5	23.3709	23.2189	23.1119	23.4363	22.6519	22.0011	22.8663	23.2014	22.1455	22.3021	0	0	1	0	0	0	0	0	0	0	0	1	0	0	0	0	0	0	1	11	12	13	11	11	8	11	11	8	10
P00493	P00493	Hprt1	Hypoxanthine-guanine phosphoribosyltransferase	N	2.31461	1.21077	0.0397872		5	5	21.7998	21.8684	21.1591	21.0672	20.2236	21.1481	20.4991	19.9701	18.8201	19.6269	1	0	0	0	0	0	0	0	0	0	0	0	0	0	0	0	0	0	0	4	3	7	6	5	2	4	3	3	5
Q8K5B2	Q8K5B2	Mcfd2	Multiple coagulation factor deficiency protein 2 homolog	N	1.45403	0.540057	0.040181		5	4	20.6222	19.9708	20.1982	20.1284	19.8191	NaN	19.7902	19.9162	19.1367	19.5876	0	0	0	0	1	1	0	0	0	0	0	0	0	0	0	0	0	0	0	1	1	1	1	1	0	1	1	1	1
Q8CHP8	Q8CHP8	Pgp	Phosphoglycolate phosphatase	N	2.1823	1.12585	0.0404749		5	5	22.0037	21.0693	22.1888	21.221	21.3139	21.5532	20.6257	20.6945	19.0775	20.2166	0	0	0	0	0	0	0	0	0	0	0	0	0	0	0	0	0	0	0	1	2	1	1	1	2	1	1	1	1
P98156	P98156	Vldlr	Very low-density lipoprotein receptor	N	1.66307	0.733847	0.040662		5	5	21.702	21.532	20.7022	21.3886	21.1342	20.4174	20.8555	21.3536	20.1467	20.0166	0	0	1	0	0	0	0	0	0	0	0	0	1	1	0	0	0	0	1	5	4	6	6	3	4	4	6	3	3
Q80TS3	Q80TS3	Lphn3	Latrophilin-3	N	1.27817	0.354078	0.040786		5	5	21.2636	21.2438	21.2148	21.1169	20.9545	20.8564	20.9258	21.187	20.6683	20.3858	0	0	1	0	0	0	0	0	0	0	0	0	0	0	0	0	0	1	1	5	8	7	5	7	6	5	4	6	5
Q920C1	Q920C1	Chrdl1	Chordin-like protein 1	N	1.34652	0.429237	0.0409343		5	3	20.5139	19.9596	19.9476	19.934	20.2084	NaN	19.6616	19.8592	19.5296	NaN	0	0	0	0	0	0	0	0	0	0	1	0	0	0	0	0	0	0	1	1	1	1	1	1	0	1	1	1	0
Q61316	Q61316	Hspa4	Heat shock 70 kDa protein 4	N	2.8201	1.49575	0.0416702		5	5	21.4197	21.9809	21.3004	20.1659	21.2231	21.0989	20.5367	20.0643	18.4179	18.4935	1	0	0	0	0	0	0	0	0	0	0	0	0	0	0	0	0	0	0	8	10	8	7	6	7	8	5	3	2
Q9WVJ3	Q9WVJ3	Cpq	Carboxypeptidase Q	N	1.43498	0.521035	0.0418585		5	5	24.5408	23.9601	24.1373	24.6008	24.068	24.2391	23.8128	23.9046	23.2332	23.5121	0	0	0	0	1	1	0	1	0	0	1	0	0	0	0	0	0	0	1	11	8	9	10	8	11	8	9	8	9
Q11011	Q11011	Npepps	Puromycin-sensitive aminopeptidase	N	2.26345	1.17852	0.0419747		5	5	21.3966	22.1072	20.9076	20.9892	20.9237	21.2231	20.8576	20.0832	19.0964	19.1715	1	1	0	0	0	0	0	0	0	0	0	0	0	0	0	0	0	0	0	13	12	9	8	9	9	12	4	4	5
O08842	O08842	Gfra2	GDNF family receptor alpha-2	N	1.50409	0.588893	0.0420138		5	5	23.9589	23.5709	23.563	23.6104	23.201	22.6825	23.1874	23.7126	22.514	22.8634	0	0	1	0	0	0	0	0	0	0	0	1	0	0	0	0	0	0	1	10	9	10	10	9	7	10	9	7	8
Q7TMJ8	Q7TMJ8	Pik3ip1	Phosphoinositide-3-kinase-interacting protein 1	N	1.38723	0.472203	0.0422074		5	5	27.2536	26.7565	26.8323	27.0683	26.576	26.3652	26.5699	26.9432	26.1812	26.066	0	0	1	0	0	0	0	0	0	0	0	0	1	1	0	0	0	0	0	6	6	6	6	6	6	5	6	5	5
Q9Z0F7	Q9Z0F7	Sncg	Gamma-synuclein	N	2.88865	1.53039	0.0423359		5	3	20.6844	22.1723	20.1179	20.2717	20.1924	19.0986	19.9068	NaN	NaN	18.4666	1	0	0	0	0	0	0	0	0	0	0	0	0	0	0	0	0	0	0	2	4	2	2	2	1	2	0	0	1
Q9R1Q9	Q9R1Q9	Atp6ap1	V-type proton ATPase subunit S1	N	1.63592	0.710098	0.042703		5	5	27.0684	26.6836	26.4831	26.8767	25.9542	25.4718	26.3293	26.5284	25.4245	25.7615	0	0	1	0	1	0	0	0	1	0	0	0	1	1	0	0	0	0	1	8	8	7	8	6	7	8	7	6	6
Q64695	Q64695	Procr	Endothelial protein C receptor	N	1.77966	0.831602	0.0428475		5	4	21.3888	21.1578	21.1058	22.6403	21.2269	NaN	20.558	20.9195	20.7083	20.5035	0	0	1	0	0	0	0	0	0	0	0	0	1	1	0	0	0	0	1	1	1	1	1	1	0	1	1	1	1
P17897	P17897	Lyz1	Lysozyme C-1	N	3.40046	1.76573	0.0430487		5	4	23.0164	21.7967	22.1215	21.6323	19.4009	NaN	19.263	19.8122	20.5243	19.7119	0	0	0	0	0	0	0	0	0	0	1	0	0	0	0	0	0	0	0	1	1	2	1	2	0	1	1	2	1
Q8BGQ6	Q8BGQ6	Efcab14	EF-hand calcium-binding domain-containing protein 14	N	1.60463	0.682239	0.0431098		5	5	21.8072	21.617	21.2062	21.7238	21.1418	20.5712	21.1081	21.6322	20.2107	20.5625	0	0	0	0	0	0	0	0	0	0	0	0	0	0	0	0	0	0	0	3	3	3	3	3	2	3	3	2	2
O55023	O55023	Impa1	Inositol monophosphatase 1	N	1.58643	0.665785	0.0436919		5	5	21.8532	22.0507	21.3175	21.2038	21.512	21.3193	21.5111	20.8907	20.2508	20.6363	1	0	0	0	0	0	0	0	0	0	0	0	0	0	0	0	0	0	0	3	5	4	3	4	4	5	5	4	3
O70340	O70340	Nptx2	Neuronal pentraxin-2	N	1.46965	0.555471	0.0437093		5	5	22.6809	22.2625	22.1252	22.4814	21.786	21.5994	21.5342	22.3793	21.367	21.6788	0	0	0	0	0	0	0	0	0	0	1	0	0	0	0	0	0	0	1	10	9	10	10	9	5	7	10	5	7
Q71M36	Q71M36	Cspg5	Chondroitin sulfate proteoglycan 5	N	1.61076	0.687745	0.0438629		5	5	25.4339	24.7342	25.3721	25.2015	25.1868	24.5046	24.5272	25.3956	24.2692	23.7931	0	0	1	0	1	1	0	0	1	0	0	0	1	1	0	0	0	0	1	3	3	4	4	4	3	3	4	3	4
Q6PE13	Q6PE13	Prrt3	Proline-rich transmembrane protein 3	N	1.35579	0.439135	0.044171		5	5	24.8649	24.6544	24.882	24.5849	24.3578	23.8873	24.5432	24.663	23.9784	24.0764	0	0	1	0	0	0	0	0	0	0	0	0	0	0	0	0	0	1	1	5	7	6	6	5	5	6	6	6	6
Q61839	Q61839	Nppc	C-type natriuretic peptide;CNP-22;CNP-29;CNP-53	N	1.51798	0.602155	0.0442306		5	5	24.8911	24.1939	24.635	24.6081	24.2746	23.6453	24.0969	24.6638	23.7883	23.3977	0	0	0	0	0	0	0	0	0	0	1	0	0	0	0	0	0	0	0	1	1	2	2	1	2	1	1	1	2
Q9WTX5	Q9WTX5	Skp1	S-phase kinase-associated protein 1	N	2.2621	1.17766	0.0444841		5	5	21.9167	22.4333	21.3448	21.2291	20.6614	21.6752	20.5947	19.7304	19.4321	20.2645	0	0	0	0	0	0	0	0	0	0	0	0	0	0	0	0	0	0	0	2	2	2	2	2	2	2	2	2	2
P04925	P04925	Prnp	Major prion protein	N	1.52182	0.605794	0.0445221		5	5	26.4791	26.3233	26.3343	26.4706	25.5688	25.8086	25.8289	26.134	25.1546	25.221	0	0	1	0	0	1	0	0	0	0	0	1	0	0	0	0	0	0	1	9	8	7	7	8	6	8	8	6	6
A2ASQ1	A2ASQ1	Agrn	Agrin;Agrin N-terminal 110 kDa subunit;Agrin C-terminal 110 kDa subunit;Agrin C-terminal 90 kDa fragment;Agrin C-terminal 22 kDa fragment	N	1.42178	0.5077	0.044761		5	5	24.3315	24.0882	24.123	24.2296	23.6589	23.6965	23.8438	24.0336	23.1083	23.2106	0	0	1	0	0	0	0	0	1	0	0	0	1	0	1	0	0	0	1	10	11	9	11	10	7	12	11	7	7
Q8BVV7	Q8BVV7	Cep95	Centrosomal protein of 95 kDa	N	0.252875	-1.98351	0.0453296		4	3	22.9752	22.4982	NaN	22.9971	20.7508	23.3636	25.007	24.4959	NaN	NaN	1	0	0	0	0	0	0	0	0	0	0	0	0	0	0	0	0	0	0	1	1	0	1	1	1	1	1	0	0
Q91V76	Q91V76		Ester hydrolase C11orf54 homolog	N	1.88153	0.911909	0.0460495		5	4	21.1848	21.8321	20.4294	21.0775	20.6483	20.7384	NaN	20.4178	19.393	19.9408	0	1	0	0	0	0	0	0	0	0	0	0	0	0	0	0	0	0	0	1	1	1	1	1	1	0	2	1	1
Q9R0S3	Q9R0S3	Mmp17	Matrix metalloproteinase-17	N	1.51989	0.603967	0.0461623		5	5	22.2821	22.0649	22.3738	21.9915	21.7364	21.2232	21.9181	22.1353	20.9231	21.2291	0	0	1	0	0	0	0	0	0	1	1	1	0	0	0	0	0	0	1	6	5	7	4	6	4	6	6	5	5
P48299	P48299	Edn3	Endothelin-3	N	1.541	0.623864	0.0463143		5	5	23.7179	22.9692	23.0745	23.4648	23.3846	22.3679	22.741	23.5624	22.4903	22.3299	0	0	0	0	0	0	0	0	0	0	1	0	0	0	0	0	0	0	0	3	4	4	3	3	4	4	3	3	4
P21237	P21237	Bdnf	Brain-derived neurotrophic factor	N	1.52013	0.604194	0.0466701		5	5	22.2101	22.3816	21.5969	21.4278	21.3837	21.1469	21.21	21.7459	20.8274	21.0489	0	0	0	0	0	0	0	0	0	0	1	0	0	0	0	0	0	0	1	2	2	2	2	1	2	2	2	2	2
Q91XX1	Q91XX1	Pcdhgc3		N	1.423	0.508934	0.0466843		5	5	21.8118	21.5436	21.6167	21.916	21.2991	21.27	21.2737	21.6833	20.6658	20.7498	0	0	1	0	0	0	0	0	0	0	0	0	1	1	0	0	0	0	0	4	6	5	5	5	3	5	4	5	5
P97792	P97792	Cxadr	Coxsackievirus and adenovirus receptor homolog	N	1.38401	0.468859	0.0469833		5	5	21.1067	20.5439	20.3243	21.0036	20.4832	20.14	20.5907	20.4323	19.8713	20.0832	0	0	1	0	0	0	0	0	0	0	1	0	1	1	0	0	0	0	1	1	2	2	2	2	1	1	2	2	2
Q9R0B9	Q9R0B9	Plod2	Procollagen-lysine,2-oxoglutarate 5-dioxygenase 2	N	1.4622	0.548136	0.0482283		5	5	20.567	20.5793	20.1573	20.7607	19.9369	19.8933	20.2538	20.2307	19.428	19.4547	0	0	1	0	1	0	0	0	0	0	0	0	0	0	0	0	0	0	1	3	3	4	5	1	1	3	2	2	2
Q9CQI3	Q9CQI3;Q9ERL7	Gmfb	Glia maturation factor beta	N	1.52933	0.612903	0.0483777		5	5	22.0758	22.1194	21.8485	21.3757	21.372	21.7227	21.1602	21.4535	20.7915	20.5989	0	0	0	0	0	0	0	0	0	0	0	0	0	0	0	0	0	0	0	2	2	3	2	2	3	2	2	1	3
P60487	P60487	Pdxp	Pyridoxal phosphate phosphatase	N	1.82123	0.864909	0.0491923		5	5	20.1186	20.6208	20.4804	19.3733	20.5919	19.2874	19.2755	20.4309	18.6392	19.2273	1	0	1	0	0	0	0	0	0	0	0	0	0	0	0	0	0	0	0	2	3	3	2	2	1	2	1	1	2
P15116	P15116	Cdh2	Cadherin-2	N	1.43398	0.520021	0.0494699		5	5	27.8631	27.3717	27.5918	27.5888	27.0456	26.8301	27.3242	27.4364	26.4718	26.7984	0	0	1	0	0	0	0	0	0	0	0	0	1	1	0	0	0	0	1	18	17	20	19	16	14	19	20	19	17
Q9QY42	Q9QY42	Gpr37	Prosaposin receptor GPR37	N	1.39814	0.483512	0.0496146		5	5	24.1137	23.5976	23.805	23.7041	23.6954	22.8875	23.2737	23.9996	23.0625	23.275	0	0	1	0	1	0	0	0	0	0	0	0	0	0	0	0	0	1	1	6	7	5	7	6	5	4	6	6	6
P45700	P45700	Man1a1	Mannosyl-oligosaccharide 1,2-alpha-mannosidase IA	N	1.44827	0.534327	0.0496602		5	5	24.7542	24.2523	24.335	24.4356	23.9529	23.7532	24.199	24.301	23.3572	23.4481	0	0	1	0	0	1	0	0	0	0	0	0	1	0	1	0	0	0	1	20	20	20	19	13	16	20	20	14	17
Q9ESY9	Q9ESY9	Ifi30	Gamma-interferon-inducible lysosomal thiol reductase	N	1.83482	0.875636	0.0498893		5	5	23.3367	22.7049	22.7527	23.0371	22.0365	21.9199	22.7851	22.353	21.1158	21.3159	0	0	0	0	0	0	0	1	0	0	1	0	0	0	0	0	0	0	1	7	7	8	6	3	3	7	5	5	4
Q00493	Q00493	Cpe	Carboxypeptidase E	N	1.48552	0.570971	0.0498945		5	5	26.8711	26.6098	26.7852	26.6005	26.3714	25.5974	26.4956	26.7265	25.5888	25.9748	0	0	1	0	0	0	0	0	0	0	1	0	0	0	0	0	0	0	1	19	20	20	20	19	20	19	19	16	20
O88307	O88307	Sorl1	Sortilin-related receptor	N	1.38839	0.473415	0.0499556		5	5	25.6531	24.9531	25.6456	25.5755	25.5343	24.9017	25.087	25.5657	24.691	24.749	0	0	1	0	1	1	1	0	0	0	1	0	1	1	0	0	0	0	1	3	4	4	3	2	2	4	4	3	3
P26262	P26262;P04187;Q91Y47	Klkb1	Plasma kallikrein;Plasma kallikrein heavy chain;Plasma kallikrein light chain	N	1.81738	0.861861	0.0501867		5	5	25.3879	24.2623	24.0536	24.5216	24.0565	23.1864	24.4364	24.0753	22.9909	23.2835	0	0	0	0	0	0	0	0	0	0	1	0	0	0	0	0	0	0	1	23	22	21	23	17	13	20	20	16	18
P55065	P55065	Pltp	Phospholipid transfer protein	N	1.94963	0.963197	0.0502639		5	5	27.5279	27.3496	26.6958	27.6755	26.0991	25.9377	26.3926	27.115	25.524	25.5627	0	1	0	0	0	0	0	0	0	0	1	0	0	0	0	0	0	0	1	16	16	17	16	15	13	16	16	15	15
P33622	P33622	Apoc3	Apolipoprotein C-III	N	2.5634	1.35806	0.0507658		5	5	25.1333	24.3631	23.1308	23.4816	23.7581	21.4128	23.8221	23.6266	21.9353	22.2797	0	0	0	0	0	0	0	0	0	0	1	0	0	0	0	0	0	0	1	2	2	2	2	2	1	2	2	2	1
P15379	P15379	Cd44	CD44 antigen	N	1.81677	0.861376	0.0507685		5	5	24.2862	23.3624	23.9601	24.0372	23.0912	23.8362	22.437	23.3615	22.4635	22.3321	0	0	1	0	0	0	0	0	0	0	0	0	1	1	0	0	0	0	1	2	1	2	2	1	2	1	1	1	2
Q8C9W3	Q8C9W3	Adamts2	A disintegrin and metalloproteinase with thrombospondin motifs 2	N	1.45484	0.540857	0.0508899		5	5	23.4041	22.9556	22.8114	23.234	22.6291	22.5541	22.9479	22.758	21.9318	22.1381	0	0	0	0	0	0	0	0	0	1	1	0	0	0	0	0	0	0	1	6	6	5	5	6	2	3	4	4	4
Q9QUH0	Q9QUH0	Glrx	Glutaredoxin-1	N	1.67498	0.74414	0.0512414		5	5	22.2401	22.0878	22.1174	22.1351	21.8347	22.3728	21.2628	21.6724	20.6683	20.7181	1	0	0	0	0	0	0	0	0	0	0	0	0	0	0	0	0	0	0	1	1	1	1	1	2	2	1	2	1
Q9D1B1	Q9D1B1	Cst6		N	1.42017	0.506067	0.0515121		5	5	23.3429	22.9129	22.5767	23.0082	22.8859	22.2212	22.7842	22.964	22.2203	22.0067	0	0	0	0	0	0	0	0	0	0	0	0	0	0	0	0	0	0	0	5	4	3	4	3	3	2	5	4	4
Q76HP3	Q76HP3	Tmem132d	Transmembrane protein 132D	N	1.59611	0.674559	0.0516347		5	4	20.4017	20.3415	20.0174	20.1284	19.4838	NaN	19.4687	20.0197	18.8003	19.3113	0	0	1	0	0	0	0	0	0	0	0	0	1	1	0	0	0	0	0	2	3	3	3	1	0	2	4	2	1
F7BAB2	F7BAB2;Q80TY5	Tmem132b		N	1.56665	0.647685	0.0525824		5	5	21.8175	21.8466	21.7956	21.8628	20.6169	20.7197	21.345	21.2165	20.5569	20.8629	0	0	1	0	0	0	0	0	0	0	0	0	1	1	0	0	0	0	0	6	7	6	6	2	3	7	6	4	6
Q9QUN9	Q9QUN9	Dkk3	Dickkopf-related protein 3	N	1.54037	0.623273	0.0526522		5	5	27.3608	27.0196	27.2148	27.1974	26.9158	26.5951	26.8441	27.2388	25.7117	26.2023	0	0	0	0	0	0	0	0	0	0	1	0	0	0	0	0	0	0	1	14	14	14	13	13	13	14	13	13	14
Q9JJR8	Q9JJR8	Tmem9b	Transmembrane protein 9B	N	1.60154	0.679463	0.0534004		4	4	21.4532	NaN	20.8435	21.0669	20.7402	19.9285	20.6507	20.8451	NaN	19.9617	0	0	1	0	0	0	1	1	0	0	0	0	1	0	0	0	0	0	1	2	0	1	1	1	1	2	1	0	2
P97857	P97857	Adamts1	A disintegrin and metalloproteinase with thrombospondin motifs 1	N	1.50555	0.590288	0.0534459		5	5	24.6194	24.4281	24.2476	24.3867	23.5154	23.2707	23.993	24.159	23.4228	23.4003	0	0	0	0	0	0	0	0	0	1	1	0	0	0	0	0	0	0	1	10	11	10	10	11	9	11	11	10	7
Q9QXC1	Q9QXC1	Fetub	Fetuin-B	N	1.63642	0.71054	0.0535999		5	5	27.6908	27.15	26.7598	27.4351	26.5966	26.6831	26.9714	26.7334	25.7615	25.9302	0	0	0	0	0	0	0	0	0	0	1	0	0	0	0	0	0	0	1	14	13	13	13	12	13	14	13	10	10
P55066	P55066	Ncan	Neurocan core protein	N	1.60272	0.680523	0.0539319		5	5	24.2776	23.68	24.1522	24.092	23.5039	23.2235	23.5076	24.1094	22.6003	22.8624	0	0	0	0	0	0	0	0	0	0	1	0	0	0	0	0	0	0	1	24	26	28	23	21	23	21	24	18	21
O89017	O89017	Lgmn	Legumain	N	1.80005	0.848034	0.0539968		5	5	25.3634	24.5887	24.6025	25.3391	24.1112	23.801	24.7804	24.385	23.1251	23.6731	0	0	0	0	0	0	0	1	0	0	0	0	0	0	0	0	0	0	1	11	10	11	10	6	9	10	10	9	8
O88998	O88998	Olfm1	Noelin	N	1.46181	0.547755	0.0540218		5	5	23.9066	23.4671	23.4228	23.6377	22.9176	22.8844	23.3944	23.2396	22.3954	22.6993	0	0	0	0	1	0	0	0	1	0	1	0	0	0	0	0	0	0	1	7	7	7	7	6	6	7	7	7	7
Q8CB67	Q8CB67	Lrp11	Low-density lipoprotein receptor-related protein 11	N	1.48335	0.568859	0.0542705		5	5	21.1549	20.5569	20.682	20.6844	20.5795	20.3467	20.2583	20.8702	19.7245	19.6137	0	0	1	0	0	0	0	0	0	0	0	0	1	1	0	0	0	0	1	1	1	1	1	1	1	1	1	1	1
Q3UHN9	Q3UHN9	Ndst1	Bifunctional heparan sulfate N-deacetylase/N-sulfotransferase 1;Heparan sulfate N-deacetylase 1;Heparan sulfate N-sulfotransferase 1	N	1.54661	0.629108	0.0545107		5	5	20.4914	20.754	20.4399	20.7198	20.0224	19.3162	20.4354	20.4576	19.6497	19.4231	0	0	1	0	0	1	0	0	0	0	0	0	1	0	1	0	0	0	1	4	5	5	3	3	1	4	5	3	4
Q61805	Q61805	Lbp	Lipopolysaccharide-binding protein	N	2.21678	1.14846	0.0545128		5	5	24.5645	25.1312	23.709	25.9564	24.4213	23.0942	23	24.8632	23.2555	23.8272	0	0	1	0	0	0	0	0	0	0	1	0	0	0	0	0	0	0	1	11	11	11	10	10	10	10	11	9	10
P97798	P97798	Neo1	Neogenin	N	1.45001	0.536062	0.0545845		5	5	24.6797	24.3581	24.4449	24.552	24.1609	23.8833	24.3293	24.4555	23.5536	23.2936	0	0	1	0	0	0	0	0	0	0	0	0	1	1	0	0	0	0	1	20	17	18	18	17	15	20	19	15	15
P50608	P50608	Fmod	Fibromodulin	N	1.72663	0.78796	0.0548387		5	5	23.7213	23.6969	22.8398	23.957	22.9183	22.9129	22.6841	23.4375	22.2732	21.8857	0	0	0	0	0	0	0	0	0	1	1	0	0	0	0	0	0	0	1	8	8	7	8	6	7	9	7	6	6
Q61592	Q61592	Gas6	Growth arrest-specific protein 6	N	1.68974	0.756805	0.0550416		5	5	23.3412	23.4957	22.8684	24.1702	22.5291	22.5876	23.1108	22.5902	21.9553	22.3767	0	0	0	0	0	0	0	0	0	0	1	0	0	0	0	0	0	0	1	12	10	10	12	6	10	9	9	7	11
Q8BVI4	Q8BVI4	Qdpr	Dihydropteridine reductase	N	1.69902	0.7647	0.0557265		5	5	23.0428	22.9678	22.2164	22.4161	22.2094	22.4482	21.9565	22.1718	20.7591	21.6933	0	0	0	0	0	0	0	0	0	0	0	0	0	0	0	0	0	0	0	4	3	3	4	4	3	4	2	4	2
Q9CZT5	Q9CZT5	Vasn	Vasorin	N	1.69262	0.759261	0.055811		5	5	22.8421	22.6395	22.8563	23.0592	22.0181	22.0228	22.3211	22.5914	20.9086	21.7751	0	0	1	0	0	0	0	0	0	0	0	0	1	1	0	0	0	0	1	5	5	6	5	4	4	6	6	3	3
A0A1L1STD6	A0A1L1STD6			N	1.38843	0.473454	0.0564808		5	5	24.0507	23.7355	23.9655	23.8282	23.7763	23.225	23.7834	23.977	23.0526	22.951	0	0	0	0	0	0	0	0	0	0	0	0	0	0	0	0	0	0	0	3	3	3	3	3	3	3	3	3	3
Q9WU60	Q9WU60	Atrn	Attractin	N	1.3962	0.481501	0.0575382		5	5	20.5136	20.5276	20.9829	20.5163	20.2798	20.001	20.4701	20.5111	19.9044	19.5261	0	0	1	0	0	0	0	0	0	0	0	0	1	1	0	0	0	0	1	2	1	2	2	1	2	2	2	2	1
P16092	P16092	Fgfr1	Fibroblast growth factor receptor 1	N	1.44053	0.526602	0.0576051		5	5	23.6413	23.6689	23.1212	23.978	23.0659	22.9375	23.4136	23.2481	22.6622	22.5809	1	1	1	0	0	0	0	0	0	0	0	0	1	1	0	0	0	0	1	8	8	7	9	7	6	7	8	8	7
A0A2R8VKG2	A0A2R8VKG2			N	1.38903	0.474074	0.0578632		5	5	24.6869	24.6159	24.4105	24.2889	24.3744	23.5747	24.2375	24.6602	23.6598	23.8741	0	0	0	0	0	0	0	0	0	0	0	0	0	0	0	0	0	0	0	4	5	5	5	5	4	3	4	4	4
Q810C1	Q810C1	Slitrk1	SLIT and NTRK-like protein 1	N	1.58512	0.664596	0.0581569		5	5	24.2807	24.078	23.9945	24.1859	23.7433	23.452	23.6348	24.2763	22.5851	23.0112	0	0	1	0	0	0	0	0	1	0	1	0	1	1	0	0	0	0	1	7	7	7	7	6	7	7	7	7	7
P55850	P55850	Dsc3	Desmocollin-3	N	1.44418	0.53025	0.0581754		5	5	21	20.8055	20.5483	20.3953	20.0695	19.8384	20.6966	19.902	19.6665	20.0639	0	0	1	0	0	0	0	0	0	0	0	0	1	1	0	0	0	0	1	2	2	1	2	2	1	1	2	1	1
P15209	P15209	Ntrk2	BDNF/NT-3 growth factors receptor	N	1.39741	0.482755	0.0582783		5	5	22.5317	22.1052	22.473	22.4133	21.8239	21.8887	22.0507	22.2022	21.2519	21.5397	1	0	1	0	0	0	1	0	1	0	0	0	1	1	0	0	0	0	1	4	4	6	4	4	2	4	4	4	4
P12961	P12961	Scg5	Neuroendocrine protein 7B2;N-terminal peptide;C-terminal peptide	N	1.80602	0.852811	0.0588114		5	5	28.8036	29.0771	27.5598	29.1186	28.3197	27.1457	27.2233	28.4264	27.6297	28.1896	0	0	0	0	0	0	0	0	0	0	1	0	0	0	0	0	0	0	0	8	8	7	7	7	7	8	8	8	8
P04186	P04186;CON__Q3KUS7	Cfb	Complement factor B;Complement factor B Ba fragment;Complement factor B Bb fragment	N	1.7011	0.76647	0.0590607		5	5	26.9547	26.362	26.2423	26.3969	25.8709	25.5069	26.4746	26.0315	24.7469	25.2345	0	0	0	0	0	0	0	0	0	0	1	0	0	0	0	0	0	0	1	31	30	31	30	26	26	31	29	24	27
Q64322	Q64322	Npdc1	Neural proliferation differentiation and control protein 1	N	1.49586	0.580972	0.0592713		5	5	24.0912	23.3542	23.7373	23.5789	23.3427	22.7542	23.4335	23.7129	22.5518	22.747	0	0	1	0	0	0	0	0	0	0	0	0	1	0	0	0	0	0	0	3	3	3	3	3	3	3	3	3	3
O88593	O88593	Pglyrp1	Peptidoglycan recognition protein 1	N	1.33949	0.421686	0.0596447		5	5	25.0104	24.9342	25.1016	24.8711	24.487	24.6401	24.5495	24.9151	24.1328	24.0584	1	0	0	0	0	0	0	0	0	0	1	0	0	0	0	0	0	0	0	2	3	5	3	3	4	5	5	3	3
P06728	P06728	Apoa4	Apolipoprotein A-IV	N	1.83023	0.872022	0.0598714		5	5	28.8497	27.8591	27.8097	28.5184	27.926	26.5414	27.907	28.307	26.7452	27.1024	0	0	0	0	0	0	0	0	0	0	1	0	0	0	0	0	0	0	0	22	22	23	24	22	21	22	22	24	23
Q60675	Q60675	Lama2	Laminin subunit alpha-2	N	1.41211	0.497853	0.0600111		5	5	22.021	21.8139	21.4239	21.8925	21.4625	21.546	21.3841	21.6517	20.8924	20.6503	0	0	0	0	0	0	0	0	0	1	1	0	0	0	0	0	0	0	1	27	31	28	28	22	22	24	20	26	24
Q8R5M8	Q8R5M8	Cadm1	Cell adhesion molecule 1	N	1.31963	0.400133	0.0608388		5	5	25.0081	24.7997	24.68	24.8306	24.349	24.3943	24.5069	24.7595	24.0024	24.0036	0	0	1	0	0	0	0	0	1	0	0	0	1	1	0	0	0	0	1	9	8	9	9	9	7	8	9	8	8
P56375	P56375	Acyp2	Acylphosphatase-2	N	2.23424	1.15979	0.0615235		5	5	23.4276	22.2188	21.8644	22.2211	22.9084	23.0113	21.4717	21.2473	20.7387	20.3725	0	0	0	0	0	0	0	0	0	0	0	0	0	0	0	0	0	0	0	3	3	3	3	3	2	2	2	1	2
O08677	O08677;CON__P01045-1;CON__Q2KJ62;CON__P01044-1	Kng1	Kininogen-1;Kininogen-1 heavy chain;Bradykinin;Kininogen-1 light chain	N	1.68519	0.752913	0.0615283		5	5	29.3613	28.4874	28.3913	28.87	28.1606	27.9199	28.4424	28.5584	27.1375	27.4478	0	0	0	0	0	0	0	0	0	0	1	0	0	0	0	0	0	0	1	17	17	17	17	17	17	17	17	16	16
P02468	P02468;Q9R0B6	Lamc1	Laminin subunit gamma-1	N	1.41183	0.49757	0.061679		5	5	22.8278	22.7407	22.2062	22.7737	22.2877	22.3684	22.2306	22.4789	21.778	21.4923	0	0	0	0	0	0	0	0	0	1	1	0	0	0	0	0	0	0	1	19	22	19	20	16	15	19	16	16	16
Q8VDN2	Q8VDN2	Atp1a1	Sodium/potassium-transporting ATPase subunit alpha-1	N	1.55739	0.639133	0.0621013		4	5	19.5146	20.6246	NaN	19.7411	19.5194	19.3913	19.2256	19.3328	19.4766	18.6276	0	0	1	0	0	0	0	0	0	0	0	0	0	0	0	0	0	1	0	1	1	0	1	1	1	1	1	1	1
Q8BHN3	Q8BHN3	Ganab	Neutral alpha-glucosidase AB	N	1.44751	0.533572	0.0621018		5	5	22.8956	22.4495	22.35	22.919	22.145	22.2988	22.2859	22.3847	21.4196	21.7023	0	0	0	0	1	1	0	0	0	0	0	0	0	0	0	0	0	0	1	14	16	16	17	11	12	13	17	12	14
A6X935	A6X935;CON__Q3T052	Itih4	Inter alpha-trypsin inhibitor, heavy chain 4	N	2.08008	1.05664	0.0627754		5	5	24.015	23.606	23.7175	23.4791	23.7469	23.2791	22.664	24.1007	21.6163	21.6213	0	0	0	0	0	0	0	0	0	0	1	0	0	0	0	0	0	0	1	20	20	26	20	16	15	9	21	12	14
Q7TSK3	Q7TSK3	Pcdh8	Protocadherin-8	N	1.45346	0.539489	0.0629064		5	5	21.7842	21.4195	21.4711	21.3902	20.9768	20.6231	21.1902	21.5172	20.3184	20.6955	0	0	1	0	0	0	0	0	1	0	0	0	1	1	0	0	0	0	1	6	6	4	6	4	3	5	5	4	5
P09535	P09535	Igf2	Insulin-like growth factor II;Insulin-like growth factor II;Preptin	N	1.31281	0.392657	0.0634864		5	5	26.509	26.4173	26.1088	26.4484	26.0532	25.9966	25.7853	26.4869	25.6426	25.6622	0	0	0	0	0	0	0	0	0	0	1	0	0	0	0	0	0	0	0	8	8	6	8	7	7	8	8	8	8
P55288	P55288	Cdh11	Cadherin-11	N	1.63799	0.711923	0.0635082		5	5	22.044	21.6072	22.0003	21.8158	21.4531	20.8303	20.9885	22.2808	20.5435	20.7178	0	0	1	0	0	0	0	0	0	0	0	0	1	1	0	0	0	0	1	7	8	9	8	5	6	8	8	8	7
Q8VCM7	Q8VCM7	Fgg	Fibrinogen gamma chain	N	2.14471	1.10078	0.0635579		5	5	25.888	24.403	25.3912	25.6742	23.9661	24.1647	23.9162	25.0968	23.693	22.948	0	0	0	0	0	0	0	0	0	0	1	0	0	0	0	0	0	0	1	20	17	20	22	18	22	17	20	19	18
P97401	P97401	Frzb	Secreted frizzled-related protein 3	N	1.79316	0.842507	0.0638929		5	3	21.1242	21.139	21.3154	22.5041	21.3707	NaN	20.5534	21.0193	20.3718	NaN	0	0	0	0	0	0	0	0	0	0	1	0	0	0	0	0	0	0	1	2	1	2	2	2	0	1	1	1	0
Q91V14	Q91V14	Slc12a5	Solute carrier family 12 member 5	N	1.29374	0.371547	0.0641772		5	4	19.9278	20.1847	19.9178	20.1301	19.7509	19.5197	NaN	19.7791	19.1962	19.9479	0	0	1	0	0	0	0	0	0	0	0	0	0	0	0	0	0	1	1	1	2	2	2	1	2	0	1	2	1
O70456	O70456	Sfn	14-3-3 protein sigma	N	2.16268	1.11282	0.0646033		5	5	24.6907	25.0071	24.442	24.2151	24.5246	24.9229	23.8994	23.4138	21.8254	23.2539	1	1	0	0	0	0	0	0	0	0	1	0	0	0	0	0	0	0	0	1	1	1	1	1	1	1	1	1	1
Q9DBB9	Q9DBB9	Cpn2	Carboxypeptidase N subunit 2	N	1.79661	0.84528	0.0646525		5	5	25.1383	24.3384	24.0746	24.0571	24.003	22.9086	24.4207	24.1496	22.9213	22.9848	0	0	0	0	0	0	0	0	0	0	1	0	0	0	0	0	0	0	1	15	13	16	12	14	11	13	12	13	12
Q8K0S5	Q8K0S5	Rtn4rl1	Reticulon-4 receptor-like 1	N	1.33833	0.420432	0.0656857		5	5	22.633	22.2146	22.2395	22.1873	21.9819	22.058	22.1364	22.1056	21.3637	21.4904	0	0	1	0	0	0	0	0	0	0	0	1	0	0	0	0	0	0	1	7	5	6	7	4	3	5	7	5	5
P05208	P05208	Cela2a	Chymotrypsin-like elastase family member 2A	N	1.51854	0.602686	0.0658366		3	4	21.748	21.6319	21.4233	NaN	NaN	21.0863	NaN	21.5408	20.7564	20.6101	0	0	0	0	0	0	0	0	0	0	1	0	0	0	0	0	0	0	0	1	1	1	0	0	1	0	1	1	1
Q03157	Q03157	Aplp1	Amyloid-like protein 1;C30	N	1.46038	0.546347	0.0663819		5	5	28.384	27.8669	28.0818	28.13	27.5795	27.3201	27.3977	28.2666	26.9313	27.3948	1	0	1	0	0	0	0	0	0	0	0	0	1	1	0	0	0	0	1	24	24	25	24	22	22	23	23	24	21
O88668	O88668	Creg1	Protein CREG1	N	2.79947	1.48515	0.0667817		5	5	24.0739	24.012	23.6773	24.1751	20.9326	21.4371	22.8672	22.5067	21.4252	21.209	0	0	0	0	0	0	0	0	0	0	1	0	0	0	0	0	0	0	1	5	3	5	5	4	2	3	2	2	3
Q9EQH2	Q9EQH2	Erap1	Endoplasmic reticulum aminopeptidase 1	N	1.78509	0.835995	0.0670328		5	5	21.387	20.9877	21.0365	21.2178	20.0338	20.5056	20.4516	20.8155	19.1356	19.5745	0	0	1	0	1	0	0	0	0	0	0	0	1	0	1	0	0	0	1	5	4	6	3	2	3	5	5	4	3
Q8R0P4	Q8R0P4	Aamdc	Mth938 domain-containing protein	N	1.35643	0.439816	0.0671604		5	5	23.3695	22.8262	22.8631	22.5844	22.9947	22.9972	22.6856	22.4179	22.0581	22.2799	1	0	0	0	0	0	0	0	0	0	0	0	0	0	0	0	0	0	0	5	6	5	6	6	6	5	6	7	6
F8VPK8	F8VPK8	Pcdh9		N	1.29328	0.371033	0.0673664		5	5	22.158	22.3394	22.0383	22.2263	21.936	21.7193	22.0036	22.2299	21.3104	21.5796	0	0	0	0	0	0	0	0	0	0	0	0	0	0	0	0	0	0	0	6	8	5	6	5	6	8	5	4	3
P29533	P29533	Vcam1	Vascular cell adhesion protein 1	N	1.48432	0.569804	0.0680756		5	5	23.6163	23.0287	23.0996	23.0611	22.6707	22.6445	22.8015	23.1485	22.0762	21.9567	0	0	1	0	0	0	0	0	0	0	0	1	1	1	0	0	0	0	1	15	14	12	13	11	10	13	14	12	11
Q3U1J4	Q3U1J4	Ddb1	DNA damage-binding protein 1	N	1.5395	0.622465	0.0685803		5	5	22.0547	21.723	21.5198	21.5718	20.768	21.3179	20.9933	21.3634	20.3631	20.4873	1	1	0	0	0	0	0	0	0	0	0	0	0	0	0	0	0	0	0	2	4	4	2	3	2	4	5	4	2
Q8C4W3	Q8C4W3	Nrn1l	Neuritin-like protein	N	1.76943	0.823288	0.0687643		5	5	22.4325	21.8168	22.18	22.3863	21.579	20.4149	21.1756	22.5507	20.8947	21.2422	0	0	1	0	0	0	0	0	0	0	0	1	0	0	0	0	0	0	1	5	4	5	5	2	2	3	4	4	5
Q9EPK6	Q9EPK6	Sil1	Nucleotide exchange factor SIL1	N	1.37347	0.457824	0.0689867		5	5	19.937	20.4177	20.2075	19.8335	19.5416	19.9634	19.1777	19.3134	19.3472	19.8465	0	0	0	0	1	0	0	0	0	0	0	0	0	0	0	0	0	0	1	1	1	1	1	1	1	1	1	1	1
Q61830	Q61830	Mrc1	Macrophage mannose receptor 1	N	1.8616	0.896542	0.0690534		5	5	21.5471	21.075	20.7706	21.6012	20.8226	20.6049	20.6019	21.108	20.1988	18.8201	0	0	1	0	0	0	1	0	0	0	0	0	1	1	0	0	0	0	1	6	4	4	4	2	1	3	3	5	2
P0DP28;P0DP27;P0DP26;Q9D6P8	P0DP28;P0DP27;P0DP26;Q9D6P8;P20801	Calml3	Calmodulin-like protein 3	N	1.61206	0.688902	0.0693637		5	5	22.3601	22.7576	22.2927	21.7649	22.3322	22.525	21.7182	21.7331	20.7661	21.3205	1	0	0	0	0	0	0	0	0	0	0	0	0	0	0	0	0	0	0	3	3	3	3	3	3	3	3	3	1
Q8R4G0	Q8R4G0	Ntng1	Netrin-G1	N	1.29107	0.368571	0.0693833		5	5	23.0431	22.7749	22.7449	22.8177	22.3226	22.2121	22.5687	22.7728	22.0424	22.2642	0	0	1	0	0	0	0	0	0	0	0	1	0	0	0	0	0	0	1	8	9	8	6	5	6	8	9	6	7
O70165	O70165	Fcn1	Ficolin-1	N	1.7026	0.76774	0.0695343		5	5	23.3669	23.2879	22.2777	22.8061	22.2339	22.2133	22.7435	22.2838	21.095	21.7984	0	0	1	0	0	0	0	0	0	0	1	0	0	0	0	0	0	0	1	7	6	5	8	6	6	5	6	5	7
P61971	P61971	Nutf2	Nuclear transport factor 2	N	1.80154	0.849234	0.0696594		5	5	23.1919	22.5513	22.3729	22.3042	22.0904	22.4233	22.0167	22.2523	20.7732	20.7991	1	1	1	0	0	0	0	0	0	0	0	0	0	0	0	0	0	0	0	2	3	2	3	2	3	3	3	3	2
P14106	P14106	C1qb	Complement C1q subcomponent subunit B	N	1.97054	0.97859	0.0696943		5	5	26.1769	24.6606	25.0151	25.0424	24.1638	24.8644	24.3858	24.408	23.232	23.2757	0	0	0	0	0	0	0	0	0	0	1	0	0	0	0	0	0	0	1	6	6	6	6	6	6	6	6	6	5
Q8BG07	Q8BG07	Pld4	Phospholipase D4	N	1.76013	0.815684	0.0697196		4	4	21.3646	NaN	20.8348	21.466	20.1458	20.246	20.518	20.2588	NaN	19.5257	0	1	1	0	1	1	1	0	0	0	0	0	1	0	1	0	0	0	1	1	0	1	1	1	1	1	1	0	1
Q61292	Q61292	Lamb2	Laminin subunit beta-2	N	1.44441	0.53048	0.069905		5	5	22.9819	22.8503	22.1933	22.9117	22.401	22.4728	22.3118	22.5643	21.7993	21.5375	0	0	0	0	0	0	0	0	0	1	1	0	0	0	0	0	0	0	1	41	35	39	39	30	35	32	36	32	30
P07309	P07309	Ttr	Transthyretin	N	1.5916	0.67048	0.0706592		5	5	30.5753	30.1437	30.4768	30.373	29.4872	29.7644	29.8155	30.23	28.8927	29.001	0	0	0	0	0	0	0	0	0	0	1	0	0	0	0	0	0	0	1	14	15	15	15	10	12	14	15	13	10
Q8JZM4	Q8JZM4	Dner	Delta and Notch-like epidermal growth factor-related receptor	N	1.49778	0.582825	0.0716653		5	5	25.1873	24.6904	25.1107	25.2159	24.688	24.4456	24.6635	25.1751	23.7793	23.9147	0	0	1	0	0	0	0	0	0	0	0	0	1	1	0	0	0	0	1	6	7	7	5	6	5	7	7	6	4
Q921V5	Q921V5	Mgat2	Alpha-1,6-mannosyl-glycoprotein 2-beta-N-acetylglucosaminyltransferase	N	1.44129	0.527361	0.0717892		5	5	22.7236	22.4136	22.3163	22.6929	21.9519	21.1831	22.2505	22.383	21.7365	21.9084	0	0	1	0	0	1	0	0	0	0	0	0	1	0	1	0	0	0	1	7	7	7	6	6	3	7	4	4	6
P11859	P11859	Agt	Angiotensinogen;Angiotensin-1;Angiotensin-2;Angiotensin-3;Angiotensin-4;Angiotensin 1-9;Angiotensin 1-7;Angiotensin 1-5;Angiotensin 1-4	N	1.37798	0.462558	0.071903		5	5	29.7126	29.4738	29.6752	29.8085	28.9673	29.0451	29.2825	29.5661	28.7363	28.6945	0	0	0	0	0	0	0	0	0	0	1	0	0	0	0	0	0	0	1	14	15	14	15	14	15	14	16	14	15
Q61361	Q61361	Bcan	Brevican core protein	N	1.34038	0.422639	0.0727609		5	5	26.7959	26.6345	26.5206	26.8823	26.3204	26.0686	26.4489	26.7822	25.829	25.9117	0	0	0	0	0	0	0	0	0	1	1	0	0	0	0	0	0	0	1	29	30	31	30	25	25	30	33	24	24
Q8CGM1	Q8CGM1	Bai2	Brain-specific angiogenesis inhibitor 2	N	1.59376	0.672432	0.0727803		5	5	23.6291	22.5258	23.2595	23.2921	22.5554	22.0556	22.7889	23.096	22.1496	21.8098	0	0	1	0	0	0	0	0	0	0	0	0	0	0	0	0	0	1	1	3	3	4	4	2	2	2	4	1	2
P0CW02;P0CW03	P0CW02;P0CW03	Ly6c1;Ly6c2	Lymphocyte antigen 6C1;Lymphocyte antigen 6C2	N	0.712023	-0.490004	0.0728003		5	3	23.46	23.2058	23.9297	23.0431	23.1137	23.7374	23.7553	24.0287	NaN	NaN	0	0	1	0	0	0	0	0	0	0	0	1	0	0	0	0	0	0	1	2	2	2	2	2	2	2	2	0	0
P63040	P63040	Cplx1	Complexin-1	N	2.24609	1.16741	0.0729652		3	3	NaN	21.7127	NaN	21.5545	20.4032	NaN	20.0685	NaN	19.6155	20.4841	1	0	0	0	0	0	0	0	1	0	0	0	0	0	0	0	0	0	0	1	1	0	1	1	0	1	0	1	1
Q9WVH9	Q9WVH9	Fbln5	Fibulin-5	N	1.34176	0.424123	0.0738753		5	5	23.9593	23.6843	23.7561	23.6499	22.996	23.3756	23.4316	23.368	22.8984	22.8513	0	0	0	0	0	0	0	0	0	1	1	0	0	0	0	0	0	0	1	12	11	11	12	11	9	10	11	12	11
P20918	P20918;CON__P06868	Plg	Plasminogen;Plasmin heavy chain A;Activation peptide;Angiostatin;Plasmin heavy chain A, short form;Plasmin light chain B	N	1.6214	0.697236	0.0739556		5	5	28.0025	26.9804	27.0765	27.6767	27.2266	26.3682	27.3464	27.3882	26.0757	26.2981	0	0	0	0	0	0	0	0	0	0	1	0	0	0	0	0	0	0	0	50	49	46	49	45	43	46	46	45	45
P70202	P70202	Lxn	Latexin	N	1.51884	0.602973	0.0740749		5	3	21.609	22.1623	21.5901	21.3911	20.9106	20.9104	21.1174	20.7612	NaN	NaN	1	0	0	0	0	0	0	0	0	0	0	0	0	0	0	0	0	0	0	2	3	3	2	2	2	1	2	0	0
Q8BRK9	Q8BRK9;P27046	Man2a2	Alpha-mannosidase 2x	N	1.61398	0.690627	0.0743444		5	5	22.5781	22.5425	22.1647	22.6994	21.7864	21.3363	21.911	22.6952	21.0924	21.283	0	0	1	0	0	1	0	0	0	0	0	0	1	0	1	0	0	0	1	20	21	18	20	13	12	20	21	17	19
P25785	P25785	Timp2	Metalloproteinase inhibitor 2	N	1.34711	0.429863	0.0745753		5	5	25.5006	25.145	25.4044	25.4011	25.3058	24.8434	25.3417	25.4225	24.4033	24.5967	0	0	0	0	0	0	0	0	0	0	1	0	0	0	0	0	0	0	0	9	9	9	8	8	9	9	9	6	7
Q61247	Q61247	Serpinf2	Alpha-2-antiplasmin	N	1.6802	0.748636	0.0745906		5	5	27.0556	25.9208	26.5393	26.6241	26.308	25.1116	26.3575	26.561	25.0233	25.6513	0	0	0	0	0	0	0	0	0	0	1	0	0	0	0	0	0	0	1	17	17	17	17	15	15	15	16	14	15
Q8BH27	Q8BH27	Megf9	Multiple epidermal growth factor-like domains protein 9	N	1.42187	0.507785	0.0747367		5	5	23.1806	22.7709	22.9952	23.4126	22.7836	22.5349	22.6546	23.2252	21.9308	22.2583	0	0	1	0	0	0	0	0	0	0	0	0	1	1	0	0	0	0	1	4	3	4	4	3	3	3	4	4	4
P23780	P23780	Glb1	Beta-galactosidase	N	1.71663	0.779579	0.0748525		4	4	20.4534	21.1947	20.8139	20.1674	NaN	19.5126	19.8293	20.7002	NaN	19.4691	0	0	0	0	0	0	0	1	0	0	0	0	0	0	0	0	0	0	1	3	4	4	3	0	1	1	2	0	3
Q8K0E8	Q8K0E8;CON__P02676	Fgb	Fibrinogen beta chain;Fibrinopeptide B;Fibrinogen beta chain	N	1.9932	0.99509	0.0749259		5	5	25.2096	23.3972	24.6755	24.8544	23.8305	23.7615	23.2223	24.4945	23.1265	22.3869	0	0	0	0	0	0	0	0	0	0	1	0	0	0	0	0	0	0	1	16	11	19	17	13	17	10	19	13	7
Q91VW3	Q91VW3	Sh3bgrl3	SH3 domain-binding glutamic acid-rich-like protein 3	N	2.29369	1.19767	0.0752235		5	5	24.437	23.7059	23.9139	23.478	22.6756	24.0777	22.9169	22.431	21.1567	21.6398	1	1	1	0	0	0	0	0	0	0	0	0	0	0	0	0	0	0	1	3	3	3	3	1	2	3	3	2	2
P50429	P50429	Arsb	Arylsulfatase B	N	1.48288	0.568406	0.0754037		5	5	23.9602	23.6718	23.1068	24.3233	23.6663	23.498	23.2441	23.6764	22.7238	22.7442	0	0	0	0	0	0	0	1	0	0	0	0	0	0	0	0	0	0	1	11	11	12	11	10	9	11	11	12	8
E9Q287	E9Q287	Adamts3		N	1.27529	0.350821	0.0754047		5	5	24.1123	23.8224	23.6769	23.3948	23.6389	23.3141	23.3605	23.8551	23.1479	23.2135	0	0	0	0	0	0	0	0	0	1	1	0	0	0	0	0	0	0	1	6	6	6	6	5	5	6	6	5	5
Q6PHU5	Q6PHU5	Sort1	Sortilin	N	1.66889	0.738893	0.0754359		5	5	22.5799	22.7346	21.9097	22.4167	21.6133	21.1762	22.0202	22.3258	20.6977	21.34	0	1	1	0	1	1	1	1	0	0	0	0	1	1	0	0	0	0	1	6	6	5	8	5	5	4	6	5	5
Q921I1	Q921I1;CON__Q29443;CON__Q0IIK2	Tf	Serotransferrin	N	1.50694	0.591618	0.0759888		5	5	31.5967	31.1553	31.0889	30.9734	30.3258	30.4615	30.7748	30.9506	29.7945	30.2007	0	0	0	0	0	0	0	0	0	0	1	0	0	0	0	0	0	0	1	57	58	57	57	47	52	53	58	52	52
J3QPU5	J3QPU5	Gm6537		N	1.49624	0.581343	0.0762286		4	4	21.9869	21.6084	21.4641	21.3301	NaN	NaN	21.6981	20.9125	20.6957	20.758	0	0	0	0	0	0	0	0	0	0	0	0	0	0	0	0	0	0	0	2	2	2	2	0	0	2	1	1	2
Q91ZX7	Q91ZX7;Q9JI18	Lrp1	Prolow-density lipoprotein receptor-related protein 1;Low-density lipoprotein receptor-related protein 1 85 kDa subunit;Low-density lipoprotein receptor-related protein 1 515 kDa subunit;Low-density lipoprotein receptor-related protein 1 intracellular domain	N	1.41297	0.498729	0.0765662		5	5	23.3511	22.8982	22.9749	23.0765	22.6445	22.543	22.9208	22.9989	21.9947	21.9943	1	1	1	0	0	1	0	0	0	0	0	0	1	1	0	0	0	0	1	52	48	49	48	38	36	47	49	44	43
Q91XA2	Q91XA2	Golm1	Golgi membrane protein 1	N	1.79948	0.847577	0.076608		5	4	21.013	20.2283	20.7249	21.2999	20.8315	19.6781	20.1461	20.992	NaN	19.0717	0	0	1	0	0	1	0	0	0	0	0	0	1	0	1	0	0	0	1	3	1	2	3	1	1	1	1	0	1
P97290	P97290;CON__P50448	Serping1	Plasma protease C1 inhibitor	N	1.69275	0.759371	0.0766585		5	5	28.6559	28.2163	27.9021	28.5692	27.252	27.49	27.8318	28.017	26.6079	26.852	0	0	0	0	0	0	0	0	0	0	1	0	0	0	0	0	0	0	1	14	15	17	16	12	16	17	16	16	13
Q8R242	Q8R242	Ctbs	Di-N-acetylchitobiase	N	1.47077	0.556571	0.0768254		5	5	24.3346	23.9602	24.2487	24.1871	23.5912	23.7393	23.9296	24.0075	22.9311	22.9312	0	0	0	0	0	0	0	1	0	0	0	0	0	0	0	0	0	0	1	9	7	11	9	8	10	7	7	7	9
Q08879	Q08879;CON__ENSEMBL:ENSBTAP00000016046	Fbln1	Fibulin-1	N	1.44943	0.535489	0.0769265		5	5	26.1696	25.7293	25.6464	26.2908	25.3172	25.5731	25.3599	25.8233	24.7636	24.9558	0	0	0	0	0	0	0	0	0	1	1	0	0	0	0	0	0	0	1	24	24	27	27	20	27	25	28	21	21
Q9CQF9	Q9CQF9	Pcyox1	Prenylcysteine oxidase	N	1.87389	0.906038	0.077012		5	5	22.7875	22.4237	22.7304	22.8242	20.9317	21.6639	21.4677	22.2825	20.7855	20.9678	0	0	0	0	0	0	0	1	0	0	0	0	0	0	0	0	0	0	1	8	7	8	6	4	5	5	6	4	5
Q9EP95	Q9EP95	Retnla	Resistin-like alpha	N	2.52244	1.33482	0.077174		3	4	22.0535	20.8396	20.074	NaN	NaN	19.5192	19.5584	20.4954	NaN	19.044	0	0	0	0	0	0	0	0	0	0	1	0	0	0	0	0	0	0	0	1	1	1	0	0	1	1	1	0	1
Q3U4G3	Q3U4G3	Xxylt1	Xyloside xylosyltransferase 1	N	1.55275	0.634828	0.0773712		5	5	23.119	22.9859	22.9259	22.665	22.0317	21.325	22.5568	22.6206	21.7731	22.2779	0	0	1	0	1	0	0	0	0	0	0	0	1	0	1	0	0	0	0	10	7	10	9	7	4	9	9	7	8
Q05793	Q05793	Hspg2	Basement membrane-specific heparan sulfate proteoglycan core protein;Endorepellin;LG3 peptide	N	1.4706	0.556403	0.0774385		5	5	24.4235	24.2263	23.6178	24.352	23.558	23.7127	23.691	23.9904	22.9729	23.0285	0	0	0	0	0	0	0	0	0	1	1	0	0	0	0	0	0	0	1	16	17	14	15	10	13	14	14	15	12
P33587	P33587	Proc	Vitamin K-dependent protein C;Vitamin K-dependent protein C light chain;Vitamin K-dependent protein C heavy chain;Activation peptide	N	2.46223	1.29997	0.0780438		3	3	20.3072	21.3723	NaN	21.8902	NaN	19.6735	20.4748	19.5214	NaN	NaN	0	0	0	0	1	1	0	0	0	0	1	0	0	0	0	0	0	0	1	2	3	0	3	0	1	2	1	0	0
P01887	P01887	B2m	Beta-2-microglobulin	N	2.09051	1.06385	0.0786656		5	5	29.1011	27.9929	28.6499	28.8337	27.7654	27.7344	28.3736	28.3081	26.2899	26.3177	0	0	0	0	0	0	0	0	0	0	1	0	0	0	0	0	0	0	0	6	6	7	5	3	6	6	7	4	3
P98086	P98086	C1qa	Complement C1q subcomponent subunit A	N	2.11434	1.08021	0.0790424		5	5	24.9677	23.4205	23.9074	23.6059	23.0406	23.5299	23.2686	23.2853	22.1708	21.2864	0	0	0	0	0	0	0	0	0	0	1	0	0	0	0	0	0	0	1	6	6	7	5	4	5	7	8	5	3
Q8R1I2	Q8R1I2	Grp	Gastrin-releasing peptide;Neuromedin-C	N	1.68774	0.755095	0.0796367		5	5	21.8434	21.641	20.9075	21.5356	21.0546	20.0626	20.9625	21.7599	19.9501	20.4716	0	0	0	0	0	0	0	0	0	0	1	0	0	0	0	0	0	0	0	2	1	2	2	2	1	1	2	1	1
Q80V26	Q80V26	Impad1	Inositol monophosphatase 3	N	1.53751	0.620594	0.0796939		5	5	25.1699	25.0838	24.9422	25.0862	24.2985	23.8297	24.8579	24.9909	23.7008	24.0984	0	0	1	0	0	1	0	0	0	0	0	0	1	0	1	0	0	0	1	9	9	9	9	7	4	8	9	6	10
E9Q7X7	E9Q7X7	Nrxn2		N	1.413	0.498762	0.0799572		5	5	24.4819	24.0885	24.0825	24.0281	23.7149	23.2926	23.9162	24.2539	23.095	23.3442	0	0	1	0	0	0	0	0	0	0	0	0	1	0	0	0	0	0	1	20	20	21	22	18	15	19	22	21	22
Q4V9Z5	Q4V9Z5	Sez6l2	Seizure 6-like protein 2	N	1.4265	0.512481	0.0800106		5	5	25.4875	25.5106	25.4415	25.5393	25.2047	24.8576	25.3387	25.6199	24.2781	24.5271	0	0	1	0	1	0	0	0	0	0	0	0	1	1	0	0	0	0	1	13	13	13	15	9	12	14	14	11	9
Q9EPU5	Q9EPU5	Tnfrsf21	Tumor necrosis factor receptor superfamily member 21	N	1.26791	0.342458	0.0801689		5	5	23.9894	23.783	23.5628	23.7978	23.5465	23.3892	23.7029	23.7547	23.0508	23.0696	0	0	1	0	0	0	0	0	0	0	0	0	1	1	0	0	0	0	1	10	8	9	9	9	8	9	10	9	8
Q8CG16;Q8CFG9	Q8CG16;Q8CFG9;Q3UZ09	C1ra;C1rb	Complement C1r-A subcomponent;Complement C1r-A subcomponent heavy chain;Complement C1r-A subcomponent light chain;Complement C1r-B subcomponent;Complement C1r-B subcomponent heavy chain;Complement C1r-B subcomponent light chain	N	1.79919	0.84735	0.0803412		5	5	23.4031	22.3204	22.2805	22.8194	21.564	21.9347	22.0529	22.3042	20.9813	20.8776	0	0	0	0	0	0	0	0	0	0	0	0	0	0	0	0	0	0	1	10	8	9	9	5	7	9	7	7	6
P19221	P19221	F2	Prothrombin;Activation peptide fragment 1;Activation peptide fragment 2;Thrombin light chain;Thrombin heavy chain	N	1.86088	0.895985	0.0805842		5	5	25.863	25.2476	24.5178	25.7546	24.3807	23.929	25.2449	24.742	23.3962	23.9715	0	0	0	0	0	0	0	0	0	0	0	0	0	0	0	0	0	0	1	17	17	16	17	16	14	17	16	15	11
Q00560	Q00560	Il6st	Interleukin-6 receptor subunit beta	N	1.46501	0.550908	0.0809025		5	5	21.4953	21.2576	21.4822	21.5556	20.4596	20.6935	21.1296	20.9482	20.6906	20.0339	0	0	1	0	0	0	0	0	0	0	0	0	1	1	0	0	0	0	1	5	3	5	5	3	3	3	2	2	5
Q80YC5	Q80YC5	F12	Coagulation factor XII;Coagulation factor XIIa heavy chain;Coagulation factor XIIa light chain	N	1.78292	0.834241	0.0810632		5	5	25.0687	24.3361	23.7553	24.459	23.571	23.2456	24.2455	24.0373	22.5628	22.9278	0	0	0	0	0	0	0	0	0	0	1	0	0	0	0	0	0	0	1	13	12	10	12	7	10	13	11	8	10
P98063	P98063	Bmp1	Bone morphogenetic protein 1	N	1.92087	0.94176	0.0818777		4	5	21.5622	21.6135	21.6195	21.4483	NaN	20.954	21.3934	21.3706	19.2882	20.0895	0	0	0	0	0	1	0	0	0	1	1	0	0	0	0	0	0	0	1	1	1	2	2	0	1	1	1	2	1
Q8BT18	Q8BT18		Uncharacterized protein C14orf37 homolog	N	1.50829	0.592911	0.0822164		5	5	22.2244	22.0889	21.8153	22.753	21.6515	21.6579	21.5952	22.2358	20.867	21.2127	0	0	1	0	0	0	0	0	0	0	0	0	1	1	0	0	0	0	1	2	2	1	2	2	2	2	2	2	1
Q810U3	Q810U3	Nfasc	Neurofascin	N	1.35764	0.441097	0.0827162		5	5	24.0015	23.9937	23.7856	24.0429	23.4256	23.3265	23.8913	23.7937	22.8963	23.1359	0	0	1	0	0	0	0	0	0	0	0	0	1	1	0	0	0	0	1	19	19	21	18	18	20	21	19	20	20
Q9D2G2	Q9D2G2	Dlst	Dihydrolipoyllysine-residue succinyltransferase component of 2-oxoglutarate dehydrogenase complex, mitochondrial	N	1.36122	0.444903	0.082892		5	5	21.7262	21.5995	21.2316	22.1573	21.2336	21.2407	20.9671	21.6647	20.9777	20.8735	0	1	0	1	0	0	0	0	0	0	0	0	0	0	0	0	0	0	0	1	1	1	1	1	1	1	1	1	1
O08553	O08553;P97427	Dpysl2	Dihydropyrimidinase-related protein 2	N	2.38824	1.25595	0.0835442		5	5	22.5377	23.7911	22.249	21.8894	22.1469	22.7587	21.2322	20.8751	19.5292	21.9393	1	0	1	0	0	0	0	0	0	0	0	0	0	0	0	0	0	0	0	15	17	14	11	11	14	10	7	4	12
P46412	P46412;P21765	Gpx3	Glutathione peroxidase 3	N	1.81565	0.860482	0.0841482		5	5	25.361	24.7223	23.6998	24.8748	24.1696	24.1185	24.3899	24.1715	23.1076	22.7375	0	0	0	0	0	0	0	0	0	0	1	0	0	0	0	0	0	0	0	7	7	5	7	6	6	6	7	6	7
Q62313;Q62314	Q62313;Q62314	Tgoln1;Tgoln2	Trans-Golgi network integral membrane protein 1;Trans-Golgi network integral membrane protein 2	N	1.28494	0.361705	0.084513		5	5	23.131	22.7743	23.0968	23.2264	22.8709	22.8879	22.8019	23.0445	22.1772	22.3793	0	0	1	0	0	1	0	0	0	0	0	0	1	1	0	0	0	0	1	9	9	8	9	8	9	9	9	9	7
Q9QYE9	Q9QYE9	Plekhb1	Pleckstrin homology domain-containing family B member 1	N	1.45874	0.544724	0.0848636		5	5	21.0632	20.9486	20.4756	21.0362	20.908	20.1477	20.8008	21.0495	19.6484	20.0616	1	0	1	0	0	0	0	0	0	0	0	0	0	0	0	0	0	0	0	2	2	2	2	2	2	2	2	2	2
Q91Z53	Q91Z53	Grhpr	Glyoxylate reductase/hydroxypyruvate reductase	N	1.9239	0.944035	0.085197		5	5	21.9134	21.7114	20.696	21.1935	21.2818	21.4033	20.8586	20.6926	18.8506	20.2709	0	0	0	0	0	0	0	0	0	0	0	0	0	0	0	0	0	0	0	2	4	2	2	3	3	2	3	1	2
O08644	O08644	Ephb6	Ephrin type-B receptor 6	N	1.48872	0.574069	0.0855318		5	5	20.8397	20.2789	20.5153	20.7193	20.0317	19.7459	20.1765	20.6728	19.1437	19.7758	0	0	1	0	0	0	0	0	0	0	1	0	1	1	0	0	0	0	1	3	2	4	3	3	1	3	3	4	5
O88324	O88324	Cd83	CD83 antigen	N	1.3227	0.403487	0.0855971		5	5	22.8351	22.755	22.3612	22.5723	22.5853	22.6237	22.4657	22.4649	21.6651	21.8722	0	0	1	0	0	0	0	0	0	0	0	0	1	1	0	0	0	0	1	2	2	2	2	2	2	2	2	1	2
B2RXS4	B2RXS4	Plxnb2	Plexin-B2	N	1.48567	0.571118	0.0858904		5	5	23.1321	23.2114	23.309	23.4061	22.4817	22.5872	22.6498	23.3538	21.9936	22.1003	0	0	1	0	0	0	0	0	0	0	0	0	1	1	0	0	0	0	1	8	10	11	9	9	6	9	7	7	7
Q9D358	Q9D358	Acp1	Low molecular weight phosphotyrosine protein phosphatase	N	2.08833	1.06235	0.0859244		5	5	22.298	21.7068	20.6657	21.1495	21.2929	21.8648	20.8411	20.3073	19.3187	19.4694	1	0	0	0	0	0	0	0	0	0	0	0	0	0	0	0	0	0	0	3	3	3	3	2	3	3	2	2	2
A1E5L0	A1E5L0	Cytl1		N	2.06295	1.04471	0.087261		4	4	21.6051	21.5929	21.3845	21.7318	NaN	NaN	20.8545	21.7608	19.3895	20.1307	0	0	0	0	0	0	0	0	0	0	0	0	0	0	0	0	0	0	0	1	2	2	1	0	0	1	1	1	2
Q9DBH5	Q9DBH5	Lman2	Vesicular integral-membrane protein VIP36	N	1.43071	0.516735	0.0879422		5	5	25.1084	24.7207	24.8347	25.0851	24.3318	24.4265	24.6492	24.8699	23.7621	23.7893	0	0	1	0	0	1	0	0	0	0	0	0	1	1	0	0	0	0	1	10	11	12	11	9	12	12	12	11	10
Q9JJN5	Q9JJN5;CON__Q2KJ83	Cpn1	Carboxypeptidase N catalytic chain	N	1.56842	0.649313	0.0883794		5	5	24.0875	23.1898	23.1107	23.0791	23.169	22.0847	23.4751	23.1915	22.2877	22.3506	0	0	0	0	0	0	0	0	0	0	1	0	0	0	0	0	0	0	1	11	8	9	10	6	3	9	9	6	6
G3X9D6	G3X9D6	Apon		N	1.76526	0.819877	0.0891509		5	5	23.9247	22.4515	22.6329	22.4532	22.5793	21.3339	23.1806	22.0072	21.766	21.6546	0	0	0	0	0	0	0	0	0	0	0	0	0	0	0	0	0	0	0	4	4	5	3	4	4	4	5	4	5
Q8C145	Q8C145	Slc39a6	Zinc transporter ZIP6	N	1.36917	0.453298	0.0893222		5	3	21.1788	21.3981	21.7444	21.1064	20.9915	NaN	20.8398	21.1505	NaN	20.5014	0	0	1	0	0	0	0	0	0	0	0	0	0	0	0	0	0	1	1	3	3	2	3	3	0	1	3	1	2
P05063	P05063	Aldoc	Fructose-bisphosphate aldolase C	N	1.79069	0.840515	0.0902274		5	5	23.3024	24.4904	23.1548	23.0959	22.5945	23.322	22.576	22.7192	21.4579	22.3604	0	0	0	0	0	0	0	0	0	0	0	0	0	0	0	0	0	0	0	15	16	14	15	12	14	12	13	11	15
Q5FW85	Q5FW85	Ecm2	Extracellular matrix protein 2	N	2.83851	1.50514	0.0902444		5	3	21.6099	20.4917	19.1976	21.5201	19.091	18.5857	19.377	NaN	NaN	18.668	0	0	0	0	0	0	0	0	0	1	1	0	0	0	0	0	0	0	1	3	3	3	5	1	1	1	0	0	2
Q61508	Q61508	Ecm1	Extracellular matrix protein 1	N	1.96172	0.972116	0.0908056		5	5	24.2626	23.6431	23.2054	23.8263	23.0116	23.7886	22.2575	23.6119	21.6716	21.7589	0	0	0	0	0	0	0	0	0	1	1	0	0	0	0	0	0	0	1	15	14	17	16	10	14	14	14	10	13
Q8BGU2	Q8BGU2	Cbln2	Cerebellin-2	N	1.40733	0.492959	0.0908785		4	5	20.9987	20.6797	20.6433	21.2636	NaN	20.4736	20.5425	20.7689	19.6659	20.5659	0	0	0	0	0	0	0	0	0	0	1	0	0	0	0	0	0	0	1	2	2	2	2	0	2	2	2	2	2
P63101	P63101	Ywhaz	14-3-3 protein zeta/delta	N	1.99635	0.997365	0.0909652		5	5	25.0879	25.4204	24.7034	24.3525	24.3475	25.0135	24.5031	23.7477	22.2553	23.4054	1	0	0	0	0	0	0	0	0	0	0	0	0	0	0	0	0	0	0	8	8	7	8	8	7	8	7	6	7
Q3UGR5	Q3UGR5	Hdhd2	Haloacid dehalogenase-like hydrolase domain-containing protein 2	N	1.99332	0.995173	0.0910048		5	5	21.6136	21.815	21.735	21.3937	20.2477	21.7326	20.5133	20.7034	19.4501	19.4298	0	0	0	0	0	0	0	0	0	0	0	0	0	0	0	0	0	0	0	2	1	2	2	2	2	1	1	1	1
P13595	P13595	Ncam1	Neural cell adhesion molecule 1	N	1.34251	0.424929	0.0912046		5	5	27.7462	27.3574	27.5361	27.6255	27.026	26.9559	27.3469	27.5526	26.5965	26.7146	0	0	1	0	0	0	0	0	0	0	0	1	1	1	0	0	0	0	1	20	21	25	23	21	23	24	24	20	23
D3YZZ5	D3YZZ5	Tmed7		N	1.53463	0.617891	0.0916432		5	5	20.6561	21.0453	20.8994	20.4751	19.5951	19.6464	20.557	20.2043	19.5629	19.6108	0	0	1	0	1	1	0	0	0	0	0	0	1	1	0	0	0	0	0	1	1	1	1	1	1	1	2	1	1
Q8VI51	Q8VI51	Sorcs3	VPS10 domain-containing receptor SorCS3	N	1.40496	0.490532	0.0924786		5	5	22.7894	22.5785	22.5418	22.4349	22.2784	21.9274	22.2729	22.8348	21.4413	21.694	0	0	1	0	0	0	0	0	0	0	0	0	1	1	0	0	0	0	1	5	6	5	6	4	2	5	4	5	5
Q61851	Q61851;Q03142	Fgfr3	Fibroblast growth factor receptor 3	N	1.51059	0.595117	0.0925818		5	5	22.4034	22.0955	22.1828	22.4662	21.5104	21.3508	22.0896	22.1956	20.8431	21.2034	0	0	1	0	1	0	0	0	0	0	0	0	1	1	0	0	0	0	1	6	5	5	6	4	4	6	5	4	5
Q8C1Q4	Q8C1Q4	Metrn	Meteorin	N	1.47858	0.56421	0.0928346		5	5	24.7435	24.4666	24.4458	24.7153	23.9872	23.5711	24.542	24.5528	23.3969	23.4744	0	0	0	0	0	0	0	0	0	0	1	0	0	0	0	0	0	0	0	8	8	9	8	8	8	8	10	8	8
P35822	P35822	Ptprk	Receptor-type tyrosine-protein phosphatase kappa	N	1.39418	0.479417	0.0934237		5	5	21.525	21.3778	21.2196	21.4478	21.0675	21.0647	21.3322	21.2918	20.2867	20.2652	0	0	1	0	0	0	0	0	0	0	0	0	1	1	0	0	0	0	1	8	7	8	8	4	5	6	7	6	7
Q61112	Q61112	Sdf4	45 kDa calcium-binding protein	N	1.36696	0.450966	0.0939569		5	5	24.1929	23.5634	23.5014	24.0594	23.7638	23.135	23.4646	24.0444	23.2975	22.8844	0	0	0	0	0	1	0	0	0	0	0	0	0	0	0	0	0	0	1	9	9	8	10	8	7	7	10	7	5
Q64519	Q64519	Sdc3	Syndecan-3	N	1.60387	0.681556	0.0945273		5	3	21.1279	20.3297	20.7076	20.085	19.9286	20.0006	NaN	20.0133	19.2487	NaN	0	0	1	0	0	0	0	0	0	0	0	0	1	1	0	0	0	0	1	1	1	1	1	1	1	0	1	1	0
P05201	P05201	Got1	Aspartate aminotransferase, cytoplasmic	N	1.67427	0.743536	0.0947511		5	5	24.1433	23.9672	23.5045	24.2116	23.0139	23.4879	23.2734	23.8254	22.3024	22.2337	1	0	0	0	0	0	0	0	0	0	0	0	0	0	0	0	0	0	0	14	12	15	14	9	16	10	14	11	12
Q9QY40	Q9QY40	Plxnb3	Plexin-B3	N	1.65495	0.726791	0.0947522		4	3	20.2273	20.6089	19.8447	20.5222	NaN	NaN	20.0738	19.7349	NaN	18.9132	0	0	1	0	0	0	0	0	0	0	0	0	1	1	0	0	0	0	1	2	2	1	2	0	0	1	1	0	1
Q9DBD0	Q9DBD0	Ica	Inhibitor of carbonic anhydrase	N	1.56135	0.642794	0.0949426		5	5	26.8731	26.1771	25.8092	26.602	25.8102	25.9009	26.3153	25.8313	24.868	25.1423	0	0	0	0	0	0	0	0	0	0	1	0	0	0	0	0	0	0	1	38	40	37	37	30	36	35	36	28	31
Q9D1Q6	Q9D1Q6	Erp44	Endoplasmic reticulum resident protein 44	N	1.6227	0.698393	0.0952697		4	3	20.5579	20.1111	19.8304	NaN	20.5974	NaN	20.1149	NaN	19.5777	19.0348	0	0	0	0	1	0	0	0	0	0	0	0	0	0	0	0	0	0	0	1	2	1	0	1	0	1	0	1	2
O88947	O88947	F10	Coagulation factor X;Factor X light chain;Factor X heavy chain;Activated factor Xa heavy chain	N	1.95248	0.965304	0.0954148		5	5	24.2825	23.6766	22.2912	24.3342	22.9567	22.3746	23.7975	22.4696	22.0195	22.0532	0	0	0	0	0	0	0	0	0	0	1	0	0	0	0	0	0	0	1	9	8	7	10	7	5	9	7	6	7
Q8BWP8	Q8BWP8	B4gat1	Beta-1,4-glucuronyltransferase 1	N	1.44583	0.531901	0.0956298		5	5	25.7567	25.5088	25.4346	25.5972	25.1176	24.8014	25.466	25.618	24.215	24.6549	0	0	1	0	0	1	0	0	0	0	0	0	1	0	1	0	0	0	1	14	14	15	15	11	12	15	15	12	14
Q62361	Q62361	Trh	Pro-thyrotropin-releasing hormone;Thyrotropin-releasing hormone	N	1.49828	0.583303	0.0960685		5	5	24.0629	23.5109	22.7736	24.3556	23.4674	22.929	23.2289	23.4901	22.6246	22.9812	0	0	0	0	0	0	0	0	0	0	1	0	0	0	0	0	0	0	0	3	1	3	3	1	2	2	3	2	2
Q8K4Q8	Q8K4Q8	Colec12	Collectin-12	N	1.42258	0.508514	0.0968126		5	5	23.5355	23.0679	22.8244	23.173	22.4944	22.9015	22.4626	23.0341	21.9167	22.2378	0	0	1	0	0	0	0	0	0	0	0	0	1	0	1	0	0	0	1	5	4	5	5	5	5	5	4	4	5
Q07968	Q07968;CON__Q2TBQ1	F13b	Coagulation factor XIII B chain	N	1.89008	0.918451	0.0983767		5	5	22.7299	21.7569	21.7193	21.1338	21.8928	20.1246	22.2694	21.5512	20.3789	20.3163	0	0	0	0	0	0	0	0	0	0	1	0	0	0	0	0	0	0	1	11	6	7	4	7	2	10	7	7	8
P52793	P52793	Efna1	Ephrin-A1;Ephrin-A1, secreted form	N	1.44234	0.528413	0.0988983		5	5	22.4861	22.566	22.5899	22.9379	22.4192	21.6118	22.5927	22.8043	21.4441	21.9041	0	0	1	0	0	0	0	0	0	0	1	1	0	0	0	0	0	0	1	2	2	2	2	2	2	2	2	3	3
Q62179	Q62179	Sema4b	Semaphorin-4B	N	1.43385	0.519896	0.0989885		5	5	23.0398	23.0219	22.8825	23.0978	22.3719	21.9368	22.5527	23.2286	21.9144	22.1818	0	0	1	0	0	0	0	0	0	0	0	0	1	1	0	0	0	0	1	8	9	8	8	6	8	8	9	8	10
Q62507	Q62507	Coch	Cochlin	N	1.61816	0.69435	0.0991905		5	5	27.5989	28	27.1737	28.0404	26.9786	26.8633	27.6919	27.298	25.9249	26.5418	0	0	0	0	0	0	0	0	0	0	1	0	0	0	0	0	0	0	1	12	18	15	17	12	8	16	13	12	14
Q8CIF4	Q8CIF4	Btd	Biotinidase	N	1.37196	0.456239	0.0994088		5	5	24.0646	23.8119	23.7725	24.0381	23.4986	23.5055	23.9457	23.6947	22.7194	23.0392	0	0	0	0	0	0	0	0	0	0	1	0	0	0	0	0	0	0	1	10	12	11	12	8	11	11	11	9	9
P97298	P97298;CON__Q95121	Serpinf1	Pigment epithelium-derived factor	N	1.4669	0.552772	0.0996095		5	5	27.793	27.3197	27.0163	27.4313	26.5868	26.7474	27.0019	27.2595	26.1244	26.25	0	0	0	0	0	0	0	0	0	0	1	0	0	0	0	0	0	0	1	17	16	15	17	15	14	16	17	13	13
P50428	P50428	Arsa	Arylsulfatase A	N	1.45652	0.542523	0.0997204		5	5	23.757	23.3155	23.7187	23.8766	23.4103	23.4078	23.5158	23.6121	22.3765	22.4532	0	0	0	0	1	0	0	1	0	0	0	0	0	0	0	0	0	0	1	7	5	9	7	4	7	6	5	5	7
P05533	P05533	Ly6a	Lymphocyte antigen 6A-2/6E-1	N	1.87534	0.907151	0.102163		5	3	21.7101	21.6815	21.9182	21.1548	21.7159	NaN	21.172	21.4748	19.5401	NaN	0	0	1	0	0	0	0	0	0	0	0	1	0	0	0	0	0	0	1	1	1	1	1	1	1	1	1	1	0
P10852	P10852	Slc3a2	4F2 cell-surface antigen heavy chain	N	1.53637	0.619525	0.104043		5	5	21.1824	21.2655	20.5917	21.1974	20.2473	20.6948	20.107	21.1009	19.6913	19.7926	0	0	1	0	0	0	0	1	0	0	0	0	1	0	1	0	0	0	1	4	3	2	3	2	3	2	4	3	2
P14152	P14152	Mdh1	Malate dehydrogenase, cytoplasmic	N	1.5659	0.646996	0.104433		5	5	24.8322	24.2898	24.0162	24.1784	24.4307	24.5676	23.9477	24.1039	22.934	22.9591	1	0	0	0	0	0	0	0	0	0	0	0	0	0	0	0	0	0	0	8	8	8	8	8	8	8	9	7	8
Q01339	Q01339;CON__P17690	Apoh	Beta-2-glycoprotein 1	N	1.58741	0.666677	0.104517		5	5	26.9509	26.4446	26.1959	26.6885	25.9524	25.8003	26.7233	26.1702	24.9128	25.2923	0	0	0	0	0	0	0	0	0	0	1	0	0	0	0	0	0	0	1	20	20	20	20	17	18	19	20	17	18
Q9JMB8	Q9JMB8	Cntn6	Contactin-6	N	1.38085	0.465559	0.105364		5	5	21.8153	21.8511	21.799	21.9462	21.482	21.5803	21.7634	21.7703	20.675	20.7769	0	0	1	0	0	0	0	0	0	0	0	1	0	0	0	0	0	0	1	12	11	10	12	8	7	9	10	6	8
P70349	P70349	Hint1	Histidine triad nucleotide-binding protein 1	N	2.38646	1.25487	0.10548		5	5	23.2158	22.7755	21.099	21.6442	22.3421	22.6935	21.5827	20.9084	19.3041	20.3135	1	1	0	0	0	0	0	0	0	0	0	0	0	0	0	0	0	0	0	2	1	2	1	2	2	2	1	1	1
Q9R1V4	Q9R1V4	Adam11	Disintegrin and metalloproteinase domain-containing protein 11	N	1.27446	0.349881	0.105701		5	4	20.1546	19.8389	20.0227	19.8827	19.6273	NaN	19.6533	19.9147	19.0521	19.6014	0	0	1	0	0	0	0	0	1	0	0	0	1	1	0	0	0	0	1	3	3	4	2	2	1	3	3	4	2
Q9JLC4	Q9JLC4	Sorcs1	VPS10 domain-containing receptor SorCS1	N	1.29069	0.368139	0.107682		5	5	22.576	22.4732	22.2366	22.363	22.0059	21.7796	22.1823	22.5265	21.8222	21.5033	0	0	1	0	0	0	0	0	0	0	0	0	1	1	0	0	0	0	1	12	12	12	12	10	9	11	13	10	11
D3YXF5	D3YXF5;CON__Q29RQ1	C7		N	7.04761	2.81713	0.107821		5	5	24.1939	22.8418	19.8414	24.6214	17.7627	22.1403	18.7732	18.9015	17.427	17.9335	0	0	0	0	0	0	0	0	0	0	1	0	0	0	0	0	0	0	1	19	18	8	19	6	15	7	5	4	6
P47877	P47877	Igfbp2	Insulin-like growth factor-binding protein 2	N	1.64788	0.720614	0.109465		5	5	27.5239	27.3037	26.6792	27.2374	26.7036	27.1328	25.3385	27.2319	25.8944	26.2472	0	0	0	0	0	0	0	0	0	0	1	0	0	0	0	0	0	0	1	15	16	15	15	14	16	14	15	14	16
P54763	P54763	Ephb2	Ephrin type-B receptor 2	N	1.45619	0.542199	0.110194		5	5	19.6845	19.3368	19.3959	19.2161	20.2658	18.7386	19.3705	19.8066	18.6048	18.6676	0	0	1	0	0	0	0	0	0	0	0	0	1	1	0	0	0	0	1	1	1	2	1	2	1	2	1	1	2
P12960	P12960	Cntn1	Contactin-1	N	1.30353	0.382428	0.111311		5	5	26.491	26.2879	26.0256	26.4634	26.112	26.0359	26.3524	26.2004	25.4896	25.3895	0	0	1	0	0	0	0	0	0	0	0	1	0	0	0	0	0	0	1	40	38	43	40	37	38	41	39	37	39
Q9CPN9	Q9CPN9	2210010C04Rik		N	1.42186	0.507777	0.112556		5	5	24.285	24.0192	24.138	24.3179	23.5359	24.0165	23.9371	23.8828	23.1189	22.8018	0	0	0	0	0	0	0	0	0	0	0	0	0	0	0	0	0	0	0	1	1	1	1	1	1	1	1	1	1
P33146	P33146	Cdh15	Cadherin-15	N	1.38742	0.472405	0.113046		5	5	21.831	21.3413	21.9668	22.1594	21.796	20.886	21.6388	22.0978	21.1296	20.9804	0	0	1	0	0	0	0	0	0	0	0	0	1	1	0	0	0	0	1	8	8	10	11	9	4	9	9	8	8
Q8VCS0	Q8VCS0;CON__ENSEMBL:ENSBTAP00000016285	Pglyrp2	N-acetylmuramoyl-L-alanine amidase	N	1.68601	0.753613	0.113379		5	5	24.067	23.3533	23.1366	23.3516	22.8813	22.8013	23.4864	23.2656	21.5798	21.8886	0	0	1	0	0	0	0	0	0	0	1	0	0	0	0	0	0	0	1	12	11	11	12	9	8	13	12	6	6
Q3UHD1	Q3UHD1	Bai1	Brain-specific angiogenesis inhibitor 1	N	1.72987	0.790665	0.113442		5	4	24.8965	24.2727	24.8909	24.4131	24.1775	NaN	22.7731	24.6684	23.1638	24.3526	0	0	1	0	0	0	0	0	1	0	1	0	0	0	0	0	0	1	1	2	4	5	3	3	0	3	4	2	4
O88393	O88393	Tgfbr3	Transforming growth factor beta receptor type 3	N	1.43452	0.520565	0.113605		5	5	23.5858	23.2288	23.0217	23.4827	22.7688	22.6873	23.0393	23.4288	22.0023	22.3273	0	0	1	0	0	0	0	0	0	1	1	0	1	1	0	0	0	0	1	9	12	11	10	7	9	11	11	7	8
Q62288	Q62288	Spock1	Testican-1	N	1.27768	0.353526	0.113663		5	5	24.2944	24.0855	24.1608	24.1413	23.7882	23.6395	24.0743	24.2436	23.3149	23.4302	0	0	0	0	0	0	0	0	0	1	1	0	0	0	0	0	0	0	1	12	11	11	11	9	10	11	11	10	11
Q8R2G4	Q8R2G4	Art3	Ecto-ADP-ribosyltransferase 3	N	1.50114	0.586062	0.115823		5	5	21.9604	21.9703	21.5601	21.9008	21.3954	21.1345	21.8242	21.9242	20.4721	20.5017	0	0	1	0	0	0	0	0	0	0	0	1	0	0	0	0	0	0	1	4	3	4	4	4	2	4	4	3	4
Q8BQB4	Q8BQB4	Fjx1	Four-jointed box protein 1	N	1.38148	0.466217	0.115843		5	5	23.3994	22.4518	22.4968	22.5742	22.6201	21.6826	22.7472	22.6063	21.9543	22.2208	0	0	0	0	0	0	0	0	0	0	1	0	0	0	0	0	0	0	1	3	3	3	3	2	2	3	3	2	3
Q9CQI6	Q9CQI6	Cotl1	Coactosin-like protein	N	1.90465	0.929528	0.11604		5	5	24.2914	23.4584	23.2311	22.9001	22.3204	23.4645	22.8623	22.4924	21.3459	21.3887	1	1	0	0	0	0	0	0	0	0	0	0	0	0	0	0	0	0	0	7	5	7	7	5	7	7	6	3	4
Q9CS84	Q9CS84	Nrxn1	Neurexin-1	N	1.32054	0.401128	0.116165		5	5	25.0411	24.8166	24.8844	24.7459	24.2628	24.1618	24.6343	24.9237	23.9138	24.1116	0	0	1	0	0	0	0	0	1	0	0	0	1	1	0	0	0	0	1	33	33	34	28	29	23	34	33	27	28
A2ATK9	A2ATK9	Fam171a1		N	1.33318	0.414872	0.116228		5	4	19.9399	20.5787	19.5877	20.0522	19.8138	NaN	19.8345	19.8556	19.2603	19.3679	0	0	1	0	0	0	0	0	0	0	0	0	1	1	0	0	0	0	0	1	1	1	1	1	0	1	1	1	1
Q5U5Q9	Q5U5Q9	Uimc1	BRCA1-A complex subunit RAP80	N	1.3343	0.416079	0.116492		4	4	25.0115	24.8408	NaN	24.7708	25.0253	24.3209	24.695	24.9841	23.9842	NaN	0	1	0	0	0	0	0	0	0	0	0	0	0	0	0	0	0	0	0	1	1	0	1	1	1	1	1	1	0
Q6DIB5	Q6DIB5	Megf10	Multiple epidermal growth factor-like domains protein 10	N	1.3275	0.408717	0.116553		5	5	23.4672	23.4013	23.3262	23.5595	22.8306	22.8072	23.2128	23.4591	22.3534	22.7087	0	0	1	0	0	0	0	0	0	0	0	0	1	1	0	0	0	0	1	9	10	15	13	8	10	14	13	12	13
Q8BND5	Q8BND5	Qsox1	Sulfhydryl oxidase 1	N	1.36678	0.450785	0.117663		5	5	25.3868	24.9807	25.1088	25.2189	24.7809	24.5087	25.0263	25.3476	24.1548	24.1847	0	0	1	0	0	1	0	0	0	0	1	0	1	0	0	0	0	0	1	24	25	22	25	17	21	23	26	24	20
Q8C522	Q8C522	Endod1	Endonuclease domain-containing 1 protein	N	1.42447	0.510421	0.118275		5	5	21.4911	21.4315	20.856	21.3333	20.5574	20.5783	21.1856	21.0931	20.0558	20.2044	0	0	0	0	0	0	0	0	0	0	1	0	0	0	0	0	0	0	0	2	2	2	2	2	1	2	2	2	1
Q9EPR5	Q9EPR5	Sorcs2	VPS10 domain-containing receptor SorCS2	N	1.33864	0.420773	0.118347		5	4	25.0184	24.7816	24.4526	24.565	24.5934	23.8909	24.2249	24.9397	NaN	23.9901	0	0	1	0	0	0	1	0	1	0	0	0	1	1	0	0	0	0	1	2	2	2	2	2	1	2	1	0	2
P27090	P27090	Tgfb2	Transforming growth factor beta-2;Latency-associated peptide	N	1.44927	0.535325	0.119335		5	5	22.1171	21.6111	21.4377	22.3048	21.3023	21.2522	21.6892	21.7613	20.8747	20.5189	0	0	0	0	0	0	0	0	0	1	1	0	0	0	0	0	0	0	1	2	2	3	4	2	2	2	2	4	1
Q8VDV0	Q8VDV0	Itgbl1	Integrin beta-like protein 1	N	1.49252	0.577751	0.119626		5	5	21.7298	21.1073	20.8654	21.466	20.562	20.4142	21.1623	21.1936	20.0299	20.0418	0	0	0	0	0	0	0	0	0	0	1	0	0	0	0	0	0	0	1	4	4	4	4	3	4	4	4	3	2
P97927	P97927	Lama4	Laminin subunit alpha-4	N	1.35607	0.439426	0.119758		5	5	21.3023	21.5021	20.565	21.3929	20.7606	20.7546	20.9972	20.8531	20.7099	20.011	0	0	0	0	0	0	0	0	0	1	1	0	0	0	0	0	0	0	1	9	9	7	8	7	3	8	7	6	5
G5E8G3	G5E8G3	Opcml		N	1.32631	0.40742	0.120098		5	5	25.2458	24.9432	25.03	25.0283	24.5981	24.6641	24.9809	25.0111	23.9895	24.1626	0	0	0	0	0	0	0	0	0	0	0	0	0	0	0	0	0	0	0	4	5	5	5	4	4	5	4	4	4
Q91V98	Q91V98	Cd248	Endosialin	N	1.44307	0.529144	0.120969		5	5	22.1302	22.0673	21.7504	21.7143	21.3538	21.3948	21.6085	22.0127	20.4693	20.8849	0	0	1	0	0	0	0	0	0	0	0	0	1	1	0	0	0	0	1	6	5	6	6	4	5	5	7	5	6
Q9D0T7	Q9D0T7	Gkn3	Gastrokine-3	N	1.79671	0.845358	0.121537		4	5	23.3985	23.1659	21.3779	22.693	NaN	21.6515	22.0789	22.607	21.3012	21.4289	0	0	0	0	0	0	0	0	0	0	1	0	0	0	0	0	0	0	1	3	4	2	4	2	3	4	4	4	2
Q9CWS0	Q9CWS0	Ddah1	N(G),N(G)-dimethylarginine dimethylaminohydrolase 1	N	1.83792	0.878072	0.122126		4	4	20.3924	21.7479	NaN	19.8495	19.9406	NaN	20.0061	19.6228	19.0038	19.7854	0	0	0	0	0	0	0	0	0	0	0	0	0	0	0	0	0	0	0	1	2	0	1	1	0	1	1	1	1
G3UW60	G3UW60	Susd5		N	1.24348	0.314381	0.12217		5	5	22.5408	22.7186	22.5074	22.49	22.335	22.1503	22.2624	22.8223	21.8494	21.9355	0	0	0	0	0	0	0	0	0	0	0	0	0	0	0	0	0	0	0	6	6	6	4	5	4	4	6	5	5
Q9R098	Q9R098;CON__ENSEMBL:ENSBTAP00000023055	Hgfac	Hepatocyte growth factor activator;Hepatocyte growth factor activator short chain;Hepatocyte growth factor activator long chain	N	1.54517	0.627765	0.122276		5	5	24.0347	23.6601	23.0378	23.5723	23.5018	22.7885	23.7527	23.6048	22.0595	22.4625	0	0	0	0	0	0	0	0	0	0	1	0	0	0	0	0	0	0	1	12	11	13	13	9	10	12	12	12	11
Q99N28	Q99N28	Cadm3	Cell adhesion molecule 3	N	1.34076	0.423056	0.122363		5	5	24.094	23.8158	23.7597	24.0788	23.3986	23.1988	23.8075	24.004	23.0444	22.9769	0	0	1	0	0	0	0	0	0	0	0	0	1	1	0	0	0	0	1	10	10	10	10	9	9	11	10	10	10
Q08890	Q08890	Ids	Iduronate 2-sulfatase	N	1.34515	0.427766	0.122912		5	5	24.2501	24.1291	23.8946	24.1803	23.4325	23.8948	23.9819	23.7049	22.976	23.1902	0	0	0	0	0	0	0	1	0	0	0	0	0	0	0	0	0	0	1	14	15	15	15	12	14	15	17	12	14
Q8K0D2	Q8K0D2	Habp2	Hyaluronan-binding protein 2;Hyaluronan-binding protein 2 50 kDa heavy chain;Hyaluronan-binding protein 2 50 kDa heavy chain alternate form;Hyaluronan-binding protein 2 27 kDa light chain;Hyaluronan-binding protein 2 27 kDa light chain alternate form	N	1.55422	0.63619	0.123658		5	5	22.1292	21.413	20.9138	21.6749	21.3489	20.8044	21.7468	21.3431	20.0503	20.3542	0	0	0	0	0	0	0	0	0	0	1	0	0	0	0	0	0	0	0	6	5	6	6	4	4	6	6	3	6
P63239	P63239	Pcsk1	Neuroendocrine convertase 1	N	1.3578	0.441273	0.123822		5	5	21.4761	21.4235	21.0414	21.102	20.7669	20.8317	20.8015	21.4338	20.1287	20.4078	0	0	0	0	0	0	0	0	0	0	0	0	0	0	0	0	0	0	1	2	3	4	3	3	2	1	3	3	2
O35188	O35188	Cx3cl1	Fractalkine;Processed fractalkine	N	1.37896	0.463585	0.12548		5	5	27.0902	26.4855	26.4234	26.5619	26.2454	26.1367	26.032	26.9175	25.5117	25.8906	0	0	1	0	0	0	0	0	0	0	1	0	1	1	0	0	0	0	0	3	3	3	3	2	2	2	3	2	2
P42703	P42703	Lifr	Leukemia inhibitory factor receptor	N	1.72924	0.790142	0.125897		5	5	24.3611	23.1951	23.4756	22.9401	23.5873	22.8866	23.5175	23.454	22.3709	21.3794	0	0	1	0	0	0	0	0	0	0	1	0	1	1	0	0	0	0	1	14	14	16	13	13	13	14	13	14	10
O88745	O88745	Scrg1	Scrapie-responsive protein 1	N	1.37735	0.461898	0.125955		5	5	22.812	22.2393	23.072	23.0433	23.2335	22.7257	22.228	23.0641	21.9388	22.134	0	0	0	0	0	0	0	0	0	0	1	0	0	0	0	0	0	0	1	4	4	4	4	4	4	4	4	4	3
Q8R121	Q8R121;CON__ENSEMBL:ENSBTAP00000013050	Serpina10	Protein Z-dependent protease inhibitor	N	1.75782	0.813791	0.126086		5	5	23.6562	23.2336	22.7334	23.0456	22.5194	22.4573	23.2911	22.676	20.7049	21.9899	0	0	0	0	0	0	0	0	0	0	1	0	0	0	0	0	0	0	1	5	7	6	6	5	5	7	6	7	7
Q61147	Q61147;CON__ENSEMBL:ENSBTAP00000031900	Cp	Ceruloplasmin	N	1.45416	0.540191	0.126723		5	5	28.0665	27.3574	27.5156	27.6764	27.0997	27.2641	27.6139	27.438	26.337	26.3615	0	0	0	0	0	0	0	0	0	0	1	0	0	0	0	0	0	0	1	51	48	52	50	44	50	48	49	45	48
E9PX28	E9PX28	Pcdh10		N	1.26308	0.336947	0.126861		5	5	21.7379	21.2633	21.2583	21.3663	20.8945	21.0308	20.6206	21.4708	20.9476	20.7656	0	0	0	0	0	0	0	0	0	0	0	0	0	0	0	0	0	0	0	4	5	4	4	5	3	3	5	3	4
P39039	P39039	Mbl1	Mannose-binding protein A	N	1.75744	0.813474	0.127984		5	5	22.2678	21.6158	20.9503	20.8963	21.1401	20.6517	21.8472	20.8937	19.8354	19.5751	0	0	0	0	0	0	0	0	0	0	1	0	0	0	0	0	0	0	1	2	3	3	3	3	3	2	3	3	2
P02469	P02469	Lamb1	Laminin subunit beta-1	N	1.35974	0.443335	0.12864		3	4	19.9955	19.4759	NaN	NaN	19.2034	19.0397	19.1917	19.409	18.8193	NaN	0	0	0	0	0	0	0	0	0	1	1	0	0	0	0	0	0	0	1	1	1	0	1	2	2	1	2	1	0
P70428	P70428	Ext2	Exostosin-2	N	1.54015	0.623073	0.128796		5	4	20.6036	20.2624	20.1618	20.2155	19.6611	NaN	20.1272	20.2378	19.0136	18.8525	0	0	1	0	1	1	0	0	0	0	0	0	1	0	1	0	0	0	1	3	3	3	3	2	0	2	2	1	1
P45591	P45591	Cfl2	Cofilin-2	N	2.16092	1.11165	0.128862		5	4	22.5242	21.4209	19.9522	20.3776	22.0704	20.8079	20.6463	20.0387	NaN	19.1366	1	1	0	0	0	0	0	0	0	0	0	0	0	0	0	0	0	0	0	4	3	2	3	2	2	3	1	0	2
Q64739	Q64739	Col11a2	Collagen alpha-2(XI) chain	N	1.78659	0.837209	0.129167		5	5	21.5294	22.057	21.2918	21.9034	20.9131	21.7333	21.0849	21.3752	19.3418	19.9734	0	0	0	0	0	0	0	0	0	1	1	0	0	0	0	0	0	0	1	1	2	2	2	1	2	2	2	1	1
P09411	P09411;P09041	Pgk1	Phosphoglycerate kinase 1	N	2.44126	1.28762	0.129779		5	5	25.3683	23.834	22.1477	22.8834	24.5014	24.0409	23.0138	22.4377	21.2072	21.5969	1	0	0	0	0	0	0	0	0	0	0	0	0	0	0	0	0	0	0	15	14	13	14	16	15	13	13	7	13
Q61129	Q61129	Cfi	Complement factor I;Complement factor I heavy chain;Complement factor I light chain	N	1.55066	0.632887	0.129959		5	5	26.2766	25.7733	25.3171	25.683	25.1316	24.8897	25.8766	25.584	24.247	24.42	0	0	0	0	0	0	0	0	0	0	1	0	0	0	0	0	0	0	1	24	22	22	20	17	21	25	24	20	18
Q64299	Q64299	Nov	Protein NOV homolog	N	1.27113	0.346108	0.130449		5	5	26.3427	25.8112	26.0241	25.8647	25.6336	25.2794	25.8366	26.1252	25.3811	25.3234	1	0	0	0	0	0	0	0	0	0	1	0	0	0	0	0	0	0	1	7	7	7	7	7	7	8	7	7	7
Q99K10	Q99K10	Nlgn1	Neuroligin-1	N	1.63158	0.706266	0.130581		5	5	21.6999	21.1273	21.2954	21.3889	20.325	20.5482	20.9377	21.4579	19.7485	19.6129	0	0	1	0	0	0	0	0	1	0	1	0	1	1	0	0	0	0	1	4	4	5	3	1	2	4	5	2	2
A0A075B677	A0A075B677	Igkv4-53		N	2.05144	1.03664	0.131032		3	5	20.5289	NaN	20.9182	NaN	21.5763	19.4537	21.4647	20.2658	19.2994	19.372	0	0	0	0	0	0	0	0	0	0	0	0	0	0	0	0	0	0	0	2	0	2	0	2	1	2	2	2	1
P06684	P06684;CON__Q1A7A4	C5	Complement C5;Complement C5 beta chain;Complement C5 alpha chain;C5a anaphylatoxin;Complement C5 alpha chain	N	1.86686	0.900612	0.131657		5	5	25.0236	24.4461	23.5596	24.1806	23.2112	23.7552	24.1065	23.772	22.1324	22.152	0	0	0	0	0	0	0	0	0	0	1	0	0	0	0	0	0	0	1	40	40	33	36	26	24	36	35	27	22
P21180	P21180	C2	Complement C2;Complement C2b fragment;Complement C2a fragment	N	1.52778	0.611438	0.132822		5	5	24.733	24.2837	23.286	24.5479	23.6605	23.6044	24.0167	23.9608	23.1001	22.7718	0	0	0	0	0	0	0	0	0	0	1	0	0	0	0	0	0	0	1	27	26	26	29	23	27	28	26	23	24
Q62443	Q62443	Nptx1	Neuronal pentraxin-1	N	1.30712	0.38639	0.133504		5	5	25.5567	25.3491	25.4791	25.2814	24.7001	24.6339	24.9079	25.5221	24.5055	24.8651	0	0	0	0	0	0	0	0	0	0	0	0	0	0	0	0	0	0	1	14	13	15	14	13	14	14	15	13	13
Q9ER58	Q9ER58	Spock2	Testican-2	N	1.351	0.434029	0.133636		5	5	25.2438	24.7604	25.2654	24.9563	24.6222	24.609	24.9194	25.1142	24.0414	23.994	0	0	0	0	0	0	0	0	0	1	1	0	0	0	0	0	0	0	1	9	9	10	10	11	8	10	10	9	11
Q8R555	Q8R555	Crtac1	Cartilage acidic protein 1	N	1.34685	0.429584	0.133672		5	5	24.9284	24.4733	24.5092	24.7747	23.9093	24.2141	24.4748	24.4253	23.4623	23.8706	0	0	0	0	0	0	0	0	0	1	1	0	0	0	0	0	0	0	0	14	13	12	12	13	15	16	13	11	13
P11276	P11276	Fn1	Fibronectin;Anastellin	N	1.54952	0.631826	0.134111		5	5	26.819	26.2485	25.7534	26.4871	25.7312	26.1774	25.8846	26.185	24.7634	24.8697	0	0	0	0	0	0	0	0	0	1	1	0	0	0	0	0	0	0	1	79	77	75	77	65	66	76	75	58	66
Q9Z2L6	Q9Z2L6	Minpp1	Multiple inositol polyphosphate phosphatase 1	N	1.40447	0.49003	0.134759		5	5	24.6336	24.2772	24.231	24.4999	23.5635	23.6511	24.197	24.3632	23.1981	23.3457	0	0	1	0	1	0	0	0	0	0	0	0	0	0	0	0	0	0	1	14	15	15	16	10	14	15	13	12	15
Q6S9I3	Q6S9I3	Kng2		N	1.52893	0.612519	0.135149		5	5	24.435	23.711	23.5563	23.871	23.2142	22.8102	23.9871	23.7615	22.3896	22.7765	0	0	0	0	0	0	0	0	0	0	1	0	0	0	0	0	0	0	0	14	12	14	15	12	9	13	14	13	12
Q99LX0	Q99LX0	Park7	Protein deglycase DJ-1	N	2.12368	1.08657	0.136707		5	5	24.4844	23.3736	22.6025	22.7299	23.5974	23.9095	23.1049	22.178	20.8368	21.3258	1	1	1	1	1	0	0	0	0	0	0	0	0	0	0	0	0	0	0	8	8	8	7	8	8	7	6	4	7
P12658	P12658	Calb1	Calbindin	N	1.8546	0.891111	0.137128		5	5	21.0088	22.2264	20.6553	20.8027	21.116	19.5822	20.7978	21.0094	21.1675	18.7966	0	0	0	0	0	0	0	0	0	0	0	0	0	0	0	0	0	0	0	2	6	5	3	4	1	1	2	4	6
O35136	O35136	Ncam2	Neural cell adhesion molecule 2	N	1.35935	0.442913	0.137599		5	5	24.0651	23.7703	23.4835	24.0371	23.2584	23.4467	23.7212	23.7095	22.7103	22.8121	0	0	1	0	0	0	0	0	0	0	0	1	1	1	0	0	0	0	1	18	19	17	17	17	16	17	16	15	14
P62821	P62821	Rab1A	Ras-related protein Rab-1A	N	2.46212	1.2999	0.137757		3	3	21.1512	21.7923	NaN	19.5929	NaN	NaN	20.0378	19.4325	NaN	19.1664	1	0	1	0	1	1	1	0	0	0	0	0	0	0	0	0	0	0	0	1	1	0	1	0	0	1	1	0	1
Q7M729	Q7M729	Scn4b	Sodium channel subunit beta-4	N	1.37653	0.461036	0.13851		5	5	22.6618	23.0229	22.3081	22.6678	22.0496	21.5102	22.2601	22.8452	21.9065	21.883	0	0	1	0	0	0	0	0	0	0	0	0	1	1	0	0	0	0	1	2	2	2	2	2	2	2	2	2	2
Q61703	Q61703;CON__Q9TRI1	Itih2	Inter-alpha-trypsin inhibitor heavy chain H2	N	1.52178	0.605763	0.138774		5	5	26.088	25.402	25.5561	25.7505	25.3727	24.6864	26.1032	25.5556	24.2938	24.5017	0	0	0	0	0	0	0	0	0	0	1	0	0	0	0	0	0	0	1	22	21	23	25	15	16	22	23	19	19
Q9QZZ6	Q9QZZ6	Dpt	Dermatopontin	N	1.66963	0.73953	0.138868		5	5	23.8683	23.5206	22.8902	23.7556	22.7522	23.3462	23.3397	23.0522	21.6466	21.7044	0	0	0	0	0	0	0	0	0	1	1	0	0	0	0	0	0	0	0	2	2	1	1	2	2	1	1	2	1
Q8CG14	Q8CG14;Q8CFG8	C1sa	Complement C1s-A subcomponent;Complement C1s-A subcomponent heavy chain;Complement C1s-A subcomponent light chain	N	1.55187	0.634007	0.138939		5	5	23.7327	22.8871	23.258	23.2492	22.5714	22.6974	22.8909	23.4425	21.7927	21.7048	0	0	0	0	0	0	0	0	0	0	0	0	0	0	0	0	0	0	1	14	12	12	14	10	6	11	14	8	10
P61079;P62838;P61080	P61079;P62838;P61080	Ube2d3;Ube2d2;Ube2d1	Ubiquitin-conjugating enzyme E2 D3;Ubiquitin-conjugating enzyme E2 D2;Ubiquitin-conjugating enzyme E2 D1	N	1.66389	0.734557	0.140094		5	3	20.9091	21.1798	20.12	20.2405	20.0943	20.468	19.8594	NaN	NaN	18.9951	1	0	1	0	0	0	1	0	0	0	0	0	0	0	0	0	0	0	0	1	2	2	1	1	1	2	0	0	1
Q61406	Q61406	Cfhr1		N	1.55954	0.641118	0.141324		5	4	22.4366	21.8149	21.3562	22.2321	21.3725	21.4463	21.2758	21.8313	NaN	20.252	0	0	0	0	0	0	0	0	0	0	0	0	0	0	0	0	0	0	0	3	2	2	3	2	1	2	3	0	1
P47791	P47791	Gsr	Glutathione reductase, mitochondrial	N	1.75762	0.81362	0.141977		5	5	22.3001	21.5378	21.3947	21.8685	21.7298	21.8466	21.0135	22.0732	19.5342	20.2954	1	0	0	1	0	0	0	0	0	0	0	0	0	0	0	0	0	0	0	5	3	6	4	2	2	2	5	1	1
Q8BFR2	Q8BFR2;Q5STE3	Fstl5	Follistatin-related protein 5	N	1.99877	0.99911	0.142426		5	4	23.2453	22.4735	23.4035	22.7991	21.9646	NaN	20.5702	23.2363	21.0589	22.2469	0	0	0	0	0	0	0	0	0	0	1	0	0	0	0	0	0	0	1	24	21	27	19	19	0	10	23	14	20
P05064;A6ZI46	P05064;A6ZI46;A6ZI47;Q91Y97	Aldoa;Aldoart1	Fructose-bisphosphate aldolase A;Fructose-bisphosphate aldolase	N	2.52088	1.33393	0.142577		5	5	27.71	26.165	25.6371	25.4846	27.3324	26.947	26.3363	25.1556	23.4645	23.7559	1	0	0	0	0	0	0	0	0	0	0	0	0	0	0	0	0	0	0	21	20	21	19	19	21	21	19	18	18
Q61702	Q61702;CON__Q0VCM5	Itih1	Inter-alpha-trypsin inhibitor heavy chain H1	N	1.64251	0.715906	0.143238		5	5	24.7051	24.0564	23.8621	23.8275	23.567	22.7721	24.6071	23.8073	22.5901	22.6621	0	0	0	0	0	0	0	0	0	0	1	0	0	0	0	0	0	0	1	26	24	24	26	16	17	27	25	18	21
O35887	O35887	Calu	Calumenin	N	1.31937	0.399855	0.143323		5	5	22.3951	22.1725	22.2388	22.7335	22.4549	22.6206	21.7816	22.4612	21.577	21.555	0	0	1	0	1	1	0	0	0	0	1	0	0	0	0	0	0	0	1	3	2	2	1	2	4	3	2	3	2
Q6P9K9	Q6P9K9	Nrxn3	Neurexin-3	N	1.337	0.419003	0.143541		5	5	25.495	25.3805	25.2805	25.4542	24.5626	24.6868	25.0986	25.4017	24.3233	24.5673	0	0	1	0	0	0	0	0	0	0	0	0	1	1	0	0	0	0	1	32	32	29	30	28	26	33	30	30	30
Q61730	Q61730	Il1rap	Interleukin-1 receptor accessory protein	N	1.60562	0.683129	0.145097		5	5	25.6679	24.9542	24.075	25.3745	23.9818	24.4668	24.5022	24.6295	23.3914	23.648	0	0	1	0	0	0	0	0	0	0	1	0	1	1	0	0	0	0	1	13	14	13	14	12	13	13	13	13	13
O55111	O55111	Dsg2	Desmoglein-2	N	1.37911	0.463737	0.145374		5	4	20.5061	19.9401	19.8543	19.5465	19.5212	NaN	19.5569	19.9173	18.8407	19.3246	0	0	1	0	0	0	0	0	0	0	0	0	1	1	0	0	0	0	1	2	1	1	2	1	0	1	1	2	1
P19137	P19137	Lama1	Laminin subunit alpha-1	N	1.51194	0.596401	0.145474		5	5	21.2747	21.2204	20.102	21.1726	20.2716	20.7209	20.1096	20.9269	19.5553	19.7467	0	0	0	0	0	0	0	0	0	1	1	0	0	0	0	0	0	0	1	5	5	6	8	3	5	2	3	5	4
Q9QZF2	Q9QZF2	Gpc1	Glypican-1;Secreted glypican-1	N	1.29036	0.367775	0.145558		5	5	24.5327	24.2916	24.1147	24.4659	23.7905	23.8621	24.3081	24.2615	23.4074	23.5174	0	0	1	0	0	0	1	0	0	0	1	1	0	0	0	0	0	0	1	14	12	13	15	11	15	16	14	15	12
B1AXV0	B1AXV0	Frrs1l	DOMON domain-containing protein FRRS1L	N	1.31793	0.398276	0.145919		5	5	23.3905	22.8676	23.3745	23.1182	23.0675	22.4491	23.0667	23.4564	22.1713	22.6834	0	0	1	0	0	0	0	0	1	0	0	0	0	0	0	0	0	0	0	4	6	6	6	5	4	4	6	7	6
Q61704	Q61704;CON__Q0V8M9	Itih3	Inter-alpha-trypsin inhibitor heavy chain H3	N	1.39826	0.483632	0.146008		5	5	25.1856	25.0287	24.8335	24.848	24.4521	24.3802	25.0903	24.8998	23.7175	23.8419	0	0	0	0	0	0	0	0	0	0	1	0	0	0	0	0	0	0	1	20	17	18	19	14	15	18	18	13	17
Q922P8	Q922P8	Tmem132a	Transmembrane protein 132A	N	1.35981	0.443402	0.146225		5	5	23.6605	23.3692	23.6	23.5379	23.0316	22.687	23.5175	23.689	22.485	22.6037	0	0	1	0	1	1	0	0	0	0	0	0	1	1	0	0	0	0	1	22	25	23	24	20	18	22	20	19	23
Q80XD8	Q80XD8	Prap1	Proline-rich acidic protein 1	N	1.407	0.492618	0.146315		5	5	23.0196	22.4668	23.0818	22.1522	22.6965	21.6072	22.5177	23.0065	21.9606	21.8618	0	0	0	0	1	0	0	0	0	0	1	0	0	0	0	0	0	0	0	6	5	6	5	3	3	6	5	4	6
E9PV59	E9PV59	Inafm1		N	1.21766	0.284115	0.147421		5	5	23.5228	23.897	23.2155	23.3199	23.164	22.6817	23.2237	23.3314	23.1993	23.2626	0	0	0	0	0	0	0	0	0	0	0	0	0	0	0	0	0	0	0	1	1	1	1	1	1	1	1	1	1
A6H6E2	A6H6E2	Mmrn2	Multimerin-2	N	1.46754	0.553396	0.147807		4	5	22.1893	NaN	21.6892	21.8773	21.5496	21.0777	21.8358	21.9911	20.9647	20.4954	0	0	0	0	0	0	0	0	0	1	1	0	0	0	0	0	0	0	1	2	1	2	2	1	1	1	2	1	1
Q8R1U2	Q8R1U2	Cgref1	Cell growth regulator with EF hand domain protein 1	N	1.32031	0.400881	0.148373		5	5	24.3413	23.7691	23.9961	24.3191	23.9545	23.6737	23.9138	24.3506	23.0167	23.4209	0	0	0	0	0	0	0	0	0	0	1	0	0	0	0	0	0	0	0	6	6	6	5	5	6	8	7	5	6
P13707	P13707;Q3ULJ0	Gpd1	Glycerol-3-phosphate dehydrogenase [NAD(+)], cytoplasmic	N	4.35463	2.12255	0.148884		5	5	23.3853	22.6944	17.6149	19.3578	22.5484	20.5624	20.9164	18.0391	17.8777	17.5925	1	0	0	0	0	0	0	0	0	0	0	0	0	0	0	0	0	0	0	8	9	2	3	6	6	6	2	1	2
P35951	P35951	Ldlr	Low-density lipoprotein receptor	N	1.3577	0.441167	0.148949		5	5	22.5079	22.21	21.555	22.3643	21.546	21.9603	21.8136	21.8682	20.9765	21.359	0	0	1	0	0	1	1	1	0	0	0	0	1	1	0	0	0	0	1	14	15	10	14	10	11	8	12	6	8
O54819	O54819	Tfpi	Tissue factor pathway inhibitor	N	1.65226	0.724438	0.149401		5	4	21.8439	21.3409	21.4656	22.4265	20.5038	NaN	21.4276	21.1694	20.1144	20.4554	0	0	0	0	0	0	0	0	0	0	1	0	0	0	0	0	0	0	1	1	2	2	2	2	2	2	2	1	1
E9Q7X6	E9Q7X6	Heg1	Protein HEG homolog 1	N	1.27605	0.351682	0.150065		5	5	23.9317	23.63	23.5219	23.4951	23.1149	22.9914	23.4544	23.7502	22.83	22.9092	0	0	1	0	0	0	0	0	0	0	0	0	1	1	0	0	0	0	1	7	10	8	8	7	9	8	10	8	8
P09528	P09528	Fth1	Ferritin heavy chain;Ferritin heavy chain, N-terminally processed	N	1.31108	0.390751	0.150913		5	5	22.9502	22.5504	22.3044	22.6906	22.2752	22.2601	22.489	22.7092	21.5985	21.7602	0	0	0	0	0	0	0	0	0	0	0	0	0	0	0	0	0	0	0	7	7	7	7	5	6	8	6	6	6
P70211	P70211	Dcc	Netrin receptor DCC	N	1.2459	0.317186	0.151225		5	5	20.3825	20.4772	20.3523	20.6083	20.362	19.8466	20.2596	20.8165	19.7573	19.9163	0	0	1	0	0	0	0	0	0	0	0	0	1	1	0	0	0	0	1	3	4	4	5	3	2	2	4	4	4
P21614	P21614	Gc	Vitamin D-binding protein	N	1.46541	0.551305	0.152001		5	5	29.6314	29.0058	28.665	29.6084	28.6947	28.5691	29.3355	29.0017	27.8401	28.1023	0	0	0	0	0	0	0	0	0	0	1	0	0	0	0	0	0	0	1	27	27	27	28	26	27	25	27	25	24
E9Q6D8	E9Q6D8	C6		N	6.01568	2.58873	0.152942		5	5	24.0258	22.8234	20.0368	23.3159	17.4818	22.6	19.335	19.3333	16.1826	17.2892	0	0	0	0	0	0	0	0	0	0	1	0	0	0	0	0	0	0	1	18	16	8	16	3	11	7	11	2	4
Q7M6Z0	Q7M6Z0	Rtn4rl2	Reticulon-4 receptor-like 2	N	1.19893	0.261747	0.153357		5	5	22.5263	22.2565	22.3202	22.1488	22.0956	21.9749	22.1905	22.4693	21.7385	21.6654	0	0	1	0	0	0	0	0	0	0	0	1	0	0	0	0	0	0	1	6	6	7	6	7	5	7	8	6	6
Q01279	Q01279	Egfr	Epidermal growth factor receptor	N	2.50798	1.32653	0.15348		5	5	24.6508	24.0282	22.164	24.2919	21.2427	23.4078	22.2195	22.3017	21.5411	20.2747	0	1	1	0	1	1	1	0	0	0	0	0	1	1	0	0	0	0	1	15	14	12	14	8	15	14	13	12	7
P11404	P11404	Fabp3	Fatty acid-binding protein, heart	N	2.51915	1.33294	0.153698		5	5	24.7766	23.1719	22.7183	22.8616	24.1958	24.4177	23.5209	21.5009	20.6321	20.9879	1	0	0	0	0	0	0	0	0	0	0	0	0	0	0	0	0	0	0	7	6	6	5	7	6	6	4	5	5
P05017	P05017	Igf1	Insulin-like growth factor I	N	1.58531	0.664765	0.154747		5	5	22.7395	22.7415	21.9117	22.7449	21.861	22.7366	21.4125	22.4547	21.2546	20.8164	0	0	0	0	0	0	0	0	0	0	1	0	0	0	0	0	0	0	0	2	2	2	2	2	2	2	3	1	2
Q8VDQ1	Q8VDQ1	Ptgr2	Prostaglandin reductase 2	N	1.55733	0.639071	0.155979		5	5	20.7561	20.6532	19.3491	19.3327	19.3103	19.9033	19.5063	19.3055	18.5795	18.9114	1	0	0	0	0	0	0	0	0	0	0	0	0	0	0	0	0	0	0	1	1	1	1	1	1	1	1	1	1
Q8BLC3	Q8BLC3	Lypd1	Ly6/PLAUR domain-containing protein 1	N	1.30176	0.380468	0.156207		5	5	22.1256	22.0463	21.5434	21.8248	21.0869	21.3492	21.6417	21.7273	20.9897	21.0168	0	0	1	0	0	0	0	0	0	0	0	1	0	0	0	0	0	0	1	2	2	3	2	3	2	3	2	2	2
Q9CQM5	Q9CQM5	Txndc17	Thioredoxin domain-containing protein 17	N	1.88417	0.913929	0.156316		5	5	22.1636	22.0099	20.8128	20.9517	20.9912	22.3169	20.3951	20.4938	19.3074	19.8464	1	0	0	0	0	0	0	0	0	0	0	0	0	0	0	0	0	0	0	1	2	2	1	2	3	2	1	1	1
A0A075B5R5	A0A075B5R5;A0A075B5P7;A0A0A6YWG4;A0A075B5Q2;P01806;P01812;P01809;P01810;P01808;P01807	Ighv4-1		N	1.87535	0.907158	0.156786		3	5	24.868	NaN	23.9818	NaN	24.8087	22.4256	24.662	23.9646	23.1322	24.0439	0	0	0	0	0	0	0	0	0	0	0	0	0	0	0	0	0	0	0	3	1	2	1	3	2	3	3	2	3
P11672	P11672	Lcn2	Neutrophil gelatinase-associated lipocalin	N	3.20909	1.68217	0.156915		5	4	23.6686	20.0752	21.8918	20.2575	18.3694	18.85	18.6155	20.1494	19.0664	NaN	0	0	0	0	0	0	0	0	0	0	1	0	0	0	0	0	0	0	1	3	3	3	3	1	1	3	3	1	0
Q8CJH3	Q8CJH3	Plxnb1	Plexin-B1	N	1.32794	0.40919	0.157088		5	5	20.3382	19.8955	20.3933	20.7727	20.457	20.33	20.1412	20.4426	19.2883	19.6086	0	0	1	0	0	0	0	0	0	0	0	0	1	1	0	0	0	0	1	3	2	5	4	1	1	4	6	2	2
Q8JZZ7	Q8JZZ7	Lphn2	Latrophilin-2	N	1.58712	0.666411	0.157661		5	4	21.1153	20.4493	20.3055	20.1252	20.1473	NaN	20.311	20.5897	18.7836	19.3642	0	0	1	0	0	0	0	0	0	0	0	0	0	0	0	0	0	1	1	2	2	2	1	1	0	2	2	1	1
Q3UH99	Q3UH99	Shisa6	Protein shisa-6 homolog	N	1.29047	0.3679	0.157667		5	5	24.3894	23.8246	23.8418	24.493	24.1875	23.481	24.0694	24.392	23.5311	23.4233	0	0	1	0	0	0	0	0	1	0	0	0	1	1	0	0	0	0	1	2	2	1	1	2	2	1	1	1	2
G3X9N5	G3X9N5	Nxph4		N	1.40372	0.489252	0.158302		5	5	22.0688	20.9509	21.5311	21.5816	21.6771	20.3677	21.554	21.7718	20.8044	20.8654	0	0	0	0	0	0	0	0	0	0	1	0	0	0	0	0	0	0	0	1	1	2	1	1	1	1	1	1	2
Q91X79	Q91X79	Cela1	Chymotrypsin-like elastase family member 1	N	1.40659	0.4922	0.159715		5	5	22.0436	21.3484	21.9244	21.5353	20.8706	20.8154	21.5189	21.7092	20.483	20.7347	0	0	0	0	0	0	0	0	0	0	1	0	0	0	0	0	0	0	1	2	2	3	3	2	2	3	2	1	2
P70126	P70126	St8sia5	Alpha-2,8-sialyltransferase 8E	N	1.26339	0.3373	0.159766		5	5	21.7373	21.6717	21.5826	21.8989	21.4831	21.3266	21.7546	21.8435	20.9062	20.8561	0	0	1	0	0	1	0	0	0	0	0	0	1	0	1	0	0	0	1	7	6	7	6	4	4	4	7	5	5
P20029	P20029	Hspa5	78 kDa glucose-regulated protein	N	1.4389	0.524966	0.16188		5	5	23.5663	23.0439	22.5699	23.4595	22.5616	23.1009	22.9002	22.8307	21.8559	21.8886	1	0	0	0	1	0	0	0	0	0	0	0	0	0	0	0	0	0	0	19	19	18	20	18	17	20	18	17	19
B0F2B4	B0F2B4	Nlgn4l	Neuroligin 4-like	N	1.3431	0.425564	0.16199		5	5	23.2132	23.0766	22.8686	23.0179	22.6804	22.2409	22.9551	23.35	21.9515	22.2315	0	0	1	0	0	0	0	0	1	0	0	0	1	1	0	0	0	0	0	9	10	8	11	7	7	10	8	8	8
O35103	O35103	Omd	Osteomodulin	N	2.06371	1.04524	0.162147		5	5	22.4377	22.3144	21.8998	22.8295	21.6165	21.6475	22.2799	22.5408	20.2805	19.1231	0	0	0	0	0	0	0	0	0	1	1	0	0	0	0	0	0	0	1	4	4	4	4	2	1	3	4	3	3
Q69Z26	Q69Z26;P68500	Cntn4	Contactin-4	N	1.36165	0.445359	0.162359		5	5	23.2764	23.2101	22.7796	23.3309	22.5987	22.7194	22.8227	23.3324	21.9217	22.1726	0	0	1	0	0	0	0	0	0	0	1	1	0	0	0	0	0	0	1	15	15	16	16	10	9	12	16	10	14
A0A0B4J1J7	A0A0B4J1J7	Ighv1-82		N	1.68741	0.754808	0.162895		3	5	21.8117	NaN	21.0494	NaN	21.4859	20.1174	21.4089	21.6114	20.1839	20.1493	0	0	0	0	0	0	0	0	0	0	0	0	0	0	0	0	0	0	0	1	0	1	0	1	1	1	1	1	1
Q9R087	Q9R087	Gpc6	Glypican-6;Secreted glypican-6	N	1.35857	0.442089	0.163713		3	3	20.4171	20.5483	NaN	20.2973	NaN	NaN	20.3089	20.1372	19.4903	NaN	0	0	1	0	0	0	0	0	0	0	1	1	0	0	0	0	0	0	1	1	1	0	1	0	0	1	1	1	0
Q8R3P0	Q8R3P0	Aspa	Aspartoacylase	N	1.46248	0.548421	0.16382		5	3	21.5825	21.6365	20.8122	21.4585	21.0127	NaN	20.935	21.2755	20.0457	NaN	1	1	0	0	0	0	0	0	0	0	0	0	0	0	0	0	0	0	0	1	2	1	1	1	0	1	1	1	0
P56388	P56388	Cartpt	Cocaine- and amphetamine-regulated transcript protein;CART(1-52);CART(55-102);CART(62-102)	N	1.20085	0.264054	0.164074		5	5	23.0531	23.1155	22.452	23.1322	22.5154	22.9005	22.536	22.5637	22.5264	22.4212	0	0	0	0	0	0	0	0	0	0	1	0	0	0	0	0	0	0	0	3	3	3	3	3	3	3	3	2	2
O88342	O88342	Wdr1	WD repeat-containing protein 1	N	2.07519	1.05325	0.164965		5	5	22.4158	22.1344	21.8315	21.4404	20.8332	22.4136	21.4654	20.9293	18.8319	19.7488	1	0	0	0	0	0	0	0	0	0	0	0	0	0	0	0	0	0	0	7	8	8	7	5	9	8	5	3	6
P70663	P70663	Sparcl1	SPARC-like protein 1	N	1.37816	0.46274	0.165416		5	5	30.1148	29.7641	29.6571	30.4447	29.4116	29.4535	29.7706	30.0735	28.7039	29.0771	0	0	0	0	0	0	0	0	0	1	1	0	0	0	0	0	0	0	1	34	34	33	32	31	34	33	33	32	34
P33434	P33434	Mmp2	72 kDa type IV collagenase;PEX	N	1.5143	0.598651	0.165756		5	5	24.0967	23.7268	23.5652	23.8992	23.4478	23.7655	23.8606	23.6055	22.0086	22.5024	1	1	1	1	0	0	0	0	0	1	1	0	0	0	0	0	0	0	1	17	14	18	15	13	13	18	12	9	11
Q9CQ45	Q9CQ45	Nenf	Neudesin	N	1.30417	0.383129	0.166567		3	4	NaN	19.8277	NaN	19.9582	19.4995	19.7806	19.5608	NaN	19.1285	19.0447	0	0	0	1	1	0	0	0	0	0	1	0	0	0	0	0	0	0	0	0	2	0	2	1	1	1	0	1	2
Q07456	Q07456;CON__P00978	Ambp	Protein AMBP;Alpha-1-microglobulin;Inter-alpha-trypsin inhibitor light chain;Trypstatin	N	1.41694	0.50278	0.166642		5	5	25.8174	25.4286	25.1027	25.386	24.9202	24.9496	25.7286	25.0832	24.1246	24.255	1	1	1	1	1	0	0	0	0	1	1	0	0	0	0	0	0	0	1	11	10	8	9	8	8	11	9	8	9
Q810B7	Q810B7;Q8C110	Slitrk5	SLIT and NTRK-like protein 5	N	1.34102	0.423327	0.166784		5	5	21.9742	21.7464	21.6299	21.7487	21.237	21.365	21.778	21.6955	20.9545	20.4264	0	0	1	0	0	0	0	0	0	0	0	0	1	1	0	0	0	0	1	4	4	4	4	2	3	4	4	2	1
P17182	P17182	Eno1	Alpha-enolase	N	1.70535	0.77007	0.166972		5	5	25.1342	25.384	24.2925	24.4297	24.6171	25.3321	24.3735	24.2953	22.6379	23.3683	1	0	1	0	0	0	0	0	0	0	0	0	0	0	0	0	0	0	0	14	13	14	13	13	13	15	15	15	13
Q61194	Q61194	Pik3c2a	Phosphatidylinositol 4-phosphate 3-kinase C2 domain-containing subunit alpha	N	1.14931	0.200765	0.167473		4	5	21.742	NaN	21.9724	21.8408	22.0605	21.6439	21.8247	22.0011	21.3945	21.6515	1	1	1	0	0	1	0	0	0	0	0	0	0	0	0	0	0	0	0	1	0	1	1	1	1	1	1	1	1
Q3UR78	Q3UR78	Gm1673	Neuropeptide-like protein C4orf48 homolog	N	1.27165	0.346696	0.168097		5	5	25.3738	24.941	25.1158	25.1228	24.7808	24.7074	25.1316	25.1199	24.0038	24.6381	0	0	0	0	0	0	0	0	0	0	1	0	0	0	0	0	0	0	0	3	3	3	3	3	2	3	3	1	3
P09813	P09813	Apoa2	Apolipoprotein A-II;Proapolipoprotein A-II	N	1.94798	0.961977	0.168146		5	5	29.6769	28.3122	27.7728	28.2662	27.4771	26.0877	28.7091	28.3441	26.5291	27.0253	0	0	0	0	0	0	0	0	0	0	1	0	0	0	0	0	0	0	0	2	3	2	2	2	2	3	3	2	3
O89026	O89026	Robo1	Roundabout homolog 1	N	1.36179	0.445504	0.169314		5	5	25.1095	24.9963	24.8733	25.1273	24.0367	24.115	24.8553	24.9357	23.8876	24.1219	0	0	1	0	0	0	0	0	0	0	0	0	1	1	0	0	0	0	1	16	16	14	16	14	12	15	14	14	14
Q93092	Q93092	Taldo1	Transaldolase	N	1.67314	0.742561	0.169497		5	5	22.5282	22.2876	21.4514	21.3901	21.7984	22.3803	21.8338	21.0555	19.9521	20.5211	1	1	0	0	0	0	0	0	0	0	0	0	0	0	0	0	0	0	0	7	8	8	7	6	6	8	8	6	5
Q7TQI3	Q7TQI3	Otub1	Ubiquitin thioesterase OTUB1	N	1.70469	0.769509	0.170004		5	4	21.1004	21.896	20.7942	20.4575	20.6132	21.2372	20.4569	20.1406	NaN	18.9764	1	0	0	0	0	0	0	0	0	0	0	0	0	0	0	0	0	0	0	4	6	5	5	4	4	5	4	0	2
P57774	P57774	Npy	Pro-neuropeptide Y;Neuropeptide Y;C-flanking peptide of NPY	N	1.48431	0.569791	0.171218		5	5	23.9397	23.8332	24.2043	24.0924	22.3127	23.0744	23.3557	23.5419	22.7382	22.8231	0	0	0	0	0	0	0	0	0	0	1	0	0	0	0	0	0	0	0	3	3	3	3	2	2	3	3	3	3
P62259	P62259	Ywhae	14-3-3 protein epsilon	N	1.81605	0.860806	0.173664		5	5	24.4666	24.7134	23.3124	23.3309	23.5165	24.2381	23.8047	22.8683	21.3935	22.7313	1	1	0	0	0	0	0	0	0	0	0	0	0	0	0	0	0	0	0	11	11	12	9	10	12	11	8	6	11
A2AS37	A2AS37	AI182371		N	1.55271	0.634785	0.176428		5	5	23.0484	22.6808	21.6419	22.5024	21.8296	22.492	21.9993	22.223	20.7915	21.0234	0	0	0	0	0	0	0	0	0	0	1	0	0	0	0	0	0	0	0	10	11	7	11	8	6	8	9	8	7
Q61200;Q61199	Q61200;Q61199	Nxph1;Nxph2	Neurexophilin-1;Neurexophilin-2	N	1.25018	0.322131	0.176442		5	5	23.6269	23.4113	23.1223	23.3911	23.2548	22.7135	23.1987	23.7583	22.7576	22.7676	0	0	0	0	0	0	0	0	0	0	1	0	0	0	0	0	0	0	1	2	2	2	2	2	2	2	2	2	2
Q8K1I3	Q8K1I3	Spp2	Secreted phosphoprotein 24	N	1.43583	0.521889	0.176464		5	3	20.8717	19.7979	19.4813	20.1229	19.734	19.2168	19.7639	19.4583	NaN	NaN	0	0	0	0	0	0	0	0	0	0	1	0	0	0	0	0	0	0	0	2	1	1	2	1	1	2	1	0	0
Q9JME9	Q9JME9	Vstm2b	V-set and transmembrane domain-containing protein 2B	N	1.25388	0.326394	0.177153		5	5	23.0909	22.4955	22.7815	22.5486	22.3492	22.1086	22.4762	22.9207	21.8693	22.2591	0	0	1	0	0	0	0	0	0	0	0	0	1	1	0	0	0	0	0	7	4	6	6	6	6	6	5	6	5
Q6GU68	Q6GU68	Islr	Immunoglobulin superfamily containing leucine-rich repeat protein	N	1.4013	0.486769	0.177396		5	5	23.9827	23.9145	23.0793	24.0296	22.9323	23.3766	23.2326	23.7012	22.4255	22.7686	0	0	0	0	0	0	0	0	0	0	1	0	0	0	0	0	0	0	1	6	8	7	8	7	5	6	7	6	8
Q640R3	Q640R3	Hepacam	Hepatocyte cell adhesion molecule	N	1.22978	0.298398	0.17801		5	5	21.141	20.7887	20.6133	20.7069	21.1058	20.6454	20.9391	20.871	19.994	20.4142	1	0	1	0	0	0	0	0	0	0	0	0	1	1	0	0	0	0	1	3	2	2	3	2	1	3	2	2	3
Q64726	Q64726	Azgp1	Zinc-alpha-2-glycoprotein	N	1.64199	0.715448	0.178781		5	5	25.9598	25.4701	24.5191	25.7266	24.2236	24.7238	25.41	24.7939	23.4485	23.9457	0	0	0	0	0	0	0	0	0	0	1	0	0	0	0	0	0	0	1	16	15	14	15	13	14	16	15	13	14
Q9QZJ6	Q9QZJ6	Mfap5	Microfibrillar-associated protein 5	N	1.66447	0.735063	0.179845		5	5	22.0818	21.9667	20.3679	22.2202	20.7024	20.4809	20.2764	21.8742	20.0994	20.9328	0	0	0	0	0	0	0	0	0	1	1	0	0	0	0	0	0	0	1	2	2	2	2	2	2	2	2	2	2
Q61581	Q61581	Igfbp7	Insulin-like growth factor-binding protein 7	N	1.35343	0.436621	0.180475		5	5	24.3092	24.2469	24.1033	24.3985	23.487	23.9555	23.8284	24.3715	23.109	23.0975	0	0	0	0	0	0	0	0	0	0	1	0	0	0	0	0	0	0	1	8	8	8	8	6	7	7	8	6	7
O09164	O09164	Sod3	Extracellular superoxide dismutase [Cu-Zn]	N	1.22859	0.297005	0.180927		5	5	26.2684	25.7417	25.8847	26.0313	25.8432	26.0528	25.9698	25.789	25.1169	25.3558	0	0	0	0	0	1	0	0	0	0	1	0	0	0	0	0	0	0	1	8	7	8	8	8	9	7	8	8	7
A0A0A6YXW6;P01878	A0A0A6YXW6;P01878	Igha	Ig alpha chain C region	N	2.12693	1.08877	0.181059		5	5	24.0398	23.433	24.6301	23.9001	23.4061	20.9499	24.3537	24.5527	21.9764	22.1326	0	0	0	0	0	0	0	0	0	0	0	0	0	0	0	0	0	0	1	7	7	8	7	6	3	8	8	6	6
Q9DBV4	Q9DBV4	Mxra8	Matrix-remodeling-associated protein 8	N	1.50691	0.591593	0.183967		4	4	19.5289	20.4153	19.3759	20.4875	NaN	19.3152	NaN	19.9329	19.5337	18.6594	1	1	1	0	0	0	0	0	0	0	0	0	1	1	0	0	0	0	1	1	1	1	1	0	1	0	1	1	1
Q03137	Q03137	Epha4	Ephrin type-A receptor 4	N	1.31646	0.396663	0.184362		5	5	24.7347	24.2693	24.4812	24.2626	23.9245	23.9027	24.2943	24.5991	23.2424	23.6505	0	0	1	0	0	0	1	0	1	0	0	0	1	1	0	0	0	0	1	11	12	12	12	10	11	11	11	12	10
O08795	O08795	Prkcsh	Glucosidase 2 subunit beta	N	1.36031	0.44394	0.184384		5	5	22.1238	21.642	21.2758	21.9156	21.1475	21.4974	21.6356	21.5812	20.5211	20.6497	0	0	0	0	1	0	0	0	0	0	0	0	0	0	0	0	0	0	1	5	5	5	4	5	4	5	4	3	5
Q61885	Q61885	Mog	Myelin-oligodendrocyte glycoprotein	N	1.28646	0.363409	0.184399		5	5	21.5351	21.0831	20.9026	21.5164	20.9056	20.9316	21.1397	21.3537	20.277	20.4238	0	0	1	0	0	0	0	0	0	0	0	0	0	0	0	0	0	1	1	2	2	2	2	2	2	2	2	2	2
Q62178	Q62178	Sema4a	Semaphorin-4A	N	1.23879	0.308931	0.186768		3	4	18.9793	19.4	NaN	NaN	18.9613	NaN	19.1367	18.9197	18.542	18.62	0	0	1	0	0	0	0	0	0	0	0	0	1	1	0	0	0	0	1	1	1	0	1	1	1	1	1	1	1
Q61330	Q61330	Cntn2	Contactin-2	N	1.30984	0.38939	0.188794		5	5	25.3566	25.2317	24.9826	25.3795	24.6954	25.0009	25.1412	25.1716	23.9474	24.4377	0	0	1	0	0	0	0	0	0	0	0	1	0	0	0	0	0	0	1	34	34	32	33	30	31	33	33	31	29
P55284	P55284	Cdh5	Cadherin-5	N	1.43063	0.516649	0.190008		5	5	22.3833	22.435	22.2917	22.15	21.6912	22.1428	22.2004	22.3133	20.848	20.8634	0	0	1	0	0	0	0	0	0	0	0	0	1	1	0	0	0	0	1	11	9	9	10	5	7	8	9	6	6
P28665	P28665;A0A0N4SVU1	Mug1	Murinoglobulin-1	N	2.32324	1.21614	0.192081		5	5	28.8301	27.7913	26.5188	28.2732	25.1521	26.8598	27.2852	26.6576	25.2645	24.4176	0	0	0	0	0	0	0	0	0	0	1	0	0	0	0	0	0	0	1	35	33	33	34	19	32	33	32	25	26
Q61282	Q61282	Acan	Aggrecan core protein	N	1.38888	0.473917	0.193182		5	5	22.3559	22.2785	21.9351	22.8694	21.6228	21.8821	22.1229	22.3993	21.2707	21.0171	0	0	0	0	0	0	0	0	0	1	1	0	0	0	0	0	0	0	1	10	11	10	11	11	8	9	8	9	8
P16014	P16014	Chgb	Secretogranin-1;CCB peptide;PE-11	N	1.26744	0.341916	0.193876		5	5	29.8161	29.0958	29.4881	29.6819	29.363	29.1351	29.4177	29.7643	28.6391	28.7791	0	0	0	0	0	0	0	0	0	0	1	0	0	0	0	0	0	0	1	37	37	37	38	35	38	38	39	36	36
Q62356	Q62356	Fstl1	Follistatin-related protein 1	N	1.2794	0.355466	0.194372		5	5	25.1089	24.8038	24.5302	24.9254	24.1676	24.5427	24.8149	24.5962	23.8577	23.947	0	0	0	0	0	0	0	0	0	0	1	0	0	0	0	0	0	0	1	9	9	9	9	9	8	10	9	9	9
Q9QUR6	Q9QUR6	Prep	Prolyl endopeptidase	N	1.37388	0.458254	0.195693		5	5	20.6493	20.7258	20.3525	19.9127	20.3826	20.8708	20.0634	20.1563	19.3606	19.2805	1	0	0	0	0	0	0	0	0	0	0	0	0	0	0	0	0	0	0	5	5	3	3	2	2	2	2	2	2
P37889	P37889	Fbln2	Fibulin-2	N	1.4434	0.529471	0.195979		5	5	21.898	21.8601	21.3436	22.0737	21.402	21.503	21.7274	21.9801	20.4244	20.2951	0	0	0	0	0	0	0	0	0	1	1	0	0	0	0	0	0	0	1	9	8	6	10	9	9	9	9	7	6
Q8CAE9	Q8CAE9	Podxl2	Podocalyxin-like protein 2	N	1.45335	0.539385	0.196552		4	4	21.7908	21.5799	21.9591	21.6197	NaN	NaN	21.6518	21.7729	21.1828	20.1845	0	0	1	0	0	0	0	0	0	0	0	0	1	1	0	0	0	0	1	1	1	1	1	0	0	1	1	1	1
Q9R0M0	Q9R0M0	Celsr2	Cadherin EGF LAG seven-pass G-type receptor 2	N	1.447	0.533065	0.196646		5	5	24.4733	23.9775	23.6254	23.8779	22.6768	23.7585	23.1595	23.677	22.5468	22.8238	0	0	1	0	0	0	0	0	0	0	0	0	0	0	0	0	0	1	1	5	5	5	5	3	5	5	5	5	5
Q9JKF6	Q9JKF6	Pvrl1	Nectin-1	N	1.35915	0.442707	0.19667		5	5	22.2748	21.8084	21.57	22.0062	21.2077	21.6121	21.9033	21.6529	20.5131	20.9722	0	0	1	0	0	0	0	0	1	0	0	0	1	1	0	0	0	0	1	2	2	3	3	1	3	3	2	2	1
Q9WTR5	Q9WTR5	Cdh13	Cadherin-13	N	1.24725	0.318745	0.201829		5	5	26.0597	25.5254	25.7735	25.7932	25.1469	25.2058	25.5433	25.8531	24.8393	25.2634	0	0	1	0	0	0	0	0	0	0	0	1	0	0	0	0	0	0	1	11	10	13	8	8	10	11	12	12	8
P47880	P47880	Igfbp6	Insulin-like growth factor-binding protein 6	N	1.57448	0.654874	0.201839		5	5	24.7857	24.3408	23.7248	24.9779	23.6579	24.7671	23.3142	24.3361	22.7699	23.0254	0	0	0	0	0	0	0	0	0	0	1	0	0	0	0	0	0	0	1	10	9	8	10	7	9	8	8	9	7
P51655	P51655	Gpc4	Glypican-4;Secreted glypican-4	N	1.24546	0.316681	0.202686		4	3	NaN	20.6284	20.4193	21.1538	20.6712	20.4151	20.6298	NaN	NaN	20.1594	0	0	1	0	0	0	0	0	0	0	1	1	0	0	0	0	0	0	1	1	2	2	2	1	1	2	1	1	2
P07724	P07724	Alb	Serum albumin	N	1.27717	0.352953	0.203794		5	5	34.1323	33.6462	33.7566	33.9521	33.7718	33.6082	34.0865	33.8954	32.8069	33.0973	0	0	0	0	0	0	0	0	0	0	1	0	0	0	0	0	0	0	0	74	76	77	75	63	69	77	79	67	65
P97333	P97333	Nrp1	Neuropilin-1	N	1.89181	0.919767	0.203856		5	5	22.455	21.4144	21.2151	21.6799	18.8271	19.9391	21.0061	20.5889	19.5332	19.9254	1	0	1	1	0	0	0	0	0	0	0	0	1	1	0	0	0	0	1	6	4	5	5	2	1	4	4	2	2
Q99PI8	Q99PI8	Rtn4r	Reticulon-4 receptor	N	1.23866	0.308784	0.204107		5	5	23.3239	22.8989	23.2441	23.1964	22.8789	22.3009	23.2218	23.3182	22.447	22.7102	0	0	1	0	0	0	0	0	0	0	0	1	0	0	0	0	0	0	1	8	6	6	7	5	6	7	7	7	7
P80560	P80560	Ptprn2	Receptor-type tyrosine-protein phosphatase N2	N	1.27833	0.354255	0.204224		5	5	26.2701	25.8387	26.0013	25.9807	25.5886	25.4165	25.881	26.3139	25.0126	25.2842	0	0	1	0	0	0	0	0	1	0	0	0	1	1	0	0	0	0	1	20	21	19	17	19	11	18	18	14	17
Q7TQA1	Q7TQA1	Igsf1	Immunoglobulin superfamily member 1	N	1.30398	0.382923	0.205005		5	5	22.4877	21.7735	21.4194	21.8805	21.2398	21.8413	21.5397	21.5643	20.9393	21.0015	0	0	1	0	0	0	0	0	0	0	1	0	0	0	0	0	0	1	1	8	7	8	7	7	6	6	6	6	5
Q8BSL7;P84078;P61205;P84084;P61750	Q8BSL7;P84078;P61205;P84084;P61750	Arf2;Arf1;Arf3;Arf5;Arf4	ADP-ribosylation factor 2;ADP-ribosylation factor 1;ADP-ribosylation factor 3;ADP-ribosylation factor 5;ADP-ribosylation factor 4	N	2.27603	1.18652	0.206149		4	3	20.2391	22.067	NaN	19.9158	18.973	NaN	19.7388	19.0202	NaN	18.5777	1	0	1	0	0	1	0	0	1	0	0	0	0	0	0	0	0	0	0	2	4	0	2	1	0	3	1	0	1
P14211	P14211	Calr	Calreticulin	N	1.52649	0.610216	0.206923		5	5	24.371	23.9368	23.0879	24.5669	23.2701	24.1444	23.7429	23.2932	22.3107	22.6905	1	0	0	0	1	0	0	1	0	1	1	0	0	0	0	0	0	0	0	15	16	16	14	11	15	15	15	14	14
O70624	O70624	Myoc	Myocilin;Myocilin, N-terminal fragment;Myocilin, C-terminal fragment	N	1.22812	0.296455	0.207521		5	5	23.9579	24.3485	23.5899	24.1444	23.2633	23.5642	23.8561	23.672	23.3543	23.375	0	0	1	1	1	1	0	0	0	1	1	0	0	0	0	0	0	0	1	13	14	15	15	11	12	14	15	13	13
P06745	P06745;CON__Q3ZBD7	Gpi	Glucose-6-phosphate isomerase	N	1.99559	0.996814	0.208124		5	5	24.2661	22.8689	22.2477	22.2805	22.9345	23.6742	23.025	21.7501	20.4904	20.6737	1	0	0	0	0	0	0	0	0	0	1	0	0	0	0	0	0	0	0	15	10	13	11	9	14	14	9	6	5
P60755	P60755	Mdga2	MAM domain-containing glycosylphosphatidylinositol anchor protein 2	N	1.27861	0.354571	0.209086		5	5	20.7194	20.6375	20.2528	20.618	19.7576	20.3036	20.4951	20.1975	19.4801	19.7362	0	0	1	0	0	0	0	0	0	0	0	1	0	0	0	0	0	0	1	2	2	2	1	1	1	1	2	1	2
Q6PB93	Q6PB93	Galnt2	Polypeptide N-acetylgalactosaminyltransferase 2;Polypeptide N-acetylgalactosaminyltransferase 2 soluble form	N	1.39296	0.478154	0.210386		5	5	21.7635	21.2522	21.4834	21.4746	20.25	20.4744	21.0067	21.5273	20.1625	20.6621	0	0	1	0	0	1	0	0	0	0	1	0	1	0	1	0	0	0	1	4	3	5	5	1	1	3	3	3	3
O54901	O54901	Cd200	OX-2 membrane glycoprotein	N	1.27997	0.356115	0.21098		5	5	23.0344	22.9408	22.544	23.059	22.2547	22.8275	22.4177	22.9191	21.895	21.993	0	0	1	0	0	0	0	0	0	0	0	0	1	1	0	0	0	0	1	5	5	5	5	5	4	5	5	5	5
P01898	P01898;O19441;G3UXE9;V9GXR0;P01896	H2-Q10	H-2 class I histocompatibility antigen, Q10 alpha chain	N	1.96899	0.977456	0.21108		5	5	24.6354	24.0794	21.1629	23.1739	23.0226	21.9799	23.3797	22.9759	21.6387	21.2129	0	0	1	0	0	0	0	0	0	0	0	0	1	1	0	0	0	0	1	5	5	3	4	3	3	4	4	4	2
Q99KB8	Q99KB8	Hagh	Hydroxyacylglutathione hydrolase, mitochondrial	N	1.42727	0.513255	0.211298		5	5	22.5473	21.3248	21.7957	22.0402	21.4832	22.3804	21.1009	21.601	20.9521	20.5905	1	0	0	1	0	0	0	0	0	0	0	0	0	0	0	0	0	0	0	4	3	5	3	2	5	2	3	2	3
B9EKR1	B9EKR1	Ptprz1	Receptor-type tyrosine-protein phosphatase zeta	N	1.26745	0.341925	0.212127		5	5	25.7755	25.6272	25.9015	25.8055	25.3615	25.1608	25.8032	26.0093	24.9337	24.8547	0	0	1	0	0	0	0	0	0	0	1	0	1	1	0	0	0	0	1	19	20	18	18	17	15	19	18	17	17
P35455	P35455	Avp	Vasopressin-neurophysin 2-copeptin;Arg-vasopressin;Neurophysin 2;Copeptin	N	1.39389	0.479118	0.212604		5	5	21.2964	20.4897	22.5355	21.7989	21.5393	21.2684	21.0322	21.3664	20.8616	20.7357	0	0	0	0	0	0	0	0	0	0	1	0	0	0	0	0	0	0	1	2	1	2	2	2	2	2	2	2	1
Q8CFV4	Q8CFV4	Nrn1	Neuritin	N	1.60084	0.678831	0.212748		5	5	23.7313	23.5436	23.4102	23.9813	22.3522	22.904	23.3523	23.6947	22.3451	21.3282	0	0	1	0	0	0	0	0	1	0	0	1	0	0	0	0	0	0	1	2	3	3	3	1	2	1	2	3	1
Q8BLK3	Q8BLK3	Lsamp	Limbic system-associated membrane protein	N	1.2278	0.296072	0.212875		5	5	26.5101	26.1581	26.1155	26.4832	25.888	25.9587	26.2164	26.4484	25.5119	25.5392	0	0	1	0	0	0	0	0	0	0	0	1	0	0	0	0	0	0	1	12	12	13	13	12	13	12	13	13	11
Q8CIT9	Q8CIT9	Sbsn	Suprabasin	N	1.48531	0.570768	0.213172		3	3	19.6542	19.0163	NaN	NaN	20.0737	19.2325	19.2551	NaN	18.5443	NaN	0	0	0	0	0	0	0	0	0	0	1	0	0	0	0	0	0	0	0	1	1	0	0	1	1	1	0	1	0
Q8C3Q5	Q8C3Q5	Shisa7	Protein shisa-7	N	1.38813	0.473145	0.213519		5	3	22.7173	22.138	22.0827	22.1684	22.0987	NaN	NaN	22.5606	21.1839	21.5593	0	0	1	0	0	0	0	0	1	0	0	0	1	1	0	0	0	0	1	1	1	1	1	1	0	0	1	1	1
Q8BLQ9	Q8BLQ9	Cadm2	Cell adhesion molecule 2	N	1.26179	0.335469	0.214001		5	5	22.7271	22.502	22.3088	22.674	21.9155	22.3541	22.3499	22.4896	21.4288	21.8277	0	0	1	0	0	0	0	0	1	0	0	0	1	1	0	0	0	0	1	3	3	3	3	3	3	3	3	3	3
Q9ES89	Q9ES89	Extl2	Exostosin-like 2	N	1.27942	0.355488	0.214625		5	5	24.9906	24.596	24.7389	24.9433	24.3699	24.2991	24.7864	25.0331	23.7853	23.9574	0	0	1	0	1	0	0	0	0	0	0	0	1	0	1	0	0	0	1	12	11	12	12	11	11	12	11	10	10
P68510	P68510	Ywhah	14-3-3 protein eta	N	1.86248	0.897226	0.216375		5	5	22.6148	23.1151	21.7195	21.4121	21.4593	22.9003	21.8854	20.4409	19.5683	21.0399	1	0	0	0	0	0	0	0	0	0	0	0	0	0	0	0	0	0	0	5	6	4	3	5	5	6	3	4	5
Q8K1B9	Q8K1B9	Galnt18	Polypeptide N-acetylgalactosaminyltransferase 18	N	1.22843	0.296813	0.216726		5	5	21.396	21.0108	21.164	21.1929	21.235	20.1006	21.1688	21.3281	20.9308	20.9862	0	0	1	0	0	1	0	0	0	0	0	0	1	0	1	0	0	0	1	3	4	5	3	4	1	5	5	4	4
B0V2N1	B0V2N1	Ptprs	Receptor-type tyrosine-protein phosphatase S	N	1.58222	0.661948	0.217568		5	5	23.3871	22.7473	22.7954	22.7661	21.4304	22.2816	22.5162	22.8689	21.1622	20.9876	0	0	1	0	0	0	0	0	1	0	0	0	1	1	0	0	0	0	1	4	6	6	5	4	3	4	4	4	3
Q6PGK7	Q6PGK7	Chst10	Carbohydrate sulfotransferase 10	N	1.45592	0.541929	0.217662		5	3	20.0386	19.1656	19.0595	19.4849	18.8265	NaN	18.4969	19.5232	NaN	18.2991	0	0	1	0	0	1	0	0	0	0	0	0	1	0	1	0	0	0	1	1	1	1	1	1	0	1	1	0	1
P32261	P32261;CON__P41361	Serpinc1	Antithrombin-III	N	1.48691	0.572314	0.217998		5	5	27.9909	27.3449	26.5494	27.7691	26.8092	26.9258	27.6341	27.1039	25.9046	26.0336	0	0	0	0	0	0	0	0	0	0	1	0	0	0	0	0	0	0	1	26	26	24	25	23	23	24	25	23	20
P0C192	P0C192;Q8C031;Q99PH1	Lrrc4b	Leucine-rich repeat-containing protein 4B	N	1.24736	0.318875	0.21801		5	5	24.1918	24.0548	24.1332	24.0802	23.6884	23.389	24.2139	24.2822	23.2487	23.4202	0	0	1	0	0	0	0	0	1	0	0	0	1	0	0	0	0	0	1	13	12	13	13	7	9	12	12	10	9
P12399	P12399;P12400	Ctla2a	Protein CTLA-2-alpha	N	1.32507	0.406073	0.218281		5	5	24.4442	24.0032	24.1151	24.2266	23.8555	23.3793	24.2913	24.5345	23.1316	23.2775	0	0	0	0	0	0	0	0	0	0	1	0	0	0	0	0	0	0	0	7	5	7	5	6	5	5	5	4	2
F8VQ07	F8VQ07	5830473C10Rik		N	1.89415	0.921551	0.21881		5	5	22.6146	21.8932	20.2706	21.7232	20.179	21.1453	21.7831	20.3242	18.8918	19.9284	0	0	0	0	0	0	0	0	0	0	1	0	0	0	0	0	0	0	0	8	7	5	8	4	5	7	5	3	1
P70232	P70232	Chl1	Neural cell adhesion molecule L1-like protein;Processed neural cell adhesion molecule L1-like protein	N	1.3214	0.402069	0.218857		5	5	26.6108	26.4237	26.488	26.5044	26.028	26.189	26.5232	26.6353	25.1856	25.5113	0	0	1	0	0	0	0	0	0	1	1	0	1	1	0	0	0	0	1	37	38	39	38	33	37	35	37	35	34
P35546	P35546	Ret	Proto-oncogene tyrosine-protein kinase receptor Ret;Soluble RET kinase fragment;Extracellular cell-membrane anchored RET cadherin 120 kDa fragment	N	1.22394	0.29153	0.220022		5	5	21.8413	21.6911	21.4651	21.8489	21.2764	21.6718	21.5132	21.7217	20.8502	20.9083	0	0	1	0	0	0	1	0	0	0	0	0	1	1	0	0	0	0	1	8	8	8	8	7	8	8	8	8	8
P11627	P11627	L1cam	Neural cell adhesion molecule L1	N	1.25174	0.32393	0.223456		5	5	22.862	22.8645	22.6052	22.9586	22.1082	22.4111	22.6581	22.8531	21.8275	22.0291	0	0	1	0	0	0	0	0	0	0	0	0	1	1	0	0	0	0	1	16	14	14	16	13	15	14	16	13	13
Q61206	Q61206	Pafah1b2	Platelet-activating factor acetylhydrolase IB subunit beta	N	1.64341	0.716696	0.22385		5	5	21.7363	22.3736	20.8682	21.3677	20.4159	21.4196	21.4575	20.9278	19.2223	20.151	1	0	0	0	0	0	0	0	0	0	0	0	0	0	0	0	0	0	0	2	2	2	2	2	1	2	2	2	2
Q9R0E2	Q9R0E2	Plod1	Procollagen-lysine,2-oxoglutarate 5-dioxygenase 1	N	1.28186	0.358237	0.224412		5	5	23.5215	23.4631	22.9277	23.4472	22.7481	22.8428	23.4161	23.2975	22.3125	22.4475	0	0	1	0	1	0	0	0	0	0	0	0	0	0	0	0	0	0	1	24	24	23	23	18	22	22	22	17	16
Q9CPW0	Q9CPW0	Cntnap2	Contactin-associated protein-like 2	N	1.30127	0.379918	0.224487		5	5	22.5288	22.1961	21.9002	22.1871	21.4686	21.54	22.1086	22.3049	21.1517	21.2761	0	0	1	0	0	0	0	0	0	0	0	0	1	1	0	0	0	0	1	8	8	7	7	2	6	10	7	7	8
P97467	P97467	Pam	Peptidyl-glycine alpha-amidating monooxygenase;Peptidylglycine alpha-hydroxylating monooxygenase;Peptidyl-alpha-hydroxyglycine alpha-amidating lyase	N	1.21151	0.276801	0.224628		5	5	25.9369	25.4703	25.512	25.6174	25.1056	25.2837	25.4473	25.7351	24.8671	24.9251	0	0	1	0	0	0	0	0	0	0	0	0	1	0	0	0	0	0	1	32	28	30	28	23	27	28	29	25	25
Q9CYA0	Q9CYA0	Creld2	Cysteine-rich with EGF-like domain protein 2	N	1.33556	0.417447	0.225207		5	4	20.8956	20.5557	20.3502	21.295	20.5694	21.0211	20.424	20.1783	19.6396	NaN	0	0	0	0	1	0	0	0	0	0	0	0	0	0	0	0	0	0	1	3	2	2	2	2	3	2	1	3	0
Q0PMG2	Q0PMG2	Mdga1	MAM domain-containing glycosylphosphatidylinositol anchor protein 1	N	1.23456	0.304001	0.225921		5	5	21.3634	21.3845	20.9039	21.0657	20.8049	20.7317	21.4941	20.9254	20.5107	20.3406	0	0	1	0	0	0	0	0	0	0	0	1	0	0	0	0	0	0	1	8	6	7	5	5	1	8	6	5	5
Q9CPT4	Q9CPT4	Mydgf	Myeloid-derived growth factor	N	1.26962	0.344402	0.226561		5	5	23.7909	22.983	22.5958	23.268	22.7974	23.1596	23.0685	22.6562	22.501	22.3277	0	0	0	0	1	1	0	0	0	0	1	0	0	0	0	0	0	0	0	2	2	1	2	2	2	2	2	1	2
P06151	P06151;P00342	Ldha	L-lactate dehydrogenase A chain	N	2.17146	1.11867	0.227355		5	5	25.8258	23.9357	22.5976	22.9415	25.3576	24.678	23.8737	22.8715	21.6178	22.0239	1	0	0	0	0	0	0	0	0	0	0	0	0	0	0	0	0	0	0	12	10	10	8	11	13	8	6	9	9
Q8BX43	Q8BX43	Relt	Tumor necrosis factor receptor superfamily member 19L	N	1.20446	0.268392	0.227562		5	5	23.9364	23.3504	23.4934	23.8506	23.3569	23.4048	23.4418	23.8451	23.0106	22.9435	1	0	1	0	0	0	0	0	0	0	0	0	1	1	0	0	0	0	1	6	6	6	5	4	6	4	6	5	6
Q99JG2	Q99JG2	Gpr37l1	Prosaposin receptor GPR37L1	N	1.29773	0.375986	0.227676		5	5	29.0989	28.7319	28.7083	29.1267	28.3311	28.5862	28.6323	29.1436	27.7321	28.0227	0	0	1	0	0	0	0	0	0	0	0	0	0	0	0	0	0	1	1	3	3	3	3	3	3	3	3	3	3
O88783	O88783	F5	Coagulation factor V;Coagulation factor V heavy chain;Coagulation factor V light chain	N	1.50549	0.590234	0.228045		5	5	24.5717	24.4444	23.3909	23.2078	22.9645	23.5776	23.8585	22.9343	22.0695	23.1881	0	0	0	0	0	0	0	0	0	0	1	0	0	0	0	0	0	0	1	38	37	29	27	27	30	27	25	21	27
Q9QYG0	Q9QYG0	Ndrg2	Protein NDRG2	N	1.93828	0.954776	0.228432		5	5	21.3465	23.6083	20.874	21.1872	22.1539	22.6513	19.3581	20.9751	20.2775	21.134	1	0	0	0	0	0	0	0	0	0	0	0	0	0	0	0	0	0	0	3	5	2	2	4	4	2	1	1	3
P17742	P17742	Ppia	Peptidyl-prolyl cis-trans isomerase A;Peptidyl-prolyl cis-trans isomerase A, N-terminally processed	N	1.67771	0.746492	0.228996		5	5	26.5687	26.3816	25.916	25.5977	25.3673	26.7044	25.9579	25.2697	23.7649	24.402	1	1	0	0	0	0	0	0	0	0	1	0	0	0	0	0	0	0	1	7	8	8	7	7	7	7	7	7	6
E9PXF0	E9PXF0	Pcdh17		N	1.30673	0.385965	0.230846		5	5	21.9493	21.5374	21.4891	21.6479	20.9388	20.8341	21.4677	21.9387	20.6882	20.7039	0	0	0	0	0	0	0	0	0	0	0	0	0	0	0	0	0	0	0	7	7	8	7	4	3	5	7	4	7
Q8K1S2	Q8K1S2	Unc5d	Netrin receptor UNC5D	N	1.25333	0.325769	0.23191		5	4	21.2757	20.6202	20.6049	20.7877	20.4214	NaN	20.7942	20.7714	20.0847	20.0145	0	0	1	0	0	0	0	0	0	0	0	0	1	1	0	0	0	0	1	2	2	1	1	2	0	1	2	1	1
P11087	P11087;CON__Q862S4	Col1a1	Collagen alpha-1(I) chain	N	1.38711	0.472084	0.232252		5	5	24.9786	25.1014	24.5737	25.2517	24.2234	24.9545	25.0255	24.4517	23.3525	23.9842	0	0	0	0	0	0	0	0	0	1	1	0	0	0	0	0	0	0	1	9	9	8	10	8	9	10	6	8	8
P97300	P97300	Nptn	Neuroplastin	N	1.24726	0.318768	0.233674		5	5	24.5644	24.0561	24.2138	24.6361	23.8731	24.2175	24.237	24.3651	23.4459	23.4841	0	0	1	0	0	0	0	0	1	0	0	0	1	1	0	0	0	0	1	5	5	6	5	4	5	6	6	5	6
Q3U0P5	Q3U0P5	Entpd6		N	1.36144	0.445131	0.236217		5	3	21.346	21.0254	20.8279	21.4477	20.3935	NaN	NaN	21.0253	20.6844	19.9792	0	0	1	0	0	1	0	0	0	0	1	0	1	0	1	0	0	0	1	1	3	1	2	1	0	1	1	2	2
Q62048	Q62048	Pea15	Astrocytic phosphoprotein PEA-15	N	1.57906	0.659063	0.236894		5	4	22.2081	23.126	22.3014	22.2771	21.2522	22.1226	22.1299	21.7467	NaN	20.2965	1	0	0	0	0	0	0	0	0	0	0	0	0	0	0	0	0	0	0	3	3	3	2	1	2	3	3	0	3
P11589	P11589;P11591	Mup2	Major urinary protein 2	N	2.36881	1.24416	0.238297		5	5	24.2748	23.8413	22.9668	24.5997	21.2263	24.5219	22.9299	21.7828	21.5432	19.9103	0	0	0	0	0	0	0	0	0	0	1	0	0	0	0	0	0	0	0	1	1	1	1	1	1	1	1	1	1
P97785	P97785	Gfra1	GDNF family receptor alpha-1	N	1.25187	0.324083	0.238612		5	5	23.7934	23.5225	23.658	23.924	23.1192	23.3318	23.2996	23.9369	22.5899	23.2384	0	0	1	0	0	1	1	0	0	0	0	1	0	0	0	0	0	0	1	1	1	1	1	1	1	1	1	1	1
Q91ZV7	Q91ZV7	Plxdc1	Plexin domain-containing protein 1	N	1.515	0.59932	0.239733		5	5	22.2533	21.8708	22.0029	22.0783	21.2989	21.1967	22.1331	22.481	20.2673	20.4295	0	0	1	0	0	0	0	0	0	0	0	0	1	1	0	0	0	0	1	3	3	3	3	1	3	3	3	3	3
Q8BIF0	Q8BIF0	Cd99l2	CD99 antigen-like protein 2	N	1.35009	0.433057	0.240327		5	5	24.3735	23.621	24.2161	24.6481	23.5103	23.8862	23.8057	24.2433	22.6841	23.5844	0	0	1	0	0	0	0	0	0	0	0	0	1	1	0	0	0	0	1	2	2	2	2	2	2	2	2	2	2
Q571E4	Q571E4	Galns	N-acetylgalactosamine-6-sulfatase	N	1.40643	0.492034	0.240504		4	4	20.9962	20.4554	21.092	20.7974	NaN	21.1877	20.2157	NaN	20.479	19.4905	0	0	0	0	0	0	0	1	0	0	0	0	0	0	0	0	0	0	1	2	2	2	2	0	1	2	0	1	1
P31532	P31532	Saa4	Serum amyloid A-4 protein	N	2.95292	1.56214	0.241386		3	4	24.2933	NaN	22.2755	NaN	21.3759	20.646	23.3727	NaN	19.8031	20.5227	0	0	0	0	0	0	0	0	0	0	1	0	0	0	0	0	0	0	0	4	0	3	0	2	2	3	0	2	3
Q9Z0L8	Q9Z0L8	Ggh	Gamma-glutamyl hydrolase	N	1.41952	0.505408	0.242897		5	5	24.8845	24.6593	23.6039	25.3688	23.9971	23.9774	24.3123	24.7052	23.2447	23.7468	0	0	0	0	0	0	0	1	0	0	1	0	0	0	0	0	0	0	1	8	8	8	6	6	8	8	8	6	8
Q07235	Q07235;A2RSF9	Serpine2	Glia-derived nexin	N	1.73006	0.790825	0.243575		5	5	20.7875	20.0924	22.5056	22.2335	21.7377	20.7526	19.1407	21.8552	20.7877	20.8664	0	0	0	0	0	0	0	0	0	0	1	0	0	0	0	0	0	0	1	6	5	10	8	8	6	2	8	8	8
Q8BK48	Q8BK48;F6Z9B9;Q8QZR3	Ces2e	Pyrethroid hydrolase Ces2e	N	2.4467	1.29084	0.24375		3	3	22.4283	19.4357	NaN	20.7885	NaN	19.5679	20.2643	NaN	NaN	18.9478	0	0	0	0	1	0	0	0	0	0	0	0	0	0	0	0	0	0	1	4	1	0	2	0	1	2	0	0	1
Q9D1T0	Q9D1T0;Q3URE9	Lingo1	Leucine-rich repeat and immunoglobulin-like domain-containing nogo receptor-interacting protein 1	N	1.20901	0.273827	0.248278		5	5	23.4619	22.6504	22.8434	22.7817	22.4079	22.6302	22.7575	22.8424	22.0904	22.4557	0	0	1	0	0	0	0	0	0	0	0	0	1	1	0	0	0	0	1	6	6	8	8	6	5	8	8	7	7
P52430	P52430	Pon1	Serum paraoxonase/arylesterase 1	N	1.53678	0.619907	0.248616		5	5	24.9812	23.8575	23.8116	23.7343	23.3081	22.3788	24.6346	23.8757	22.6872	23.0169	0	0	0	0	0	0	0	0	0	0	1	0	0	0	0	0	0	0	1	10	7	10	7	7	6	10	10	5	7
P31648	P31648	Slc6a1	Sodium- and chloride-dependent GABA transporter 1	N	1.23289	0.302044	0.249855		5	5	21.3512	21.0184	21.5086	21.4009	21.1618	21.523	21.4204	21.0593	20.508	20.42	0	0	1	0	0	0	0	0	1	0	0	0	0	0	0	0	0	1	1	2	2	2	2	2	2	2	2	2	2
Q99KK7	Q99KK7	Dpp3	Dipeptidyl peptidase 3	N	1.32983	0.411242	0.250316		5	5	21.1573	21.027	20.6323	20.5356	20.5637	21.308	20.3225	20.6446	19.4421	20.1425	1	0	0	0	0	0	0	0	0	0	0	0	0	0	0	0	0	0	0	2	2	2	1	2	2	2	2	2	2
Q5F226	Q5F226	Fat2	Protocadherin Fat 2	N	1.27121	0.346197	0.250997		5	5	21.0497	20.9623	21.2139	21.0634	20.8196	20.7551	21.0291	21.4484	20.1865	19.9589	0	0	1	0	0	1	0	0	0	0	0	0	1	0	0	0	0	0	1	10	12	15	13	10	4	13	15	9	8
P60710	P60710;Q8BFZ3;E9Q3M9	Actb	Actin, cytoplasmic 1;Actin, cytoplasmic 1, N-terminally processed	N	1.77364	0.826711	0.253718		5	5	23.6203	23.4516	21.8798	21.7966	22.448	23.2598	22.9108	21.5368	20.4134	20.9419	1	1	0	0	0	0	0	0	0	0	0	0	0	0	0	0	0	0	0	1	1	1	1	1	1	1	1	1	1
P00687	P00687;P00688;E9PV85;CON__Q3MHH8	Amy1	Alpha-amylase 1	N	1.27546	0.351022	0.256224		5	5	23.6264	23.145	22.9337	23.3793	22.9238	23.1126	23.4866	23.1525	22.2524	22.249	0	0	0	0	0	0	0	0	0	0	1	0	0	0	0	0	0	0	0	14	13	12	13	7	10	13	15	8	11
Q9R069	Q9R069	Bcam	Basal cell adhesion molecule	N	1.25236	0.324649	0.256226		5	5	21.0787	21.3854	20.7838	21.3434	21.2109	21.5055	20.5995	21.2791	20.609	20.1858	0	0	1	0	0	0	0	0	0	0	0	0	1	1	0	0	0	0	1	3	2	3	4	2	3	1	4	2	3
Q99PJ0	Q99PJ0	Ntm	Neurotrimin	N	1.23406	0.303416	0.257701		5	5	26.7822	26.4139	26.526	26.6858	25.927	26.3768	26.4782	26.5952	25.7254	25.6421	0	0	1	0	0	0	0	0	0	0	0	1	0	0	0	0	0	0	1	6	7	7	7	6	7	7	7	7	7
P06683	P06683	C9	Complement component C9	N	2.03844	1.02746	0.257842		5	5	25.0699	24.5345	22.6862	24.7116	21.4068	23.848	23.3613	22.7821	22.0564	21.2238	0	0	1	0	0	0	0	0	0	0	1	0	0	0	0	0	0	1	1	17	19	11	17	7	14	14	12	7	8
Q99M71	Q99M71	Epdr1	Mammalian ependymin-related protein 1	N	1.34263	0.425065	0.258616		5	5	22.7846	22.4857	22.7306	22.9126	21.7036	22.4466	22.6592	22.4585	21.2026	21.7248	0	0	0	0	0	0	0	1	0	0	1	0	0	0	0	0	0	0	1	5	4	5	5	3	4	5	4	5	4
O70435	O70435	Psma3	Proteasome subunit alpha type-3	N	1.4725	0.558272	0.258657		5	4	20.6963	21.1832	20.0048	20.3355	19.4705	20.7057	19.8557	19.5403	19.0174	NaN	1	1	0	0	0	0	0	0	0	0	0	0	0	0	0	0	0	0	0	1	3	2	2	1	2	3	2	1	0
P82198	P82198	Tgfbi	Transforming growth factor-beta-induced protein ig-h3	N	1.41908	0.504959	0.259165		5	5	24.4582	23.9395	23.2234	24.5035	22.971	23.6161	23.5348	24.0566	22.6925	22.6708	0	0	0	0	0	0	0	0	0	1	1	0	0	0	0	0	0	0	0	18	19	18	20	16	18	20	22	14	17
P49182	P49182;CON__ENSEMBL:ENSBTAP00000018574	Serpind1	Heparin cofactor 2	N	1.41076	0.496477	0.259247		5	5	25.97	25.7003	25.0237	26.1286	24.7003	25.3158	25.6905	25.4608	24.2013	24.3722	0	0	0	0	0	0	0	0	0	0	0	0	0	0	0	0	0	0	1	18	18	17	17	15	17	19	18	16	16
P11680	P11680	Cfp	Properdin	N	1.46461	0.550517	0.259646		5	5	24.0464	23.1153	23.969	22.722	23.5863	22.3305	23.8709	23.7821	22.0353	22.6676	0	0	0	0	0	0	0	0	0	0	1	0	0	0	0	0	0	0	1	10	8	10	10	9	8	9	10	8	9
O55186	O55186	Cd59a	CD59A glycoprotein	N	0.715773	-0.482425	0.259742		5	5	22.9237	23.4963	23.1947	23.9508	23.1946	24.6661	24.3168	24.2084	23.1678	22.8132	0	0	1	0	0	0	0	0	0	0	0	1	0	0	0	0	0	0	1	1	2	2	2	2	2	2	2	2	2
P52800	P52800	Efnb2	Ephrin-B2	N	1.19518	0.257229	0.260716		5	5	22.3468	22.5652	22.039	22.3362	21.68	21.887	22.1989	22.3367	21.5469	21.7116	0	0	1	0	0	0	0	0	0	0	0	0	1	1	0	0	0	0	1	3	4	3	5	3	4	4	5	3	4
Q8CDN6	Q8CDN6	Txnl1	Thioredoxin-like protein 1	N	1.34779	0.430594	0.261116		5	5	21.5273	21.4228	20.3245	20.577	20.7569	21.0672	20.6113	20.9843	19.6526	20.1401	1	1	0	0	0	0	0	0	0	0	0	0	0	0	0	0	0	0	0	2	2	2	2	1	2	1	1	1	1
P63028	P63028	Tpt1	Translationally-controlled tumor protein	N	1.75518	0.81162	0.261476		5	5	23.2358	22.7548	21.5477	21.6769	21.6931	23.0191	22.164	21.4342	19.8054	20.4276	1	0	0	0	0	0	0	0	0	0	0	0	0	0	0	0	0	0	0	6	6	2	4	3	2	3	2	1	2
Q6RKD8	Q6RKD8	Flrt1		N	1.37272	0.457037	0.263018		4	4	NaN	19.8493	19.5665	19.5794	19.1776	19.1232	20.0394	NaN	18.6746	18.5074	1	0	1	0	1	0	0	0	0	0	1	0	1	0	0	0	0	0	1	0	1	1	1	1	1	1	0	1	1
P09470	P09470;D0G895	Ace	Angiotensin-converting enzyme;Angiotensin-converting enzyme, soluble form	N	1.23012	0.298797	0.263148		5	5	23.6589	23.5094	23.2117	23.8207	23.1817	23.7599	23.3192	23.4324	22.7891	22.5878	1	0	1	0	0	0	0	0	0	0	1	0	1	1	0	0	0	0	1	31	31	32	30	20	27	29	28	24	20
Q64387	Q64387	Pnoc	Prepronociceptin;Neuropeptide 1;Nociceptin;Neuropeptide 2	N	1.20234	0.265845	0.263249		5	5	25.1651	24.5894	24.7117	24.6491	24.2583	24.2419	24.7807	24.8315	24.0196	24.1707	0	0	0	0	0	0	0	0	0	0	1	0	0	0	0	0	0	0	0	6	6	6	6	6	5	6	6	5	4
Q04646	Q04646	Fxyd2	Sodium/potassium-transporting ATPase subunit gamma	N	1.21445	0.280302	0.264606		5	5	21.8953	21.7292	21.4503	21.995	21.7046	22.1717	21.4249	21.6498	20.8885	21.238	0	0	1	0	0	0	0	0	0	0	0	0	1	0	0	1	0	0	0	2	2	1	2	2	2	2	2	2	2
Q6P1D5	Q6P1D5	Sez6l	Seizure 6-like protein	N	1.24096	0.311462	0.264993		5	5	25.3117	25.2877	25.4983	25.4988	24.5187	24.8628	25.1476	25.4917	24.4997	24.5561	0	0	1	0	1	0	0	0	0	0	0	0	1	1	0	0	0	0	1	6	7	6	7	6	5	6	7	7	6
P70160	P70160	Calca	Calcitonin	N	1.5854	0.664846	0.265272		5	5	24.144	24.906	23.943	24.1481	23.0023	24.1988	24.1852	23.828	22.7872	21.8199	0	0	0	0	0	0	0	0	0	0	1	0	0	0	0	0	0	0	1	2	2	2	2	2	2	2	2	2	1
P09055	P09055	Itgb1	Integrin beta-1	N	1.25331	0.325749	0.266024		5	3	19.4437	19.5025	19.3107	19.4429	19.1105	19.0328	NaN	19.6275	NaN	18.4486	0	0	1	0	0	0	1	0	0	0	0	0	1	1	0	0	0	0	1	1	1	1	1	1	1	0	1	0	1
Q9D0F9	Q9D0F9	Pgm1	Phosphoglucomutase-1	N	1.8213	0.864965	0.267595		5	5	24.4725	22.9914	21.9714	22.278	24.035	23.8806	23.0375	22.237	20.9484	21.3199	1	0	0	0	0	0	0	0	0	0	0	0	0	0	0	0	0	0	0	20	21	13	17	20	19	20	16	12	13
Q9ESH5	Q9ESH5	Wfdc1	WAP four-disulfide core domain protein 1	N	1.26075	0.334285	0.26844		5	5	19.5817	19.8296	20.0659	19.4316	19.5289	19.8398	18.7634	20.0821	18.9983	19.0828	0	0	0	0	0	0	0	0	0	0	1	0	0	0	0	0	0	0	0	1	1	1	1	1	1	1	1	1	1
P30412	P30412	Ppic	Peptidyl-prolyl cis-trans isomerase C	N	1.30265	0.381446	0.271249		5	5	22.2019	21.7122	21.2749	22.251	21.393	21.6603	21.6111	22.0607	20.7983	20.7953	1	0	0	0	0	0	0	0	0	0	0	0	0	0	0	0	0	0	0	2	3	2	1	1	1	2	1	2	2
Q9QWR8	Q9QWR8	Naga	Alpha-N-acetylgalactosaminidase	N	1.3976	0.48295	0.27241		5	3	21.0354	19.8069	20.7604	20.912	19.7329	NaN	19.9776	20.2904	NaN	19.6317	0	0	0	0	0	0	0	1	0	0	0	0	0	0	0	0	0	0	1	3	1	4	3	2	0	3	2	0	1
P25118	P25118	Tnfrsf1a	Tumor necrosis factor receptor superfamily member 1A	N	1.20027	0.263353	0.275037		5	5	21.5324	20.9971	20.7222	20.6847	20.7892	20.9327	20.9511	20.8743	20.5428	20.108	0	0	1	0	0	1	0	0	0	0	0	0	1	1	0	0	0	0	1	3	3	2	2	2	2	3	3	2	2
Q61220	Q61220	Nell2	Protein kinase C-binding protein NELL2	N	1.21558	0.281644	0.275995		5	5	27.0664	26.6017	27.0716	26.8942	26.5886	26.5054	26.8573	27.1831	25.9212	26.3474	0	0	0	0	0	0	0	0	0	0	1	0	0	0	0	0	0	0	1	34	34	34	34	29	33	34	32	32	32
Q61490	Q61490	Alcam	CD166 antigen	N	1.19755	0.260089	0.276038		5	5	23.1754	22.8397	22.7329	22.9293	22.4469	22.6403	22.9533	22.9735	22.1255	22.1312	0	0	1	0	0	0	0	0	0	0	0	0	1	1	0	0	0	0	1	11	11	12	11	8	11	10	12	10	10
Q91ZJ9	Q91ZJ9	Hyal1	Hyaluronidase-1	N	1.30848	0.387897	0.276174		4	4	22.8232	22.1556	23.532	22.9129	NaN	22.6055	22.6713	22.6046	21.9907	NaN	0	0	0	0	0	0	0	1	0	0	1	0	0	0	0	0	0	0	1	4	2	4	2	0	2	4	3	1	0
P18760	P18760	Cfl1	Cofilin-1	N	1.65874	0.73009	0.276899		5	5	23.5917	24.0569	22.3767	22.5812	22.3885	23.5082	23.3235	22.1766	20.7523	21.5839	1	1	1	0	0	0	0	0	0	0	0	0	0	0	0	0	0	0	0	10	9	8	10	4	6	8	6	8	7
P43025	P43025	Clec3b	Tetranectin	N	1.2923	0.369936	0.276914		5	5	24.7083	24.226	23.9615	24.4487	23.9573	24.7604	23.7067	24.3152	23.3794	23.2904	0	0	0	0	0	0	0	0	0	0	1	0	0	0	0	0	0	0	0	7	7	6	6	6	6	7	7	6	5
Q9CQV8	Q9CQV8	Ywhab	14-3-3 protein beta/alpha;14-3-3 protein beta/alpha, N-terminally processed	N	2.25218	1.17132	0.276917		5	5	23.4447	23.5558	21.9482	22.2421	22.4567	23.5645	22.5036	22.3802	18.0396	21.3029	1	0	0	0	0	0	0	0	0	0	0	0	0	0	0	0	0	0	0	4	4	3	4	4	4	4	4	1	3
Q9D3L0	Q9D3L0	Fam174a	Membrane protein FAM174A	N	1.08979	0.124051	0.277036		5	4	21.014	20.7876	21.0334	20.9756	20.7729	20.7134	21.0354	20.8331	NaN	20.5888	0	0	1	0	0	0	0	0	0	0	0	0	1	1	0	0	0	0	1	1	1	1	1	1	1	1	1	0	1
O09114	O09114	Ptgds	Prostaglandin-H2 D-isomerase	N	1.31223	0.392021	0.277289		5	5	33.0771	32.6046	32.6681	33.4102	32.4052	32.7964	32.6941	33.1361	31.9935	31.585	1	1	1	0	1	1	0	0	0	0	1	0	0	0	0	0	0	0	1	16	12	16	16	11	12	13	15	14	14
Q8BHC0	Q8BHC0	Lyve1	Lymphatic vessel endothelial hyaluronic acid receptor 1	N	1.45648	0.542484	0.277544		5	5	21.6646	21.9447	20.985	22.1294	20.2445	21.4947	21.6044	20.1239	20.204	20.8289	0	0	1	0	0	0	0	0	0	0	0	0	1	1	0	0	0	0	1	1	2	2	2	2	2	2	2	2	2
Q8BXA1	Q8BXA1	Golim4	Golgi integral membrane protein 4	N	1.18916	0.249947	0.278748		5	5	20.4131	19.9594	20.5757	20.1609	20.3331	19.8514	20.1436	20.7198	19.6646	19.813	0	0	1	0	0	1	1	0	0	0	0	0	1	0	1	0	0	0	1	2	2	1	1	2	1	2	1	1	1
Q64105	Q64105	Spr	Sepiapterin reductase	N	1.38225	0.467016	0.279394		3	3	20.2272	20.9982	NaN	NaN	20.406	NaN	20.5292	20.1705	NaN	19.5308	1	0	0	0	0	0	0	0	0	0	0	0	0	0	0	0	0	0	0	2	4	2	0	3	2	4	3	0	3
O89020	O89020;CON__REFSEQ:XP_585019	Afm	Afamin	N	1.28971	0.367051	0.279428		5	5	26.2719	25.3847	25.9333	25.9193	25.8523	25.0425	26.3164	25.9881	24.8183	25.3611	0	0	0	0	0	0	0	0	0	0	1	0	0	0	0	0	0	0	1	24	23	23	22	20	21	23	23	20	20
Q01149	Q01149	Col1a2	Collagen alpha-2(I) chain	N	1.42011	0.505998	0.279787		5	5	24.2077	24.1664	23.7179	24.2877	23.1932	24.3185	23.946	23.6721	22.1575	22.9488	0	0	0	0	0	0	0	0	0	1	1	0	0	0	0	0	0	0	1	11	8	10	11	9	11	9	7	7	8
Q9Z0M6	Q9Z0M6	Cd97	CD97 antigen	N	1.2828	0.3593	0.281025		5	5	20.9018	20.0242	19.7958	20.4264	19.5141	19.5696	20.0733	20.3793	19.4371	19.4067	0	0	1	0	0	0	0	0	0	0	1	0	0	0	0	0	0	1	1	3	2	3	4	2	1	2	3	2	2
P70389	P70389	Igfals	Insulin-like growth factor-binding protein complex acid labile subunit	N	1.28497	0.361735	0.281565		5	5	23.432	23.2036	22.8062	22.8887	22.5978	22.3216	23.4798	23.0577	22.0187	22.2419	0	0	0	0	0	0	0	0	0	0	1	0	0	0	0	0	0	0	1	17	16	18	17	10	13	16	17	16	12
P08121	P08121	Col3a1	Collagen alpha-1(III) chain	N	1.25789	0.331009	0.283049		5	5	23.4342	23.4218	23.1002	23.5438	22.8299	23.2111	23.6399	22.9952	22.1074	22.7212	0	0	0	0	0	0	0	0	0	1	1	0	0	0	0	0	0	0	1	4	5	4	5	5	5	5	5	5	3
A0A140T8P3	A0A140T8P3			N	2.06478	1.04599	0.284045		5	5	22.5283	20.2605	20.5718	23.8812	23.3822	19.2829	21.5584	22.5862	21.2433	20.7233	0	0	0	0	0	0	0	0	0	0	0	0	0	0	0	0	0	0	0	1	1	1	1	1	1	1	1	1	1
P24369	P24369	Ppib	Peptidyl-prolyl cis-trans isomerase B	N	1.37768	0.462239	0.284378		5	5	23.4526	22.61	21.9315	22.4313	21.615	22.8069	22.1804	21.781	21.501	21.4599	0	0	0	0	1	0	0	0	0	0	0	0	0	0	0	0	0	0	0	6	6	5	6	2	4	6	3	5	6
Q9Z2U1	Q9Z2U1	Psma5	Proteasome subunit alpha type-5	N	1.37169	0.455958	0.284896		5	5	21.3882	22.0564	20.5257	21.3706	20.827	21.4457	21.2322	21.035	20.3203	19.8549	1	1	0	0	0	0	0	0	0	0	0	0	0	0	0	0	0	0	1	3	3	2	2	2	1	2	1	1	2
Q99LS0	Q99LS0	Ecrg4	Augurin	N	1.21752	0.283945	0.285752		5	5	26.5053	25.8732	26.3995	26.4719	26.2095	25.9956	26.1209	26.7652	25.5227	25.6352	1	0	1	0	0	0	0	0	0	0	1	0	0	0	0	0	0	0	0	1	1	1	1	1	1	1	1	1	2
P18528	P18528		Ig heavy chain V region 6.96	N	1.61925	0.695325	0.286602		5	5	23.0911	23.8536	22.0277	24.3102	23.2105	21.6353	23.3307	24.0381	22.3085	21.7038	0	0	0	0	0	0	0	0	0	0	0	0	0	0	0	0	0	0	0	2	2	1	2	2	1	2	2	2	1
P31786	P31786	Dbi	Acyl-CoA-binding protein	N	1.74811	0.805795	0.286915		5	5	26.0572	26.2551	25.3408	25.0313	24.7274	26.2571	25.3538	25.3272	23.7906	22.654	0	0	0	0	1	1	0	0	0	0	0	0	0	0	0	0	0	0	0	3	3	3	2	3	2	3	3	3	1
P10639	P10639	Txn	Thioredoxin	N	1.75212	0.809102	0.287179		5	5	24.8663	24.7893	23.9318	23.8171	23.7185	25.2701	24.3333	23.5353	21.5491	22.3897	1	1	0	0	0	0	0	0	0	0	1	0	0	0	0	0	0	0	0	5	4	3	4	3	5	4	3	1	2
O08997	O08997	Atox1	Copper transport protein ATOX1	N	1.56789	0.648825	0.288723		5	5	23.0183	22.6798	21.8904	22.0104	21.7022	23.1609	22.4332	21.2438	20.4671	20.7519	0	0	0	0	0	0	0	0	0	0	0	0	0	0	0	0	0	0	0	4	5	5	4	4	5	4	3	3	5
P63260	P63260	Actg1	Actin, cytoplasmic 2;Actin, cytoplasmic 2, N-terminally processed	N	1.70271	0.767834	0.289029		5	5	23.0089	22.7886	21.5213	21.8238	21.7984	23.2103	22.2149	21.3733	19.7488	20.5544	1	0	0	0	0	0	0	0	0	0	0	0	0	0	0	0	0	0	0	1	1	1	1	1	1	1	1	1	1
P47878	P47878	Igfbp3	Insulin-like growth factor-binding protein 3	N	1.32687	0.408031	0.289143		5	5	24.4702	24.2273	23.3045	24.7654	23.5615	24.3183	23.2956	24.1201	23.2694	23.2853	0	0	0	0	0	0	0	0	0	0	1	0	0	0	0	0	0	0	1	10	11	9	11	10	10	10	11	9	9
P16882	P16882	Ghr	Growth hormone receptor;Growth hormone-binding protein	N	1.27806	0.353957	0.289635		5	5	20.9488	20.3706	20.5281	20.7806	21.4439	20.3079	20.7074	20.9455	19.5516	20.7899	0	0	1	0	0	0	0	0	0	0	1	0	1	1	0	0	0	0	1	3	3	3	3	3	1	3	3	2	3
A0A140T8N7	A0A140T8N7			N	0.594264	-0.750824	0.289998		3	4	19.6032	NaN	NaN	19.6333	20.5377	NaN	20.9737	21.8645	20.3067	19.5574	0	0	0	0	0	0	0	0	0	0	0	0	0	0	0	0	0	0	0	1	0	0	1	1	0	1	1	1	1
Q03734	Q03734	Serpina3m	Serine protease inhibitor A3M	N	1.47669	0.562371	0.291387		5	5	27.6281	27.2727	28.0808	27.4415	27.7266	26.025	28.4084	27.9346	26.1202	26.8497	0	0	0	0	0	0	0	0	0	0	1	0	0	0	0	0	0	0	1	7	8	10	8	8	4	10	9	7	7
Q9DAU7	Q9DAU7	Wfdc2	WAP four-disulfide core domain protein 2	N	1.28832	0.365492	0.291943		5	5	24.4282	24.0943	23.6021	24.4378	24.0879	24.2069	24.1098	24.3615	23.0286	23.1159	0	0	0	0	0	0	0	0	0	0	1	0	0	0	0	0	0	0	0	5	6	5	4	5	5	4	6	3	3
Q80Z24	Q80Z24	Negr1	Neuronal growth regulator 1	N	1.21651	0.282751	0.292837		5	5	25.0057	24.8758	24.8374	25.0539	24.3416	24.4262	24.8853	25.1814	24.0147	24.1931	0	0	1	0	0	0	0	0	0	0	0	1	0	0	0	0	0	0	1	9	9	9	8	7	9	9	8	9	8
Q924X6	Q924X6	Lrp8	Low-density lipoprotein receptor-related protein 8	N	1.25137	0.323508	0.29321		5	5	20.3873	20.2955	20.0996	20.4999	20.427	20.0144	20.5876	20.6893	19.2992	19.5012	0	0	1	0	0	0	0	0	0	0	1	0	1	1	0	0	0	0	1	4	4	4	3	3	4	3	3	5	4
Q9Z222	Q9Z222	B3GNT2	N-acetyllactosaminide beta-1,3-N-acetylglucosaminyltransferase 2	N	1.52759	0.61126	0.293348		5	4	21.9301	20.6343	21.173	21.6467	19.4185	NaN	20.5536	20.8576	20.0626	19.9232	0	0	1	0	0	1	0	0	0	0	0	0	1	0	1	0	0	0	1	2	2	2	2	1	0	2	2	1	1
P14602	P14602	Hspb1	Heat shock protein beta-1	N	0.547565	-0.868898	0.293426		4	3	20.6198	20.3833	19.8691	NaN	20.1418	22.8325	20.2852	20.2495	NaN	NaN	1	1	0	0	0	0	0	0	0	0	0	0	0	0	0	0	0	0	0	1	1	1	0	1	3	1	1	0	0
Q6PDJ1	Q6PDJ1	Cachd1	VWFA and cache domain-containing protein 1	N	1.19312	0.254744	0.293743		5	5	22.2391	21.934	22.2054	22.4879	21.7584	21.9478	22.2412	22.2541	21.2691	21.6388	0	0	1	0	0	0	0	0	0	0	0	0	1	1	0	0	0	0	1	18	15	18	17	14	16	17	17	13	15
E9PWQ3	E9PWQ3	Col6a3		N	1.6443	0.717478	0.293836		5	4	22.1366	21.5336	20.5104	22.1517	20.2642	21.5866	20.4882	21.0834	19.2492	NaN	0	0	0	0	0	0	0	0	0	0	0	0	0	0	0	0	0	0	0	5	5	2	5	3	4	4	3	2	0
Q62000	Q62000	Ogn	Mimecan	N	1.35242	0.435547	0.294517		5	5	25.7775	25.3262	24.8255	25.9232	24.7833	25.064	25.5006	25.5633	24.1988	24.1313	0	0	0	0	0	0	0	0	0	1	1	0	0	0	0	0	0	0	1	14	15	13	14	9	15	14	14	14	12
P26928	P26928	Mst1	Hepatocyte growth factor-like protein;Hepatocyte growth factor-like protein alpha chain;Hepatocyte growth factor-like protein beta chain	N	1.61686	0.693198	0.295772		5	4	22.645	21.8527	20.5721	21.9056	20.5949	20.1308	21.6564	21.5822	NaN	19.9139	0	0	0	0	0	0	0	0	0	0	1	0	0	0	0	0	0	0	1	6	6	2	5	2	1	5	4	0	2
Q8R016	Q8R016	Blmh	Bleomycin hydrolase	N	1.18137	0.240467	0.296129		5	5	22.1218	22.0714	21.9804	21.5533	21.7605	22.0618	21.9407	21.8417	21.3641	21.0767	1	0	0	0	0	0	0	0	0	0	0	0	0	0	0	0	0	0	0	4	5	6	5	3	5	4	4	4	4
Q8VE43	Q8VE43	Metrnl	Meteorin-like protein	N	2.16736	1.11594	0.296322		4	3	22.4266	22.3351	21.3844	22.0664	NaN	NaN	22.235	21.8152	NaN	18.7614	0	0	0	0	0	0	0	0	0	0	1	0	0	0	0	0	0	0	1	1	2	1	1	0	0	1	1	0	2
P26339	P26339	Chga	Chromogranin-A;Pancreastatin;Beta-granin;WE-14;Catestatin;GE-25;Serpinin-RRG;Serpinin;p-Glu serpinin precursor	N	1.27362	0.34893	0.297978		5	5	29.2371	28.4313	29.0647	29.1545	28.5767	28.4325	28.4143	29.5649	27.9809	28.327	0	0	0	0	0	0	0	0	0	0	1	0	0	0	0	0	0	0	1	25	25	24	24	25	24	24	26	25	24
P98064	P98064	Masp1	Mannan-binding lectin serine protease 1;Mannan-binding lectin serine protease 1 heavy chain;Mannan-binding lectin serine protease 1 light chain	N	1.39596	0.481262	0.299915		5	5	20.966	20.6381	20.0944	20.5597	20.3634	20.9303	20.5255	20.6484	19.1384	18.9726	0	0	0	0	0	0	0	0	0	0	1	0	0	0	0	0	0	0	1	3	2	2	3	1	1	2	3	2	3
Q9Z1L5	Q9Z1L5	Cacna2d3	Voltage-dependent calcium channel subunit alpha-2/delta-3;Voltage-dependent calcium channel subunit alpha-2-3;Voltage-dependent calcium channel subunit delta-3	N	1.20463	0.268596	0.302907		5	5	22.3921	22.2827	22.363	22.6861	21.8722	21.8749	22.2241	22.7696	21.6133	21.7713	0	0	1	0	0	0	0	0	0	0	0	0	1	1	0	0	0	0	1	17	17	20	16	15	14	15	17	14	13
P51885	P51885;CON__Q05443	Lum	Lumican	N	1.52378	0.60765	0.303442		5	5	26.2356	25.4461	24.4933	25.2809	24.3138	25.5664	24.9509	25.1449	23.3306	23.7388	0	0	0	0	0	0	0	0	0	1	1	0	0	0	0	0	0	0	1	10	9	8	9	9	10	9	9	8	9
A0A075B5Y4	A0A075B5Y4;P01747;P01746	Ighv1-81		N	1.71091	0.774768	0.304162		4	4	21.8631	NaN	21.0033	21.6479	20.1534	NaN	21.5979	21.1444	19.426	19.4004	0	0	0	0	0	0	0	0	0	0	0	0	0	0	0	0	0	0	0	1	0	2	1	2	0	2	1	1	1
A0A140T8P6	A0A140T8P6			N	2.155	1.10769	0.304199		4	4	22.9072	NaN	20.7903	20.3789	21.5661	NaN	20.076	22.6672	19.3532	19.1153	0	0	0	0	0	0	0	0	0	0	0	0	0	0	0	0	0	0	0	2	0	2	1	2	0	2	2	1	2
Q8VCG4	Q8VCG4	C8g	Complement component C8 gamma chain	N	2.34383	1.22887	0.304734		5	5	25.1731	24.6301	22.216	24.9793	20.5844	24.067	23.066	22.6268	21.3967	20.282	0	0	0	0	0	0	0	0	0	0	1	0	0	0	0	0	0	0	1	10	10	8	10	5	10	9	8	8	7
P08113	P08113	Hsp90b1	Endoplasmin	N	1.41336	0.499132	0.307817		5	5	21.7761	22.2897	21.2575	21.4334	20.6775	21.9395	21.6886	20.9704	20.0535	20.2866	0	0	0	0	1	0	0	0	0	0	0	0	0	0	0	0	0	0	1	12	11	11	9	7	8	10	9	8	8
A0A075B5K6;P03976	A0A075B5K6;P03976	Igkv2-109	Ig kappa chain V-II region 17S29.1	N	0.784864	-0.349485	0.308089		4	5	21.289	20.7496	NaN	20.5982	21.5839	21.5476	21.8294	21.5358	21.5421	20.5683	0	0	0	0	0	0	0	0	0	0	0	0	0	0	0	0	0	0	0	1	1	0	1	1	1	1	1	1	1
P16858;S4R1W1;A0A1D5RLD8	P16858;S4R1W1;A0A1D5RLD8;Q64467	Gapdh;Gm3839	Glyceraldehyde-3-phosphate dehydrogenase	N	1.8095	0.85559	0.309175		5	5	26.683	25.3431	23.1405	24.4053	25.5238	25.7209	24.5384	24.5122	22.8056	23.2408	1	1	0	0	0	0	0	0	0	0	0	0	0	0	0	0	0	0	0	14	15	14	13	13	15	14	14	13	11
Q99P47	Q99P47;E9PY62;Q0V8T8;Q0V8T9	Cntnap4	Contactin-associated protein-like 4	N	1.14327	0.193162	0.310026		5	5	22.5926	22.6432	22.6982	22.7661	22.4278	22.3182	22.8414	22.824	22.0713	22.1072	0	0	1	0	0	0	0	0	1	0	0	0	1	1	0	0	0	0	1	18	20	22	20	19	18	20	19	18	19
Q03517	Q03517	Scg2	Secretogranin-2;Secretoneurin;Manserin	N	1.15509	0.208002	0.311644		5	5	28.2584	27.6634	27.6527	27.9217	27.6663	27.7108	27.5892	28.1558	27.3761	27.2908	0	0	0	0	0	0	0	0	0	0	1	0	0	0	0	0	0	0	0	23	23	22	21	24	20	19	23	23	21
Q60841	Q60841	Reln	Reelin	N	1.20502	0.26906	0.311697		5	5	25.1128	24.9327	25.1741	25.3384	24.7152	24.7374	25.2741	25.315	24.196	24.4054	0	0	0	0	0	0	0	0	0	1	1	0	0	0	0	0	0	0	1	38	46	47	46	35	33	42	44	37	37
O55188	O55188	Dmp1	Dentin matrix acidic phosphoprotein 1	N	1.53092	0.614398	0.311742		5	3	21.0199	20.695	20.5583	22.5928	20.3426	20.4889	NaN	20.7336	NaN	20.0595	1	1	0	0	0	0	0	0	0	1	1	0	0	0	0	0	0	0	1	1	1	1	1	1	1	0	1	0	1
Q8K1S3	Q8K1S3	Unc5b	Netrin receptor UNC5B	N	1.53837	0.6214	0.312328		3	3	NaN	21.3067	21.2327	21.7189	NaN	NaN	21.3691	21.2575	19.7676	NaN	0	0	1	0	0	0	0	0	0	0	0	0	1	1	0	0	0	0	1	0	1	1	1	0	0	1	2	1	0
A0A075B5L7	A0A075B5L7	Igkv4-80		N	0.583831	-0.776378	0.31277		4	3	21.4423	NaN	20.156	18.906	20.1557	NaN	21.4328	21.2075	NaN	20.1839	0	0	0	0	0	0	0	0	0	0	0	0	0	0	0	0	0	0	0	1	0	1	1	1	0	1	1	0	1
Q9ET66	Q9ET66	Pi16	Peptidase inhibitor 16	N	1.26752	0.34201	0.313292		5	5	23.7234	22.8442	22.9026	23.2212	22.7551	23.1836	23.3339	22.7309	21.8238	22.6644	0	0	0	0	0	0	0	0	0	0	1	0	0	0	0	0	0	0	1	8	7	6	8	7	7	7	7	5	5
P16546	P16546	Sptan1	Spectrin alpha chain, non-erythrocytic 1	N	1.90387	0.928935	0.313794		4	5	21.6038	23.2213	19.0992	21.521	NaN	20.8469	20.8196	20.7765	18.9536	20.7654	1	0	0	0	0	0	0	0	0	0	0	0	0	0	0	0	0	0	0	2	6	1	2	0	1	3	2	1	3
Q8K1E3	Q8K1E3	Dlk2	Protein delta homolog 2	N	1.13672	0.184878	0.31459		5	5	21.2088	20.7404	20.8542	21.149	20.8224	20.4636	21.1225	21.0931	20.4684	20.7029	0	0	1	0	0	0	0	0	0	0	0	0	1	1	0	0	0	0	1	1	1	1	1	1	1	1	1	1	1
P07214	P07214	Sparc	SPARC	N	1.19277	0.254313	0.315574		5	5	26.5961	26.2214	26.6349	26.6524	25.985	26.4241	26.4873	26.5349	25.7165	25.6554	0	0	0	0	0	0	0	0	0	1	1	0	0	0	0	0	0	0	1	11	11	12	12	12	11	12	12	11	11
P99029	P99029	Prdx5	Peroxiredoxin-5, mitochondrial	N	1.54679	0.629278	0.315796		5	5	22.6706	22.6996	21.6621	21.7943	21.7333	22.8453	22.3967	21.6397	20.0069	20.5249	1	0	0	1	0	0	0	0	0	0	0	0	0	0	0	0	0	0	0	6	6	5	6	3	6	5	4	4	4
O88632	O88632	Sema3f	Semaphorin-3F	N	1.20875	0.273511	0.315971		5	5	20.7311	20.4932	20.1015	20.3423	20.0767	19.9942	20.7451	20.4177	19.6124	19.6077	0	0	0	0	0	0	0	0	0	0	1	0	0	0	0	0	0	0	1	3	4	2	2	2	1	4	3	2	3
Q7TSK2	Q7TSK2	Sez6	Seizure protein 6	N	1.27281	0.348021	0.316343		5	5	23.9213	23.5026	23.8632	23.7844	22.9486	23.0773	23.7457	24.0318	22.6229	22.8022	1	0	1	0	0	0	0	0	1	0	1	0	1	1	0	0	0	0	1	15	15	17	17	12	15	16	16	16	14
Q8BH61	Q8BH61	F13a1	Coagulation factor XIII A chain	N	1.33133	0.412872	0.316625		5	5	22.9765	21.7782	21.6949	21.4277	21.8798	21.4581	22.4387	21.8467	20.89	21.0591	1	0	0	0	0	0	0	0	0	0	1	0	0	0	0	0	0	0	1	14	10	11	10	10	7	11	12	6	11
Q9D7F2	Q9D7F2	Lypd6b	Ly6/PLAUR domain-containing protein 6B	N	1.15815	0.211825	0.317499		5	5	21.9786	21.9344	22.0865	22.4019	21.9809	22.2907	21.9065	22.2153	21.4967	21.4141	0	0	1	0	0	0	0	0	0	0	0	1	0	0	0	0	0	0	1	2	2	3	3	2	3	3	2	2	3
P10493	P10493	Nid1	Nidogen-1	N	1.28208	0.358491	0.320989		5	5	23.1084	23.041	22.3964	23.1812	22.0612	22.5155	22.6171	23.1736	21.9519	21.7377	0	0	0	0	0	0	0	0	0	1	1	0	0	0	0	0	0	0	1	19	20	18	21	13	12	17	19	16	12
Q8R2Y2	Q8R2Y2	Mcam	Cell surface glycoprotein MUC18	N	1.18887	0.249593	0.321252		5	5	21.4547	21.1672	21.0928	21.5681	21.215	21.3864	21.5388	21.2727	20.5209	20.5311	0	0	1	0	0	0	0	0	0	0	0	0	1	1	0	0	0	0	1	3	3	4	4	3	2	4	4	3	3
Q9D7I0	Q9D7I0	Shisa5	Protein shisa-5	N	1.2597	0.333078	0.322309		5	4	22.0923	21.6317	21.856	22.6662	21.8628	21.1644	21.8667	22.3769	21.3471	NaN	0	1	1	0	1	0	0	0	0	0	0	0	1	1	0	0	0	0	0	1	1	1	1	1	1	1	1	1	0
Q60605;Q8CI43	Q60605;Q8CI43	Myl6;Myl6b	Myosin light polypeptide 6;Myosin light chain 6B	N	1.50793	0.592574	0.325174		3	5	19.9237	21.2879	19.2841	NaN	NaN	20.3645	19.8573	19.6203	19.0551	18.966	0	0	0	0	0	0	0	0	0	0	0	0	0	0	0	0	0	0	0	1	1	1	0	0	2	2	1	1	1
A0A0B4J1K5	A0A0B4J1K5	Iglv3		N	2.23079	1.15755	0.3252		5	5	22.935	20.1418	18.7387	19.4265	21.5636	18.4535	22.6152	18.8192	18.6015	18.5284	0	0	0	0	0	0	0	0	0	0	0	0	0	0	0	0	0	0	0	1	1	1	1	1	1	1	1	1	1
A0A0B4J1I1	A0A0B4J1I1	Igkv16-104		N	1.76729	0.821536	0.325681		4	5	21.7854	NaN	21.7941	21.0808	21.7788	20.8065	22.2753	22.2948	19.3487	19.2158	0	0	0	0	0	0	0	0	0	0	0	0	0	0	0	0	0	0	0	2	0	2	2	1	2	1	2	2	2
Q6PIE5;Q6PIC6	Q6PIE5;Q6PIC6;Q9WV27;Q64436;Q9Z1W8	Atp1a2;Atp1a3	Sodium/potassium-transporting ATPase subunit alpha-2;Sodium/potassium-transporting ATPase subunit alpha-3	N	2.30316	1.20362	0.325826		4	5	NaN	22.8866	18.1563	20.3057	17.7597	19.4032	19.2058	18.5518	18.6951	17.0114	0	0	1	0	0	0	0	0	0	0	0	0	0	0	0	0	0	1	0	0	6	1	6	1	4	5	1	3	1
P51150	P51150	Rab7a	Ras-related protein Rab-7a	N	1.30051	0.379081	0.32641		5	5	21.9211	21.9239	20.7825	20.7786	20.9624	21.5699	21.186	20.9701	20.1336	20.6135	0	0	1	1	0	0	1	1	0	0	0	0	0	0	0	0	0	0	0	2	4	2	2	3	2	1	1	1	1
P58252	P58252	Eef2	Elongation factor 2	N	1.97633	0.982825	0.329232		4	5	22.3035	22.6115	NaN	20.0867	20.5354	22.3146	21.0529	20.736	18.446	19.4577	1	1	0	0	0	0	0	0	0	0	0	0	0	0	0	0	0	0	0	9	12	1	5	4	7	8	6	2	6
Q9JHH6	Q9JHH6;CON__Q2KIG3	Cpb2	Carboxypeptidase B2	N	1.41352	0.499291	0.329573		5	5	24.4244	23.8881	22.9941	23.9675	22.5483	23.7559	23.5981	23.4701	22.3239	22.1779	0	0	0	0	0	0	0	0	0	0	1	0	0	0	0	0	0	0	1	13	12	14	14	11	11	14	11	10	11
A0A075B5U4;A0A0A6YXA5;A0A0A6YVW3	A0A075B5U4;A0A0A6YXA5;A0A0A6YVW3	Ighv1-18;Ighv1-15;Ighv1-23		N	0.704611	-0.505102	0.330601		5	4	19.9744	19.8295	20.2208	19.7351	19.6506	20.6699	21.6945	20.0265	19.1578	NaN	0	0	0	0	0	0	0	0	0	0	0	0	0	0	0	0	0	0	0	1	1	1	1	1	1	1	1	1	0
Q01768	Q01768	Nme2	Nucleoside diphosphate kinase B	N	1.78731	0.837789	0.330955		5	5	24.7248	23.2666	22.3429	22.0182	23.7189	24.4198	23.2147	21.8772	20.7316	21.6392	1	1	0	0	0	0	0	0	0	0	0	0	0	0	0	0	0	0	0	5	3	5	3	3	5	3	4	2	2
P63017	P63017;P17156	Hspa8	Heat shock cognate 71 kDa protein	N	1.48701	0.572415	0.331508		5	5	23.3856	23.9769	22.2382	22.3451	22.5255	23.6092	22.7491	22.1923	20.9217	22.137	1	1	1	0	0	0	0	0	0	0	0	0	0	0	0	0	0	0	0	14	16	13	14	14	15	15	12	11	15
P32848	P32848	Pvalb	Parvalbumin alpha	N	2.4972	1.32031	0.331541		5	5	27.3707	23.9741	22.3316	23.5001	26.1161	26.3535	24.3035	22.6096	21.918	21.5065	0	0	0	0	0	0	0	0	0	0	0	0	0	0	0	0	0	0	0	15	12	10	10	13	14	13	10	9	9
Q64288	Q64288	Omp	Olfactory marker protein	N	1.82123	0.864913	0.331949		5	4	22.3051	21.6547	23.565	22.93	21.2834	20.0124	NaN	23.2723	20.3584	22.2879	1	0	0	0	0	0	0	0	0	0	0	0	0	0	0	0	0	0	0	3	2	4	4	1	1	0	4	2	2
Q61001	Q61001	Lama5	Laminin subunit alpha-5	N	1.40985	0.49554	0.334049		4	3	21.7007	20.603	20.3602	20.175	NaN	NaN	20.1586	20.7093	NaN	19.7748	0	0	0	0	0	0	0	0	0	1	1	0	0	0	0	0	0	0	1	1	1	1	1	0	0	1	1	0	1
Q99JH7	Q99JH7	Clstn3	Calsyntenin-3	N	1.14	0.189036	0.334268		5	5	25.5632	25.093	25.7584	25.352	25.5758	25.1565	25.6727	25.5748	25.0179	24.9752	0	0	1	0	1	1	0	0	1	0	0	0	1	1	0	0	0	0	1	17	14	16	15	13	14	19	17	16	13
Q6P1J0	Q6P1J0	Maneal	Glycoprotein endo-alpha-1,2-mannosidase-like protein	N	1.196	0.258217	0.335824		5	5	21.3328	20.7705	21.0238	20.5994	20.4479	20.3907	21.018	21.0827	20.1538	20.2381	0	0	1	0	0	1	0	0	0	0	0	0	1	0	1	0	0	0	0	3	3	3	2	1	1	2	3	2	3
Q00897	Q00897	Serpina1d	Alpha-1-antitrypsin 1-4	N	1.4607	0.546664	0.337073		5	5	28.6801	28.5621	27.1397	29.4268	29.4485	28.9244	27.62	28.8127	27.2301	27.9366	0	0	0	0	0	0	0	0	0	0	1	0	0	0	0	0	0	0	1	5	4	5	8	8	5	5	8	7	8
P97464	P97464	Ext1	Exostosin-1	N	1.25991	0.333321	0.337372		4	4	20.2729	19.4877	20.1971	19.5814	NaN	NaN	19.7978	20.0133	18.8779	19.5168	0	0	1	0	1	1	0	0	0	0	0	0	1	0	1	0	0	0	1	1	1	1	1	0	0	1	1	1	1
Q8BJD1	Q8BJD1	Itih5	Inter-alpha-trypsin inhibitor heavy chain H5	N	1.26973	0.344524	0.338192		5	5	24.6721	23.9876	23.6782	24.2304	23.2079	23.6992	24.1754	23.9812	22.9063	23.2915	0	0	0	0	0	0	0	0	0	0	1	0	0	0	0	0	0	0	1	20	22	26	24	17	17	21	23	18	21
Q810U4	Q810U4	Nrcam	Neuronal cell adhesion molecule	N	1.18416	0.243864	0.338538		5	5	26.5658	26.3158	26.5848	26.5342	26.1444	26.2899	26.5372	26.7571	25.6042	25.7373	0	0	1	0	0	0	0	0	0	0	1	0	1	1	0	0	0	0	1	34	36	35	34	28	32	34	33	32	34
Q9Z0P4	Q9Z0P4	Palm	Paralemmin-1	N	1.14644	0.197161	0.34021		5	4	19.6516	19.6818	20.1288	19.525	19.345	19.7336	19.6781	NaN	19.1478	19.3175	0	0	1	0	0	0	0	0	1	0	0	0	0	0	0	0	0	0	0	1	1	1	1	1	1	1	0	1	1
D3Z5G7	D3Z5G7;Q8VCC2	Ces1b	Carboxylic ester hydrolase	N	1.28503	0.361799	0.34036		5	5	26.5266	25.855	25.3516	26.0285	25.4087	26.1501	25.2311	26.1532	24.9848	24.8423	0	0	0	0	0	0	0	0	0	0	0	0	0	0	0	0	0	0	0	11	11	11	11	8	3	7	11	9	9
Q9Z1Q5	Q9Z1Q5	Clic1	Chloride intracellular channel protein 1	N	1.61809	0.694295	0.340664		5	5	21.9543	22.4258	20.6848	20.4211	21.1292	21.9237	21.8685	20.664	19.3828	19.3049	1	1	1	0	0	0	0	0	0	0	0	0	1	0	0	0	0	0	0	2	5	4	3	3	5	4	3	2	2
Q63912	Q63912	Omg	Oligodendrocyte-myelin glycoprotein	N	1.22424	0.291886	0.34113		5	5	25.4573	25.1682	25.0529	25.4788	24.5985	24.8739	25.1074	25.6113	24.4007	24.303	0	0	1	0	0	0	0	0	0	0	0	1	0	0	0	0	0	0	1	7	6	6	6	5	5	6	6	5	5
A0A140T8M5	A0A140T8M5;P84750			N	2.03604	1.02577	0.341296		3	3	22.895	NaN	NaN	20.3305	21.2628	21.0811	NaN	21.0288	NaN	19.3011	0	0	0	0	0	0	0	0	0	0	0	0	0	0	0	0	0	0	0	2	0	0	2	1	2	0	1	0	1
P07901	P07901	Hsp90aa1	Heat shock protein HSP 90-alpha	N	2.08571	1.06054	0.342178		5	5	20.7341	23.9869	19.5622	21.1454	20.0445	22.2946	20.3881	18.4223	18.5898	20.4756	1	1	1	1	0	0	0	0	0	0	0	0	0	0	0	0	0	0	0	4	11	3	7	3	8	4	1	3	4
P35454	P35454	Oxt	Oxytocin-neurophysin 1;Oxytocin;Neurophysin 1	N	1.20877	0.273539	0.343147		5	5	21.6869	20.9998	21.7372	21.3652	21.8237	20.4909	21.824	21.3528	21.5044	21.0731	0	0	0	0	0	0	0	0	0	0	0	0	0	0	0	0	0	0	0	1	1	1	1	1	1	1	1	1	1
Q8R0A6	Q8R0A6	Vstm2a	V-set and transmembrane domain-containing protein 2A	N	1.28385	0.360477	0.343506		5	5	27.495	26.0615	26.7335	26.5645	26.1986	26.1166	26.8531	26.8014	25.5311	25.9486	0	0	0	0	0	0	0	0	0	0	1	0	0	0	0	0	0	0	1	4	4	4	2	3	2	4	3	3	4
Q3UV17	Q3UV17	Krt76	Keratin, type II cytoskeletal 2 oral	N	0.414694	-1.26988	0.344676		5	5	22.7073	25.8558	26.8459	25.7661	27.5986	26.6611	27.6734	29.5578	27.5064	23.7244	0	0	0	0	0	0	0	0	0	0	0	0	0	0	0	0	0	0	0	1	1	1	1	1	1	1	1	1	1
Q640N1	Q640N1;Q9D2L5	Aebp1	Adipocyte enhancer-binding protein 1	N	1.58993	0.668964	0.347435		5	5	22.8882	21.9804	21.0599	22.9087	21.2618	23.2483	20.9407	21.7738	20.1046	20.6868	1	1	0	0	0	0	0	0	0	0	1	0	0	0	0	0	0	0	1	9	10	6	11	9	13	5	8	7	7
P19157;P46425	P19157;P46425	Gstp1;Gstp2	Glutathione S-transferase P 1;Glutathione S-transferase P 2	N	1.49698	0.582058	0.348471		5	5	23.8712	23.7864	22.3247	22.714	22.973	23.7821	23.3889	22.6883	21.0352	21.8643	1	1	0	1	0	0	0	0	0	0	0	0	0	0	0	0	0	0	0	7	7	5	7	7	7	7	6	5	6
Q9Z0Z4	Q9Z0Z4	Heph	Hephaestin	N	1.18441	0.244164	0.353589		5	5	21.3686	21.103	20.8156	21.075	20.7131	21.1121	21.0421	21.2235	20.2491	20.2276	0	0	1	0	0	0	0	0	0	0	0	0	1	1	0	0	0	0	1	6	7	5	3	6	7	5	7	4	5
P20917	P20917	Mag	Myelin-associated glycoprotein	N	1.20628	0.27056	0.35369		5	5	21.7943	22.0523	21.9991	22.3414	22.1744	21.8544	22.2117	22.4835	21.3943	21.0649	0	0	1	0	0	0	0	0	0	0	0	0	1	1	0	0	0	0	1	3	3	3	3	2	2	3	3	2	2
A0A075B5T3	A0A075B5T3;P01804;P01800;P01799;P01797;P01796;P01802;P01801;J3QK03;P01798	Ighv6-6		N	1.53705	0.620168	0.353816		4	5	24.0023	NaN	24.8013	24.7974	22.1418	23.2222	24.0096	23.7696	22.5635	23.0129	0	0	0	0	0	0	0	0	0	0	0	0	0	0	0	0	0	0	0	2	0	1	1	2	2	2	1	1	2
Q9EP52	Q9EP52	Twsg1	Twisted gastrulation protein homolog 1	N	1.20934	0.274219	0.353928		5	5	21.4394	20.7185	20.8802	21.4166	20.4791	20.9797	20.8945	21.1124	20.6027	19.9735	0	0	0	0	0	0	0	0	0	0	1	0	0	0	0	0	0	0	1	1	1	1	1	1	1	1	1	1	1
Q80V42	Q80V42	Cpm	Carboxypeptidase M	N	1.10808	0.148065	0.355962		5	5	20.3875	20.5248	20.1037	20.3932	19.9804	20.4116	20.2822	20.195	19.7795	19.9809	0	0	1	0	0	0	0	0	0	0	0	1	0	0	0	0	0	0	1	2	2	2	3	1	1	2	3	3	1
Q61809	Q61809	Lrrn1	Leucine-rich repeat neuronal protein 1	N	1.22532	0.293164	0.356969		5	5	22.0549	21.8778	21.4949	22.2082	21.2861	21.5844	22.0657	21.9605	20.9093	20.9364	0	0	1	0	0	0	0	0	0	0	0	0	1	1	0	0	0	0	1	6	7	8	9	6	7	7	6	6	6
Q8K4G1	Q8K4G1	Ltbp4	Latent-transforming growth factor beta-binding protein 4	N	1.31427	0.394257	0.357114		5	5	23.2493	22.9417	22.5302	23.0572	22.2293	23.4586	22.2435	22.9858	21.5564	21.7921	0	0	0	0	0	0	0	0	0	1	1	0	0	0	0	0	0	0	1	19	18	18	18	9	23	15	20	10	14
P01592	P01592	Igj	Immunoglobulin J chain	N	1.6544	0.726308	0.361997		5	5	23.5042	22.3366	22.6912	21.9337	23.5752	20.5553	23.1199	23.905	22.3072	20.5219	0	0	0	0	0	0	0	0	0	0	1	0	0	0	0	0	0	0	1	4	3	3	2	4	1	4	4	4	1
Q61171	Q61171	Prdx2	Peroxiredoxin-2	N	1.4676	0.553462	0.362211		5	5	24.8323	24.0239	23.012	23.3457	23.8972	24.7052	23.6375	23.6024	22.117	22.2816	1	0	0	0	0	0	0	0	0	0	0	0	0	0	0	0	0	0	0	12	11	9	10	8	12	10	11	7	8
P39061	P39061	Col18a1	Collagen alpha-1(XVIII) chain;Endostatin	N	1.26171	0.335382	0.362493		5	5	20.6814	20.4036	19.9428	20.2103	20.0379	20.6607	19.8131	20.6624	19.1957	19.2672	0	0	0	0	0	0	0	0	0	1	1	0	0	0	0	0	0	0	1	2	2	1	1	2	1	2	1	2	2
Q04857	Q04857	Col6a1	Collagen alpha-1(VI) chain	N	1.2336	0.30288	0.36276		5	5	21.5153	21.0547	20.7331	21.3771	20.2729	20.8788	20.9372	21.2621	20.27	20.0907	0	0	0	0	0	0	0	0	0	1	1	0	0	0	0	0	0	0	1	7	7	4	7	2	2	6	7	4	4
O88844	O88844	Idh1	Isocitrate dehydrogenase [NADP] cytoplasmic	N	1.77611	0.828724	0.363204		5	5	22.4017	22.6903	21.4166	21.7264	20.9732	23.0192	21.9007	21.3435	18.2447	20.5566	1	0	0	0	0	0	0	0	0	0	0	0	0	0	0	0	0	0	0	8	9	5	5	4	11	7	5	1	3
P01635	P01635		Ig kappa chain V-V region K2	N	1.37408	0.458466	0.363415		3	3	22.0978	NaN	NaN	21.6914	22.9996	21.3604	21.961	22.0921	NaN	NaN	0	0	0	0	0	0	0	0	0	0	0	0	0	0	0	0	0	0	0	1	0	0	1	1	1	1	1	0	0
A0A075B5N4;A0A140T8P7	A0A075B5N4;A0A140T8P7	Igkv8-27		N	1.74001	0.799099	0.364799		4	5	20.897	NaN	20.4959	24.1227	22.8504	20.1058	21.8491	21.4079	21.4091	21.69	0	0	0	0	0	0	0	0	0	0	0	0	0	0	0	0	0	0	0	1	0	1	2	2	1	2	2	2	2
P03953	P03953	Cfd	Complement factor D	N	1.35716	0.440587	0.367147		5	5	27.8511	26.4155	27.7895	27.4946	27.3359	26.8198	27.5166	28.0551	26.3247	25.9675	0	0	0	0	0	0	0	0	0	0	1	0	0	0	0	0	0	0	1	9	8	9	9	6	8	8	9	8	8
A0A075B5W3	A0A075B5W3	Ighv1-53		N	1.43017	0.516185	0.367219		4	4	22.7849	NaN	20.6167	21.4145	21.9688	NaN	21.7979	21.3572	21.0374	20.5276	0	0	0	0	0	0	0	0	0	0	0	0	0	0	0	0	0	0	0	1	0	1	1	1	0	1	1	1	1
P01660;A0A140T8M6	P01660;A0A140T8M6;A0A075B5N9;A0A075B5N8;P01663;P01662;P01673;P01672;P01671;P01670;P01669;P01667;P01659;P01661		Ig kappa chain V-III region PC 3741/TEPC 111	N	0.648773	-0.624213	0.369466		4	4	21.3779	19.6267	NaN	21.2906	22.5122	21.5784	21.9748	22.4427	21.3085	NaN	0	0	0	0	0	0	0	0	0	0	0	0	0	0	0	0	0	0	0	1	1	0	1	1	1	1	2	1	0
P01645;P01644;A0A140T8M1;P01646;P01647	P01645;P01644;A0A140T8M1;P01646;P01647;P04946;P01648		Ig kappa chain V-V region HP 93G7;Ig kappa chain V-V region HP R16.7;Ig kappa chain V-V region HP 123E6;Ig kappa chain V-V region HP 124E1	N	0.685756	-0.544232	0.369986		5	5	23.0337	21.0078	21.0307	21.5775	21.6482	21.5391	23.8116	22.4818	21.5765	21.61	0	0	0	0	0	0	0	0	0	0	0	0	0	0	0	0	0	0	0	2	1	2	2	2	2	1	2	1	1
Q8BGX0	Q8BGX0	Trim23	E3 ubiquitin-protein ligase TRIM23	N	1.17018	0.22673	0.370516		5	5	23.454	23.544	23.405	23.2942	23.1068	22.842	23.508	23.8012	22.5617	22.9574	1	0	1	0	0	1	0	1	0	0	0	0	0	0	0	0	0	0	0	1	1	1	1	1	1	1	1	1	1
Q91VI7	Q91VI7	Rnh1	Ribonuclease inhibitor	N	1.59246	0.671257	0.37429		5	5	21.8488	21.6981	19.3188	20.2545	20.5324	21.5229	20.911	20.1319	18.7967	18.9339	1	0	0	0	0	0	0	0	0	0	0	0	0	0	0	0	0	0	0	6	6	1	3	3	4	3	4	4	2
P22599	P22599	Serpina1b	Alpha-1-antitrypsin 1-2	N	1.21691	0.283219	0.376063		5	5	28.4428	27.553	28.0624	28.5862	27.7675	28.25	28.28	27.9635	27.269	27.2332	0	0	0	0	0	0	0	0	0	0	1	0	0	0	0	0	0	0	1	7	7	7	7	6	7	6	7	6	6
P01193	P01193	Pomc	Pro-opiomelanocortin;NPP;Melanotropin gamma;Corticotropin;Melanotropin alpha;Corticotropin-like intermediary peptide;Lipotropin beta;Lipotropin gamma;Melanotropin beta;Beta-endorphin;Met-enkephalin	N	1.49534	0.580474	0.37824		4	3	20.8237	22.3656	NaN	20.936	21.6752	NaN	20.313	20.4124	21.8836	NaN	0	0	0	0	0	0	0	0	0	0	1	0	0	0	0	0	0	0	1	1	1	0	1	1	0	1	1	1	0
P61939	P61939	Serpina7	Thyroxine-binding globulin	N	1.32272	0.403509	0.379254		5	5	21.6788	20.5486	22.1387	21.4439	20.6985	20.9463	20.9476	21.7034	19.7741	21.1196	0	0	0	0	0	0	0	0	0	0	1	0	0	0	0	0	0	0	1	5	4	5	5	3	2	5	6	1	5
E9Q414	E9Q414	Apob	Apolipoprotein B-100;Apolipoprotein B-48	N	2.06809	1.0483	0.379588		5	3	20.5869	21.9605	18.8044	17.9435	19.8754	NaN	20.2399	18.7113	NaN	17.4063	1	0	0	0	0	0	0	0	0	0	1	0	0	0	0	0	0	0	1	6	10	3	1	6	0	7	1	0	1
Q61477	Q61477	Nbl1	Neuroblastoma suppressor of tumorigenicity 1	N	1.14539	0.195842	0.384584		5	5	26.6479	26.2127	26.1738	26.3296	25.9761	26.349	26.3751	26.3735	25.5477	25.7155	0	0	0	0	0	0	0	0	0	0	1	0	0	0	0	0	0	0	0	2	2	2	2	2	2	2	2	2	2
Q9R1V7	Q9R1V7	Adam23	Disintegrin and metalloproteinase domain-containing protein 23	N	1.28656	0.363524	0.385211		5	5	21.6934	21.4017	21.4799	21.4571	20.7373	20.0754	21.5178	22.0544	20.3951	20.909	0	0	1	0	0	0	0	0	0	0	1	0	1	1	0	0	0	0	1	6	6	5	6	4	1	6	6	6	6
O35417	O35417	Pdyn	Proenkephalin-B;Alpha-neoendorphin;Beta-neoendorphin;Big dynorphin;Dynorphin A(1-17);Dynorphin A(1-13);Dynorphin A(1-8);Leu-enkephalin;Rimorphin;Leumorphin	N	1.12355	0.168061	0.385585		5	4	22.5534	22.2613	22.3604	22.3971	22.8289	NaN	22.0938	22.776	22.2992	22.0797	0	0	0	0	0	0	0	0	0	0	1	0	0	0	0	0	0	0	0	2	2	2	2	2	0	2	2	1	1
P48036	P48036	Anxa5	Annexin A5	N	0.662334	-0.594368	0.386652		5	5	21.3078	21.2079	19.7863	20.0087	20.7056	23.3788	21.1607	20.8027	20.5357	20.1103	0	0	0	0	0	0	0	0	0	0	0	0	0	0	0	0	0	0	0	5	6	4	4	3	10	7	7	2	4
P22005	P22005	Penk	Proenkephalin-A;Synenkephalin;Met-enkephalin;PENK(114-133);PENK(143-184);Met-enkephalin-Arg-Ser-Leu;Leu-enkephalin;PENK(238-259);Met-enkephalin-Arg-Phe	N	1.15691	0.210272	0.388294		5	5	29.1601	28.7395	28.6784	28.9284	28.5311	28.7923	28.8796	29.077	28.2177	28.0195	0	0	0	0	0	0	0	0	0	0	1	0	0	0	0	0	0	0	0	8	9	6	9	8	6	8	8	7	7
A0A140T8N9	A0A140T8N9			N	1.59214	0.670968	0.391058		4	5	22.8805	NaN	20.7229	19.3414	21.0552	20.2799	20.4293	21.4668	19.7373	19.7318	0	0	0	0	0	0	0	0	0	0	0	0	0	0	0	0	0	0	0	3	0	1	2	2	2	2	3	2	1
Q8CEF9	Q8CEF9	Tmem132c	Transmembrane protein 132C	N	1.19592	0.258122	0.392145		5	5	21.2024	21.1611	21.0921	21.1299	20.6511	20.3908	21.5477	21.2878	20.1668	20.5529	0	0	1	0	0	0	0	0	0	0	0	0	1	1	0	0	0	0	1	5	5	5	6	6	2	6	6	3	6
Q9EPL2	Q9EPL2	Clstn1	Calsyntenin-1;Soluble Alc-alpha;CTF1-alpha	N	1.19526	0.257318	0.396982		5	5	26.3668	25.7012	25.9718	26.2605	25.6967	25.728	26.1743	26.4262	25.2493	25.1327	0	1	1	0	1	1	0	0	1	0	0	0	1	1	0	0	0	0	1	27	26	32	28	25	27	29	29	25	24
P17751	P17751	Tpi1	Triosephosphate isomerase	N	1.65196	0.724176	0.397992		5	5	26.5815	25.1794	23.8893	24.3367	25.7051	26.3206	25.1718	24.61	22.6582	23.3105	1	0	0	0	0	0	0	0	0	0	0	0	0	0	0	0	0	0	0	13	13	11	10	12	12	10	12	9	7
P19788	P19788	Mgp	Matrix Gla protein	N	1.52046	0.604512	0.398561		4	4	21.9096	NaN	20.8234	22.0378	20.4437	22.1062	NaN	20.9531	19.9428	19.7944	0	0	0	0	0	0	0	0	0	0	1	0	0	0	0	0	0	0	0	1	0	1	1	1	1	0	1	1	1
O70451	O70451	Slc16a7	Monocarboxylate transporter 2	N	1.27527	0.350807	0.4009		5	5	24.3823	24.0443	24.3151	23.9053	23.9019	24.3592	24.4538	24.2881	22.5872	23.1065	1	0	1	0	0	0	0	0	0	0	0	0	0	0	0	0	0	1	0	2	1	2	1	2	1	1	1	1	2
P20033	P20033	Pdgfa	Platelet-derived growth factor subunit A	N	1.55571	0.637574	0.401896		5	5	22.2854	22.0477	21.8975	21.4486	21.2252	21.9603	22.2872	22.5245	19.746	19.1986	0	0	0	0	0	0	0	0	0	0	1	0	0	0	0	0	0	0	1	2	2	2	2	2	2	2	2	2	2
Q62009	Q62009;CON__Q2KJC7	Postn	Periostin	N	1.27433	0.349738	0.40217		5	5	20.9282	19.9843	20.2692	20.1053	20.0722	20.4091	19.8346	21.0043	19.3065	19.0561	0	0	0	0	0	1	0	0	0	1	1	0	0	0	0	0	0	0	1	4	2	4	5	3	2	3	4	2	3
Q76KF0	Q76KF0;Q9WTM3	Sema6d	Semaphorin-6D	N	1.20432	0.268215	0.403767		5	5	23.3174	22.9723	23.1925	23.2765	22.5775	23.12	23.3586	23.2356	22.0832	22.1977	0	0	1	0	0	0	0	0	0	0	0	0	1	1	0	0	0	0	1	13	12	14	15	14	13	13	12	12	13
Q9JII6	Q9JII6	Akr1a1	Alcohol dehydrogenase [NADP(+)]	N	1.48449	0.569963	0.404932		5	5	22.8642	22.7669	21.4707	21.4897	21.7511	23.245	22.1801	21.4343	20.0175	20.6158	1	0	1	0	0	0	0	0	0	0	0	0	0	0	0	0	0	0	0	7	7	6	4	4	9	6	4	2	4
P21803	P21803	Fgfr2	Fibroblast growth factor receptor 2	N	1.11621	0.158614	0.405127		4	5	20.9725	20.5779	20.4594	20.7478	NaN	20.6249	20.9393	20.608	20.2318	20.25	0	0	1	0	0	1	0	0	0	0	0	0	1	1	0	0	0	0	1	2	2	3	3	0	2	2	2	3	3
P55002	P55002	Mfap2	Microfibrillar-associated protein 2	N	1.22344	0.290942	0.405471		4	3	21.3345	20.7961	20.7231	20.8841	NaN	NaN	NaN	21.1685	20.7273	20.0346	0	0	0	0	0	0	0	0	0	1	1	0	0	0	0	0	0	0	1	1	1	1	1	0	1	0	1	1	1
Q9ER65	Q9ER65	Clstn2	Calsyntenin-2	N	1.17779	0.236083	0.406336		5	4	20.5631	20.1594	20.9659	20.3703	20.3524	NaN	20.4751	20.8193	19.9763	19.7139	0	0	1	0	1	1	0	0	1	0	0	0	1	1	0	0	0	0	1	3	2	2	1	2	0	2	3	2	2
P07759	P07759	Serpina3k	Serine protease inhibitor A3K	N	1.47304	0.558799	0.407607		5	5	31.1976	30.2481	30.3892	30.928	28.1338	30.2704	30.3409	29.5981	29.4447	28.4486	0	0	0	0	0	0	0	0	0	0	1	0	0	0	0	0	0	0	1	9	9	9	8	8	9	9	9	9	9
Q61646	Q61646	Hp	Haptoglobin;Haptoglobin alpha chain;Haptoglobin beta chain	N	3.88798	1.95902	0.40857		4	5	17.817	25.8733	25.7306	19.0894	NaN	21.4628	21.0867	22.7525	16.8354	18.7053	0	0	0	0	0	0	0	0	0	0	1	0	0	0	0	0	0	0	1	2	13	12	3	0	6	6	11	2	4
P09103	P09103	P4hb	Protein disulfide-isomerase	N	1.3646	0.448478	0.409682		5	5	22.3547	22.0352	20.9607	22.0441	20.9814	22.6439	21.6376	21.0534	20.5001	20.2988	0	0	1	0	1	0	0	0	0	0	0	0	0	0	0	0	0	0	0	12	9	8	10	9	12	9	8	7	8
P04939	P04939;P11590	Mup3	Major urinary protein 3	N	2.22567	1.15424	0.410618		5	5	22.6997	22.5136	19.122	23.0202	19.3117	24.0267	20.2847	19.0939	19.0366	18.4541	0	0	0	0	0	0	0	0	0	0	1	0	0	0	0	0	0	0	1	4	4	2	5	1	4	3	2	2	1
O08807	O08807	Prdx4	Peroxiredoxin-4	N	1.50987	0.59442	0.41108		4	5	23.2235	23.0588	21.4622	NaN	21.9843	22.9102	22.6099	22.111	20.0821	21.4755	1	0	0	0	1	0	0	0	0	0	0	0	0	0	0	0	0	0	0	1	1	1	1	1	1	1	1	1	1
P62827;Q14AA6;Q61820	P62827;Q14AA6;Q61820	Ran;1700009N14Rik;Rasl2-9	GTP-binding nuclear protein Ran;GTP-binding nuclear protein Ran, testis-specific isoform	N	0.588275	-0.765437	0.411475		5	4	22.4487	22.7573	19.9984	20.1679	20.6427	23.7785	22.0436	21.2361	NaN	20.8155	1	1	0	0	0	0	0	0	0	0	0	0	0	0	0	0	0	0	0	5	6	2	2	2	6	5	3	0	3
Q9CR75	Q9CR75	Tnfrsf12a	Tumor necrosis factor receptor superfamily member 12A	N	1.13695	0.185171	0.412349		5	5	23.3871	23.1595	23.2727	23.2587	22.5374	22.7993	23.3038	23.3031	22.634	22.6492	0	0	1	0	0	0	0	0	0	0	0	0	1	1	0	0	0	0	0	2	2	2	2	1	2	2	2	2	2
Q00898	Q00898	Serpina1e	Alpha-1-antitrypsin 1-5	N	6.08419	2.60507	0.412962		3	3	19.3864	NaN	NaN	28.8462	23.5728	NaN	NaN	22.4784	21.7418	19.7699	0	0	0	0	0	0	0	0	0	0	1	0	0	0	0	0	0	0	1	1	0	0	9	6	0	0	6	5	5
O55241	O55241	Hcrt	Orexin;Orexin-A;Orexin-B	N	1.18112	0.240162	0.413283		5	5	26.407	25.5369	25.9036	26.2995	25.733	25.8035	25.8641	26.3685	25.6657	24.9774	0	0	0	0	1	0	0	0	1	0	0	0	0	0	0	0	0	0	0	2	2	2	2	2	2	2	2	2	2
Q9QZ26	Q9QZ26	Kcne5	Potassium voltage-gated channel subfamily E regulatory beta subunit 5	N	1.19903	0.261872	0.415182		5	5	22.5278	21.9536	22.0069	22.5843	21.5962	21.6647	22.772	21.6649	21.3571	21.9007	0	0	1	0	0	0	0	0	0	0	0	0	1	1	0	0	0	0	1	2	1	1	2	2	1	2	2	2	2
P12804	P12804	Fgl2	Fibroleukin	N	1.23398	0.303323	0.416849		5	4	22.7185	22.5572	22.1879	23.4481	22.0562	22.5788	22.7667	22.152	NaN	21.6635	0	0	0	0	0	0	0	0	0	0	1	0	0	0	0	0	0	0	1	2	2	1	1	3	1	3	1	0	1
Q9JJ61	Q9JJ61	Galnt16	Polypeptide N-acetylgalactosaminyltransferase 16	N	1.16389	0.218961	0.419596		5	5	23.9309	23.056	23.3507	23.528	22.8328	22.9746	23.1492	23.7723	22.7741	22.9335	0	0	1	0	0	1	0	0	0	0	0	0	1	0	1	0	0	0	0	4	3	4	4	3	3	4	3	4	4
Q02257	Q02257	Jup	Junction plakoglobin	N	0.488871	-1.03247	0.419976		4	4	NaN	17.7044	17.6714	17.4868	20.402	17.8121	18.8284	22.1795	18.5745	NaN	1	0	1	0	0	0	0	0	0	0	0	0	0	0	0	0	0	0	1	0	1	2	1	2	1	2	3	2	0
Q5SXG7	Q5SXG7	Vmo1	Vitelline membrane outer layer protein 1 homolog	N	1.67897	0.747577	0.421001		5	3	20.9546	20.2677	22.7117	21.302	21.1941	NaN	NaN	22.3677	19.2894	19.9583	0	0	0	0	0	0	0	0	0	0	1	0	0	0	0	0	0	0	0	1	1	2	2	2	0	0	2	1	1
O88207	O88207	Col5a1	Collagen alpha-1(V) chain	N	1.16506	0.220401	0.423826		5	5	20.6839	20.969	19.9621	20.3172	20.1508	20.7736	20.0804	20.444	19.6928	19.99	0	0	0	0	0	0	0	0	0	1	1	0	0	0	0	0	0	0	0	1	3	1	2	1	2	1	2	1	1
Q810B9	Q810B9	Slitrk3	SLIT and NTRK-like protein 3	N	1.23292	0.30208	0.426782		5	5	21.7024	21.9922	21.9071	21.8795	20.6468	21.6743	21.6297	21.9196	20.6494	20.7446	0	0	1	0	0	0	0	0	0	0	0	0	1	1	0	0	0	0	1	2	4	4	2	1	2	3	4	2	3
Q9CZC8	Q9CZC8	Scrn1	Secernin-1	N	1.51257	0.596998	0.427028		4	4	19.7389	21.7667	19.4953	NaN	19.664	20.5047	19.7671	18.3346	NaN	19.6705	1	0	0	0	0	0	0	0	0	0	0	0	0	0	0	0	0	0	0	3	5	1	0	2	3	3	1	0	2
Q922Q6	Q922Q6	Abhd14a	Alpha/beta hydrolase domain-containing protein 14A	N	1.31392	0.393873	0.430526		4	4	21.3846	22.2176	20.7565	21.7357	NaN	NaN	21.5272	21.7919	20.9969	20.203	1	0	1	0	0	0	0	0	0	0	0	0	1	0	1	0	0	0	1	1	2	1	1	0	0	1	1	1	1
P50247	P50247	Ahcy	Adenosylhomocysteinase	N	1.37641	0.460915	0.433491		5	5	23.3296	23.1613	21.9211	22.0253	22.4005	23.3389	22.8983	22.1423	20.6845	21.4692	1	0	0	0	0	0	0	0	0	0	0	0	0	0	0	0	0	0	0	9	8	6	6	4	7	6	5	5	5
Q9DBF1	Q9DBF1	Aldh7a1	Alpha-aminoadipic semialdehyde dehydrogenase	N	0.835957	-0.2585	0.437655		5	5	20.4149	20.7127	19.6366	20.2335	19.6855	21.3397	20.201	20.1468	20.0632	20.2252	1	1	0	1	0	0	0	0	0	0	0	0	0	0	0	0	0	0	0	1	3	2	1	3	4	3	4	1	1
P28828	P28828	Ptprm	Receptor-type tyrosine-protein phosphatase mu	N	0.89087	-0.166714	0.440071		5	5	20.3372	20.2937	19.7652	20.4462	20.4099	20.8656	20.6958	20.262	19.9478	20.3145	0	0	1	0	0	0	0	0	0	0	0	0	1	1	0	0	0	0	1	2	2	2	1	2	2	2	1	2	2
P26350	P26350	Ptma	Prothymosin alpha;Prothymosin alpha, N-terminally processed;Thymosin alpha	N	1.5689	0.649754	0.440333		5	5	24.0962	23.9924	21.4338	23.2753	22.6976	24.2174	23.5275	22.2275	20.7702	21.5039	0	1	0	0	0	0	0	0	0	0	0	0	0	0	0	0	0	0	0	5	5	3	3	5	5	5	3	3	5
Q9ESB3	Q9ESB3	Hrg	Histidine-rich glycoprotein	N	1.53669	0.619829	0.443979		5	5	25.1546	23.4394	23.3732	24.3086	23.2637	25.0373	24.0032	24.0127	21.5618	21.8252	0	0	0	0	0	0	0	0	0	0	1	0	0	0	0	0	0	0	1	11	10	9	12	8	14	10	13	4	6
Q61233	Q61233	Lcp1	Plastin-2	N	1.30713	0.386406	0.444863		5	5	21.6092	20.3384	20.1847	20.3465	19.9254	20.9562	21.0522	19.7929	19.2527	19.4181	1	0	1	0	0	0	0	0	0	0	0	0	0	0	0	0	0	0	0	3	2	3	3	3	3	3	2	1	2
Q9WUB3	Q9WUB3;Q9ET01	Pygm	Glycogen phosphorylase, muscle form	N	2.82174	1.49659	0.446468		5	5	24.6455	23.2204	17.1044	19.8991	24.5716	23.3347	22.5666	19.8958	17.0455	19.1156	0	0	0	0	0	0	0	0	0	0	0	0	0	0	0	0	0	0	0	20	15	3	7	21	15	15	9	4	6
P97371	P97371	Psme1	Proteasome activator complex subunit 1	N	1.26221	0.335957	0.44722		5	5	20.112	20.1976	19.2025	19.0115	19.176	20.2129	19.3007	19.3848	18.1359	18.9856	0	0	0	0	0	0	0	0	0	0	0	0	0	0	0	0	0	0	0	3	4	1	2	1	3	3	3	3	2
P97399	P97399	Dspp	Dentin sialophosphoprotein;Dentin phosphoprotein;Dentin sialoprotein	N	1.32418	0.405097	0.447568		5	5	22.3245	20.0308	21.4698	22.0397	20.2409	21.2325	20.7355	21.2734	20.1795	20.6593	0	0	0	0	0	0	0	0	0	1	1	0	0	0	0	0	0	0	1	3	2	3	3	2	3	3	3	3	3
Q06318	Q06318	Scgb1a1	Uteroglobin	N	1.30247	0.381253	0.448591		5	5	22.21	21.6866	21.3469	22.4859	20.9355	21.4762	22.0745	22.2317	20.1766	20.7997	0	0	0	0	0	0	0	0	0	0	1	0	0	0	0	0	0	0	0	1	2	1	1	1	2	2	1	2	1
Q8BH35	Q8BH35	C8b	Complement component C8 beta chain	N	2.65512	1.40878	0.448679		5	5	25.6957	24.934	22.4779	25.3022	18.3395	24.0194	23.5328	22.8878	21.4295	17.8359	0	0	0	0	0	0	0	0	0	0	1	0	0	0	0	0	0	0	1	23	21	12	24	3	20	22	19	10	3
P11499	P11499	Hsp90ab1	Heat shock protein HSP 90-beta	N	1.50263	0.587489	0.450687		5	5	22.223	23.7196	20.647	21.9944	21.3609	23.0016	22.1411	20.9035	19.8967	21.0647	1	1	1	0	0	0	0	0	0	0	1	0	0	0	0	0	0	0	1	11	14	7	12	9	14	12	7	5	13
P07310	P07310	Ckm	Creatine kinase M-type	N	2.7694	1.46957	0.456509		5	5	27.9693	23.9713	20.3192	22.9325	28.2668	26.1336	24.9644	23.1161	22.053	19.8441	1	0	0	0	0	0	0	0	0	0	0	0	0	0	0	0	0	0	0	19	14	6	12	17	19	18	12	10	5
Q8K182	Q8K182	C8a	Complement component C8 alpha chain	N	2.34751	1.23113	0.457779		5	5	25.0444	24.3043	21.6558	24.7716	18.5962	23.8537	22.8429	22.3948	20.9982	18.1271	0	0	1	0	0	0	0	0	0	0	1	0	0	0	0	0	0	1	1	26	23	14	26	4	23	18	17	13	5
Q810B8	Q810B8	Slitrk4	SLIT and NTRK-like protein 4	N	1.22108	0.288153	0.459118		5	5	22.2758	22.1885	22.6172	22.2105	21.5011	22.1332	22.5	22.3608	20.7187	21.6397	0	0	1	0	0	0	0	0	0	0	0	0	1	1	0	0	0	0	1	5	4	5	4	4	4	5	6	4	5
Q8R0Y6	Q8R0Y6	Aldh1l1	Cytosolic 10-formyltetrahydrofolate dehydrogenase	N	2.66763	1.41556	0.461812		3	3	17.6913	22.496	17.0392	NaN	NaN	17.7858	NaN	17.149	NaN	18.045	1	0	0	0	0	0	0	0	0	0	0	0	0	0	0	0	0	0	0	1	5	1	0	0	2	0	1	0	2
O08532	O08532	Cacna2d1	Voltage-dependent calcium channel subunit alpha-2/delta-1;Voltage-dependent calcium channel subunit alpha-2-1;Voltage-dependent calcium channel subunit delta-1	N	1.15619	0.209373	0.464833		5	5	24.0867	23.8071	24.257	24.4695	23.4791	23.7077	24.0553	24.4955	23.3416	23.4524	0	0	1	0	0	0	0	0	0	0	0	0	1	1	0	0	0	0	1	29	27	29	28	22	25	30	29	25	28
Q9R1E6	Q9R1E6	Enpp2	Ectonucleotide pyrophosphatase/phosphodiesterase family member 2	N	1.16327	0.218182	0.466737		5	5	30.5905	30.5681	30.4535	30.8717	29.7032	30.5327	30.5362	30.5972	29.6371	29.7928	0	0	0	0	0	0	0	0	0	0	1	0	0	0	0	0	0	0	1	52	55	56	54	43	51	58	57	47	49
Q00724	Q00724	Rbp4	Retinol-binding protein 4	N	1.26065	0.334171	0.46702		5	5	27.2151	26.5919	26.4994	27.0415	25.9545	26.9697	26.869	26.9852	25.3613	25.4463	0	0	0	0	0	0	0	0	0	0	1	0	0	0	0	0	0	0	0	10	9	10	10	7	10	10	9	6	9
P45377;G5E895;P21300	P45377;G5E895;P21300	Akr1b8;Akr1b10;Akr1b7	Aldose reductase-related protein 2;Aldose reductase-related protein 1	N	0.764953	-0.386557	0.470548		3	3	NaN	19.9482	NaN	19.1314	18.8406	20.2313	19.8249	19.0237	NaN	NaN	1	0	0	0	0	0	0	0	0	0	0	0	0	0	0	0	0	0	0	0	1	0	2	1	1	1	1	0	0
A0A0B4J1N0	A0A0B4J1N0;A0A0B4J1M0;A0A075B5Y2	Ighv1-76		N	0.764975	-0.386516	0.474137		5	5	22.7497	20.7947	21.5183	20.8064	22.4315	21.5015	22.8011	22.7906	21.8371	21.3028	0	0	0	0	0	0	0	0	0	0	0	0	0	0	0	0	0	0	0	4	1	3	3	3	2	4	4	4	3
Q9DD06	Q9DD06	Rarres2	Retinoic acid receptor responder protein 2	N	1.30384	0.382769	0.476985		5	5	21.8276	21.5474	21.1858	22.2913	20.4864	22.3429	20.3647	21.7541	20.7372	20.2258	0	0	0	0	0	0	0	0	0	0	1	0	0	0	0	0	0	0	0	2	3	3	3	2	2	1	3	1	1
P40240	P40240	Cd9	CD9 antigen	N	1.12155	0.165497	0.478774		4	5	22.196	21.8044	21.6781	22.0154	NaN	22.1765	21.5748	22.1399	21.6214	21.2774	0	0	1	0	0	0	0	0	0	0	1	0	0	0	0	0	0	1	1	2	2	3	2	2	2	2	2	2	2
Q07079	Q07079	Igfbp5	Insulin-like growth factor-binding protein 5	N	1.17479	0.232409	0.485436		5	5	23.1555	23.1289	22.7505	23.3795	22.5874	23.4411	22.9281	23.1892	21.8586	22.4228	0	0	0	0	0	0	0	0	0	0	1	0	0	0	0	0	0	0	0	7	7	8	7	5	8	7	8	6	8
Q00896	Q00896	Serpina1c	Alpha-1-antitrypsin 1-3	N	1.99338	0.99522	0.48555		4	5	26.669	26.3599	27.8006	25.8944	NaN	26.5896	27.798	27.7452	21.7246	24.5713	0	0	0	0	0	0	0	0	0	0	1	0	0	0	0	0	0	0	1	2	2	2	2	0	2	2	2	2	2
Q8R464	Q8R464	Cadm4	Cell adhesion molecule 4	N	1.12265	0.166909	0.486511		5	5	23.7359	23.487	23.3335	24.0092	23.3363	23.575	23.7148	23.8378	23.0682	22.8717	0	0	1	0	0	0	0	0	0	0	0	0	1	1	0	0	0	0	1	5	4	5	5	5	5	5	4	5	5
P12815	P12815	Pdcd6	Programmed cell death protein 6	N	0.736042	-0.44214	0.491971		5	5	21.5232	20.7146	20.7116	21.8416	20.6442	22.4467	22.4388	22.3894	20.5626	19.8083	1	1	1	0	1	0	1	0	0	0	0	0	0	0	0	0	0	0	0	1	1	1	1	1	1	1	1	1	1
A0A075B5S6;P18531	A0A075B5S6;P18531	Ighv3-1;Ighv3-6	Ig heavy chain V region 3-6	N	1.60024	0.678288	0.493641		3	5	21.1448	NaN	21.1616	NaN	21.8528	20.3262	22.7453	21.766	19.7548	18.9482	0	0	0	0	0	0	0	0	0	0	0	0	0	0	0	0	0	0	0	1	0	1	0	1	1	1	1	1	1
Q06770	Q06770	Serpina6	Corticosteroid-binding globulin	N	1.28768	0.364774	0.496307		5	5	27.0006	25.9342	27.5074	26.3664	27.8547	25.7003	27.6034	27.1232	25.7926	26.62	0	0	0	0	0	0	0	0	0	0	1	0	0	0	0	0	0	0	1	13	12	14	10	12	13	13	13	11	13
Q99PT1	Q99PT1	Arhgdia	Rho GDP-dissociation inhibitor 1	N	1.3413	0.423636	0.496784		5	5	24.2391	23.8769	23.0275	22.9114	22.9687	24.3341	23.8424	23.0771	21.415	22.2367	1	0	0	0	0	0	0	0	0	0	0	0	0	0	0	0	0	0	0	6	7	4	4	6	8	7	5	5	3
A0A075B5T2	A0A075B5T2	Ighv6-3		N	0.701381	-0.511731	0.49715		5	5	23.4561	21.2372	22.8697	21.4893	23.4319	21.1733	24.4826	23.4329	22.7584	23.1957	0	0	0	0	0	0	0	0	0	0	0	0	0	0	0	0	0	0	0	2	2	2	2	2	2	2	2	2	2
Q8BGN3	Q8BGN3	Enpp6	Ectonucleotide pyrophosphatase/phosphodiesterase family member 6	N	1.40521	0.490786	0.497233		4	4	19.3428	20.1418	19.7642	19.3601	NaN	NaN	20.2308	20.3496	18.0017	18.0636	0	0	1	0	0	0	0	0	0	0	0	1	0	0	0	0	0	0	1	1	1	1	1	0	0	1	1	1	1
P58771	P58771	Tpm1	Tropomyosin alpha-1 chain	N	0.562179	-0.830899	0.499219		3	3	21.0417	22.206	NaN	NaN	20.5281	22.8835	23.289	NaN	NaN	20.0961	1	0	0	0	0	0	0	0	0	0	0	0	0	0	0	0	0	0	0	1	3	0	0	1	3	4	0	0	1
Q61865	Q61865	Mia	Melanoma-derived growth regulatory protein	N	1.1542	0.206896	0.501554		5	5	22.3035	21.9967	21.7991	22.1695	20.8752	21.4699	21.8706	22.0091	21.5999	21.1601	0	0	0	0	0	0	0	0	0	0	1	0	0	0	0	0	0	0	0	4	3	3	3	4	2	3	3	2	1
P02772	P02772	Afp	Alpha-fetoprotein	N	1.25959	0.332959	0.503659		5	5	27.2382	26.9549	27.5447	27.4725	26.9157	27.176	28.0594	27.5606	25.6661	25.9992	0	0	0	0	0	0	0	0	0	0	1	0	0	0	0	0	0	0	1	2	2	2	1	1	2	1	2	2	1
Q03311	Q03311	Bche	Cholinesterase	N	1.21129	0.276542	0.504595		5	4	20.6614	19.4756	20.4802	20.2249	20.4309	NaN	20.6209	20.3382	18.9745	19.9787	0	0	0	0	0	0	0	0	0	0	1	0	0	0	0	0	0	0	1	2	1	1	1	2	0	2	1	1	1
P21107	P21107	Tpm3	Tropomyosin alpha-3 chain	N	1.26001	0.333436	0.506049		4	4	20.5552	21.3937	19.5645	NaN	20.2466	20.7649	20.3543	19.7887	19.5183	NaN	1	0	0	0	0	0	0	0	0	0	0	0	0	0	0	0	0	0	0	1	1	1	0	1	1	1	1	1	0
Q8BRK8	Q8BRK8	Prkaa2	5-AMP-activated protein kinase catalytic subunit alpha-2	N	1.6318	0.706463	0.507622		5	4	22.861	22.4088	23.1793	23.3864	20.2641	21.8967	22.4041	23.3602	NaN	19.1928	1	1	0	0	0	0	0	0	0	0	0	0	0	0	0	0	0	0	0	1	1	1	1	1	1	1	1	0	1
P20152	P20152;P31001;P15331	Vim	Vimentin	N	1.39252	0.477695	0.508758		5	5	24.0886	24.7599	23.1507	22.2241	23.2968	24.4785	23.5465	23.3507	21.2887	22.4673	1	1	1	0	0	0	0	0	0	0	0	0	0	0	0	0	0	0	1	13	13	9	7	9	11	11	12	6	10
Q9D0F3	Q9D0F3	Lman1	Protein ERGIC-53	N	1.17989	0.238654	0.509179		5	3	21.3377	20.3919	21.5926	21.0517	20.7047	NaN	NaN	21.228	20.3607	20.7425	0	0	1	0	1	1	0	0	0	0	0	0	1	1	0	0	0	0	0	2	2	2	1	2	0	0	2	1	1
A0A0G2JE99;P01843	A0A0G2JE99;P01843		Ig lambda-1 chain C region	N	0.722987	-0.467959	0.509715		3	5	23.2833	21.9925	22.5325	NaN	NaN	22.8429	24.7075	23.2135	22.6279	21.962	0	0	0	0	0	0	0	0	0	0	0	0	0	0	0	0	0	0	0	2	1	2	0	0	2	2	1	2	2
P21836	P21836	Ache	Acetylcholinesterase	N	1.16603	0.221602	0.51005		5	5	23.9682	23.6838	23.3124	23.9638	22.81	23.6026	23.6478	23.8464	22.871	22.6623	0	0	1	0	0	0	0	0	1	0	1	1	0	0	0	0	0	0	1	10	11	10	12	8	8	10	10	8	7
P62774	P62774	Mtpn	Myotrophin	N	1.40817	0.493818	0.510969		5	5	22.1112	22.3321	20.5661	20.4905	20.8916	22.4834	21.6167	20.8829	19.1703	19.7691	1	1	0	0	0	0	0	0	0	0	0	0	0	0	0	0	0	0	0	2	2	2	2	1	1	2	2	1	2
Q9JM99	Q9JM99	Prg4	Proteoglycan 4;Proteoglycan 4 C-terminal part	N	1.35687	0.440279	0.512518		5	5	22.8861	22.2327	21.7763	23.1502	21.4649	23.5491	22.2512	22.2577	20.6204	20.6304	0	0	0	0	0	0	0	0	0	0	1	0	0	0	0	0	0	0	1	12	8	8	13	7	11	10	10	6	5
P01643;A0A075B5L0;A0A075B5L1	P01643;A0A075B5L0;A0A075B5L1	Igkv10-95;Igkv10-94	Ig kappa chain V-V region MOPC 173	N	0.680118	-0.556143	0.512832		3	4	19.7375	NaN	19.2167	19.2556	NaN	19.4418	21.9118	19.4305	19.0535	NaN	0	0	0	0	0	0	0	0	0	0	0	0	0	0	0	0	0	0	0	1	0	1	1	0	1	1	1	1	0
A0A075B5N7;P01633	A0A075B5N7;P01633;A0A140T8P1	Igkv6-13;Igk-V19-17	Ig kappa chain V19-17	N	1.41045	0.496152	0.516123		5	5	24.7613	23.4288	21.8323	22.9374	23.4738	22.8781	24.4731	23.4081	21.8547	21.3389	0	0	0	0	0	0	0	0	0	0	0	0	0	0	0	0	0	0	0	2	2	2	2	2	2	2	2	2	1
Q9CPV4	Q9CPV4	Glod4	Glyoxalase domain-containing protein 4	N	0.683254	-0.549505	0.522337		5	4	21.3778	22.1541	19.3687	20.0151	19.3865	22.3941	21.1914	20.9099	NaN	19.5444	0	0	0	1	0	0	0	0	0	0	0	0	0	0	0	0	0	0	0	3	5	1	1	2	4	3	2	0	3
Q91X72	Q91X72	Hpx	Hemopexin	N	1.30291	0.381733	0.527949		5	5	30.7555	30.0201	29.4841	29.5167	28.1727	30.0264	29.9061	29.5965	28.3062	28.2051	0	0	0	0	0	0	0	0	0	0	1	0	0	0	0	0	0	0	1	26	26	27	27	23	27	26	25	22	24
Q9QUM9	Q9QUM9	Psma6	Proteasome subunit alpha type-6	N	1.34366	0.426171	0.530352		5	5	20.7831	21.1586	19.1361	20.279	20.0618	21.1959	20.4302	20.5657	18.4642	18.6317	1	1	0	0	0	0	0	0	0	0	0	0	0	0	0	0	0	0	1	2	3	1	2	2	3	2	2	1	1
Q62426	Q62426	Cstb	Cystatin-B	N	1.34462	0.427197	0.530948		5	5	22.5421	22.3891	21.4897	21.6788	21.3149	23.1668	22.1949	21.6759	19.7934	20.4477	1	0	0	0	0	0	0	0	0	0	0	0	0	0	0	0	0	0	0	4	4	3	4	3	4	4	3	2	3
Q6IEE6	Q6IEE6	Tmem132e	Transmembrane protein 132E	N	1.19596	0.258165	0.531934		5	5	24.9001	24.7258	24.8681	24.9969	23.7302	25.092	24.4875	25.0388	23.8	23.5121	0	0	1	0	0	0	0	0	0	0	0	0	1	1	0	0	0	0	1	6	3	4	5	2	4	3	4	4	3
Q3TYD4	Q3TYD4	Arsg	Arylsulfatase G	N	1.12635	0.171659	0.533754		5	5	21.8462	22.2178	21.5074	21.8062	21.143	21.785	21.9392	21.7797	20.93	21.2284	0	0	0	0	0	0	0	1	0	0	0	0	0	0	0	0	0	0	1	3	4	4	4	5	3	6	4	5	6
P35700	P35700	Prdx1	Peroxiredoxin-1	N	1.30036	0.378915	0.534216		5	5	23.3343	23.6467	21.6069	22.2907	22.7623	23.4848	23.167	22.4441	21.1231	21.5274	1	0	0	0	0	0	0	0	0	0	0	0	0	0	0	0	0	0	0	10	9	10	8	9	10	10	8	8	7
P21661	P21661	Pcsk2	Neuroendocrine convertase 2	N	1.16106	0.215446	0.534469		5	5	24.9544	24.0497	23.9577	24.0454	23.7988	23.5101	24.1341	24.809	23.3095	23.9658	0	0	0	0	0	0	0	0	0	0	1	0	0	0	0	0	0	0	1	4	4	5	2	2	2	5	3	4	4
A0A0A6YYE7;A0A0B4J1I4;A0A0B4J1I3;A0A0A6YYE5;A0A075B5M4;A0A075B5L8	A0A0A6YYE7;A0A0B4J1I4;A0A0B4J1I3;A0A0A6YYE5;A0A075B5M4;A0A075B5L8	Igkv4-57;Igkv4-72;Igkv4-74;Igkv4-78;Igkv4-57-1;Igkv4-79		N	0.784428	-0.350287	0.537296		5	5	23.3757	21.4426	21.4404	21.7183	22.6438	22.232	23.4193	23.3329	21.8785	21.5094	0	0	0	0	0	0	0	0	0	0	0	0	0	0	0	0	0	0	0	2	1	1	2	2	2	2	2	2	1
Q76MZ3	Q76MZ3;Q7TNP2	Ppp2r1a	Serine/threonine-protein phosphatase 2A 65 kDa regulatory subunit A alpha isoform	N	1.27763	0.353468	0.538871		5	3	21.0511	21.5363	19.4107	20.0607	20.5061	20.6635	20.2026	19.6123	NaN	NaN	1	1	1	0	0	0	0	0	0	0	0	0	0	0	0	0	0	0	0	4	5	1	2	2	2	2	2	0	0
P07361	P07361;Q63805	Orm2	Alpha-1-acid glycoprotein 2	N	1.40683	0.492449	0.540075		4	5	23.1769	23.6704	23.2351	20.7328	NaN	23.5543	22.4754	22.4426	21.5694	21.0152	0	0	0	0	0	0	0	0	0	0	1	0	0	0	0	0	0	0	1	1	1	3	1	0	3	2	1	2	2
P55144	P55144	Tyro3	Tyrosine-protein kinase receptor TYRO3	N	1.1727	0.229833	0.54092		5	4	21.8517	21.8162	21.5234	21.5678	20.5183	21.3786	21.2097	21.7792	20.5352	NaN	0	0	1	0	0	0	0	0	0	0	0	0	1	1	0	0	0	0	1	2	2	2	2	2	2	2	2	2	1
P47754	P47754;P47753	Capza2	F-actin-capping protein subunit alpha-2	N	1.32803	0.409284	0.540929		5	3	20.2634	21.5005	19.0157	19.3838	19.4569	NaN	19.6984	19.9234	NaN	18.9226	0	0	0	0	0	0	0	0	0	0	0	0	0	0	0	0	0	0	0	2	3	2	1	1	1	2	1	0	2
P02802	P02802	Mt1	Metallothionein-1	N	1.18607	0.246187	0.544524		5	5	23.6492	23.8404	22.8217	23.5314	23.3302	24.2832	23.3182	23.4654	22.4177	22.4574	0	0	0	0	0	0	0	0	0	0	0	0	0	0	0	0	0	0	0	1	2	1	1	1	2	1	1	1	2
P68254	P68254	Ywhaq	14-3-3 protein theta	N	1.22754	0.295767	0.5504		5	4	23.4367	24.4103	22.6146	22.808	22.7514	23.253	23.6283	22.5115	NaN	22.2409	1	0	0	0	0	0	0	0	0	0	0	0	0	0	0	0	0	0	0	6	6	6	4	4	3	6	5	1	5
Q8BYM5	Q8BYM5	Nlgn3	Neuroligin-3	N	1.10561	0.144844	0.553517		5	5	22.3011	22.2272	21.4368	22.0415	21.7616	22.3046	21.9267	21.8989	21.6502	21.2637	0	0	1	0	0	0	0	0	1	0	0	0	1	1	0	0	0	0	1	4	5	4	4	3	3	4	5	4	3
A0A075B5K2	A0A075B5K2	Igkv9-124		N	0.783734	-0.351565	0.554073		5	5	22.1354	20.1413	21.0449	20.0158	22.149	20.8471	22.1359	22.3783	20.938	20.9451	0	0	0	0	0	0	0	0	0	0	0	0	0	0	0	0	0	0	0	2	1	2	2	2	2	3	3	2	2
Q9CVB6	Q9CVB6	Arpc2	Actin-related protein 2/3 complex subunit 2	N	1.26551	0.339715	0.556814		4	4	20.9389	19.3496	19.0242	NaN	19.0863	19.9193	19.6227	18.8909	NaN	18.6072	1	1	0	0	0	0	0	0	1	0	0	0	0	0	0	0	0	0	0	2	1	1	0	1	2	2	1	0	1
P04117	P04117;P24526;O08716	Fabp4	Fatty acid-binding protein, adipocyte	N	1.73657	0.796243	0.557708		5	5	23.8995	24.4254	21.2984	22.1682	24.5696	25.0577	24.6004	22.1404	18.7868	21.7947	1	1	0	0	0	0	0	0	0	0	0	0	0	0	0	0	0	0	0	7	7	4	6	8	8	8	6	1	5
P16045	P16045	Lgals1	Galectin-1	N	1.37368	0.45805	0.558769		5	5	25.2947	25.1414	23.0264	23.7791	23.0618	25.153	24.4045	23.7142	21.956	22.7854	1	0	0	0	0	0	0	0	0	1	1	0	0	0	0	0	0	0	0	7	7	7	7	7	7	7	7	7	7
P61957;Q9Z172	P61957;Q9Z172	Sumo2;Sumo3	Small ubiquitin-related modifier 2;Small ubiquitin-related modifier 3	N	1.25321	0.325627	0.560338		4	4	23.0533	23.1028	22.4179	21.912	NaN	23.4151	22.3915	21.2484	NaN	22.1286	1	1	0	0	0	0	0	0	0	0	0	0	0	0	0	0	0	0	0	2	2	1	1	0	2	2	1	1	1
P10404	P10404		MLV-related proviral Env polyprotein;Surface protein;Transmembrane protein	N	1.22711	0.295268	0.562897		3	3	20.821	22.0209	NaN	20.5511	NaN	20.8184	20.6284	21.0604	NaN	NaN	0	0	1	0	0	0	0	0	0	0	0	0	1	1	0	0	0	0	1	2	2	0	1	0	1	2	1	0	0
Q9Z2W8	Q9Z2W8	Gria4	Glutamate receptor 4	N	1.18869	0.249372	0.563154		5	5	22.7247	22.6833	23.043	22.6651	21.6678	21.3981	23.039	23.1185	21.7496	22.2318	0	0	1	0	0	0	0	0	1	0	0	0	0	0	0	0	0	1	1	7	7	7	7	5	3	7	7	7	8
O35684	O35684	Serpini1	Neuroserpin	N	1.11082	0.15162	0.56415		5	5	25.5684	25.1942	25.3425	25.5391	24.7636	25.2718	25.5532	25.5175	24.7937	24.5135	0	0	0	0	0	0	0	0	0	0	1	0	0	0	0	0	0	0	1	13	12	14	12	11	12	13	14	12	13
A0A075B5S2	A0A075B5S2;P01790;P01794;P01791;P01788;P01787	Ighv7-1		N	0.703986	-0.506381	0.568344		4	5	21.7062	NaN	19.2517	20.2712	23.0054	21.0878	22.6645	20.6044	21.1756	22.2926	0	0	0	0	0	0	0	0	0	0	0	0	0	0	0	0	0	0	0	3	0	1	1	3	1	2	2	1	1
Q68FD5	Q68FD5	Cltc	Clathrin heavy chain 1	N	1.32153	0.402211	0.568581		3	4	19.7934	21.5386	NaN	19.6752	NaN	20.8023	19.669	20.1526	NaN	19.1103	1	0	1	0	0	0	0	0	0	0	0	0	0	0	0	0	0	0	0	5	10	0	4	0	6	4	3	0	2
P15105	P15105	Glul	Glutamine synthetase	N	1.49767	0.582721	0.568633		5	5	22.1472	24.0829	20.0838	21.2028	20.7365	23.3604	21.2398	20.8328	19.0206	20.8861	1	0	1	1	1	0	0	0	0	0	0	0	0	0	0	0	0	0	0	5	9	2	2	3	6	2	2	2	5
P13634	P13634	Ca1	Carbonic anhydrase 1	N	1.82788	0.87017	0.570347		4	5	24.3436	21.5522	NaN	21.8471	22.4371	25.4478	22.172	21.7446	21.0228	17.987	1	0	0	0	0	0	0	0	0	0	0	0	0	0	0	0	0	0	0	12	9	0	10	9	13	9	9	7	3
Q9CRB6	Q9CRB6	Tppp3	Tubulin polymerization-promoting protein family member 3	N	1.43878	0.524842	0.573063		4	5	23.2116	22.6711	NaN	20.656	21.7073	23.7373	22.0644	21.387	20.2181	20.2765	1	0	0	0	0	0	0	0	0	0	0	0	0	0	0	0	0	0	0	5	6	1	2	5	6	4	2	2	3
Q9D819	Q9D819	Ppa1	Inorganic pyrophosphatase	N	1.3013	0.37995	0.573385		3	4	20.6667	20.7402	NaN	NaN	19.4687	21.1056	20.0856	19.1802	NaN	19.2763	1	0	0	0	0	0	0	0	0	0	0	0	0	0	0	0	0	0	0	1	1	0	0	1	2	1	1	0	1
O08543	O08543	Efna5	Ephrin-A5	N	1.08327	0.115395	0.57375		5	3	19.9513	19.6989	19.6155	19.6803	19.3577	NaN	19.5704	19.881	NaN	19.1847	0	0	1	0	0	0	0	0	0	0	0	1	0	0	0	0	0	0	1	1	1	1	1	1	0	1	1	0	1
Q9JHG0	Q9JHG0	Cbln3	Cerebellin-3	N	1.09028	0.124704	0.574495		5	5	22.1615	21.98	22.1793	22.2559	22.1044	22.1425	22.6165	22.2016	21.6428	21.4543	0	0	0	0	1	1	0	0	1	0	1	0	0	0	0	0	0	0	1	1	2	2	2	2	2	2	2	1	2
P17563;Q63836	P17563;Q63836	Selenbp1;Selenbp2	Selenium-binding protein 1;Selenium-binding protein 2	N	1.23232	0.301379	0.577394		5	5	22.3959	22.4255	21.5434	21.5836	21.4855	22.58	22.2773	22.1364	20.1578	20.7754	1	1	1	0	0	0	0	0	0	0	0	0	0	0	0	0	0	0	0	13	14	13	11	9	15	13	11	8	8
P21550	P21550	Eno3	Beta-enolase	N	2.19589	1.1348	0.577403		5	5	26.6054	22.1905	18.5212	20.3289	25.69	24.8495	23.3137	21.3623	20.1833	17.9533	1	0	0	0	0	0	0	0	0	0	0	0	0	0	0	0	0	0	0	12	9	4	7	11	12	12	8	6	3
P24527	P24527	Lta4h	Leukotriene A-4 hydrolase	N	1.38081	0.46552	0.577586		5	4	21.0966	22.0429	19.0114	19.6907	20.002	20.808	20.9301	19.372	NaN	18.5027	1	0	0	0	0	0	0	0	0	0	0	0	0	0	0	0	0	0	0	7	10	3	4	4	6	5	1	0	2
Q60590	Q60590	Orm1	Alpha-1-acid glycoprotein 1	N	1.37746	0.462007	0.58038		5	5	28.725	28.0012	28.3956	28.2632	25.4832	28.3485	28.1121	28.0999	26.3515	25.6462	0	0	0	0	0	0	0	0	0	0	1	0	0	0	0	0	0	0	1	5	5	4	5	4	5	5	5	4	4
P24549	P24549	Aldh1a1	Retinal dehydrogenase 1	N	0.750839	-0.413424	0.583256		5	5	23.6778	24.2862	21.8039	22.478	21.4356	24.4265	23.6706	23.5672	21.956	22.1283	1	0	0	0	0	0	0	0	0	0	0	0	0	0	0	0	0	0	0	11	12	8	10	7	13	12	12	7	8
D3Z2H9	D3Z2H9	Tpm3-rs7		N	1.34888	0.431757	0.584433		5	5	21.4583	21.9767	19.4449	20.1225	20.0882	22.079	20.977	19.7821	18.8738	19.22	1	0	0	0	0	0	0	0	0	0	0	0	0	0	0	0	0	0	0	2	1	2	2	2	2	1	1	1	2
Q3TRJ4	Q3TRJ4	Krt26	Keratin, type I cytoskeletal 26	N	1.4823	0.56784	0.585465		4	4	21.806	21.8539	NaN	23.2624	21.2332	20.4241	NaN	24.1096	20.4544	20.8961	0	0	0	0	0	0	0	0	0	0	0	0	0	0	0	0	0	0	0	1	1	0	1	1	1	0	1	1	1
O70250	O70250	Pgam2	Phosphoglycerate mutase 2	N	2.45912	1.29814	0.586945		5	5	25.8456	23.054	16.7219	20.7211	25.3763	24.8189	24.2496	20.6514	18.9148	16.5934	0	0	0	0	0	0	0	0	0	0	0	0	0	0	0	0	0	0	0	10	8	1	3	9	9	9	7	4	1
P12246	P12246	Apcs	Serum amyloid P-component	N	0.801704	-0.318859	0.588501		5	5	23.12	22.2618	22.9776	23.0016	22.1244	23.0562	24.3483	23.9506	22.1956	21.5289	0	0	0	0	0	0	0	0	0	0	1	0	0	0	0	0	0	0	1	3	3	4	1	2	4	4	4	2	2
P45376	P45376	Akr1b1	Aldose reductase	N	1.38605	0.470976	0.588517		5	5	23.6872	22.8519	20.7758	21.5534	23.057	23.6162	22.817	22.2812	20.2553	20.6007	1	0	0	0	0	0	0	0	0	0	0	0	0	0	0	0	0	0	0	13	13	7	8	12	13	12	13	8	6
P63001;P60764	P63001;P60764;Q05144	Rac1;Rac3	Ras-related C3 botulinum toxin substrate 1;Ras-related C3 botulinum toxin substrate 3	N	1.2069	0.271312	0.592203		5	4	21.6473	22.4019	20.9433	21.398	20.7464	21.7915	21.775	20.9567	NaN	20.1011	1	1	1	0	0	0	0	0	1	0	0	0	0	0	0	0	0	0	0	2	3	2	1	3	2	3	2	0	2
P68134;P68033;P62737;P63268	P68134;P68033;P62737;P63268	Acta1;Actc1;Acta2;Actg2	Actin, alpha skeletal muscle;Actin, alpha cardiac muscle 1;Actin, aortic smooth muscle;Actin, gamma-enteric smooth muscle	N	1.42887	0.51487	0.593381		5	5	24.8926	24.5167	22.1368	22.9112	24.4596	25.3873	24.7935	22.2772	21.6827	22.2018	1	0	0	0	0	0	0	0	0	0	0	0	0	0	0	0	0	0	0	7	6	3	4	6	7	7	3	4	3
Q07409	Q07409	Cntn3	Contactin-3	N	1.09833	0.135306	0.593667		5	5	20.4328	20.2199	20.1476	20.0216	19.7245	20.0451	20.3853	20.4764	19.4705	19.4925	0	0	1	0	0	0	0	0	0	0	0	1	0	0	0	0	0	0	1	3	3	3	3	3	3	3	2	3	2
Q61554	Q61554	Fbn1	Fibrillin-1	N	1.24124	0.311788	0.594379		3	5	20.0239	NaN	19.5873	20.7673	NaN	20.9466	19.7111	20.3054	18.8813	19.2274	0	0	0	0	0	0	0	0	0	1	1	0	0	0	0	0	0	0	1	2	0	2	3	0	2	1	1	1	1
Q8VCR7	Q8VCR7	Abhd14b	Alpha/beta hydrolase domain-containing protein 14B	N	1.22337	0.290862	0.596657		5	5	21.1858	21.6829	20.4379	21.0072	20.1984	21.4697	21.4123	21.0757	19.1538	19.9464	1	1	0	0	0	0	0	0	0	0	0	0	0	0	0	0	0	0	0	2	3	2	2	3	2	2	2	3	2
O35206	O35206	Col15a1	Collagen alpha-1(XV) chain;Restin	N	1.12467	0.169507	0.596739		4	4	21.2771	21.5763	20.8466	21.914	NaN	NaN	21.0911	21.8338	20.9584	21.0527	0	0	0	0	0	0	0	0	0	1	1	0	0	0	0	0	0	0	1	2	4	2	4	0	0	3	4	1	1
P11352	P11352	Gpx1	Glutathione peroxidase 1	N	1.23215	0.301184	0.597225		5	5	21.9561	21.0856	20.5199	20.5993	21.1401	22.2399	21.4365	20.5958	19.689	19.8338	1	0	0	0	0	0	0	0	0	0	0	0	0	0	0	0	0	0	0	6	3	4	2	4	6	4	3	3	4
P63242;Q8BGY2	P63242;Q8BGY2	Eif5a;Eif5a2	Eukaryotic translation initiation factor 5A-1;Eukaryotic translation initiation factor 5A-2	N	1.36107	0.444737	0.598659		5	5	22.4854	22.2975	20.6074	21.0493	20.2428	22.9244	21.6101	21.0007	19.0311	19.8924	1	1	1	0	1	0	0	0	0	0	0	0	0	0	0	0	0	0	0	3	3	3	2	2	3	2	2	1	2
P14847	P14847	Crp	C-reactive protein	N	0.818794	-0.288428	0.598718		5	5	21.8763	20.3622	21.3737	21.5653	20.3799	22.322	22.1755	21.6512	20.7191	20.1318	0	0	0	0	0	0	0	0	0	0	1	0	0	0	0	0	0	0	0	4	4	3	4	1	5	4	3	3	3
P01642	P01642	Gm10881	Ig kappa chain V-V region L7	N	1.30893	0.388385	0.599042		4	5	21.653	NaN	22.0223	21.1396	21.8814	20.0232	22.5213	22.4664	21.736	19.6817	0	0	0	0	0	0	0	0	0	0	0	0	0	0	0	0	0	0	0	1	0	2	2	2	1	1	1	2	1
Q62148	Q62148;Q9CZS1;P47738	Aldh1a2	Retinal dehydrogenase 2	N	0.753974	-0.407414	0.599047		5	5	22.5799	23.7867	21.0143	22.2614	20.9267	23.6508	23.0335	23.2936	20.8812	21.747	1	0	0	0	0	0	0	0	0	0	0	0	0	0	0	0	0	0	0	14	18	9	13	6	16	15	14	10	12
Q05909	Q05909	Ptprg	Receptor-type tyrosine-protein phosphatase gamma	N	1.06486	0.0906654	0.599281		5	5	22.2593	22.0916	21.7648	22.0084	21.6798	21.5703	22.1301	21.7816	21.6604	22.2082	0	0	1	0	0	0	0	0	0	0	0	0	1	1	0	0	0	0	1	3	3	3	4	2	2	3	2	3	2
A0A140T8M2	A0A140T8M2			N	1.29066	0.368111	0.607406		5	4	22.0124	21.124	21.5718	21.686	24.452	21.4588	22.2772	21.8276	NaN	21.6409	0	0	0	0	0	0	0	0	0	0	0	0	0	0	0	0	0	0	0	1	1	1	1	1	1	1	1	0	1
Q99JY9	Q99JY9	Actr3	Actin-related protein 3	N	1.21498	0.280936	0.612943		5	5	21.0032	20.7383	18.9545	19.4145	18.8694	20.4504	19.9058	19.2023	18.9788	19.0378	1	1	0	0	0	0	0	0	0	0	0	0	0	0	0	0	0	0	0	3	4	2	2	2	2	3	1	1	1
A0A075B697;P01820;P01819	A0A075B697;P01820;P01819	Ighv2-9-1	Ig heavy chain V region PJ14;Ig heavy chain V region MOPC 141	N	0.822322	-0.282224	0.615454		5	5	21.5063	20.0419	20.273	20.3293	21.3442	19.9423	22.3264	21.7338	20.4437	20.4595	0	0	0	0	0	0	0	0	0	0	0	0	0	0	0	0	0	0	0	1	1	1	1	1	1	1	1	1	1
P61089;Q9CQ37	P61089;Q9CQ37	Ube2n;Ube2t	Ubiquitin-conjugating enzyme E2 N;Ubiquitin-conjugating enzyme E2 T	N	1.37509	0.459525	0.617122		4	3	21.7611	22.0888	19.8628	19.9924	NaN	20.9411	21.2276	NaN	NaN	19.2316	1	1	0	0	0	0	0	0	0	0	0	0	0	0	0	0	0	0	0	2	2	2	1	0	2	1	0	0	2
P08249	P08249	Mdh2	Malate dehydrogenase, mitochondrial	N	1.50308	0.587923	0.618539		5	5	23.2056	21.631	20.1535	20.8609	21.2617	23.8058	22.6819	19.7076	18.6177	19.3601	0	0	0	1	0	0	0	0	0	0	0	0	0	0	0	0	0	0	1	8	8	4	5	5	10	9	4	2	4
Q9DAK9	Q9DAK9	Phpt1	14 kDa phosphohistidine phosphatase	N	1.30604	0.385204	0.620444		5	5	22.5986	22.4781	20.436	20.3516	21.2523	22.7684	21.4649	20.0018	19.566	21.3895	1	0	0	0	0	0	0	0	0	0	0	0	0	0	0	0	0	0	0	1	1	1	1	1	2	1	1	2	2
Q8R366	Q8R366	Igsf8	Immunoglobulin superfamily member 8	N	1.11229	0.153535	0.622413		5	5	22.2028	21.2903	21.2598	21.4735	21.2749	20.6567	21.4842	22.1127	21.088	21.392	0	0	1	0	0	0	0	0	0	0	0	0	1	0	0	0	0	0	1	2	1	2	3	1	2	2	2	2	3
O88507	O88507	Cntfr	Ciliary neurotrophic factor receptor subunit alpha	N	1.08561	0.118504	0.622785		5	5	23.0073	23.0411	23.0371	23.337	22.3923	23.2279	23.0654	23.0662	22.3675	22.4955	0	0	1	0	0	0	0	0	0	0	0	1	0	0	0	0	0	0	1	6	5	6	6	3	6	4	6	3	3
Q8BGX3	Q8BGX3	Lrtm2	Leucine-rich repeat and transmembrane domain-containing protein 2	N	1.14179	0.191293	0.623024		5	5	23.4682	22.7134	23.3471	23.0065	21.4966	22.744	22.635	22.9946	22.2997	22.4018	0	0	1	0	0	0	0	0	0	0	0	0	1	1	0	0	0	0	1	3	3	3	3	3	3	3	3	3	3
P48428	P48428	Tbca	Tubulin-specific chaperone A	N	1.20355	0.267292	0.63036		4	4	20.2617	20.8716	19.7191	NaN	19.3077	20.9088	19.6105	19.5744	NaN	18.9972	1	0	0	0	0	0	0	0	0	0	0	0	0	0	0	0	0	0	0	1	1	1	0	2	2	2	1	0	1
Q7TNG5	Q7TNG5	Eml2	Echinoderm microtubule-associated protein-like 2	N	0.832544	-0.264402	0.637129		5	5	20.2106	20.9169	19.6166	19.7925	19.1192	21.1479	20.8933	20.6912	19.2794	18.9661	1	0	0	0	0	0	0	0	0	0	0	0	0	0	0	0	0	0	0	1	3	1	1	1	2	3	2	1	1
A0A075B5R0	A0A075B5R0	Ighv5-16		N	0.799686	-0.322495	0.644036		5	5	22.4247	20.6028	20.621	21.2961	23.0955	21.7756	23.0983	22.8403	20.958	20.9802	0	0	0	0	0	0	0	0	0	0	0	0	0	0	0	0	0	0	0	2	1	1	2	2	2	2	2	2	1
A0A075B5S9;A0A0B4J1J5;A0A0B4J1J4	A0A075B5S9;A0A0B4J1J5;A0A0B4J1J4	Ighv9-4;Ighv9-3;Ighv9-2		N	0.839966	-0.251597	0.646593		5	5	21.2273	19.0399	20.1403	19.5089	21.5893	20.2066	20.7065	21.1901	20.622	20.0385	0	0	0	0	0	0	0	0	0	0	0	0	0	0	0	0	0	0	0	1	1	1	1	1	1	1	1	1	1
P50543	P50543	S100a11	Protein S100-A11	N	0.836874	-0.256918	0.651771		5	5	21.5422	20.7323	19.9717	20.0973	20.0693	22.2787	21.2624	20.3751	19.7755	20.0057	1	1	0	0	0	0	0	0	0	0	0	0	0	0	0	0	0	0	0	2	2	2	1	1	2	2	2	1	1
Q61398	Q61398	Pcolce	Procollagen C-endopeptidase enhancer 1	N	1.23033	0.299048	0.652027		5	5	23.9914	23.8538	23.2477	24.4085	22.7208	25.3857	23.1724	23.5205	22.1166	22.5317	0	0	0	0	0	0	0	0	0	0	1	0	0	0	0	0	0	0	1	14	14	13	14	11	13	13	13	12	12
Q6PHS9	Q6PHS9	Cacna2d2	Voltage-dependent calcium channel subunit alpha-2/delta-2;Voltage-dependent calcium channel subunit alpha-2-2;Voltage-dependent calcium channel subunit delta-2	N	1.09052	0.125016	0.652573		5	5	22.62	22.4507	22.4488	22.9051	21.9411	22.4845	22.7529	22.8286	21.8731	21.8016	0	0	1	0	0	0	0	0	0	0	0	0	1	1	0	0	0	0	1	18	15	18	18	10	11	15	16	14	15
P40142	P40142	Tkt	Transketolase	N	1.35843	0.441938	0.653269		5	5	21.5615	22.247	19.2321	19.9147	19.5584	22.454	20.4001	20.2919	18.0117	19.1463	0	0	0	0	0	0	0	0	0	0	0	0	0	0	0	0	0	0	0	7	7	6	5	4	9	7	3	3	5
A8DUK4;P02088	A8DUK4;P02088;P02089;CON__Q3SX09;CON__P02070;P02104	Hbbt1;Hbb-b1	Hemoglobin subunit beta-1	N	0.582832	-0.778848	0.672366		5	5	32.1708	29.569	23.9822	29.5139	31.0802	33.1172	30.6591	30.5769	29.3661	26.4913	0	0	0	0	0	0	0	0	0	0	0	0	0	0	0	0	0	0	0	15	12	10	12	13	16	12	14	11	11
Q9D1H9	Q9D1H9	Mfap4	Microfibril-associated glycoprotein 4	N	1.04327	0.0611076	0.674991		4	3	23.6521	23.111	23.342	23.4779	NaN	23.3441	23.3806	23.2792	NaN	NaN	0	0	0	0	0	0	0	0	0	1	1	0	0	0	0	0	0	0	1	1	1	1	1	0	1	1	1	0	0
A0A075B663;P01723;P01727;P01726	A0A075B663;P01723;P01727;P01726;P01724	Iglv1	Ig lambda-1 chain V region;Ig lambda-1 chain V region S43;Ig lambda-1 chain V region H2020	N	0.801223	-0.319724	0.680176		3	5	22.5655	NaN	21.4582	NaN	21.2068	22.2318	23.5647	22.4538	20.5173	21.5487	0	0	0	0	0	0	0	0	0	0	0	0	0	0	0	0	0	0	0	2	0	1	0	1	2	2	2	2	1
P01867	P01867	Igh-3	Ig gamma-2B chain C region	N	0.826353	-0.27517	0.680218		5	5	27.7932	25.2164	27.0009	26.5056	28.1422	26.4139	28.309	27.9196	26.886	26.5055	0	0	1	0	0	0	0	0	0	0	1	0	1	0	0	0	0	0	1	9	8	9	8	9	9	8	9	9	8
P28474	P28474	Adh5	Alcohol dehydrogenase class-3	N	1.17646	0.234456	0.680651		3	4	21.5724	21.8266	NaN	NaN	20.7464	22.1396	21.3915	20.6426	NaN	20.4156	1	0	0	0	0	0	0	0	0	0	0	0	0	0	0	0	0	0	0	3	2	0	0	1	2	2	1	0	1
A0A1Y7VJN6;P03987	A0A1Y7VJN6;P03987		Ig gamma-3 chain C region	N	1.18319	0.242686	0.681735		5	5	27.7175	26.7103	27.1649	25.9092	28.1225	25.5952	28.141	26.5101	26.9229	27.2418	0	0	1	0	0	0	0	0	0	0	1	0	1	0	0	0	0	0	1	12	10	13	11	9	10	11	12	11	11
Q8BME9	Q8BME9	Cbln4	Cerebellin-4	N	1.08996	0.124277	0.681966		5	5	22.4268	22.6601	22.1314	22.8079	21.5445	22.7465	22.2357	22.4147	21.7397	21.8126	0	0	0	0	0	0	0	0	1	0	1	0	0	0	0	0	0	0	1	6	5	3	6	2	4	5	5	4	4
A0A0B4J1H6;P01630	A0A0B4J1H6;P01630	Igkv2-137	Ig kappa chain V-II region 7S34.1	N	0.749601	-0.415806	0.684106		5	5	23.2637	21.318	24.6356	21.4157	22.7191	22.3112	25.1254	24.3313	22.9125	20.7507	0	0	0	0	0	0	0	0	0	0	0	0	0	0	0	0	0	0	0	1	1	2	1	2	1	2	1	1	1
P04945	P04945		Ig kappa chain V-VI region NQ2-6.1	N	0.767587	-0.381598	0.686695		4	4	20.9132	19.1374	20.9014	NaN	20.6322	NaN	22.3626	20.8843	21.2784	18.5853	0	0	0	0	0	0	0	0	0	0	0	0	0	0	0	0	0	0	0	1	1	1	0	1	0	1	1	1	1
Q9JMH6	Q9JMH6	Txnrd1	Thioredoxin reductase 1, cytoplasmic	N	0.812011	-0.300429	0.68826		3	3	20.0547	NaN	19.2044	NaN	19.7952	21.2272	19.6908	NaN	NaN	19.0377	1	0	0	0	0	0	0	0	0	0	0	0	0	0	0	0	0	0	0	2	2	1	0	1	1	1	0	0	1
A0A075B5Q9;A0A075B5Q4;P18525	A0A075B5Q9;A0A075B5Q4;P18525	Ighv5-15;Ighv5-12	Ig heavy chain V region 5-84	N	1.32653	0.407656	0.689203		5	5	23.4074	21.9893	20.3958	21.0397	23.9382	19.6487	23.0926	23.3934	21.9615	20.636	0	0	0	0	0	0	0	0	0	0	0	0	0	0	0	0	0	0	0	1	1	1	1	1	1	1	1	1	1
P04247	P04247	Mb	Myoglobin	N	1.5508	0.633009	0.696638		5	5	28.7047	25.3002	21.2795	24.6538	27.5995	27.6533	26.1817	24.1711	23.4601	22.9064	0	0	0	0	0	0	0	0	0	0	0	0	0	0	0	0	0	0	0	8	8	5	7	6	8	8	8	6	6
Q00915	Q00915	Rbp1	Retinol-binding protein 1	N	0.839	-0.253258	0.697422		5	5	22.4936	23.9581	21.9237	22.7622	21.7768	23.6435	23.6057	23.418	21.0619	22.4516	1	0	0	0	0	0	0	0	0	0	0	0	0	0	0	0	0	0	0	6	8	4	6	4	8	9	8	4	6
P97447	P97447	Fhl1	Four and a half LIM domains protein 1	N	0.649139	-0.623401	0.698068		5	4	22.723	22.0122	17.735	18.2896	21.9435	23.5183	22.629	19.5456	NaN	18.9634	1	1	0	0	0	0	0	0	0	0	0	0	0	0	0	0	0	0	0	8	8	1	2	7	11	8	4	0	3
P01741	P01741		Ig heavy chain V region	N	0.872931	-0.196061	0.698443		4	5	20.3635	NaN	20.5026	20.7504	21.3475	21.0019	22.3287	21.0009	20.1824	20.1715	0	0	0	0	0	0	0	0	0	0	0	0	0	0	0	0	0	0	0	1	0	1	1	1	1	1	1	1	1
P37804	P37804	Tagln	Transgelin	N	0.858195	-0.220622	0.70138		3	3	NaN	19.5619	19.7741	19.7886	NaN	NaN	20.9818	19.5122	NaN	19.2925	1	0	0	0	0	0	0	0	0	0	0	0	0	0	0	0	0	0	0	0	1	1	1	0	0	2	1	0	1
A0A075B5R4;A0A075B5R9;A0A075B5R7	A0A075B5R4;A0A075B5R9;A0A075B5R7;A0A075B5S3	Ighv14-1;Ighv14-3;Ighv14-2		N	0.713898	-0.486209	0.70229		5	5	21.3134	19.6111	20.2622	20.5504	23.075	20.9678	25.5731	21.0245	20.3062	19.3715	0	0	0	0	0	0	0	0	0	0	0	0	0	0	0	0	0	0	0	2	2	2	1	2	1	3	2	2	1
P23953	P23953;Q8VCT4;Q91WU0;D3Z298;E9PYP1;Q64176	Ces1c	Carboxylesterase 1C	N	1.16138	0.215845	0.704103		5	5	26.5025	25.8441	25.9186	26.0824	27.1364	26.6446	27.4317	26.3276	24.5923	25.4087	0	0	0	0	1	0	0	0	0	0	0	0	0	0	0	0	0	0	1	12	10	13	12	7	8	8	11	10	11
Q8K406	Q8K406	Lgi3	Leucine-rich repeat LGI family member 3	N	1.09734	0.134016	0.705168		5	5	21.2691	20.888	20.0205	20.5325	19.9491	20.0327	20.6553	21.0487	19.7433	20.5091	0	0	0	0	0	0	0	0	1	0	1	0	0	0	0	0	0	0	1	4	5	6	3	4	2	5	4	2	5
O35393	O35393	Efnb3	Ephrin-B3	N	1.14399	0.194081	0.705746		5	5	24.3721	24.3735	24.0581	24.4647	22.3194	23.1599	24.2167	24.5894	23.2823	23.3691	0	0	1	0	0	0	0	0	0	0	0	0	1	1	0	0	0	0	1	11	11	11	11	8	8	10	10	8	9
A0A140T8N5	A0A140T8N5			N	1.21058	0.275702	0.708001		5	5	25.2484	24.3506	25.2119	25.2341	22.0143	25.039	24.7884	23.2112	23.9347	23.7074	0	0	0	0	0	0	0	0	0	0	0	0	0	0	0	0	0	0	0	1	1	1	1	1	1	1	1	1	1
P01942	P01942;P06467	Hba	Hemoglobin subunit alpha	N	0.615516	-0.700133	0.708841		5	5	31.2959	28.5386	23.2143	28.5739	30.0484	32.4683	29.5525	29.5783	28.3626	25.21	0	0	0	0	0	0	0	0	0	0	0	0	0	0	0	0	0	0	0	7	8	6	7	5	7	7	7	6	6
Q9D154	Q9D154	Serpinb1a	Leukocyte elastase inhibitor A	N	1.1262	0.171467	0.709975		5	5	21.663	21.6273	20.8737	21.1952	20.551	21.6974	21.929	21.0289	19.7506	20.6468	1	0	0	0	0	0	1	1	0	0	1	0	0	0	0	0	0	0	0	6	7	5	6	3	4	5	5	5	7
Q9D3N5;B1AVU4	Q9D3N5;B1AVU4	5430402E10Rik;Gm14744		N	1.60594	0.683417	0.713811		3	3	22.4489	17.379	NaN	18.2272	NaN	NaN	18.0782	20.1462	NaN	17.7805	0	0	0	0	0	0	0	0	0	0	1	0	0	0	0	0	0	0	0	3	1	0	1	0	0	1	2	0	1
Q8K262	Q8K262	Plac9	Placenta-specific protein 9	N	1.18343	0.242971	0.714193		5	5	22.6666	20.4555	21.2154	22.5945	19.8688	21.5823	21.6818	21.3385	21.0102	19.9731	0	0	0	0	0	0	0	0	0	0	1	0	0	0	0	0	0	0	0	1	1	1	1	1	1	1	1	1	1
Q8CIZ8	Q8CIZ8	Vwf	von Willebrand factor;von Willebrand antigen 2	N	1.125	0.16993	0.715333		5	5	20.4865	20.0842	19.701	20.774	19.6716	20.094	20.158	21.2594	18.914	19.4422	0	0	0	0	0	0	0	0	0	1	1	0	0	0	0	0	0	0	1	5	4	3	6	1	3	5	7	1	3
P58389	P58389	Ppp2r4	Serine/threonine-protein phosphatase 2A activator	N	1.19534	0.25742	0.719505		5	4	20.7841	21.1248	19.7228	19.8015	18.9208	21.3176	20.034	19.4181	NaN	18.4839	1	1	0	0	0	0	0	0	0	0	0	0	0	0	0	0	0	0	0	3	3	1	2	1	4	3	3	0	2
Q61735	Q61735	Cd47	Leukocyte surface antigen CD47	N	1.08738	0.120852	0.719506		5	5	20.8139	21.4774	20.9861	21.2616	20.5222	20.9152	21.5301	21.475	20.3822	20.1545	0	0	1	0	0	0	0	0	0	0	0	0	0	0	0	0	0	1	1	1	3	2	2	2	1	3	3	1	2
Q9DCD0	Q9DCD0	Pgd	6-phosphogluconate dehydrogenase, decarboxylating	N	0.822653	-0.281644	0.72254		3	4	20.0871	19.75	NaN	19.5992	NaN	21.8102	19.9262	19.8283	18.8104	NaN	1	0	0	0	0	0	0	0	0	0	0	0	0	0	0	0	0	0	0	1	1	1	1	0	4	1	1	1	0
O08545	O08545	Efna3	Ephrin-A3	N	1.05185	0.0729236	0.722896		5	4	22.3665	22.1858	22.0735	22.3635	21.6132	21.8759	22.2015	22.3481	NaN	21.7648	0	0	1	0	0	0	0	0	0	0	0	1	0	0	0	0	0	0	1	1	1	1	1	1	1	1	1	0	1
Q62059	Q62059	Vcan	Versican core protein	N	1.05897	0.0826649	0.72368		5	5	20.7378	20.4436	20.7009	20.5883	20.0099	20.6001	20.7439	20.7557	20.1259	19.8416	0	0	0	0	0	0	0	0	0	1	1	0	0	0	0	0	0	0	1	2	1	3	2	1	3	3	3	2	2
P55264	P55264	Adk	Adenosine kinase	N	1.29444	0.372326	0.72508		4	4	21.297	21.5644	NaN	18.459	19.544	21.8509	19.4837	19.3392	NaN	18.7013	1	1	0	0	0	0	0	0	0	0	0	0	0	0	0	0	0	0	0	3	4	0	1	1	4	2	2	0	2
P97797	P97797;A0A0A6YYP6	Sirpa	Tyrosine-protein phosphatase non-receptor type substrate 1	N	1.15452	0.207293	0.725627		5	5	24.0951	23.7753	24.8855	23.9228	21.702	23.5502	23.9953	23.8352	22.9349	23.0286	0	0	1	0	0	0	0	0	0	0	0	0	1	1	0	0	0	0	1	4	2	3	2	2	3	2	2	4	2
Q8VHC3	Q8VHC3	Selm	Selenoprotein M	N	1.07048	0.0982529	0.730269		5	5	21.82	21.8172	22.2104	22.0007	21.2476	21.9834	22.1475	22.0575	21.4442	20.972	1	0	0	0	1	1	0	0	0	0	0	0	0	0	0	0	0	0	0	2	4	3	1	1	1	4	3	1	2
P01679;P01678;P01677;P01676;P01675;A0A075B5L5	P01679;P01678;P01677;P01676;P01675;A0A075B5L5	Igkv4-86	Ig kappa chain V-VI region J539;Ig kappa chain V-VI region SAPC 10;Ig kappa chain V-VI region TEPC 601/TEPC 191;Ig kappa chain V-VI region XRPC 24;Ig kappa chain V-VI region XRPC 44	N	0.787192	-0.345213	0.733109		5	3	23.1855	19.5575	20.6789	22.336	21.3753	NaN	21.8391	20.6158	NaN	22.8607	0	0	0	0	0	0	0	0	0	0	0	0	0	0	0	0	0	0	0	2	1	1	1	2	0	2	1	0	2
Q6P2L7	Q6P2L7	Casc4	Protein CASC4	N	0.845536	-0.242062	0.735504		5	5	28.9333	28.8952	25.3452	28.4235	28.395	28.0538	28.4846	28.7476	27.8886	28.0279	0	0	1	0	0	0	0	0	0	0	0	0	1	0	1	0	0	0	0	2	2	2	2	2	2	2	2	2	2
Q9DCT8	Q9DCT8	Crip2	Cysteine-rich protein 2	N	0.743316	-0.427952	0.735658		5	3	21.0121	20.5514	18.2923	18.5327	18.3187	22.0591	19.5044	NaN	NaN	17.7446	0	0	0	0	0	0	0	0	0	0	0	0	0	0	0	0	0	0	0	1	1	1	1	1	1	1	0	0	1
Q91X91	Q91X91	Qprt	Nicotinate-nucleotide pyrophosphorylase [carboxylating]	N	0.86495	-0.209312	0.739155		3	4	20.1081	20.8918	NaN	NaN	19.2669	20.8433	20.9646	20.035	19.3502	NaN	0	0	0	0	0	0	0	0	0	0	0	0	0	0	0	0	0	0	0	2	3	0	0	1	1	2	2	1	0
Q8R1G2	Q8R1G2	Cmbl	Carboxymethylenebutenolidase homolog	N	1.148	0.19912	0.739686		5	5	22.3972	22.6312	20.8854	21.3817	20.9626	22.5693	21.8814	22.0235	20.2328	20.5555	1	0	0	0	0	0	0	0	0	0	0	0	0	0	0	0	0	0	0	6	7	4	4	4	7	6	7	4	3
Q9QYB1	Q9QYB1	Clic4	Chloride intracellular channel protein 4	N	1.14896	0.200334	0.741707		5	5	22.1039	22.5421	21.0147	20.0503	20.4992	21.5985	21.9844	21.0163	20.0301	20.5793	1	1	1	1	0	0	0	0	0	0	0	0	1	0	0	0	0	0	0	4	6	2	2	1	3	4	4	3	3
P63254	P63254	Crip1	Cysteine-rich protein 1	N	0.725352	-0.463247	0.742181		5	4	24.3835	22.2831	21.117	20.8214	20.3116	24.9825	23.6039	20.5471	NaN	19.8528	0	0	0	0	0	0	0	0	0	0	0	0	0	0	0	0	0	0	0	1	1	1	1	1	1	1	1	0	1
Q9CPU0	Q9CPU0	Glo1	Lactoylglutathione lyase	N	1.14202	0.191587	0.743459		5	5	22.4811	22.2563	20.9767	21.2215	21.2252	23.0146	21.8114	21.4471	20.4422	20.4875	0	0	0	0	0	0	0	0	0	0	0	0	0	0	0	0	0	0	0	6	6	5	6	5	6	6	5	5	5
Q02053	Q02053;P31254	Uba1	Ubiquitin-like modifier-activating enzyme 1	N	1.23324	0.30245	0.745036		5	5	21.3441	22.6397	19.8216	19.5548	20.7078	22.4787	21.5021	20.5306	18.4486	19.5958	1	1	0	1	0	0	0	0	0	0	0	0	0	0	0	0	0	0	0	8	11	3	1	6	9	8	2	2	7
Q9QWK4	Q9QWK4	Cd5l	CD5 antigen-like	N	1.13138	0.178083	0.746828		5	5	22.8987	21.7342	22.4901	21.3189	23.1415	21.5132	23.0854	23.1541	21.6736	21.2667	1	0	0	0	0	0	0	0	0	0	1	0	0	0	0	0	0	0	1	9	8	7	8	9	8	9	8	8	7
A2ASS6	A2ASS6	Ttn	Titin	N	1.06502	0.0908871	0.747533		5	5	23.7791	23.1677	23.2628	23.1593	22.6166	23.3299	23.2659	23.6121	22.4631	22.8601	1	1	0	0	0	0	0	0	0	0	0	0	0	0	0	0	0	0	0	2	2	2	2	2	2	2	1	1	1
P62492;P46638	P62492;P46638	Rab11a;Rab11b	Ras-related protein Rab-11A;Ras-related protein Rab-11B	N	1.1481	0.199249	0.749278		5	5	20.9444	21.7673	19.1401	19.9369	19.6981	21.4285	20.4059	19.7551	19.3365	19.5644	0	0	1	0	0	0	1	0	1	0	0	0	0	0	0	0	0	0	0	4	6	3	2	2	5	4	1	1	4
O35945	O35945	Aldh1a7	Aldehyde dehydrogenase, cytosolic 1	N	0.844887	-0.24317	0.749301		5	5	23.431	23.0994	21.4966	22.7215	21.2266	24.2185	23.1935	23.2265	21.0548	21.4976	1	0	0	0	0	0	0	0	0	0	0	0	0	0	0	0	0	0	0	1	1	1	1	1	1	1	1	1	1
Q9R0P3	Q9R0P3	Esd	S-formylglutathione hydrolase	N	1.12575	0.17088	0.749656		5	5	20.6014	21.4023	20.3028	20.6266	20.606	21.2874	21.4088	21.2812	19.3334	19.3739	1	0	0	0	0	0	0	0	0	0	0	0	0	0	0	0	0	0	0	2	2	1	2	1	1	2	1	2	2
Q8BI84	Q8BI84	Mia3	Melanoma inhibitory activity protein 3	N	1.06697	0.0935225	0.751227		4	3	20.7871	20.5912	20.7754	20.6203	NaN	NaN	21.0247	20.8156	19.9597	NaN	0	0	1	0	1	0	0	0	0	0	0	0	1	0	0	0	0	0	1	2	2	1	2	1	0	2	2	1	0
Q9WVA4	Q9WVA4	Tagln2	Transgelin-2	N	1.20827	0.272943	0.754518		5	5	22.708	22.2552	20.7046	20.3917	20.7614	22.7119	22.5755	20.848	18.99	20.3307	0	0	0	0	0	0	0	0	0	0	0	0	0	0	0	0	0	0	0	7	6	3	6	4	7	7	4	2	5
P01728;P01729	P01728;P01729		Ig lambda-2 chain V region;Ig lambda-2 chain V region MOPC 315	N	0.79489	-0.331174	0.755736		5	5	23.8398	20.0912	23.2656	21.6529	24.6434	20.8153	23.4129	22.594	24.0003	24.3262	0	0	0	0	0	0	0	0	0	0	0	0	0	0	0	0	0	0	0	3	2	3	3	2	2	3	3	2	3
Q9CR99;Q9QUI0;Q62159;P62746	Q9CR99;Q9QUI0;Q62159;P62746	4930544G11Rik;Rhoa;Rhoc;Rhob	Transforming protein RhoA;Rho-related GTP-binding protein RhoC;Rho-related GTP-binding protein RhoB	N	1.12898	0.175016	0.756582		5	4	21.2803	21.5107	19.8132	20.1582	20.6366	21.3106	21.0149	20.4525	NaN	19.2412	1	1	1	0	0	0	1	0	0	0	0	0	0	0	0	0	0	0	0	2	2	1	1	1	1	2	2	0	1
Q60854	Q60854;Q3UWK8	Serpinb6	Serpin B6	N	1.26339	0.337301	0.75673		5	5	22.888	22.2176	19.7228	20.5597	20.8548	23.1093	22.6406	20.9012	18.7793	19.126	1	0	0	0	0	0	0	0	0	0	0	0	0	0	0	0	0	0	0	7	9	3	2	3	9	10	3	1	2
P50114	P50114	S100b	Protein S100-B	N	1.32735	0.408554	0.75719		3	3	NaN	23.6018	19.7321	20.5368	NaN	21.5125	20.8823	NaN	NaN	20.2503	1	1	0	0	0	0	0	0	0	0	0	0	0	0	0	0	0	0	0	0	2	1	2	0	1	2	0	0	1
A0A140T8N3;A0A075B666	A0A140T8N3;A0A075B666	Igkv12-47		N	1.15167	0.203722	0.762929		5	5	21.4679	21.3014	20.4201	20.683	21.3505	21.3519	21.2891	22.6607	19.3385	19.5641	0	0	0	0	0	0	0	0	0	0	0	0	0	0	0	0	0	0	0	1	1	1	1	1	1	1	1	1	1
Q9D1D6	Q9D1D6	Cthrc1	Collagen triple helix repeat-containing protein 1	N	1.05182	0.0728878	0.767168		5	5	20.2956	20.9534	20.164	20.7763	20.0386	20.7991	19.9624	20.6316	20.0894	20.3809	0	0	0	0	0	0	0	0	0	1	1	0	0	0	0	0	0	0	1	2	1	2	2	2	1	2	1	1	1
Q792Z1	Q792Z1	Try10		N	0.915392	-0.127539	0.769284		5	4	25.8871	26.3496	25.7591	25.8951	24.4588	26.4188	25.9159	25.508	25.3473	NaN	0	0	0	0	0	0	0	0	0	0	0	0	0	0	0	0	0	0	0	1	1	1	1	2	2	2	2	2	0
Q9D3H2	Q9D3H2	Obp1a		N	0.818242	-0.2894	0.770414		5	4	22.7357	19.8517	18.5855	20.9365	18.3959	20.3403	21.1802	20.4384	NaN	19.6029	0	0	0	0	0	0	0	0	0	0	1	0	0	0	0	0	0	0	0	3	1	1	3	1	3	3	2	0	2
P32648	P32648	Vip	VIP peptides;Intestinal peptide PHI-42;Intestinal peptide PHI-27;Vasoactive intestinal peptide	N	1.05673	0.0796047	0.770509		5	5	24.1681	23.7371	23.5902	23.4314	23.1355	23.6605	23.7972	23.7643	23.7073	22.7351	0	0	0	0	0	0	0	0	0	0	1	0	0	0	0	0	0	0	1	2	2	2	2	2	2	2	2	2	2
Q80YX1	Q80YX1	Tnc	Tenascin	N	1.08738	0.120854	0.771416		4	4	20.0062	20.0085	20.5311	NaN	20.7058	NaN	20.4504	21.0712	19.5196	19.727	0	0	0	0	0	0	0	0	0	1	1	0	0	0	0	0	0	0	1	1	2	3	0	1	0	4	4	1	3
Q8K183	Q8K183	Pdxk	Pyridoxal kinase	N	1.14416	0.194284	0.778449		5	5	21.7502	22.1426	20.8127	21.3924	21.2567	23.1719	22.0208	21.3689	19.8243	19.9973	1	0	0	0	0	0	0	0	0	0	0	0	0	0	0	0	0	0	0	7	7	6	7	6	6	7	6	3	6
P28653	P28653	Bgn	Biglycan	N	0.900562	-0.151103	0.784198		5	5	21.3239	21.8492	21.4319	21.5475	20.2728	21.7852	22.6692	21.615	21.2742	19.837	0	0	0	0	0	0	0	0	0	1	1	0	0	0	0	0	0	0	1	5	6	5	6	3	2	8	4	3	3
A0A140T8M4	A0A140T8M4			N	0.853514	-0.228514	0.7864		3	3	20.0834	NaN	19.9945	NaN	21.0328	20.3918	21.928	NaN	19.4765	NaN	0	0	0	0	0	0	0	0	0	0	0	0	0	0	0	0	0	0	0	1	0	1	0	1	1	1	0	1	0
P48758	P48758	Cbr1	Carbonyl reductase [NADPH] 1	N	1.09136	0.126122	0.788969		4	4	21.6718	21.5707	NaN	20.293	20.9042	21.759	21.0707	20.8836	NaN	20.2219	1	0	0	0	0	0	0	0	0	0	0	0	0	0	0	0	0	0	0	3	4	0	1	2	5	2	1	0	1
E9Q616	E9Q616	Ahnak		N	1.27147	0.346499	0.789346		5	5	22.0233	22.2661	20.0445	18.4685	19.797	23.8266	20.4805	20.1504	18.1662	18.2432	0	0	0	0	0	0	0	0	0	0	0	0	0	0	0	0	0	0	0	6	7	2	1	3	7	2	3	1	3
Q9R0E1	Q9R0E1	Plod3	Procollagen-lysine,2-oxoglutarate 5-dioxygenase 3	N	1.05514	0.0774338	0.795715		5	5	21.334	21.0041	21.0031	21.8631	20.3644	20.9169	21.297	21.4025	21.0402	20.525	0	0	1	0	1	0	0	0	0	0	1	0	0	0	0	0	0	0	1	4	5	5	4	3	3	4	2	3	3
P35802	P35802	Gpm6a	Neuronal membrane glycoprotein M6-a	N	1.07034	0.0980721	0.807316		5	5	22.0792	21.5913	21.3709	23.0719	22.4663	21.8064	21.7393	22.9659	21.916	21.6616	0	0	1	0	0	0	0	0	1	0	0	0	0	0	0	0	0	1	1	1	1	1	1	1	1	1	1	1	1
Q0VGU4	Q0VGU4	Vgf		N	1.03937	0.0557026	0.812684		5	5	27.7148	27.2784	27.1832	27.2838	27.1801	27.3869	27.5178	27.8451	26.832	26.7801	0	0	0	0	0	0	0	0	0	0	1	0	0	0	0	0	0	0	0	30	28	28	27	27	26	29	28	27	28
Q9R0Y5	Q9R0Y5	Ak1	Adenylate kinase isoenzyme 1	N	1.34213	0.424523	0.816141		5	3	25.2608	22.3673	18.6406	19.739	23.2328	22.4574	22.3522	19.4612	NaN	NaN	1	0	0	0	0	0	0	0	0	0	0	0	0	0	0	0	0	0	0	6	5	1	1	5	4	6	1	0	1
Q7TNR6	Q7TNR6	Igsf21	Immunoglobulin superfamily member 21	N	1.02238	0.0319324	0.825498		5	5	21.0905	20.6288	20.9226	21.1414	21.0426	20.9444	20.7141	21.1978	21.1346	20.6754	0	0	1	0	0	0	0	0	1	0	0	1	0	0	0	0	0	0	1	2	1	2	1	1	2	1	1	1	2
P26618	P26618	Pdgfra	Platelet-derived growth factor receptor alpha	N	1.04316	0.0609632	0.826031		4	4	20.403	19.5377	19.8412	20.082	NaN	20.3132	NaN	20.1335	19.6893	19.4841	0	0	1	0	0	1	0	0	0	0	0	0	1	1	0	0	0	0	1	1	1	1	2	0	2	0	1	1	3
Q9R171	Q9R171	Cbln1	Cerebellin-1;Cerebellin;[des-Ser1]-cerebellin	N	1.03409	0.0483643	0.829436		5	5	22.9938	22.885	22.9955	23.011	22.6343	22.8376	23.4285	23.1038	22.7092	22.1986	0	0	1	0	0	0	0	0	1	0	1	0	0	0	0	0	0	0	1	2	3	3	3	3	2	3	3	3	2
Q8K426	Q8K426	Retnlg		N	1.09362	0.129106	0.836499		3	3	NaN	20.8243	20.8579	NaN	22.1749	21.8973	20.6232	20.9494	NaN	NaN	0	0	0	0	0	0	0	0	0	0	1	0	0	0	0	0	0	0	0	0	1	1	0	1	1	1	1	0	0
P57780	P57780;Q7TPR4;O88990	Actn4	Alpha-actinin-4	N	1.12221	0.166346	0.837565		5	5	20.8593	20.8106	19.9282	19.321	19.8241	21.6959	21.724	18.6609	18.3851	19.4454	1	1	0	0	0	0	0	0	0	0	0	0	0	0	0	0	0	0	0	5	7	5	2	2	9	7	2	1	2
Q9R0P9	Q9R0P9	Uchl1	Ubiquitin carboxyl-terminal hydrolase isozyme L1	N	1.26379	0.337756	0.838386		4	4	19.801	24.5646	20.7854	20.2265	NaN	22.9979	20.6674	NaN	17.8984	22.4629	1	0	1	0	1	0	0	0	0	0	0	0	0	0	0	0	0	0	1	3	8	5	3	1	6	6	0	1	6
A0A075B5J9;A0A075B5K3	A0A075B5J9;A0A075B5K3	Igkv17-127;Igkv17-121		N	0.922031	-0.117112	0.840517		5	4	22.6129	21.0001	22.4561	22.0293	22.2924	NaN	23.0601	23.0096	20.8913	21.8201	0	0	0	0	0	0	0	0	0	0	0	0	0	0	0	0	0	0	0	1	1	1	1	1	0	1	1	1	1
Q8C0F9	Q8C0F9	Prss35	Inactive serine protease 35	N	0.931878	-0.101787	0.842898		5	3	21.4209	20.3851	20.3556	20.4576	20.7542	21.8607	19.9493	20.5194	NaN	NaN	0	0	0	0	0	0	0	0	0	0	1	0	0	0	0	0	0	0	1	2	2	2	2	1	1	2	1	0	0
Q8BGY3	Q8BGY3	Luzp2	Leucine zipper protein 2	N	1.03621	0.0513226	0.845731		5	5	23.9336	22.8607	23.5127	23.1653	23.7549	23.2424	23.2502	24.0339	23.3503	23.0937	0	0	0	0	0	0	0	0	0	0	1	0	0	0	0	0	0	0	1	4	3	5	4	4	4	4	5	3	4
P14069	P14069	S100a6	Protein S100-A6	N	0.853594	-0.228378	0.846463		4	4	22.7418	NaN	19.8259	19.8839	19.8036	23.2874	20.5488	19.9521	NaN	19.3805	1	1	1	0	0	0	0	0	0	0	0	0	0	0	0	0	0	0	0	1	0	1	1	1	2	2	1	0	2
P0DP60	P0DP60			N	1.0334	0.0473984	0.847951		5	5	24.2886	24.117	23.9635	24.1034	23.6556	24.6455	23.4205	23.7008	24.2544	23.8699	0	0	1	0	1	0	0	0	0	0	0	1	0	0	0	0	0	0	1	3	3	2	3	3	2	2	2	3	3
Q61598	Q61598	Gdi2	Rab GDP dissociation inhibitor beta	N	1.09163	0.126488	0.848868		5	5	22.5973	22.5197	20.6826	21.305	20.7828	22.2892	22.5811	21.7702	20.0558	20.5585	1	0	1	0	0	0	0	0	0	0	0	0	0	0	0	0	0	0	0	10	12	6	4	5	10	11	7	6	7
P15626	P15626;Q8R5I6;O35660	Gstm2	Glutathione S-transferase Mu 2	N	1.10555	0.144767	0.855095		5	5	22.5784	23.0362	21.0033	21.7157	22.352	23.549	23.114	22.462	19.9635	20.8733	1	0	0	0	0	0	0	0	0	0	0	0	0	0	0	0	0	0	0	6	7	5	5	5	7	6	5	3	3
P48030	P48030	Tgfa	Protransforming growth factor alpha;Transforming growth factor alpha	N	1.02662	0.0378973	0.862627		3	4	NaN	20.6799	20.096	20.5678	NaN	20.2808	NaN	20.7302	20.1704	20.4585	0	0	1	0	0	0	0	0	0	0	1	0	1	1	0	0	0	0	1	0	1	1	1	0	1	0	1	1	1
A0A075B5R1	A0A075B5R1	Ighv5-17		N	1.12204	0.16612	0.862688		4	3	NaN	19.7713	20.1929	22.839	20.4068	NaN	21.5459	NaN	20.4612	19.9019	0	0	0	0	0	0	0	0	0	0	0	0	0	0	0	0	0	0	0	0	1	1	1	1	0	1	0	1	1
Q01853	Q01853	Vcp	Transitional endoplasmic reticulum ATPase	N	1.16443	0.219627	0.86872		5	5	21.5121	22.6886	17.4336	19.0497	19.1609	22.6088	20.4597	19.4707	17.316	18.8915	1	1	0	0	1	0	0	0	0	0	0	0	0	0	0	0	0	0	0	10	13	2	5	5	13	8	6	1	2
O08992	O08992	Sdcbp	Syntenin-1	N	1.03382	0.0479808	0.869219		4	4	20.5762	20.2116	19.9759	NaN	19.8179	NaN	19.7306	19.7356	20.2632	20.6602	1	1	1	0	1	0	0	0	0	0	1	0	0	0	0	0	0	0	0	2	1	2	0	1	0	2	1	1	1
P15327	P15327	Bpgm	Bisphosphoglycerate mutase	N	1.15005	0.201694	0.871851		4	4	22.8292	19.61	NaN	19.7437	22.0813	23.3594	20.3435	20.4991	19.2552	NaN	0	0	0	0	0	0	0	0	0	0	0	0	0	0	0	0	0	0	0	5	2	0	2	4	4	4	4	2	0
P24452	P24452	Capg	Macrophage-capping protein	N	1.1434	0.193324	0.8755		4	3	21.9071	20.7489	18.5836	NaN	18.954	21.4715	19.5837	NaN	NaN	18.5101	1	1	0	0	0	0	0	0	0	0	0	0	0	0	0	0	0	0	0	2	2	1	0	1	2	2	0	0	1
P28654	P28654	Dcn	Decorin	N	0.944473	-0.0824188	0.877597		5	5	23.3723	23.5552	22.5693	23.3023	21.828	23.7309	23.755	23.499	21.8573	22.197	0	0	0	0	0	0	0	0	0	1	1	0	0	0	0	0	0	0	1	8	8	6	8	4	7	9	9	6	6
Q9CQ60	Q9CQ60	Pgls	6-phosphogluconolactonase	N	0.94784	-0.0772839	0.879193		5	5	20.7199	20.422	20.221	19.8728	20.0626	21.915	20.8081	19.9625	19.2096	19.7896	1	0	0	0	0	0	0	0	0	0	0	0	0	0	0	0	0	0	0	3	3	1	3	2	2	3	1	1	1
A0A075B5M7	A0A075B5M7;A0A0B4J1J2;A0A0B4J1J1	Igkv5-39		N	1.08473	0.11734	0.879234		5	5	22.2134	20.4051	22.0216	22.6298	22.556	20.2601	23.7231	22.8376	21.0247	21.3938	0	0	0	0	0	0	0	0	0	0	0	0	0	0	0	0	0	0	0	1	1	2	1	2	1	3	3	3	3
Q60847	Q60847	Col12a1	Collagen alpha-1(XII) chain	N	1.07737	0.10752	0.882699		3	3	NaN	20.016	NaN	20.3643	18.8172	20.4943	19.6121	NaN	18.7686	NaN	0	0	0	0	0	0	0	0	0	1	1	0	0	0	0	0	0	0	1	0	1	0	1	1	2	1	0	1	0
A0A140T8M9;A0A140T8M0;A0A0B4J1I0;A0A075B5N0;A0A075B5K8;A0A140T8N1;P01631	A0A140T8M9;A0A140T8M0;A0A0B4J1I0;A0A075B5N0;A0A075B5K8;A0A140T8N1;P01631	Igkv1-110;Igkv1-35;Igkv1-99	Ig kappa chain V-II region 26-10	N	0.927774	-0.108154	0.88397		5	5	24.5472	22.8025	23.2582	22.6644	25.2322	22.5393	25.2535	24.7221	23.4129	23.1175	0	0	0	0	0	0	0	0	0	0	0	0	0	0	0	0	0	0	0	1	1	1	1	1	1	1	1	1	1
A0A0B4J1H7;A0A0B4J1H8	A0A0B4J1H7;A0A0B4J1H8	Igkv1-135;Igkv1-133		N	0.919586	-0.120943	0.884274		5	5	22.9976	20.6835	21.134	22.1908	23.3309	22.7729	23.7354	22.9161	20.3468	21.1702	0	0	0	0	0	0	0	0	0	0	0	0	0	0	0	0	0	0	0	6	2	3	4	4	3	6	6	1	3
Q9D1A2	Q9D1A2	Cndp2	Cytosolic non-specific dipeptidase	N	1.13397	0.181379	0.884742		3	3	21.5572	20.2209	NaN	NaN	19.3609	22.0467	19.866	NaN	18.6821	NaN	1	0	0	0	0	0	0	0	0	0	0	0	0	0	0	0	0	0	0	2	1	1	1	2	4	2	0	1	1
Q8BYI9	Q8BYI9	Tnr	Tenascin-R	N	1.03853	0.0545486	0.8855		5	4	20.3918	20.2433	20.6913	19.9818	19.6144	NaN	20.9697	20.4068	19.548	19.5955	0	0	0	0	0	0	0	0	0	1	1	0	0	0	0	0	0	0	1	3	2	3	2	3	0	4	3	1	3
Q91XL1	Q91XL1	Lrg1		N	1.05143	0.0723541	0.887019		5	5	24.8661	24.2464	24.2318	24.305	22.7291	23.8727	24.275	25.0951	23.7613	23.0127	0	0	0	0	0	0	0	0	0	0	0	0	0	0	0	0	0	0	0	5	3	5	5	5	5	5	4	4	3
P01844;P01845	P01844;P01845	Iglc2;Iglc3	Ig lambda-2 chain C region;Ig lambda-3 chain C region	N	0.916014	-0.126558	0.892026		5	5	24.4655	22.146	23.8376	21.9786	25.3005	21.5467	24.4865	22.9233	24.5892	24.8155	0	0	0	0	0	0	0	0	0	0	0	0	0	0	0	0	0	0	0	4	4	5	4	4	2	4	4	5	5
P00683	P00683	Rnase1	Ribonuclease pancreatic	N	1.05232	0.0735696	0.892459		5	4	22.4308	22.371	21.5313	22.1392	20.2887	21.6595	21.9723	22.24	NaN	20.8428	0	0	0	0	0	0	0	0	0	0	1	0	0	0	0	0	0	0	0	3	3	3	3	2	3	3	3	1	2
Q9JJU8	Q9JJU8	Sh3bgrl	SH3 domain-binding glutamic acid-rich-like protein	N	0.937082	-0.0937534	0.893642		5	4	22.0936	21.8195	20.3658	20.5032	20.5209	22.3654	21.6819	21.0368	NaN	19.5334	1	0	1	0	0	0	0	0	0	0	0	0	0	0	0	0	0	0	0	1	1	1	1	1	2	2	1	0	1
P09036	P09036	Spink3	Serine protease inhibitor Kazal-type 3	N	0.968262	-0.0465305	0.896332		5	4	21.6781	21.6847	21.7002	21.4419	20.8685	21.6667	22.3575	21.2928	20.7678	NaN	0	0	0	0	0	0	0	0	0	0	1	0	0	0	0	0	0	0	0	1	1	1	1	1	1	1	1	1	1
Q9QZ88	Q9QZ88	Vps29	Vacuolar protein sorting-associated protein 29	N	1.05062	0.0712424	0.896991		5	3	21.1272	20.3393	19.4452	19.4897	19.7618	20.5837	20.1721	NaN	NaN	19.1285	1	0	1	0	0	0	1	0	0	0	0	0	0	0	0	0	0	0	0	1	1	1	1	1	1	1	1	0	1
Q9JHA8	Q9JHA8	Vwa7	von Willebrand factor A domain-containing protein 7	N	1.02797	0.039798	0.899014		5	5	20.7526	20.8278	20.3892	20.4405	20.0761	20.6418	20.9857	21.0335	19.8597	19.7666	0	0	0	0	0	0	0	0	0	0	1	0	0	0	0	0	0	0	1	2	3	3	2	2	3	2	3	2	3
A0A140T8P5	A0A140T8P5			N	0.942929	-0.084779	0.899948		5	4	21.0722	19.4451	20.8817	19.9184	22.3445	20.2902	21.7083	21.0735	NaN	20.1965	0	0	0	0	0	0	0	0	0	0	0	0	0	0	0	0	0	0	0	1	1	1	1	1	1	1	1	1	1
O35516	O35516	Notch2	Neurogenic locus notch homolog protein 2;Notch 2 extracellular truncation;Notch 2 intracellular domain	N	0.949688	-0.0744747	0.903505		5	5	20.5752	17.7841	20.5924	20.8027	20.3684	20.2221	20.2032	20.6509	19.5079	19.9111	1	1	1	0	0	0	0	0	0	0	0	0	1	1	0	0	0	0	1	4	2	2	3	1	1	3	3	3	3
Q9JI95;Q64433	Q9JI95;Q64433	Cpn10-rs1;Hspe1	10 kDa heat shock protein, mitochondrial	N	1.05423	0.0761848	0.907646		3	5	21.5154	NaN	19.7956	NaN	20.5085	21.462	21.1636	20.5462	19.2665	20.2134	0	0	0	1	0	0	0	0	0	0	0	0	0	0	0	0	0	0	0	1	0	1	0	1	1	1	1	1	1
Q923D2	Q923D2	Blvrb	Flavin reductase (NADPH)	N	1.10564	0.14488	0.909194		5	5	24.2629	23.0232	19.9597	21.764	23.2119	25.7339	22.5072	22.2912	21.185	19.7802	1	0	0	0	0	0	0	0	0	0	0	0	0	0	0	0	0	0	0	9	8	3	6	7	12	9	7	5	4
P10630;P60843	P10630;P60843	Eif4a2;Eif4a1	Eukaryotic initiation factor 4A-II;Eukaryotic initiation factor 4A-II, N-terminally processed;Eukaryotic initiation factor 4A-I	N	0.928673	-0.106757	0.912515		5	5	20.7534	22.323	18.8207	18.3265	20.2526	22.161	20.4749	19.8063	18.3352	20.2326	0	0	0	0	0	0	0	0	0	0	0	0	0	0	0	0	0	0	0	5	5	2	1	3	4	5	3	2	4
Q04447	Q04447	Ckb	Creatine kinase B-type	N	1.05391	0.0757469	0.912927		5	5	24.3595	26.4394	23.8572	24.1984	23.6646	25.8308	24.3076	24.3085	23.0237	24.6698	1	0	0	1	0	0	0	0	0	0	0	0	0	0	0	0	0	0	0	12	15	14	14	12	14	13	12	12	14
F6TQW2;P01864	F6TQW2;P01864;P01863;P01865	Ighg2c	Ig gamma-2A chain C region secreted form	N	1.05835	0.0818161	0.916546		5	5	27.5178	25.6896	26.5051	27.1739	27.2678	27.118	27.8083	28.2211	26.2007	24.3969	0	0	0	0	0	0	0	0	0	0	1	0	0	0	0	0	0	0	1	12	9	10	12	11	10	11	12	11	8
Q6IRU2	Q6IRU2	Tpm4	Tropomyosin alpha-4 chain	N	0.94693	-0.07867	0.91704		4	4	21.8398	21.6072	19.4843	19.8726	NaN	21.462	21.4592	20.3764	NaN	19.8209	1	0	0	0	0	0	0	0	0	0	0	0	0	0	0	0	0	0	0	2	2	2	2	0	2	2	2	0	2
P70275	P70275	Sema3e	Semaphorin-3E	N	0.986768	-0.0192178	0.917644		4	5	20.5866	NaN	21.1845	20.665	20.9141	20.9458	20.7146	21.2843	20.668	20.671	0	0	0	0	0	0	0	0	0	0	1	0	0	0	0	0	0	0	1	2	0	3	2	1	2	2	1	2	3
P41539	P41539	Tac1	Protachykinin-1;Substance P;Neurokinin A;Neuropeptide K;Neuropeptide gamma;C-terminal-flanking peptide	N	0.984256	-0.0228939	0.919764		5	5	24.4387	24.2236	24.1086	24.1911	23.5267	24.3412	24.4946	24.2534	23.8843	23.6297	0	0	0	0	0	0	0	0	0	0	1	0	0	0	0	0	0	0	0	1	1	1	1	1	1	1	1	1	1
P01837	P01837		Ig kappa chain C region	N	0.960639	-0.0579342	0.921259		5	5	27.7344	25.6747	26.9038	26.7176	27.8241	26.3005	27.9899	28.0737	26.5114	26.2689	0	0	0	0	0	0	0	0	0	0	0	0	0	0	0	0	0	0	0	7	6	6	7	7	5	7	7	7	5
P01831	P01831	Thy1	Thy-1 membrane glycoprotein	N	1.01453	0.0208069	0.923827		5	5	27.1563	27.3071	27.1826	27.2816	26.5435	27.1543	27.3909	27.3988	26.6146	26.8086	0	0	1	0	0	0	0	0	0	0	0	1	0	0	0	0	0	0	1	4	4	4	4	4	4	4	4	4	4
Q9DBP5	Q9DBP5	Cmpk1	UMP-CMP kinase	N	0.947912	-0.0771747	0.924654		4	3	20.5884	20.0462	18.9904	NaN	19.4744	21.0123	20.1945	NaN	NaN	18.3493	1	1	0	0	0	0	0	0	0	0	0	0	0	0	0	0	0	0	0	1	2	1	0	1	2	1	0	0	1
Q9CWJ9	Q9CWJ9	Atic	Bifunctional purine biosynthesis protein PURH;Phosphoribosylaminoimidazolecarboxamide formyltransferase;IMP cyclohydrolase	N	0.950978	-0.0725155	0.925237		3	3	20.7976	20.1411	NaN	NaN	20.0689	21.7218	20.1069	NaN	NaN	19.3966	0	0	0	0	0	0	0	0	0	0	0	0	0	0	0	0	0	0	0	4	2	0	0	1	6	4	0	0	1
Q9CXD9	Q9CXD9	Lrrc17	Leucine-rich repeat-containing protein 17	N	1.04281	0.0604765	0.927149		3	4	NaN	21.7248	NaN	21.0987	20.2893	21.8914	20.8889	21.3295	19.7988	NaN	0	0	0	0	0	0	0	0	0	0	1	0	0	0	0	0	0	0	0	0	1	0	1	1	1	1	1	1	0
Q9EQ21	Q9EQ21	Hamp	Hepcidin	N	0.981002	-0.0276714	0.929399		5	5	21.9912	21.483	21.8356	20.7773	21.3885	21.2939	22.3256	21.5082	21.0314	21.4549	0	0	0	0	0	0	0	0	0	0	1	0	0	0	0	0	0	0	0	2	2	2	2	1	2	2	2	2	2
P06879	P06879	Prl	Prolactin	N	1.0401	0.0567258	0.930277		3	3	19.9206	NaN	19.9376	NaN	20.7906	NaN	21.2189	19.784	19.4757	NaN	0	0	0	0	0	0	0	0	0	0	1	0	0	0	0	0	0	0	0	1	0	1	0	2	0	2	1	1	0
Q64727	Q64727	Vcl	Vinculin	N	1.03418	0.0484882	0.932812		5	5	20.9816	21.0733	20.859	19.5574	19.9976	20.254	22.1921	20.4396	19.4542	19.8865	1	0	1	0	0	0	0	0	0	0	0	0	0	0	0	0	0	0	0	4	7	6	4	5	4	8	6	3	2
P70158	P70158	Smpdl3a	Acid sphingomyelinase-like phosphodiesterase 3a	N	1.02621	0.0373253	0.935059		5	5	22.6282	22.8105	22.5991	22.6814	20.7232	22.701	22.5599	22.4879	21.7128	21.794	0	0	0	0	0	0	0	0	0	0	1	0	0	0	0	0	0	0	1	5	6	5	5	5	7	7	7	7	6
Q62261	Q62261;Q68FG2;P15508	Sptbn1	Spectrin beta chain, non-erythrocytic 1	N	0.94796	-0.0771012	0.936966		5	4	19.9235	22.273	17.4577	19.1812	18.3504	19.781	19.5914	19.6448	NaN	19.0397	1	0	1	0	0	0	0	0	0	0	0	0	0	0	0	0	0	0	1	3	12	1	2	1	4	4	4	0	3
Q99LD8	Q99LD8	Ddah2	N(G),N(G)-dimethylarginine dimethylaminohydrolase 2	N	0.954717	-0.0668556	0.942355		5	4	21.9948	21.6546	19.6155	19.2556	19.2905	21.7834	21.2373	19.726	NaN	18.9695	1	0	0	1	0	0	0	0	0	0	0	0	0	0	0	0	0	0	0	7	7	4	2	1	5	6	4	0	4
P68372	P68372;CON__ENSEMBL:ENSBTAP00000025008;A2AQ07	Tubb4b	Tubulin beta-4B chain	N	0.960533	-0.0580931	0.942667		4	4	21.1592	23.4869	20.2532	20.7198	NaN	22.2353	21.5279	20.87	NaN	21.2183	1	0	0	0	0	0	0	0	0	0	0	0	0	0	0	0	0	0	0	1	1	1	1	0	1	1	1	0	1
Q91VK4	Q91VK4	Itm2c	Integral membrane protein 2C;CT-BRI3	N	0.945901	-0.0802388	0.943763		4	5	19.6907	21.3198	22.8962	20.2276	NaN	21.1176	22.9927	22.7589	18.9801	19.7197	0	0	1	0	0	0	0	1	0	0	0	0	1	0	1	0	0	0	1	1	1	1	1	0	1	1	1	1	1
P10649	P10649	Gstm1	Glutathione S-transferase Mu 1	N	1.03024	0.042981	0.948387		5	5	24.1496	24.3221	22.6558	23.1774	23.3701	24.93	24.4043	23.713	21.9796	22.4332	1	0	0	0	0	0	0	0	0	0	0	0	0	0	0	0	0	0	0	8	9	7	7	7	10	9	8	5	7
Q91WR8	Q91WR8	Gpx6	Glutathione peroxidase 6	N	1.04061	0.0574242	0.949047		5	3	23.115	21.0797	23.6318	22.3151	21.8449	NaN	NaN	24.0271	21.5205	21.4721	0	0	0	0	0	0	0	0	0	0	1	0	0	0	0	0	0	0	0	4	3	4	4	1	0	0	4	3	3
Q9QUR8	Q9QUR8	Sema7a	Semaphorin-7A	N	1.00983	0.0141144	0.94958		5	5	25.8393	25.5444	25.7032	25.6686	25.2607	25.6462	26.0114	25.9796	25.0262	25.2822	0	0	1	0	0	0	0	0	0	0	0	1	0	0	0	0	0	0	1	32	31	31	31	25	30	31	32	29	32
Q4KML4	Q4KML4	Abracl	Costars family protein ABRACL	N	0.958243	-0.0615373	0.950414		4	3	21.0688	21.2827	19.8985	19.4913	NaN	22.2865	20.0987	19.1054	NaN	NaN	0	0	0	0	0	0	0	0	0	0	0	0	0	0	0	0	0	0	0	2	1	2	2	0	1	2	1	0	0
O54962	O54962	Banf1	Barrier-to-autointegration factor;Barrier-to-autointegration factor, N-terminally processed	N	1.04213	0.0595321	0.951059		5	4	21.6601	21.2319	19.1043	19.5393	19.6008	21.9792	21.0633	19.4008	18.2276	NaN	1	1	0	0	0	0	0	0	0	0	0	0	0	0	0	0	0	0	0	1	1	2	1	1	1	2	2	1	0
P16015	P16015	Ca3	Carbonic anhydrase 3	N	1.07339	0.102174	0.952657		5	5	24.9303	23.4519	18.3575	21.3812	23.2137	25.0672	24.2763	22.7319	18.538	20.2103	1	0	0	0	0	0	0	0	0	0	0	0	0	0	0	0	0	0	0	10	9	2	8	8	9	10	10	3	5
Q8K480	Q8K480	Mfrp	Membrane frizzled-related protein	N	0.993935	-0.00877657	0.955637		5	4	19.5467	19.4989	19.698	19.1733	19.3508	19.4351	19.2187	19.3696	19.8259	NaN	0	0	1	0	0	0	0	0	0	0	0	0	1	0	1	0	0	0	1	1	1	1	1	1	1	1	1	1	0
A0A0B4J1J6	A0A0B4J1J6	Ighv10-1		N	0.982455	-0.0255362	0.956279		5	4	21.0928	20.4886	21.3991	20.2852	21.3977	NaN	21.818	21.2045	20.9775	19.8329	0	0	0	0	0	0	0	0	0	0	0	0	0	0	0	0	0	0	0	1	1	1	1	1	0	1	1	1	1
Q9WTQ5	Q9WTQ5	Akap12	A-kinase anchor protein 12	N	0.987733	-0.0178066	0.961158		5	5	20.8116	19.8757	20.7953	19.9002	21.2301	19.9025	21.0143	20.1436	20.5957	21.0459	1	0	1	0	0	0	0	0	0	0	0	0	0	0	0	0	0	0	0	2	1	2	2	1	1	1	1	1	1
P23492;Q9D8C9	P23492;Q9D8C9	Pnp;Pnp2	Purine nucleoside phosphorylase	N	0.977735	-0.0324852	0.969207		5	5	21.8832	21.949	19.5267	20.6537	20.0074	22.5224	22.1747	20.5848	19.4794	19.4209	1	0	0	0	0	0	0	0	0	0	0	0	0	0	0	0	0	0	0	5	8	3	6	2	7	7	3	2	3
P05532	P05532	Kit	Mast/stem cell growth factor receptor Kit	N	0.992553	-0.0107834	0.96937		5	5	20.7393	20.7177	21.1795	21.2212	20.1559	20.7813	21.1607	21.2387	20.7252	20.1616	1	0	1	0	0	0	0	0	0	0	0	0	1	1	0	0	0	0	1	4	5	6	5	5	4	5	4	4	2
Q60625	Q60625	Icam5	Intercellular adhesion molecule 5	N	0.990283	-0.0140872	0.970191		5	4	19.4856	18.9577	20.0731	19.1898	18.779	NaN	18.9229	20.1696	18.9589	19.1931	0	0	1	0	0	0	0	0	0	0	0	0	1	1	0	0	0	0	1	1	2	2	2	1	0	1	2	2	1
Q9JHW9	Q9JHW9	Aldh1a3	Aldehyde dehydrogenase family 1 member A3	N	1.0189	0.0270081	0.973389		4	5	21.7346	23.5199	NaN	21.5695	20.3916	22.743	22.1573	22.6448	20.3431	20.9962	1	0	0	0	0	0	0	0	0	0	0	0	0	0	0	0	0	0	0	1	1	0	1	1	1	1	1	1	1
P26041	P26041;P26043;P26040	Msn	Moesin	N	0.986238	-0.0199917	0.976669		5	5	21.6329	20.7336	19.4009	19.3349	19.851	21.8259	20.634	20.2382	19.2509	19.1042	1	0	1	0	0	0	0	0	0	0	0	0	0	0	0	0	0	0	0	5	5	4	4	4	4	5	3	3	4
P01639	P01639	Gm5571	Ig kappa chain V-V region MOPC 41	N	1.01077	0.0154514	0.97884		4	4	22.3094	NaN	20.4342	20.5307	21.8654	NaN	21.5802	21.8704	21.1265	20.5008	0	0	0	0	0	0	0	0	0	0	0	0	0	0	0	0	0	0	0	3	0	2	1	3	0	3	3	3	3
A0A075B680	A0A075B680	Ighv1-62-2		N	1.01103	0.015831	0.979658		3	3	19.8892	NaN	19.7476	NaN	20.5702	NaN	NaN	21.0464	19.8539	19.2591	0	0	0	0	0	0	0	0	0	0	0	0	0	0	0	0	0	0	0	1	0	1	0	1	0	0	1	1	1
Q9R0P5	Q9R0P5	Dstn	Destrin	N	1.01267	0.0181709	0.983014		5	5	22.0981	22.619	20.2081	20.3779	21.1671	23.008	22.553	21.2998	19.8541	19.6643	0	0	0	0	0	0	0	0	0	0	0	0	0	0	0	0	0	0	0	7	8	4	3	6	5	7	4	2	3
P27773	P27773	Pdia3	Protein disulfide-isomerase A3	N	1.01099	0.0157707	0.985834		5	5	22.8753	23.0011	20.5879	21.3757	20.7879	24.022	22.5878	20.862	20.5294	20.5478	0	0	0	0	1	0	0	0	0	0	0	0	0	0	0	0	0	0	0	9	9	4	7	5	15	10	6	5	5
P01869	P01869	Ighg1	Ig gamma-1 chain C region, membrane-bound form	N	1.00704	0.0101212	0.986338		5	5	26.4845	25.3952	24.5069	26.0591	24.6338	24.972	26.0086	26.7646	24.5875	24.6962	0	0	1	0	0	0	0	0	0	0	0	0	1	0	0	0	0	0	1	7	6	6	7	6	4	6	7	6	7
P01872	P01872	Ighm	Ig mu chain C region	N	0.992714	-0.0105503	0.988964		5	5	26.9999	25.172	24.9807	24.8954	26.8876	24.6013	26.5442	27.3587	26.0737	24.4104	0	0	1	0	0	0	0	0	0	0	1	0	1	0	0	0	0	0	1	13	15	12	12	15	14	15	17	16	12
A0A075B5R2	A0A075B5R2;A0A075B5R3;P01786	Ighv7-3		N	0.990792	-0.0133457	0.989335		4	4	21.7123	18.9282	20.8788	NaN	22.0669	19.0393	22.0371	21.4462	NaN	21.117	0	0	0	0	0	0	0	0	0	0	0	0	0	0	0	0	0	0	0	3	1	2	0	2	1	3	3	1	3
Q8HW98	Q8HW98	Iglon5	IgLON family member 5	N	1.00288	0.00414276	0.990309		5	5	22.9829	22.6364	22.2248	23.0492	22.1062	22.953	23.018	23.1278	21.9765	21.9035	0	0	0	0	0	0	0	0	0	0	1	0	0	0	0	0	0	0	1	5	5	5	5	3	5	5	5	5	6
P00920	P00920	Ca2	Carbonic anhydrase 2	N	1.00122	0.00175209	0.998304		5	5	24.8046	23.1599	22.3634	23.3974	23.4121	26.0134	23.3943	23.2956	22.2864	22.1388	1	0	1	0	0	0	0	0	0	0	0	0	0	0	0	0	0	0	0	11	10	5	8	7	13	9	9	7	9
Q8CI94	Q8CI94	Pygb	Glycogen phosphorylase, brain form	N	0.999326	-0.000973129	0.999218		4	5	19.8864	22.5758	17.5572	18.5425	NaN	19.5792	19.676	19.8559	19.5146	19.5815	0	0	0	0	0	0	0	0	0	0	0	0	0	0	0	0	0	0	0	5	9	1	2	1	3	4	3	1	6
A0A075B5J6;P01629	A0A075B5J6;P01629	Gm20730	Ig kappa chain V-II region 2S1.3	N	NaN	NaN	NaN		0	0	NaN	NaN	NaN	NaN	NaN	NaN	NaN	NaN	NaN	NaN	0	0	0	0	0	0	0	0	0	0	0	0	0	0	0	0	0	0	0	0	0	0	0	0	0	0	0	1	0
A0A075B5K0	A0A075B5K0	Igkv14-126		N	NaN	NaN	NaN		0	0	NaN	NaN	NaN	NaN	NaN	NaN	NaN	NaN	NaN	NaN	0	0	0	0	0	0	0	0	0	0	0	0	0	0	0	0	0	0	0	0	0	0	0	1	0	0	1	0	0
A0A075B5K7	A0A075B5K7	Igkv14-100		N	1.11708	0.159737	NaN		1	2	22.0558	NaN	NaN	NaN	NaN	NaN	NaN	21.6615	22.1306	NaN	0	0	0	0	0	0	0	0	0	0	0	0	0	0	0	0	0	0	0	1	0	0	0	0	0	0	1	1	0
A0A075B5M2;A0A075B5M3;A0A075B5L2;P01680	A0A075B5M2;A0A075B5M3;A0A075B5L2;P01680	Igkv4-61;Igkv4-58;Igkv4-91	Ig kappa chain V-IV region S107B	N	1.8362	0.876721	NaN		4	2	21.113	20.4082	19.6362	NaN	23.543	19.8502	NaN	NaN	20.7466	NaN	0	0	0	0	0	0	0	0	0	0	0	0	0	0	0	0	0	0	0	1	1	1	0	1	1	0	0	1	0
A0A075B5M1	A0A075B5M1	Igkv4-63		N	2.11356	1.07968	NaN		3	1	NaN	NaN	21.3575	20.4956	21.5975	NaN	NaN	NaN	20.0705	NaN	0	0	0	0	0	0	0	0	0	0	0	0	0	0	0	0	0	0	0	0	0	2	1	1	0	0	0	2	0
A0A075B5N3	A0A075B5N3	Igkv8-28		N	1.39937	0.484776	NaN		1	4	NaN	NaN	NaN	NaN	21.6525	NaN	21.3692	21.0866	20.8692	21.3459	0	0	0	0	0	0	0	0	0	0	0	0	0	0	0	0	0	0	0	0	0	0	0	1	0	1	1	1	1
A0A0G2JGT0;A0A075B5N6	A0A0G2JGT0;A0A075B5N6	Igkv8-16		N	1.01375	0.0197039	NaN		1	2	NaN	NaN	NaN	NaN	20.6358	NaN	NaN	NaN	20.4074	20.8249	0	0	0	0	0	0	0	0	0	0	0	0	0	0	0	0	0	0	0	0	0	0	0	1	0	0	0	2	2
A0A075B5P9;P18527;P18529	A0A075B5P9;P18527;P18529	Ighv5-4	Ig heavy chain V region 914;Ig heavy chain V region 5-76	N	NaN	NaN	NaN		0	0	NaN	NaN	NaN	NaN	NaN	NaN	NaN	NaN	NaN	NaN	0	0	0	0	0	0	0	0	0	0	0	0	0	0	0	0	0	0	0	0	1	0	0	0	0	0	0	0	0
A0A075B5Q3	A0A075B5Q3	Ighv2-5		N	NaN	NaN	NaN		0	0	NaN	NaN	NaN	NaN	NaN	NaN	NaN	NaN	NaN	NaN	0	0	0	0	0	0	0	0	0	0	0	0	0	0	0	0	0	0	0	1	1	0	1	0	0	1	1	0	0
A0A075B5Q6	A0A075B5Q6	Ighv5-9-1		N	1.30993	0.389495	NaN		2	4	21.8349	NaN	NaN	NaN	21.5837	NaN	20.4919	24.4405	20.389	19.9579	0	0	0	0	0	0	0	0	0	0	0	0	0	0	0	0	0	0	0	1	0	0	0	1	0	3	3	2	1
A0A075B5T5	A0A075B5T5	Ighv1-5		N	1.63152	0.706217	NaN		2	4	20.8352	NaN	NaN	NaN	21.3713	20.2463	21.1516	20.7018	19.4885	NaN	0	0	0	0	0	0	0	0	0	0	0	0	0	0	0	0	0	0	0	1	0	0	0	1	1	1	1	1	0
A0A075B5T6	A0A075B5T6	Ighv10-3		N	NaN	NaN	NaN		0	0	NaN	NaN	NaN	NaN	NaN	NaN	NaN	NaN	NaN	NaN	0	0	0	0	0	0	0	0	0	0	0	0	0	0	0	0	0	0	0	0	0	0	0	0	0	0	0	0	1
A0A075B5T9	A0A075B5T9	Ighv1-9		N	0.293538	-1.76838	NaN		2	2	20.5905	18.8369	NaN	NaN	NaN	NaN	21.5076	21.4566	NaN	NaN	0	0	0	0	0	0	0	0	0	0	0	0	0	0	0	0	0	0	0	1	1	0	0	0	0	2	2	0	0
A0A075B5V1;P06330;A0A075B5V2;A0A075B5V0;A0A075B5U7;P01757;P01756	A0A075B5V1;P06330;A0A075B5V2;A0A075B5V0;A0A075B5U7;P01757;P01756;A0A075B5U6	Ighv1-31;Ighv1-34;Ighv1-26;Ighv1-22	Ig heavy chain V region AC38 205.12;Ig heavy chain V region J558;Ig heavy chain V region MOPC 104E	N	NaN	NaN	NaN		0	0	NaN	NaN	NaN	NaN	NaN	NaN	NaN	NaN	NaN	NaN	0	0	0	0	0	0	0	0	0	0	0	0	0	0	0	0	0	0	1	0	0	0	0	0	0	0	0	0	0
A0A075B5V7	A0A075B5V7	Ighv1-43		N	NaN	NaN	NaN		0	2	NaN	NaN	NaN	NaN	NaN	NaN	21.5157	NaN	17.9492	NaN	0	0	0	0	0	0	0	0	0	0	0	0	0	0	0	0	0	0	0	0	0	0	0	0	0	2	0	1	0
A0A075B5V8	A0A075B5V8	Ighv1-47		N	3.80684	1.92859	NaN		2	1	NaN	NaN	22.162	22.4809	NaN	NaN	NaN	20.3929	NaN	NaN	0	0	0	0	0	0	0	0	0	0	0	0	0	0	0	0	0	0	0	0	0	3	2	0	0	0	1	0	0
A0A075B5W2	A0A075B5W2	Ighv1-52		N	1.79783	0.84626	NaN		1	3	21.3137	NaN	NaN	NaN	NaN	NaN	20.434	20.8242	20.1442	NaN	0	0	0	0	0	0	0	0	0	0	0	0	0	0	0	0	0	0	0	1	0	0	0	0	0	1	1	1	0
A0A075B5W5	A0A075B5W5	Ighv1-54		N	NaN	NaN	NaN		0	3	NaN	NaN	NaN	NaN	NaN	NaN	21.3153	22.1662	19.8444	NaN	0	0	0	0	0	0	0	0	0	0	0	0	0	0	0	0	0	0	0	0	0	0	0	0	0	1	1	1	0
A0A075B5X0	A0A075B5X0	Ighv1-59		N	NaN	NaN	NaN		0	0	NaN	NaN	NaN	NaN	NaN	NaN	NaN	NaN	NaN	NaN	0	0	0	0	0	0	0	0	0	0	0	0	0	0	0	0	0	0	0	0	0	0	0	0	0	1	0	0	0
A0A075B5X7;A0A075B5W1	A0A075B5X7;A0A075B5W1	Ighv1-69;Ighv1-50		N	1.12422	0.168927	NaN		1	5	20.8493	NaN	NaN	NaN	NaN	20.4096	20.7782	21.6113	20.5325	20.0705	0	0	0	0	0	0	0	0	0	0	0	0	0	0	0	0	0	0	0	1	0	0	0	0	1	1	1	1	1
A0A075B5Y1;P01750	A0A075B5Y1;P01750	Ighv1-74	Ig heavy chain V region 102	N	0.668465	-0.581077	NaN		1	4	NaN	NaN	20.093	NaN	NaN	NaN	20.3064	21.4326	20.1869	20.7704	0	0	0	0	0	0	0	0	0	0	0	0	0	0	0	0	0	0	0	0	0	1	0	0	0	1	1	1	1
A0A075B6D5	A0A075B6D5	Igkv19-93		N	0.405231	-1.30318	NaN		5	2	21.7581	22.3595	21.5014	20.6119	22.1252	NaN	23.7232	NaN	22.2256	NaN	0	0	0	0	0	0	0	0	0	0	0	0	0	0	0	0	0	0	0	1	1	1	1	1	0	1	1	1	1
A0A0A6YWI9	A0A0A6YWI9	Ighv1-11		N	0.845116	-0.242779	NaN		1	3	19.7258	NaN	NaN	NaN	NaN	NaN	19.8524	20.2176	19.8356	NaN	0	0	0	0	0	0	0	0	0	0	0	0	0	0	0	0	0	0	0	2	0	0	0	0	0	1	1	1	0
A0A0A6YXQ0	A0A0A6YXQ0	Ighv8-8		N	NaN	NaN	NaN		0	2	NaN	NaN	NaN	NaN	NaN	NaN	20.8094	22.2138	NaN	NaN	0	0	0	0	0	0	0	0	0	0	0	0	0	0	0	0	0	0	0	0	0	0	0	0	0	1	1	0	0
A0A140T8M3	A0A140T8M3			N	1.37956	0.464206	NaN		4	2	19.6585	NaN	18.4209	19.1647	21.3526	NaN	NaN	19.5506	18.8193	NaN	0	0	0	0	0	0	0	0	0	0	0	0	0	0	0	0	0	0	0	1	0	1	1	1	0	0	1	1	0
A0A140T8P2;A0A075B5N2;P01634	A0A140T8P2;A0A075B5N2;P01634;P01632	Igkv6-29	Ig kappa chain V-V region MOPC 21	N	0.602423	-0.731152	NaN		1	3	NaN	NaN	NaN	NaN	20.8811	NaN	21.2463	23.2503	20.3403	NaN	0	0	0	0	0	0	0	0	0	0	0	0	0	0	0	0	0	0	0	0	0	0	0	1	0	2	2	1	0
A0A5F8MPH8	A0A5F8MPH8			N	NaN	NaN	NaN		0	2	NaN	NaN	NaN	NaN	NaN	20.9519	NaN	NaN	NaN	19.4687	0	0	0	0	0	0	0	0	0	1	1	0	0	0	0	0	0	0	1	1	0	0	0	0	1	0	0	0	1
A0A5F8MPY2;P99027	A0A5F8MPY2;P99027	Rplp2	60S acidic ribosomal protein P2	N	1.20527	0.269352	NaN		1	1	NaN	21.6645	NaN	NaN	NaN	21.3951	NaN	NaN	NaN	NaN	0	0	0	0	0	0	0	0	0	0	0	0	0	0	0	0	0	0	0	0	2	0	0	0	2	0	0	0	0
A2A9H6;B1AWG4	A2A9H6;B1AWG4	Gm884;Lrrc37a		N	0.786772	-0.345982	NaN		3	2	NaN	NaN	24.1247	20.6809	22.6497	NaN	NaN	22.9682	22.694	NaN	0	0	0	0	0	0	0	0	0	0	0	0	0	0	0	0	0	0	0	0	0	2	1	1	0	0	1	1	1
A2BHD2;A2AEP0	A2BHD2;A2AEP0	Gm14743;Obp1b		N	3.26708	1.708	NaN		2	2	21.6528	NaN	NaN	17.9775	NaN	NaN	NaN	18.2669	NaN	17.9474	0	0	0	0	0	0	0	0	0	0	1	0	0	0	0	0	0	0	0	3	0	0	1	0	0	0	1	0	2
A2BFE8	A2BFE8	Prrg1		N	1.47828	0.563915	NaN		3	1	19.008	NaN	19.0007	19.875	NaN	NaN	NaN	NaN	NaN	18.7306	0	0	0	0	0	0	0	0	0	0	0	0	0	0	0	0	0	0	0	1	0	1	1	0	0	0	0	0	1
A2BIM8;P02762;P04938;A2CEK7	A2BIM8;P02762;P04938;A2CEK7	Mup9;Mup6;Mup8;Mup14	Major urinary protein 6;Major urinary proteins 11 and 8	N	NaN	NaN	NaN		0	0	NaN	NaN	NaN	NaN	NaN	NaN	NaN	NaN	NaN	NaN	0	0	0	0	0	0	0	0	0	0	1	0	0	0	0	0	0	0	0	0	0	0	0	0	0	0	0	0	0
A3KFM7	A3KFM7	Chd6	Chromodomain-helicase-DNA-binding protein 6	N	0.723872	-0.466194	NaN		4	1	21.2877	21.0138	NaN	21.3312	20.9022	NaN	NaN	21.5999	NaN	NaN	0	1	0	0	0	0	0	0	0	0	0	0	0	0	0	0	0	0	0	1	1	0	1	1	1	0	1	0	0
A9R9W0;P11588	A9R9W0;P11588	Mup15;Mup1	Major urinary protein 1	N	1.0926	0.127761	NaN		3	1	22.1978	22.2729	NaN	21.8555	NaN	21.981	NaN	NaN	NaN	NaN	0	0	0	0	0	0	0	0	0	0	1	0	0	0	0	0	0	0	0	1	1	0	1	0	1	0	0	0	0
B7ZMQ6	B7ZMQ6	Siglech		N	1.92309	0.943427	NaN		3	1	21.2075	NaN	21.2322	20.3981	NaN	NaN	20.0025	NaN	NaN	NaN	0	0	0	0	0	0	0	0	0	0	0	0	0	0	0	0	0	0	0	1	0	1	1	0	0	1	0	0	0
C0HKE1;C0HKE3;C0HKE8;C0HKE9;C0HKE6;C0HKE4;C0HKE5;C0HKE2;C0HKE7;Q8CGP4;Q8R1M2;Q64523;Q8CGP7;Q6GSS7;Q8BFU2;Q8CGP5;Q8CGP6	C0HKE1;C0HKE3;C0HKE8;C0HKE9;C0HKE6;C0HKE4;C0HKE5;C0HKE2;C0HKE7;Q8CGP4;Q8R1M2;Q64523;Q8CGP7;Q6GSS7;Q8BFU2;Q8CGP5;Q8CGP6	Hist1h2aa;H2afj;Hist2h2ac;Hist1h2ak;Hist2h2aa1;Hist3h2a;Hist1h2af;Hist1h2ah	Histone H2A;Histone H2A.J;Histone H2A type 2-C;Histone H2A type 1-K;Histone H2A type 2-A;Histone H2A type 3;Histone H2A type 1-F;Histone H2A type 1-H	N	2.05001	1.03563	NaN		2	2	NaN	21.2414	NaN	NaN	18.9151	NaN	NaN	NaN	20.0933	17.992	0	1	0	0	0	0	0	0	0	0	0	0	0	0	0	0	0	0	0	0	1	0	0	1	0	0	0	1	1
D3Z451;Q8BYY9	D3Z451;Q8BYY9	Serpina3j;Serpina3b	Serine protease inhibitor A3B	N	NaN	NaN	NaN		0	0	NaN	NaN	NaN	NaN	NaN	NaN	NaN	NaN	NaN	NaN	0	0	0	0	0	0	0	0	0	0	1	0	0	0	0	0	0	0	1	1	1	1	1	1	1	1	1	1	1
E9Q557	E9Q557	Dsp	Desmoplakin	N	NaN	NaN	NaN		0	2	NaN	NaN	NaN	NaN	NaN	NaN	NaN	20.4486	18.7895	NaN	0	0	1	0	0	0	0	0	0	0	0	0	0	0	0	0	0	0	0	0	0	0	0	0	0	0	2	1	0
E9Q8B5	E9Q8B5	Gm4788		N	7.60861	2.92763	NaN		2	1	20.1138	21.1599	NaN	NaN	NaN	NaN	NaN	NaN	17.7092	NaN	0	0	0	0	0	0	0	0	0	0	0	0	0	0	0	0	0	0	0	1	1	0	0	0	0	0	0	1	0
E9QA79	E9QA79	Mup7		N	NaN	NaN	NaN		0	0	NaN	NaN	NaN	NaN	NaN	NaN	NaN	NaN	NaN	NaN	0	0	0	0	0	0	0	0	0	0	1	0	0	0	0	0	0	0	0	0	0	0	0	0	0	0	0	0	0
J3KML8	J3KML8	Gfy	Golgi-associated olfactory signaling regulator	N	1.0771	0.107149	NaN		4	2	22.2514	NaN	22.4197	21.3713	21.0464	NaN	NaN	22.117	NaN	21.2132	0	0	1	0	0	1	0	0	0	0	0	0	1	1	0	0	0	0	1	2	0	2	1	1	0	0	2	0	1
O08529	O08529	Capn2	Calpain-2 catalytic subunit	N	0.930104	-0.104536	NaN		2	1	19.3613	19.4912	NaN	NaN	NaN	19.5308	NaN	NaN	NaN	NaN	1	0	1	0	0	0	0	0	0	0	0	0	0	0	0	0	0	0	0	1	1	0	0	0	2	0	0	0	0
O08665;Q62177	O08665;Q62177	Sema3a;Sema3b	Semaphorin-3A;Semaphorin-3B	N	1.00256	0.00368881	NaN		2	2	NaN	20.4491	19.3152	NaN	NaN	19.9594	NaN	19.7975	NaN	NaN	0	0	0	0	0	0	0	0	0	0	1	0	0	0	0	0	0	0	1	0	2	1	0	0	1	0	2	0	0
O08797	O08797	Serpinb9		N	0.81945	-0.287272	NaN		2	3	19.417	19.787	NaN	NaN	NaN	20.5288	19.6406	19.4985	NaN	NaN	0	0	0	0	0	0	0	0	0	0	0	0	0	0	0	0	0	0	0	1	1	0	0	0	1	1	1	0	0
O09061	O09061	Psmb1	Proteasome subunit beta type-1	N	1.11492	0.156944	NaN		3	2	20.2856	20.4794	NaN	NaN	20.3248	20.496	19.9166	NaN	NaN	NaN	1	1	0	0	0	0	0	0	0	0	0	0	0	0	0	0	0	0	1	1	2	0	0	1	2	1	0	0	0
O09131;Q8K2Q2	O09131;Q8K2Q2	Gsto1;Gsto2	Glutathione S-transferase omega-1;Glutathione S-transferase omega-2	N	0.562008	-0.831337	NaN		5	2	20.3219	20.3594	19.8148	20.1044	20.0272	21.5374	20.3763	NaN	NaN	NaN	1	0	0	0	0	0	0	0	0	0	0	0	0	0	0	0	0	0	0	2	2	1	1	1	2	1	0	0	0
O35181	O35181	Nrg3	Pro-neuregulin-3, membrane-bound isoform;Neuregulin-3	N	0.830111	-0.268623	NaN		3	2	NaN	19.9327	21.4545	19.794	NaN	NaN	20.9209	20.4038	NaN	NaN	0	0	1	0	0	0	0	0	0	0	1	0	1	1	0	0	0	0	0	0	1	1	1	0	0	1	1	0	0
O35381	O35381	Anp32a	Acidic leucine-rich nuclear phosphoprotein 32 family member A	N	6.08228	2.60461	NaN		1	2	NaN	21.6468	NaN	NaN	NaN	19.8555	NaN	NaN	NaN	18.2289	1	1	0	0	1	0	0	0	0	0	0	0	0	0	0	0	0	0	0	0	2	0	0	0	1	0	0	0	2
O35604	O35604	Npc1	Niemann-Pick C1 protein	N	NaN	NaN	NaN		0	0	NaN	NaN	NaN	NaN	NaN	NaN	NaN	NaN	NaN	NaN	0	0	1	0	0	0	1	1	0	0	0	0	0	0	0	0	0	1	1	0	0	0	0	0	0	0	0	0	1
O35639	O35639	Anxa3	Annexin A3	N	0.579878	-0.78618	NaN		1	3	NaN	18.757	NaN	NaN	NaN	20.6881	19.0336	18.9079	NaN	NaN	0	0	0	0	0	0	0	0	0	0	0	0	0	0	0	0	0	0	0	0	1	0	0	0	2	1	1	0	0
O35643	O35643	Ap1b1	AP-1 complex subunit beta-1	N	NaN	NaN	NaN		0	0	NaN	NaN	NaN	NaN	NaN	NaN	NaN	NaN	NaN	NaN	0	0	1	0	0	1	0	0	0	0	0	0	0	0	0	0	0	0	0	0	0	1	0	0	0	0	0	0	0
O55042	O55042	Snca	Alpha-synuclein	N	1.23987	0.310192	NaN		5	2	21.0887	19.9572	20.6609	20.1918	20.9601	21.6145	NaN	18.9086	NaN	NaN	1	1	1	0	0	0	0	0	1	0	1	0	0	0	0	0	0	0	0	1	1	1	1	1	1	0	1	0	0
Q8R429;O55143	Q8R429;O55143	Atp2a1;Atp2a2	Sarcoplasmic/endoplasmic reticulum calcium ATPase 1;Sarcoplasmic/endoplasmic reticulum calcium ATPase 2	N	0.342014	-1.54787	NaN		2	2	NaN	18.4967	NaN	NaN	18.2012	19.8361	19.9576	NaN	NaN	NaN	0	0	1	0	1	0	0	0	0	0	0	0	0	0	0	0	0	1	0	0	1	0	0	1	1	1	0	0	0
O70251;P57776	O70251;P57776	Eef1b;Eef1d	Elongation factor 1-beta;Elongation factor 1-delta	N	0.795935	-0.329277	NaN		1	1	NaN	20.5718	NaN	NaN	NaN	20.9011	NaN	NaN	NaN	NaN	0	1	0	0	0	0	0	0	0	0	0	0	0	0	0	0	0	0	0	0	2	0	0	0	1	0	0	0	0
O70318	O70318	Epb41l2	Band 4.1-like protein 2	N	1.21397	0.279734	NaN		1	1	NaN	20.4773	NaN	NaN	NaN	NaN	20.1976	NaN	NaN	NaN	1	0	1	0	0	0	0	0	0	0	0	0	0	0	0	0	0	0	0	0	1	0	0	0	0	1	0	0	0
O88343	O88343	Slc4a4	Electrogenic sodium bicarbonate cotransporter 1	N	1.80855	0.854832	NaN		1	1	NaN	19.8923	NaN	NaN	NaN	NaN	NaN	NaN	NaN	19.0375	0	0	1	0	0	0	0	0	0	0	0	0	0	0	0	0	0	1	1	0	1	0	0	0	0	0	0	0	1
O88456;Q9D7J7	O88456;Q9D7J7	Capns1;Capns2	Calpain small subunit 1;Calpain small subunit 2	N	1.52781	0.611465	NaN		1	2	NaN	20.2672	NaN	NaN	NaN	20.0834	NaN	NaN	NaN	19.228	1	0	1	0	0	0	0	0	0	0	0	0	0	0	0	0	0	0	0	0	1	0	0	0	2	0	0	0	1
O88569	O88569	Hnrnpa2b1	Heterogeneous nuclear ribonucleoproteins A2/B1	N	0.678021	-0.560598	NaN		2	1	21.4126	21.3357	NaN	NaN	NaN	21.9347	NaN	NaN	NaN	NaN	1	1	0	0	0	0	0	0	0	0	1	0	0	0	0	0	0	0	0	1	2	0	0	0	3	0	0	0	1
O88935	O88935	Syn1	Synapsin-1	N	2.10023	1.07055	NaN		5	2	20.1689	20.58	20.7499	20.5625	20.8803	19.8759	NaN	NaN	19.1597	NaN	0	0	0	0	0	1	0	0	1	0	0	0	0	0	0	0	0	0	1	2	2	2	2	2	1	0	0	1	0
Q9CRC9;O88958	Q9CRC9;O88958	Gnpda2;Gnpda1	Glucosamine-6-phosphate isomerase 2;Glucosamine-6-phosphate isomerase 1	N	1.02963	0.0421253	NaN		5	2	19.8398	20.4555	19.4467	19.4013	19.0786	20.3995	NaN	NaN	NaN	18.8051	1	0	0	0	0	0	0	0	0	0	0	0	0	0	0	0	0	0	0	1	1	1	1	1	1	0	0	0	1
P01627	P01627	Gm5153	Ig kappa chain V-II region VKappa167	N	0.475734	-1.07177	NaN		3	2	19.2238	NaN	NaN	19.0285	19.0738	NaN	20.8032	19.5578	NaN	NaN	0	0	0	0	0	0	0	0	0	0	0	0	0	0	0	0	0	0	0	1	0	0	1	1	0	1	1	0	0
P03977;P01656;P01654;P01655;A0A075B5P0	P03977;P01656;P01654;P01655;A0A075B5P0	Igkv3-2	Ig kappa chain V-III region 50S10.1;Ig kappa chain V-III region MOPC 70;Ig kappa chain V-III region PC 2880/PC 1229;Ig kappa chain V-III region PC 7132	N	1.01438	0.0206006	NaN		2	3	20.5388	NaN	NaN	NaN	20.5844	NaN	NaN	22.1246	19.4083	20.0902	0	0	0	0	0	0	0	0	0	0	0	0	0	0	0	0	0	0	0	1	0	0	0	1	0	0	1	1	1
P01668;P01666;P01665;P01664;A0A140T8Q4;A0A140T8Q0	P01668;P01666;P01665;P01664;A0A140T8Q4;A0A140T8Q0		Ig kappa chain V-III region PC 7210;Ig kappa chain V-III region PC 7183;Ig kappa chain V-III region PC 7043;Ig kappa chain V-III region CBPC 101	N	0.664631	-0.589374	NaN		4	2	20.2527	NaN	19.1867	21.7596	20.6901	NaN	NaN	21.898	20.2253	NaN	0	0	0	0	0	0	0	0	0	0	0	0	0	0	0	0	0	0	0	1	0	1	1	1	0	0	1	1	0
P01803	P01803		Ig heavy chain V region AMPC1	N	NaN	NaN	NaN		0	0	NaN	NaN	NaN	NaN	NaN	NaN	NaN	NaN	NaN	NaN	0	0	0	0	0	0	0	0	0	0	0	0	0	0	0	0	0	0	0	0	0	0	0	0	0	1	0	0	0
P02463	P02463	Col4a1	Collagen alpha-1(IV) chain;Arresten	N	NaN	NaN	NaN		0	0	NaN	NaN	NaN	NaN	NaN	NaN	NaN	NaN	NaN	NaN	0	0	0	0	0	0	0	0	0	1	1	0	0	0	0	0	0	0	1	0	0	0	1	0	1	0	0	1	0
P03995	P03995	Gfap	Glial fibrillary acidic protein	N	2.2004	1.13776	NaN		5	2	24.1827	25.8621	23.6725	22.2072	23.2222	21.7735	NaN	NaN	NaN	23.6096	1	0	0	0	0	0	0	0	0	0	0	0	0	0	0	0	0	0	0	16	20	14	11	11	7	0	0	0	15
P04919	P04919	Slc4a1	Band 3 anion transport protein	N	NaN	NaN	NaN		0	0	NaN	NaN	NaN	NaN	NaN	NaN	NaN	NaN	NaN	NaN	0	0	1	0	0	0	0	0	0	0	0	0	0	0	0	0	0	1	1	0	0	0	0	0	1	0	0	0	0
P05213	P05213;Q3UX10	Tuba1b	Tubulin alpha-1B chain	N	NaN	NaN	NaN		0	0	NaN	NaN	NaN	NaN	NaN	NaN	NaN	NaN	NaN	NaN	1	0	0	0	0	0	0	0	0	0	0	0	0	0	0	0	0	0	0	0	0	0	0	0	0	0	0	0	0
P05555	P05555	Itgam	Integrin alpha-M	N	NaN	NaN	NaN		3	0	20.6768	NaN	20.1343	20.5734	NaN	NaN	NaN	NaN	NaN	NaN	0	0	1	0	0	0	0	0	0	0	0	0	1	1	0	0	0	0	1	1	0	2	2	0	0	0	0	0	0
P05977	P05977;P09541;P09542	Myl1	Myosin light chain 1/3, skeletal muscle isoform	N	0.635387	-0.654292	NaN		3	2	21.2034	21.6472	NaN	NaN	21.9403	22.5995	21.903	NaN	NaN	NaN	0	0	0	0	0	0	0	0	0	0	0	0	0	0	0	0	0	0	0	6	7	0	0	5	5	7	0	0	0
P06801	P06801	Me1	NADP-dependent malic enzyme	N	1.33031	0.411766	NaN		1	1	19.6822	NaN	NaN	NaN	NaN	NaN	19.2704	NaN	NaN	NaN	1	0	0	0	0	0	0	0	0	0	0	0	0	0	0	0	0	0	0	1	0	0	0	0	0	1	0	0	0
P07091	P07091	S100a4	Protein S100-A4	N	1.36883	0.452945	NaN		2	1	22.2596	21.1758	NaN	NaN	NaN	NaN	21.2648	NaN	NaN	NaN	1	1	0	0	0	0	0	0	0	0	1	0	0	0	0	0	0	0	0	1	1	0	0	0	0	1	0	0	0
P07758	P07758	Serpina1a	Alpha-1-antitrypsin 1-1	N	0.686096	-0.543517	NaN		1	3	NaN	NaN	NaN	23.131	NaN	NaN	23.8445	25.6105	NaN	21.5684	0	0	0	0	0	0	0	0	0	0	1	0	0	0	0	0	0	0	1	0	0	0	1	0	0	1	2	0	2
P08003	P08003	Pdia4	Protein disulfide-isomerase A4	N	0.934048	-0.0984321	NaN		4	1	21.0772	20.1096	NaN	21.0874	19.9083	20.644	NaN	NaN	NaN	NaN	0	0	0	0	1	0	0	0	0	0	0	0	0	0	0	0	0	0	1	1	1	0	1	1	1	0	0	0	0
P08074	P08074	Cbr2	Carbonyl reductase [NADPH] 2	N	0.805742	-0.311609	NaN		1	2	20.1824	NaN	NaN	NaN	NaN	20.956	20.032	NaN	NaN	NaN	0	0	0	1	0	0	0	0	0	0	0	0	0	0	0	0	0	0	0	1	0	0	0	0	3	1	0	0	0
P08551	P08551	Nefl	Neurofilament light polypeptide	N	14.4756	3.85555	NaN		5	1	21.588	21.1935	21.4395	22.9147	20.2054	NaN	NaN	NaN	NaN	17.6127	1	0	0	0	0	0	0	0	0	0	0	0	0	0	0	0	0	0	1	7	8	8	8	5	0	0	0	0	1
P08553	P08553	Nefm	Neurofilament medium polypeptide	N	12.1062	3.59767	NaN		5	1	23.4454	23.5237	22.9685	23.3111	22.7054	NaN	NaN	NaN	NaN	19.5932	1	0	0	0	0	0	0	0	0	0	0	0	0	0	0	0	0	0	1	7	7	6	7	5	0	0	0	0	4
P10107	P10107	Anxa1	Annexin A1	N	0.812555	-0.299463	NaN		2	2	20.4654	20.7146	NaN	NaN	NaN	21.2121	20.5668	NaN	NaN	NaN	1	1	1	0	0	0	1	0	0	0	1	0	0	0	0	0	0	0	0	1	1	0	0	0	1	1	0	0	0
P10126	P10126	Eef1a1	Elongation factor 1-alpha 1	N	0.759784	-0.396338	NaN		2	2	NaN	21.9262	NaN	NaN	19.5986	22.9664	NaN	19.351	NaN	NaN	1	1	1	0	0	0	0	0	0	0	0	0	0	0	0	0	0	0	0	0	5	0	0	1	4	0	2	0	0
P12025	P12025	Mdk	Midkine	N	1.82432	0.86736	NaN		5	2	20.8256	20.9989	20.581	20.5682	20.5491	20.0773	NaN	NaN	NaN	19.5971	0	0	0	0	0	0	0	0	0	0	1	0	0	0	0	0	0	0	0	1	1	1	2	1	1	0	0	0	1
P12032	P12032	Timp1	Metalloproteinase inhibitor 1	N	2.54154	1.3457	NaN		4	1	21.8986	19.9026	20.2629	20.0351	NaN	NaN	NaN	NaN	NaN	19.1791	0	0	0	0	0	0	0	0	0	0	1	0	0	0	0	0	0	0	1	1	1	1	2	0	0	0	0	0	1
P13412	P13412	Tnni2	Troponin I, fast skeletal muscle	N	0.414139	-1.27181	NaN		1	2	NaN	19.299	NaN	NaN	NaN	21.1761	19.9655	NaN	NaN	NaN	0	0	0	0	0	0	0	0	0	0	0	0	0	0	0	0	0	0	0	0	1	0	0	0	2	1	0	0	0
P13542;P13541	P13542;P13541;E9Q264;A2AQP0	Myh8;Myh3	Myosin-8;Myosin-3	N	0.248985	-2.00587	NaN		2	1	NaN	20.6618	NaN	NaN	20.8512	22.7624	NaN	NaN	NaN	NaN	1	0	0	0	0	0	0	0	0	0	0	0	0	0	0	0	0	0	0	0	1	0	0	1	1	0	0	0	0
P14094	P14094	Atp1b1	Sodium/potassium-transporting ATPase subunit beta-1	N	1.58579	0.665198	NaN		4	2	19.8136	19.7998	19.8273	19.6454	NaN	NaN	NaN	19.1778	NaN	19.0348	0	0	1	0	0	0	0	0	0	0	0	0	1	0	1	0	0	0	1	1	1	1	1	1	0	1	1	2	1
P14148	P14148	Rpl7	60S ribosomal protein L7	N	NaN	NaN	NaN		0	0	NaN	NaN	NaN	NaN	NaN	NaN	NaN	NaN	NaN	NaN	1	0	0	0	0	0	0	0	0	0	0	0	0	0	0	0	0	0	0	0	1	0	0	0	1	0	0	0	0
P14206	P14206	Rpsa	40S ribosomal protein SA	N	1.17791	0.23623	NaN		2	4	NaN	20.8078	NaN	NaN	19.4917	20.7812	19.1257	19.5081	NaN	20.239	1	1	1	0	0	0	0	0	0	0	0	0	0	0	0	0	0	0	0	0	3	0	0	1	3	1	1	0	1
P14869	P14869	Rplp0	60S acidic ribosomal protein P0	N	3.67226	1.87667	NaN		1	2	NaN	20.9011	NaN	NaN	NaN	19.3722	18.6767	NaN	NaN	NaN	1	1	0	0	0	0	0	0	0	0	0	0	0	0	0	0	0	0	0	0	2	0	0	0	1	1	0	0	0
P15532	P15532	Nme1	Nucleoside diphosphate kinase A	N	1.11075	0.151531	NaN		4	2	21.9037	21.9207	21.3635	20.5826	NaN	21.9648	20.6175	NaN	NaN	NaN	1	1	0	0	0	0	0	0	0	0	0	0	0	0	0	0	0	0	0	2	3	2	1	0	2	1	0	0	0
P15864	P15864	Hist1h1c	Histone H1.2	N	0.451863	-1.14604	NaN		4	2	21.2484	21.2909	NaN	19.1062	19.2467	23.3152	19.4229	NaN	NaN	NaN	0	1	0	0	0	0	0	0	0	0	0	0	0	0	0	0	0	0	0	1	1	0	1	1	1	1	0	0	0
P16294	P16294	F9	Coagulation factor IX;Coagulation factor IXa light chain;Coagulation factor IXa heavy chain	N	2.59288	1.37456	NaN		3	1	20.1375	20.4834	NaN	21.0632	NaN	NaN	19.1868	NaN	NaN	NaN	0	0	0	0	0	0	0	0	0	0	1	0	0	0	0	0	0	0	1	2	2	0	2	0	0	1	0	0	0
P16460	P16460	Ass1	Argininosuccinate synthase	N	NaN	NaN	NaN		0	0	NaN	NaN	NaN	NaN	NaN	NaN	NaN	NaN	NaN	NaN	1	0	0	0	0	0	0	0	0	0	0	0	0	0	0	0	0	0	0	0	2	0	0	0	0	1	0	0	0
Q61696;P17879	Q61696;P17879	Hspa1a;Hspa1b	Heat shock 70 kDa protein 1A;Heat shock 70 kDa protein 1B	N	0.995982	-0.00580788	NaN		1	1	NaN	19.7795	NaN	NaN	NaN	NaN	NaN	19.7853	NaN	NaN	1	1	0	0	0	0	0	0	0	0	1	0	0	0	0	0	0	0	0	0	1	0	0	0	0	0	1	0	0
P19096	P19096	Fasn	Fatty acid synthase;[Acyl-carrier-protein] S-acetyltransferase;[Acyl-carrier-protein] S-malonyltransferase;3-oxoacyl-[acyl-carrier-protein] synthase;3-oxoacyl-[acyl-carrier-protein] reductase;3-hydroxyacyl-[acyl-carrier-protein] dehydratase;Enoyl-[acyl-carrier-protein] reductase;Oleoyl-[acyl-carrier-protein] hydrolase	N	2.4957	1.31944	NaN		3	2	20.1518	19.9326	NaN	NaN	20.634	19.2537	NaN	18.5863	NaN	NaN	1	0	0	0	0	0	0	0	0	0	0	0	0	0	0	0	0	0	0	2	3	0	0	5	2	0	1	0	0
P19639	P19639	Gstm3	Glutathione S-transferase Mu 3	N	NaN	NaN	NaN		0	0	NaN	NaN	NaN	NaN	NaN	NaN	NaN	NaN	NaN	NaN	1	0	0	0	0	0	0	0	0	0	0	0	0	0	0	0	0	0	0	0	0	0	0	0	0	0	0	1	0
P20357	P20357	Map2	Microtubule-associated protein 2	N	1.76591	0.820415	NaN		4	2	18.8026	21.1418	19.8846	18.2762	NaN	NaN	17.8732	NaN	NaN	19.5386	1	0	0	0	0	0	0	0	0	0	0	0	0	0	0	0	0	0	0	1	4	2	1	1	0	1	0	0	3
P21981	P21981	Tgm2	Protein-glutamine gamma-glutamyltransferase 2	N	0.944671	-0.0821157	NaN		2	4	NaN	18.7023	NaN	18.0384	NaN	20.1193	18.0016	18.4218	NaN	17.267	1	1	1	1	0	0	0	0	0	1	1	0	0	0	0	0	0	0	0	0	2	0	1	0	1	1	1	0	1
P22272	P22272	Il6ra	Interleukin-6 receptor subunit alpha	N	NaN	NaN	NaN		0	0	NaN	NaN	NaN	NaN	NaN	NaN	NaN	NaN	NaN	NaN	0	0	1	0	0	0	0	0	0	0	1	0	1	1	0	0	0	0	1	0	0	1	0	0	0	0	0	0	0
P22777	P22777	Serpine1	Plasminogen activator inhibitor 1	N	1.30227	0.381025	NaN		2	2	20.1939	NaN	20.1998	NaN	NaN	NaN	19.9597	19.6719	NaN	NaN	0	0	0	0	0	0	0	0	0	0	1	0	0	0	0	0	0	0	1	1	0	1	0	0	0	1	1	0	0
P22935	P22935	Crabp2	Cellular retinoic acid-binding protein 2	N	NaN	NaN	NaN		0	0	NaN	NaN	NaN	NaN	NaN	NaN	NaN	NaN	NaN	NaN	1	1	0	0	1	0	0	0	0	0	0	0	0	0	0	0	0	0	0	0	1	0	0	0	0	0	0	0	0
P23242	P23242	Gja1	Gap junction alpha-1 protein	N	1.40462	0.49018	NaN		1	2	NaN	19.5922	NaN	NaN	NaN	19.2863	NaN	NaN	NaN	18.9178	0	0	1	0	1	0	0	0	0	0	0	0	0	0	0	0	0	1	0	0	1	0	0	0	1	0	0	0	1
P23927	P23927	Cryab	Alpha-crystallin B chain	N	1.14372	0.193738	NaN		3	2	20.3324	19.5851	NaN	NaN	21.8522	20.5301	20.2622	NaN	NaN	NaN	1	1	0	0	0	0	0	1	0	0	1	0	0	0	0	0	0	0	0	2	1	0	0	2	2	1	0	0	0
P24270	P24270	Cat	Catalase	N	2.50417	1.32433	NaN		2	4	21.512	NaN	NaN	NaN	20.5255	21.1766	19.2798	19.4249	18.8963	NaN	0	0	0	0	0	0	0	0	0	0	0	0	0	0	0	0	0	0	0	3	0	0	0	2	1	1	1	2	0
P25444	P25444	Rps2	40S ribosomal protein S2	N	0.541598	-0.884706	NaN		2	3	NaN	21.4731	NaN	NaN	23.95	26.0046	NaN	NaN	22.3434	22.4408	1	1	0	0	0	0	0	0	0	0	0	0	0	0	0	0	0	0	0	0	1	0	0	1	1	0	0	1	1
P26039	P26039	Tln1	Talin-1	N	NaN	NaN	NaN		0	0	NaN	NaN	NaN	NaN	NaN	NaN	NaN	NaN	NaN	NaN	1	0	1	0	0	0	0	0	0	0	0	0	0	0	0	0	0	0	0	0	1	0	0	0	0	0	0	0	0
P26443	P26443	Glud1	Glutamate dehydrogenase 1, mitochondrial	N	0.816165	-0.293067	NaN		2	2	20.9432	20.0193	NaN	NaN	NaN	21.2065	20.3421	NaN	NaN	NaN	0	0	0	1	1	0	0	0	0	0	0	0	0	0	0	0	0	0	0	2	2	0	0	0	2	2	0	0	0
P27546	P27546	Map4	Microtubule-associated protein 4	N	NaN	NaN	NaN		0	0	NaN	NaN	NaN	NaN	NaN	NaN	NaN	NaN	NaN	NaN	1	0	0	0	0	0	0	0	0	0	0	0	0	0	0	0	0	0	0	0	0	0	0	0	1	0	0	0	0
P28650	P28650	Adssl1	Adenylosuccinate synthetase isozyme 1	N	1.02014	0.0287657	NaN		4	2	22.843	19.7241	NaN	16.993	20.2855	19.4803	20.3849	NaN	NaN	NaN	1	0	1	0	0	0	0	0	0	0	0	0	0	0	0	0	0	0	0	10	3	0	1	8	5	3	0	0	0
P28652	P28652	Camk2b	Calcium/calmodulin-dependent protein kinase type II subunit beta	N	1.3854	0.470307	NaN		5	2	20.2826	20.9867	19.985	21.2229	19.674	NaN	19.979	19.9409	NaN	NaN	1	0	1	0	0	0	0	0	1	0	0	0	0	0	0	0	0	0	0	3	3	3	3	1	0	3	2	0	0
P29595	P29595	Nedd8	NEDD8	N	1.89934	0.925502	NaN		3	2	21.184	21.4796	21.4115	NaN	NaN	NaN	20.8134	NaN	NaN	20.0523	0	1	0	0	0	0	0	0	0	0	0	0	0	0	0	0	0	0	0	2	1	2	0	0	0	1	0	0	1
P29758	P29758	Oat	Ornithine aminotransferase, mitochondrial	N	NaN	NaN	NaN		0	0	NaN	NaN	NaN	NaN	NaN	NaN	NaN	NaN	NaN	NaN	0	0	0	1	0	0	0	0	0	0	0	0	0	0	0	0	0	0	0	1	0	0	0	0	2	1	0	0	0
P34022	P34022	Ranbp1	Ran-specific GTPase-activating protein	N	NaN	NaN	NaN		0	0	NaN	NaN	NaN	NaN	NaN	NaN	NaN	NaN	NaN	NaN	0	0	0	0	0	0	0	0	0	0	0	0	0	0	0	0	0	0	0	0	0	0	0	0	1	0	0	1	0
P34928	P34928	Apoc1	Apolipoprotein C-I;Truncated apolipoprotein C-I	N	2.22204	1.15189	NaN		2	2	NaN	23.2471	NaN	NaN	21.8756	NaN	21.2903	21.5286	NaN	NaN	0	0	0	0	0	0	0	0	0	0	1	0	0	0	0	0	0	0	0	0	1	0	0	1	0	1	1	0	0
P35279;P61294;Q8BHD0	P35279;P61294;Q8BHD0	Rab6a;Rab6b;Rab39a	Ras-related protein Rab-6A;Ras-related protein Rab-6B;Ras-related protein Rab-39A	N	1.53272	0.616096	NaN		2	3	NaN	23.1801	NaN	NaN	22.1296	22.8409	NaN	22.2146	NaN	21.0609	0	0	1	0	0	1	0	1	0	0	0	0	0	0	0	0	0	0	0	0	1	0	0	1	1	1	1	0	1
P39098	P39098	Man1a2	Mannosyl-oligosaccharide 1,2-alpha-mannosidase IB	N	1.97594	0.982539	NaN		2	2	NaN	20.2504	20.5485	NaN	NaN	NaN	NaN	NaN	19.3406	19.4932	0	0	1	0	0	1	0	0	0	0	0	0	1	0	1	0	0	0	1	0	1	1	0	0	0	0	0	1	1
P40936	P40936	Inmt	Indolethylamine N-methyltransferase	N	0.431677	-1.21198	NaN		3	2	20.8428	18.8829	NaN	18.5903	NaN	19.727	21.5743	NaN	NaN	NaN	1	0	0	0	0	0	0	0	0	0	0	0	0	0	0	0	0	0	0	3	1	0	1	0	1	4	0	0	0
P41317	P41317	Mbl2	Mannose-binding protein C	N	1.18265	0.242025	NaN		3	2	19.2603	19.2381	NaN	NaN	20.3851	NaN	19.6506	19.121	NaN	NaN	0	0	0	0	0	0	0	0	0	0	1	0	0	0	0	0	0	0	1	1	2	0	0	1	0	1	1	0	0
P43006	P43006	Slc1a2	Excitatory amino acid transporter 2	N	1.25285	0.325215	NaN		5	2	19.6107	21.0643	19.6103	19.7885	19.2753	19.7975	NaN	NaN	NaN	19.2917	0	0	1	0	0	0	0	0	0	0	0	0	0	0	0	0	0	1	1	1	1	1	1	1	1	0	0	0	1
P43274	P43274	Hist1h1e	Histone H1.4	N	1.19915	0.262006	NaN		4	2	21.6306	21.775	NaN	20.3658	20.6165	NaN	20.6221	21.0478	NaN	NaN	0	1	0	0	0	0	0	0	0	0	0	0	0	0	0	0	0	0	0	1	1	0	1	1	1	1	1	0	0
P43276	P43276	Hist1h1b	Histone H1.5	N	0.209256	-2.25666	NaN		1	1	19.4527	NaN	NaN	NaN	NaN	21.7094	NaN	NaN	NaN	NaN	0	1	0	0	0	0	0	0	0	0	0	0	0	0	0	0	0	0	0	1	0	0	0	0	1	0	0	0	0
P46660	P46660	Ina	Alpha-internexin	N	NaN	NaN	NaN		3	0	22.2755	NaN	22.0897	22.1602	NaN	NaN	NaN	NaN	NaN	NaN	0	0	0	0	0	0	0	0	0	0	0	0	0	0	0	0	0	0	1	1	0	1	1	0	0	0	0	0	0
P47857	P47857;P12382	Pfkm	ATP-dependent 6-phosphofructokinase, muscle type	N	1.43322	0.519258	NaN		3	2	20.3388	20.8706	NaN	NaN	21.0515	22.2542	18.2145	NaN	NaN	NaN	1	0	0	0	0	0	0	0	0	0	0	0	0	0	0	0	0	0	1	4	5	0	0	6	7	1	0	0	0
P48193	P48193	Epb41	Protein 4.1	N	NaN	NaN	NaN		0	0	NaN	NaN	NaN	NaN	NaN	NaN	NaN	NaN	NaN	NaN	1	1	0	0	0	0	0	0	0	0	0	0	0	0	0	0	0	0	1	0	0	0	0	0	1	0	0	0	0
P48356	P48356	Lepr	Leptin receptor	N	1.07406	0.103078	NaN		2	2	NaN	19.8298	19.5739	NaN	NaN	NaN	19.7968	19.4007	NaN	NaN	0	0	1	0	0	0	0	0	0	0	1	0	1	1	0	0	0	0	1	1	1	1	1	0	0	1	1	0	0
P48441	P48441	Idua	Alpha-L-iduronidase	N	1.88603	0.915354	NaN		5	2	20.4845	19.8226	20.6991	21.1569	20.3021	19.5472	NaN	NaN	NaN	19.6082	0	0	0	0	0	0	0	1	0	0	0	0	0	0	0	0	0	0	1	3	1	4	4	1	1	0	0	0	2
P48774	P48774	Gstm5	Glutathione S-transferase Mu 5	N	4.21212	2.07455	NaN		1	3	NaN	21.6504	NaN	NaN	NaN	20.7568	19.4655	NaN	NaN	18.5053	1	0	0	0	0	0	0	0	0	0	0	0	0	0	0	0	0	0	0	0	3	0	0	0	2	3	0	0	1
P49183	P49183	Dnase1	Deoxyribonuclease-1	N	NaN	NaN	NaN		0	0	NaN	NaN	NaN	NaN	NaN	NaN	NaN	NaN	NaN	NaN	0	1	0	0	0	0	0	0	0	0	1	0	0	0	0	0	0	0	1	0	2	0	0	0	0	0	0	0	0
P49442	P49442	Inpp1	Inositol polyphosphate 1-phosphatase	N	1.64181	0.715284	NaN		5	1	21.2457	21.4843	21.4388	20.8175	21.2249	NaN	20.527	NaN	NaN	NaN	0	0	0	0	0	0	0	0	0	0	0	0	0	0	0	0	0	0	0	2	2	1	2	1	1	1	0	0	0
P49935	P49935	Ctsh	Pro-cathepsin H;Cathepsin H mini chain;Cathepsin H;Cathepsin H heavy chain;Cathepsin H light chain	N	2.67617	1.42017	NaN		2	3	NaN	23.0263	NaN	22.3336	NaN	NaN	21.4689	21.2336	NaN	21.077	0	0	0	0	0	0	0	1	0	0	0	0	0	0	0	0	0	0	1	0	3	0	4	0	0	2	4	0	2
P51670	P51670	Ccl9	C-C motif chemokine 9;CCL9(29-101);CCL9(30-101);CCL9(31-101)	N	NaN	NaN	NaN		4	0	21.3272	20.4451	20.0216	19.9686	NaN	NaN	NaN	NaN	NaN	NaN	0	0	0	0	0	0	0	0	0	0	1	0	0	0	0	0	0	0	0	1	1	1	1	0	0	0	0	0	0
P51880	P51880	Fabp7	Fatty acid-binding protein, brain	N	1.41133	0.497055	NaN		1	1	NaN	21.2954	NaN	NaN	NaN	20.7984	NaN	NaN	NaN	NaN	1	0	0	0	0	0	0	0	0	0	0	0	0	0	0	0	0	0	0	0	1	0	0	0	1	0	0	0	0
P54818	P54818	Galc	Galactocerebrosidase	N	2.2862	1.19295	NaN		4	1	19.3823	19.635	19.3035	19.9931	NaN	NaN	NaN	NaN	NaN	18.3855	0	0	0	0	0	0	0	1	0	0	0	0	0	0	0	0	0	0	1	1	2	1	1	0	0	0	0	0	2
P55088	P55088	Aqp4	Aquaporin-4	N	2.46367	1.30081	NaN		2	2	NaN	22.6519	20.9359	NaN	NaN	20.6416	NaN	NaN	NaN	20.3446	0	0	1	0	0	0	1	0	0	0	0	0	0	0	0	0	0	1	1	0	1	1	0	0	1	0	0	0	2
P56395	P56395	Cyb5a	Cytochrome b5	N	0.205427	-2.2833	NaN		1	1	NaN	19.9748	NaN	NaN	NaN	22.2581	NaN	NaN	NaN	NaN	0	0	1	0	1	0	0	0	0	0	0	0	1	0	0	0	0	0	0	0	1	0	0	0	1	0	0	0	0
P56480	P56480	Atp5b	ATP synthase subunit beta, mitochondrial	N	NaN	NaN	NaN		0	0	NaN	NaN	NaN	NaN	NaN	NaN	NaN	NaN	NaN	NaN	0	0	1	1	0	0	0	0	0	0	0	0	0	0	0	0	0	0	1	1	0	0	0	0	3	1	0	0	0
P56565	P56565	S100a1	Protein S100-A1	N	NaN	NaN	NaN		0	0	NaN	NaN	NaN	NaN	NaN	NaN	NaN	NaN	NaN	NaN	1	0	0	1	0	0	0	0	0	0	0	0	0	0	0	0	0	0	0	0	1	0	0	0	0	0	0	0	0
P60761	P60761	Nrgn	Neurogranin;NEUG(55-78)	N	2.46931	1.30411	NaN		5	2	21.2101	21.4326	21.6919	21.1906	21.667	NaN	NaN	NaN	20.0278	20.2409	1	0	0	0	0	0	0	0	1	0	0	0	0	0	0	0	0	0	0	1	1	1	1	1	0	0	0	1	1
P60840	P60840	Ensa	Alpha-endosulfine	N	1.31649	0.396697	NaN		3	1	20.7888	NaN	20.417	NaN	20.8747	20.2968	NaN	NaN	NaN	NaN	1	0	0	0	0	0	0	0	0	0	0	0	0	0	0	0	0	0	0	1	0	1	0	1	1	0	0	0	0
P60867	P60867	Rps20	40S ribosomal protein S20	N	NaN	NaN	NaN		0	0	NaN	NaN	NaN	NaN	NaN	NaN	NaN	NaN	NaN	NaN	1	0	0	0	0	0	0	0	0	0	0	0	0	0	0	0	0	0	0	0	0	0	0	0	1	0	0	0	0
P61264	P61264	Stx1b	Syntaxin-1B	N	NaN	NaN	NaN		0	0	NaN	NaN	NaN	NaN	NaN	NaN	NaN	NaN	NaN	NaN	0	0	1	0	0	0	0	0	0	0	0	0	1	0	0	0	1	0	0	1	1	1	1	1	0	0	0	0	0
P61979	P61979	Hnrnpk	Heterogeneous nuclear ribonucleoprotein K	N	0.598141	-0.741442	NaN		1	1	NaN	21.1833	NaN	NaN	NaN	21.9247	NaN	NaN	NaN	NaN	1	1	0	0	0	0	0	0	0	0	0	0	0	0	0	0	0	0	1	0	1	0	0	0	1	0	0	0	0
P62082	P62082	Rps7	40S ribosomal protein S7	N	NaN	NaN	NaN		0	0	NaN	NaN	NaN	NaN	NaN	NaN	NaN	NaN	NaN	NaN	1	1	0	0	0	0	0	0	0	0	0	0	0	0	0	0	0	0	0	0	1	0	0	0	0	0	0	0	0
P63087;P62141;P62137	P63087;P62141;P62137	Ppp1cc;Ppp1cb;Ppp1ca	Serine/threonine-protein phosphatase PP1-gamma catalytic subunit;Serine/threonine-protein phosphatase PP1-beta catalytic subunit;Serine/threonine-protein phosphatase PP1-alpha catalytic subunit	N	1.05583	0.0783815	NaN		2	2	19.8289	19.7471	NaN	NaN	NaN	19.985	19.4343	NaN	NaN	NaN	1	1	0	1	0	0	0	0	0	0	0	0	0	0	0	0	0	0	0	2	1	0	0	0	2	2	0	0	0
P62631	P62631	Eef1a2	Elongation factor 1-alpha 2	N	2.17099	1.11835	NaN		3	2	21.1215	22.1827	NaN	NaN	21.9067	21.912	NaN	NaN	NaN	19.3252	0	1	0	0	0	0	0	0	0	0	0	0	0	0	0	0	0	0	0	3	3	0	0	3	2	0	0	0	1
P63330;P62715	P63330;P62715	Ppp2ca;Ppp2cb	Serine/threonine-protein phosphatase 2A catalytic subunit alpha isoform;Serine/threonine-protein phosphatase 2A catalytic subunit beta isoform	N	1.52061	0.60465	NaN		2	3	19.6739	20.829	NaN	NaN	NaN	20.6986	19.8816	NaN	NaN	18.3602	1	1	0	0	0	0	0	0	0	0	0	0	0	0	0	0	0	0	0	1	2	0	0	0	3	1	0	0	2
Q91YH6;P62814	Q91YH6;P62814	Atp6v1b1;Atp6v1b2	V-type proton ATPase subunit B, brain isoform	N	NaN	NaN	NaN		0	0	NaN	NaN	NaN	NaN	NaN	NaN	NaN	NaN	NaN	NaN	1	0	1	0	0	0	0	0	1	0	0	0	0	0	0	0	0	0	0	0	1	0	0	0	0	0	0	0	0
P62908	P62908	Rps3	40S ribosomal protein S3	N	1.2501	0.322046	NaN		2	1	20.2456	20.3706	NaN	NaN	NaN	19.9861	NaN	NaN	NaN	NaN	1	1	1	1	0	0	0	0	0	0	0	0	0	0	0	0	0	0	0	1	2	0	0	0	1	0	0	0	0
P62960	P62960	Ybx1	Nuclease-sensitive element-binding protein 1	N	0.233297	-2.09976	NaN		2	1	17.727	17.2076	NaN	NaN	NaN	19.5671	NaN	NaN	NaN	NaN	1	1	0	0	0	0	0	0	0	0	1	0	0	0	0	0	0	0	0	1	1	0	0	0	1	0	0	0	0
P63011	P63011	Rab3a	Ras-related protein Rab-3A	N	NaN	NaN	NaN		0	0	NaN	NaN	NaN	NaN	NaN	NaN	NaN	NaN	NaN	NaN	1	0	1	0	0	0	0	1	1	0	0	0	0	0	0	0	0	0	0	0	1	0	0	0	0	0	0	0	0
P63089	P63089	Ptn	Pleiotrophin	N	NaN	NaN	NaN		0	0	NaN	NaN	NaN	NaN	NaN	NaN	NaN	NaN	NaN	NaN	0	0	0	0	0	0	0	0	0	0	1	0	0	0	0	0	0	0	0	1	0	0	0	0	1	0	1	0	0
P63280	P63280	Ube2i	SUMO-conjugating enzyme UBC9	N	NaN	NaN	NaN		0	0	NaN	NaN	NaN	NaN	NaN	NaN	NaN	NaN	NaN	NaN	1	1	0	0	0	0	0	0	0	0	0	0	0	0	0	0	0	0	0	0	1	0	0	0	0	0	0	0	0
P68037	P68037	Ube2l3	Ubiquitin-conjugating enzyme E2 L3	N	0.803707	-0.315259	NaN		4	2	21.7295	22.0183	NaN	20.529	21.1179	22.0404	21.2875	NaN	NaN	NaN	1	1	0	0	0	0	0	0	0	0	0	0	0	0	0	0	0	0	0	2	2	0	1	1	2	1	0	0	0
P68040	P68040	Gnb2l1	Guanine nucleotide-binding protein subunit beta-2-like 1;Guanine nucleotide-binding protein subunit beta-2-like 1, N-terminally processed	N	NaN	NaN	NaN		0	0	NaN	NaN	NaN	NaN	NaN	NaN	NaN	NaN	NaN	NaN	1	1	1	0	0	0	0	0	0	0	0	0	0	0	0	0	0	0	0	0	0	0	0	0	1	0	0	0	0
P68368	P68368	Tuba4a	Tubulin alpha-4A chain	N	2.18375	1.12681	NaN		1	2	NaN	21.0146	NaN	NaN	NaN	20.5876	NaN	NaN	NaN	19.188	1	0	0	0	0	0	0	0	0	0	0	0	0	0	0	0	0	0	0	0	2	0	0	0	1	0	0	0	2
P68369;P05214	P68369;P05214	Tuba1a;Tuba3a	Tubulin alpha-1A chain;Tubulin alpha-3 chain	N	0.755555	-0.404391	NaN		2	1	21.2183	23.4361	NaN	NaN	NaN	NaN	22.7316	NaN	NaN	NaN	1	0	0	0	0	0	0	0	0	0	0	0	0	0	0	0	0	0	0	1	1	0	0	0	0	1	0	0	0
P82343	P82343	Renbp	N-acylglucosamine 2-epimerase	N	0.562546	-0.829957	NaN		2	1	19.6827	19.858	NaN	NaN	NaN	20.6003	NaN	NaN	NaN	NaN	0	0	0	0	0	0	0	0	0	0	0	0	0	0	0	0	0	0	0	1	1	0	0	0	1	0	0	0	0
P97315	P97315	Csrp1	Cysteine and glycine-rich protein 1	N	0.627713	-0.671824	NaN		4	2	20.3736	21.8464	19.5255	NaN	20.0128	21.5754	20.6474	NaN	NaN	NaN	0	1	0	0	0	0	0	0	0	0	0	0	0	0	0	0	0	0	0	2	3	1	0	1	3	1	1	0	0
P97457	P97457	Mylpf	Myosin regulatory light chain 2, skeletal muscle isoform	N	0.669246	-0.579391	NaN		2	2	NaN	20.8104	NaN	NaN	20.9706	22.0415	20.8983	NaN	NaN	NaN	0	0	0	0	0	0	0	0	0	0	0	0	0	0	0	0	0	0	0	0	3	0	0	2	3	3	0	0	0
P97765	P97765	Wbp2	WW domain-binding protein 2	N	2.28933	1.19493	NaN		4	2	20.3026	20.5271	19.2953	20.4319	NaN	18.5849	NaN	NaN	NaN	19.3036	1	1	0	0	0	0	0	0	0	0	0	0	0	0	0	0	0	0	0	1	1	1	2	0	1	0	0	0	1
P97952	P97952	Scn1b	Sodium channel subunit beta-1	N	0.899384	-0.152991	NaN		5	2	21.7421	21.5836	21.9498	21.6935	21.4537	NaN	21.7048	21.9703	NaN	NaN	0	0	1	0	0	0	0	0	0	0	0	0	1	1	0	0	0	0	1	2	1	2	2	1	0	1	2	0	0
Q00993	Q00993	Axl	Tyrosine-protein kinase receptor UFO	N	1.46555	0.551444	NaN		2	1	20.8369	NaN	NaN	20.3586	NaN	NaN	20.0463	NaN	NaN	NaN	0	0	1	0	0	0	0	0	0	0	0	0	1	1	0	0	0	0	1	1	0	1	1	0	0	1	0	0	0
Q02596	Q02596	Glycam1	Glycosylation-dependent cell adhesion molecule 1	N	0.785047	-0.349149	NaN		2	1	NaN	NaN	19.8139	NaN	20.1857	NaN	20.3489	NaN	NaN	NaN	0	0	1	0	0	0	0	0	0	0	0	0	0	0	0	0	0	0	1	0	0	1	0	2	0	2	0	0	0
Q03350	Q03350	Thbs2	Thrombospondin-2	N	0.952517	-0.0701828	NaN		3	1	NaN	19.7243	NaN	20.8639	19.9955	NaN	20.2648	NaN	NaN	NaN	0	0	0	0	0	0	0	0	0	0	0	0	0	0	0	0	0	0	1	0	1	0	1	1	1	1	0	0	0
Q09200	Q09200	B4galnt1	Beta-1,4 N-acetylgalactosaminyltransferase 1	N	1.32874	0.410061	NaN		5	1	20.6818	20.1871	20.1965	20.6093	20.2066	NaN	NaN	19.9662	NaN	NaN	0	0	1	0	0	1	0	0	0	0	0	0	1	0	1	0	0	0	1	2	2	2	1	1	0	0	2	0	0
Q14BI5	Q14BI5	Myom2		N	NaN	NaN	NaN		0	0	NaN	NaN	NaN	NaN	NaN	NaN	NaN	NaN	NaN	NaN	0	0	0	0	0	0	0	0	0	0	0	0	0	0	0	0	0	0	0	0	0	0	0	0	0	1	0	0	0
Q18PI6	Q18PI6	Cd84	SLAM family member 5	N	4.26664	2.0931	NaN		5	1	21.5826	20.5609	20.8002	21.426	20.3542	NaN	NaN	18.8517	NaN	NaN	0	0	1	0	0	0	0	0	0	0	0	0	1	1	0	0	0	0	1	4	4	3	4	3	0	0	1	0	0
Q19LI2	Q19LI2	A1bg	Alpha-1B-glycoprotein	N	3.28936	1.71781	NaN		2	5	NaN	NaN	25.1053	NaN	27.1454	18.7542	25.5006	25.5386	25.5033	26.7411	0	0	0	0	0	0	0	0	0	0	1	0	0	0	0	0	0	0	1	0	0	21	0	20	1	19	18	16	19
Q3TA59	Q3TA59	Jmjd8	JmjC domain-containing protein 8	N	2.1434	1.0999	NaN		2	3	NaN	20.2861	NaN	21.1903	NaN	NaN	19.2971	21.0632	18.5545	NaN	1	0	0	0	1	0	0	0	0	0	0	0	0	0	0	0	0	0	1	1	1	0	1	0	1	1	1	1	0
Q3U155	Q3U155	Ccdc174	Coiled-coil domain-containing protein 174	N	3.78491	1.92026	NaN		3	2	20.2497	NaN	20.4368	21.237	NaN	NaN	NaN	NaN	18.8636	18.5782	0	1	0	0	0	0	0	0	0	0	0	0	0	0	0	0	0	0	0	1	0	1	1	0	0	0	1	1	1
Q5DTZ0	Q5DTZ0	Nynrin	Protein NYNRIN	N	0.210606	-2.24738	NaN		2	1	NaN	21.0234	21.9673	NaN	NaN	NaN	NaN	23.7427	NaN	NaN	0	0	1	0	0	0	0	0	0	0	0	0	0	0	0	0	0	1	0	0	1	1	0	0	0	0	1	0	0
Q5M8N0	Q5M8N0	Cnrip1	CB1 cannabinoid receptor-interacting protein 1	N	NaN	NaN	NaN		4	0	20.5671	20.994	20.6748	20.4091	NaN	NaN	NaN	NaN	NaN	NaN	0	0	0	0	0	0	0	0	0	0	0	0	0	0	0	0	0	0	0	1	1	1	1	0	0	0	0	0	0
Q5RKR3	Q5RKR3	Islr2	Immunoglobulin superfamily containing leucine-rich repeat protein 2	N	1.57547	0.655786	NaN		2	2	NaN	19.0987	20.7095	NaN	NaN	NaN	NaN	19.6473	NaN	18.8493	0	0	1	0	0	0	0	0	0	0	0	0	1	0	0	0	0	0	1	0	1	1	0	0	0	0	1	0	1
Q5SRX1	Q5SRX1	Tom1l2	TOM1-like protein 2	N	1.88246	0.912621	NaN		4	1	19.9937	19.7903	20.1507	NaN	20.0363	NaN	NaN	NaN	NaN	19.0801	0	0	0	0	0	0	0	0	0	0	0	0	0	0	0	0	0	0	0	1	1	1	0	1	0	0	0	0	1
Q5SX39;Q5SX40;G3UW82	Q5SX39;Q5SX40;G3UW82;B1AR69	Myh4;Myh1;Myh2	Myosin-4;Myosin-1	N	0.627934	-0.671316	NaN		2	2	NaN	22.5743	NaN	NaN	22.3922	23.0258	23.2833	NaN	NaN	NaN	1	0	0	0	0	0	0	0	0	0	0	0	0	0	0	0	0	0	0	0	9	0	0	6	10	9	0	0	0
Q60952	Q60952	Cep250	Centrosome-associated protein CEP250	N	0.537661	-0.89523	NaN		4	2	22.5977	22.3585	NaN	22.9163	23.3141	NaN	23.711	23.6727	NaN	NaN	1	0	0	0	0	0	0	0	0	0	0	0	0	0	0	0	0	0	0	1	1	0	1	1	0	1	1	0	0
Q61599	Q61599	Arhgdib	Rho GDP-dissociation inhibitor 2	N	0.689251	-0.536898	NaN		4	2	20.9713	20.9869	20.7049	20.6809	NaN	21.5492	21.1965	NaN	NaN	NaN	1	0	0	0	0	0	0	0	0	0	0	0	0	0	0	0	0	0	0	1	1	1	1	0	1	1	0	0	0
Q61644	Q61644	Pacsin1	Protein kinase C and casein kinase substrate in neurons protein 1	N	2.48942	1.31581	NaN		5	1	19.9984	20.022	20.1005	20.1012	19.8219	NaN	NaN	NaN	NaN	18.693	1	0	1	0	0	0	0	0	1	0	0	0	0	0	0	0	0	0	0	1	1	1	1	1	0	0	0	0	1
Q61982	Q61982	Notch3	Neurogenic locus notch homolog protein 3;Notch 3 extracellular truncation;Notch 3 intracellular domain	N	1.58462	0.664139	NaN		1	1	NaN	19.4807	NaN	NaN	NaN	NaN	NaN	NaN	18.8166	NaN	0	1	1	0	0	0	0	0	0	0	0	0	1	1	0	0	0	0	1	1	1	0	0	0	0	0	0	1	0
Q62188	Q62188	Dpysl3	Dihydropyrimidinase-related protein 3	N	0.712731	-0.488571	NaN		2	1	19.922	20.2091	NaN	NaN	NaN	20.5541	NaN	NaN	NaN	NaN	1	0	0	0	0	0	0	0	0	0	0	0	0	0	0	0	0	0	0	2	3	0	0	0	3	0	0	0	0
Q62465	Q62465	Vat1	Synaptic vesicle membrane protein VAT-1 homolog	N	NaN	NaN	NaN		0	0	NaN	NaN	NaN	NaN	NaN	NaN	NaN	NaN	NaN	NaN	1	0	1	1	0	0	0	0	0	0	0	0	0	0	0	0	0	0	0	0	1	0	0	0	0	0	0	0	0
Q64314	Q64314	Cd34	Hematopoietic progenitor cell antigen CD34	N	0.922487	-0.1164	NaN		3	1	21.9579	NaN	19.1203	19.1697	NaN	NaN	20.199	NaN	NaN	NaN	0	0	1	0	0	0	0	0	0	0	0	0	1	1	0	0	0	0	1	1	0	1	1	0	0	1	0	0	0
Q64669	Q64669	Nqo1	NAD(P)H dehydrogenase [quinone] 1	N	0.638786	-0.646595	NaN		1	1	NaN	19.5713	NaN	NaN	NaN	20.2179	NaN	NaN	NaN	NaN	1	0	0	0	0	0	0	0	0	0	0	0	0	0	0	0	0	0	0	0	1	0	0	0	1	0	0	0	0
Q69ZK9	Q69ZK9	Nlgn2	Neuroligin-2	N	1.0711	0.0990915	NaN		1	2	NaN	20.7494	NaN	NaN	NaN	NaN	20.5928	20.7078	NaN	NaN	0	0	1	0	0	0	0	0	1	0	0	0	1	1	0	0	0	0	1	0	1	0	0	0	0	1	1	0	0
Q69ZS6	Q69ZS6	Sv2c	Synaptic vesicle glycoprotein 2C	N	4.28479	2.09922	NaN		1	1	NaN	NaN	20.6574	NaN	NaN	NaN	NaN	NaN	NaN	18.5581	0	0	1	0	0	0	0	0	1	0	0	0	0	0	0	0	0	1	1	0	0	1	0	0	0	0	0	0	1
Q6P8J7;P30275	Q6P8J7;P30275	Ckmt2;Ckmt1	Creatine kinase S-type, mitochondrial;Creatine kinase U-type, mitochondrial	N	1.94456	0.959444	NaN		3	2	20.2621	19.8205	NaN	NaN	19.7023	NaN	18.8935	NaN	NaN	19.0442	0	0	1	1	0	0	0	0	0	0	0	0	0	0	0	0	0	0	0	2	1	0	0	2	0	1	0	0	1
Q6P9S7	Q6P9S7	Galnt10	Polypeptide N-acetylgalactosaminyltransferase 10	N	NaN	NaN	NaN		3	0	19.4309	19.326	19.4865	NaN	NaN	NaN	NaN	NaN	NaN	NaN	0	0	1	0	0	1	0	0	0	0	0	0	1	0	1	0	0	0	1	1	1	1	1	0	0	0	0	0	0
Q6PHZ2	Q6PHZ2	Camk2d	Calcium/calmodulin-dependent protein kinase type II subunit delta	N	NaN	NaN	NaN		2	0	21.13	NaN	20.1381	NaN	NaN	NaN	NaN	NaN	NaN	NaN	0	0	1	0	0	0	0	0	0	0	0	0	0	0	0	0	0	0	0	1	0	1	0	0	0	0	0	0	0
Q6ZQ38	Q6ZQ38	Cand1	Cullin-associated NEDD8-dissociated protein 1	N	NaN	NaN	NaN		4	0	19.3937	20.0364	18.9894	19.5288	NaN	NaN	NaN	NaN	NaN	NaN	1	1	0	0	0	0	0	0	0	0	0	0	0	0	0	0	0	0	0	2	5	1	4	0	0	1	0	0	0
Q7TMM9	Q7TMM9	Tubb2a	Tubulin beta-2A chain	N	2.85931	1.51567	NaN		1	1	NaN	22.8083	NaN	NaN	NaN	21.2926	NaN	NaN	NaN	NaN	1	0	0	0	0	0	0	0	0	0	0	0	0	0	0	0	0	0	0	0	1	0	0	0	1	0	0	0	1
Q7TPD3	Q7TPD3	Robo2	Roundabout homolog 2	N	NaN	NaN	NaN		0	0	NaN	NaN	NaN	NaN	NaN	NaN	NaN	NaN	NaN	NaN	0	0	1	0	0	0	0	0	0	0	0	0	1	1	0	0	0	0	1	1	1	1	1	1	0	0	1	0	1
Q7TPG8	Q7TPG8	Fam19a1	Protein FAM19A1	N	1.36595	0.449907	NaN		3	2	NaN	NaN	21.2264	21.3818	21.1193	NaN	NaN	NaN	20.7836	20.8015	0	0	0	0	0	0	0	0	0	0	1	0	0	0	0	0	0	0	0	1	1	2	2	1	0	0	0	2	2
Q80TB8	Q80TB8	Vat1l	Synaptic vesicle membrane protein VAT-1 homolog-like	N	1.88339	0.913331	NaN		4	2	19.3172	20.0695	19.0999	NaN	19.7039	NaN	18.5288	NaN	NaN	18.7398	0	0	0	0	0	0	0	0	0	0	0	0	0	0	0	0	0	0	0	1	2	1	0	1	0	1	0	0	1
Q80TG9	Q80TG9	Lrfn2	Leucine-rich repeat and fibronectin type-III domain-containing protein 2	N	1.46276	0.548696	NaN		3	2	NaN	20.5913	NaN	20.4335	20.2377	NaN	19.5805	NaN	NaN	20.1637	0	0	1	0	0	0	0	0	1	0	0	0	1	1	0	0	0	0	1	0	2	0	2	1	0	2	0	0	1
Q80UM3	Q80UM3	Naa15	N-alpha-acetyltransferase 15, NatA auxiliary subunit	N	0.238505	-2.06791	NaN		1	2	NaN	NaN	NaN	NaN	20.6845	NaN	22.5916	22.9132	NaN	NaN	1	1	0	0	0	0	0	0	0	0	0	0	0	0	0	0	0	0	0	0	1	1	0	1	0	1	1	0	1
Q80UW2	Q80UW2	Fbxo2	F-box only protein 2	N	NaN	NaN	NaN		0	0	NaN	NaN	NaN	NaN	NaN	NaN	NaN	NaN	NaN	NaN	1	0	1	0	1	0	0	0	0	0	0	0	0	0	0	0	0	0	0	0	1	0	0	0	0	0	0	0	0
Q80WG5	Q80WG5	Lrrc8a	Volume-regulated anion channel subunit LRRC8A	N	NaN	NaN	NaN		0	0	NaN	NaN	NaN	NaN	NaN	NaN	NaN	NaN	NaN	NaN	0	0	1	0	0	0	0	1	0	0	0	0	0	0	0	0	0	1	1	0	0	1	0	0	0	0	0	0	0
Q80X90;Q8BTM8;Q8VHX6	Q80X90;Q8BTM8;Q8VHX6	Flnb;Flna;Flnc	Filamin-B;Filamin-A;Filamin-C	N	1.99583	0.996988	NaN		2	2	NaN	20.7119	19.0023	NaN	NaN	NaN	19.3693	NaN	NaN	18.3509	1	0	1	0	0	0	0	0	0	0	0	0	0	0	0	0	0	0	0	0	1	1	0	0	0	1	0	0	1
Q80YX8	Q80YX8	Mup21		N	0.451577	-1.14696	NaN		3	2	21.8175	21.2452	NaN	21.5968	NaN	23.3372	22.0631	NaN	NaN	NaN	0	0	0	0	0	0	0	0	0	0	1	0	0	0	0	0	0	0	0	1	1	0	1	0	1	1	0	0	0
Q80ZF8	Q80ZF8	Bai3	Brain-specific angiogenesis inhibitor 3	N	1.16556	0.221025	NaN		2	4	20.8233	NaN	NaN	20.9335	NaN	NaN	21.3996	21.3003	20.7651	19.1645	0	0	1	0	0	0	0	0	0	0	0	0	0	0	0	0	0	1	1	1	1	0	2	0	0	1	1	1	1
Q810C0	Q810C0	Slitrk2	SLIT and NTRK-like protein 2	N	1.88571	0.91511	NaN		1	2	NaN	NaN	NaN	19.6352	NaN	NaN	19.0424	NaN	NaN	18.3977	0	0	1	0	0	0	0	0	0	0	0	0	1	1	0	0	0	0	1	0	0	0	1	0	0	1	0	0	1
Q8BGD9	Q8BGD9	Eif4b	Eukaryotic translation initiation factor 4B	N	0.404413	-1.3061	NaN		3	1	18.7004	18.5927	NaN	NaN	18.4503	19.8872	NaN	NaN	NaN	NaN	0	0	0	0	0	0	0	0	0	0	0	0	0	0	0	0	0	0	0	1	1	0	0	1	1	0	0	0	0
Q8BHA9	Q8BHA9	Pxylp1	2-phosphoxylose phosphatase 1	N	1.34605	0.428727	NaN		3	2	19.2244	NaN	19.3164	19.7523	NaN	NaN	19.1415	NaN	NaN	18.8631	0	0	1	0	0	1	0	0	0	0	0	0	1	0	1	0	0	0	1	1	0	1	1	0	0	1	0	0	1
Q8BHC9	Q8BHC9	Fut11	Alpha-(1,3)-fucosyltransferase 11	N	NaN	NaN	NaN		3	0	20.6151	NaN	19.0225	19.1504	NaN	NaN	NaN	NaN	NaN	NaN	0	0	1	0	0	1	0	0	0	0	0	0	1	0	1	0	0	0	1	1	0	1	1	0	0	0	0	0	0
Q8BIS8	Q8BIS8	Ccdc126	Coiled-coil domain-containing protein 126	N	1.45734	0.543341	NaN		3	2	20.8594	20.532	NaN	20.1767	NaN	NaN	20.163	19.7957	NaN	NaN	0	0	0	0	0	0	0	0	0	0	1	0	0	0	0	0	0	0	1	1	1	0	1	0	0	1	1	0	0
Q8BKG3	Q8BKG3	Ptk7	Inactive tyrosine-protein kinase 7	N	1.29538	0.373375	NaN		4	2	20.5767	20.6219	20.6839	NaN	20.4774	20.4362	NaN	NaN	NaN	19.997	0	0	1	0	0	0	0	0	0	0	0	0	1	1	0	0	0	0	1	1	1	1	0	1	1	0	0	0	1
Q8BNJ2	Q8BNJ2	Adamts4	A disintegrin and metalloproteinase with thrombospondin motifs 4	N	2.56698	1.36007	NaN		4	1	22.6187	23.0953	22.1924	NaN	22.7837	NaN	NaN	NaN	21.3125	NaN	0	0	0	0	0	0	0	0	0	1	1	0	0	0	0	0	0	0	1	3	3	3	0	3	0	0	0	3	0
Q8BQ86	Q8BQ86	Chst8	Carbohydrate sulfotransferase 8	N	1.49535	0.580486	NaN		4	2	21.9176	21.6709	21.549	NaN	21.4355	NaN	NaN	NaN	21.1903	20.9352	0	0	1	0	0	1	0	0	0	0	0	0	1	0	1	0	0	0	1	1	1	1	0	1	0	0	0	1	1
Q8BWT1	Q8BWT1	Acaa2	3-ketoacyl-CoA thiolase, mitochondrial	N	1.22846	0.296848	NaN		1	2	20.8539	NaN	NaN	NaN	NaN	20.7094	20.4048	NaN	NaN	NaN	0	0	0	1	0	0	0	0	0	0	0	0	0	0	0	0	0	0	0	2	0	0	0	0	2	2	0	0	0
Q8C419	Q8C419	Gpr158	Probable G-protein coupled receptor 158	N	1.58176	0.661531	NaN		2	3	23.0692	NaN	NaN	NaN	22.7827	21.9223	NaN	NaN	22.5808	22.2901	0	0	1	0	0	0	0	0	0	0	0	0	0	0	0	0	0	1	1	1	0	0	0	1	1	0	0	1	1
Q8CHI8	Q8CHI8	Ep400	E1A-binding protein p400	N	0.705601	-0.503075	NaN		1	1	21.0786	NaN	NaN	NaN	NaN	NaN	NaN	21.5817	NaN	NaN	0	1	0	0	0	0	0	0	0	0	0	0	0	0	0	0	0	0	0	1	0	0	0	0	0	0	1	0	0
Q8CII9	Q8CII9	Crlf2	Cytokine receptor-like factor 2	N	1.11914	0.162395	NaN		4	1	19.8309	19.3182	19.5394	19.8251	NaN	NaN	19.466	NaN	NaN	NaN	0	0	1	0	0	0	0	0	0	0	1	0	1	1	0	0	0	0	1	1	1	1	1	0	0	1	0	0	0
Q8HWB2	Q8HWB2	H2-Q4		N	1.18035	0.239214	NaN		4	1	19.8845	18.6316	21.5529	19.4313	NaN	NaN	NaN	19.6359	NaN	NaN	0	0	1	0	0	0	0	0	0	0	0	0	1	1	0	0	0	0	1	2	1	4	2	0	0	0	2	0	0
Q8K097	Q8K097	Faim2	Protein lifeguard 2	N	1.31204	0.391807	NaN		4	1	20.936	NaN	20.8524	20.7911	20.5286	NaN	NaN	20.3852	NaN	NaN	0	0	1	0	0	0	0	0	1	0	0	0	0	0	0	0	0	1	1	1	0	1	1	1	0	0	1	0	0
Q8K354	Q8K354	Cbr3	Carbonyl reductase [NADPH] 3	N	NaN	NaN	NaN		0	0	NaN	NaN	NaN	NaN	NaN	NaN	NaN	NaN	NaN	NaN	1	0	0	0	0	0	0	0	0	0	0	0	0	0	0	0	0	0	0	0	1	0	0	0	0	1	0	0	0
Q8R2Z5	Q8R2Z5	Vwa1	von Willebrand factor A domain-containing protein 1	N	1.59464	0.673227	NaN		2	2	20.778	NaN	NaN	20.3861	NaN	NaN	20.2115	NaN	NaN	19.6062	0	0	0	0	0	0	0	0	0	1	1	0	0	0	0	0	0	0	1	1	1	0	1	0	0	1	0	0	1
Q8VCT3	Q8VCT3	Rnpep	Aminopeptidase B	N	0.53313	-0.90744	NaN		1	1	NaN	NaN	18.6932	NaN	NaN	19.6007	NaN	NaN	NaN	NaN	0	0	0	0	0	0	0	0	0	0	1	0	0	0	0	0	0	0	0	1	2	1	0	0	2	0	0	0	0
Q8VEU6	Q8VEU6	Olfr1484	Olfactory receptor	N	NaN	NaN	NaN		0	0	NaN	NaN	NaN	NaN	NaN	NaN	NaN	NaN	NaN	NaN	0	0	1	0	0	0	0	0	0	0	0	0	0	0	0	0	0	1	0	0	0	1	0	0	0	0	0	0	0
Q8VIB3	Q8VIB3	St3gal6	Type 2 lactosamine alpha-2,3-sialyltransferase	N	1.91531	0.93758	NaN		2	2	19.4756	20.8236	NaN	NaN	NaN	NaN	19.1717	19.2524	NaN	NaN	0	0	1	0	0	1	0	0	0	0	0	0	1	0	1	0	0	0	1	2	1	0	1	0	0	1	1	0	0
Q91V12	Q91V12	Acot7	Cytosolic acyl coenzyme A thioester hydrolase	N	5.32499	2.41278	NaN		1	1	NaN	22.0556	NaN	NaN	NaN	NaN	NaN	NaN	NaN	19.6429	1	0	0	0	0	0	0	0	0	0	0	0	0	0	0	0	0	0	0	0	3	0	0	0	0	0	0	0	1
Q91V80	Q91V80	Apof	Apolipoprotein F	N	1.84373	0.882631	NaN		2	3	19.9883	NaN	20.4045	NaN	NaN	19.0694	NaN	20.1129	NaN	18.759	0	0	0	0	0	0	0	0	0	0	1	0	0	0	0	0	0	0	0	1	0	1	1	0	1	0	1	0	1
Q91VR7	Q91VR7	Map1lc3a	Microtubule-associated proteins 1A/1B light chain 3A	N	NaN	NaN	NaN		4	0	20.176	20.0891	19.7077	19.4934	NaN	NaN	NaN	NaN	NaN	NaN	1	0	1	0	0	0	0	0	0	0	0	0	0	0	0	0	0	0	0	1	1	1	1	0	0	0	0	0	0
Q91Z83;Q02566	Q91Z83;Q02566	Myh7;Myh6	Myosin-7;Myosin-6	N	0.390322	-1.35726	NaN		1	2	NaN	NaN	NaN	NaN	20.6658	21.8252	22.2209	NaN	NaN	NaN	1	0	0	0	0	0	0	0	0	0	0	0	0	0	0	0	0	0	0	0	0	0	0	1	1	1	0	0	0
Q91ZZ3	Q91ZZ3	Sncb	Beta-synuclein	N	2.07668	1.05428	NaN		2	1	NaN	21.7299	21.424	NaN	NaN	NaN	NaN	NaN	NaN	20.5227	1	0	0	0	0	0	0	0	0	0	0	0	0	0	0	0	0	0	0	0	2	2	0	0	0	0	0	0	1
Q920E5	Q920E5	Fdps	Farnesyl pyrophosphate synthase	N	NaN	NaN	NaN		3	0	19.6162	20.3874	19.3504	NaN	NaN	NaN	NaN	NaN	NaN	NaN	1	0	0	0	0	0	0	0	0	0	0	0	0	0	0	0	0	0	0	1	2	1	0	0	0	0	0	0	0
Q923T9	Q923T9	Camk2g	Calcium/calmodulin-dependent protein kinase type II subunit gamma	N	1.69791	0.763761	NaN		4	1	20.7268	20.7328	19.7431	21.037	NaN	NaN	19.7962	NaN	NaN	NaN	0	0	1	0	0	0	0	0	0	0	0	0	0	0	0	0	0	0	0	2	1	2	2	0	0	1	0	0	0
Q99J99	Q99J99	Mpst	3-mercaptopyruvate sulfurtransferase	N	1.65783	0.729295	NaN		4	2	20.9765	NaN	18.6656	19.2468	19.3087	19.1393	NaN	NaN	NaN	18.501	1	0	0	1	0	0	0	0	1	0	0	0	0	0	0	0	0	0	0	1	0	1	1	1	1	0	0	0	1
Q99K51	Q99K51;Q3V0K9	Pls3	Plastin-3	N	1.17537	0.233117	NaN		2	3	20.889	19.9811	NaN	NaN	NaN	20.5468	20.181	19.878	NaN	NaN	1	0	0	0	0	0	0	0	0	0	0	0	0	0	0	0	0	0	0	3	2	0	0	0	1	1	1	0	0
Q99KC8	Q99KC8	Vwa5a	von Willebrand factor A domain-containing protein 5A	N	1.02465	0.0351362	NaN		2	1	NaN	NaN	24.0012	22.3285	NaN	NaN	NaN	23.1297	NaN	NaN	0	0	0	0	0	0	0	0	0	0	0	0	0	0	0	0	0	0	0	0	0	1	1	0	0	0	1	0	0
Q99KI0	Q99KI0	Aco2	Aconitate hydratase, mitochondrial	N	0.448855	-1.15568	NaN		3	2	20.8595	19.1779	NaN	NaN	20.0738	21.6949	20.6906	NaN	NaN	NaN	0	0	0	1	0	0	0	0	0	0	0	0	0	0	0	0	0	0	0	2	3	0	0	4	5	3	0	0	0
Q99M80	Q99M80	Ptprt	Receptor-type tyrosine-protein phosphatase T	N	0.859923	-0.21772	NaN		2	3	NaN	20.2649	NaN	NaN	19.6905	NaN	20.3886	20.6681	19.5295	NaN	0	0	1	0	0	0	0	0	0	0	0	0	1	1	0	0	0	0	1	1	2	0	1	1	0	1	2	2	1
Q99P91	Q99P91	Gpnmb	Transmembrane glycoprotein NMB	N	NaN	NaN	NaN		2	0	22.4232	NaN	21.3752	NaN	NaN	NaN	NaN	NaN	NaN	NaN	0	0	1	0	0	0	1	0	0	0	0	0	1	1	0	0	0	0	1	1	0	2	0	0	0	0	0	0	0
Q9CQD1;P61021;P35278	Q9CQD1;P61021;P35278	Rab5a;Rab5b;Rab5c	Ras-related protein Rab-5A;Ras-related protein Rab-5B;Ras-related protein Rab-5C	N	0.994906	-0.00736732	NaN		5	2	20.0087	20.2896	18.7285	19.448	19.2189	19.5921	19.5001	NaN	NaN	NaN	1	0	1	0	0	0	1	0	0	0	0	0	0	0	0	0	0	0	0	1	2	1	2	1	2	1	0	0	0
Q9CQM9	Q9CQM9	Glrx3	Glutaredoxin-3	N	1.12086	0.164602	NaN		4	2	20.4867	20.7607	18.9994	19.6404	NaN	20.251	19.3634	NaN	NaN	NaN	1	0	0	0	0	0	0	0	0	0	0	0	0	0	0	0	0	0	0	1	1	1	1	0	2	2	0	0	0
Q9CQW3	Q9CQW3	Proz	Vitamin K-dependent protein Z	N	0.963407	-0.0537834	NaN		2	1	NaN	19.1206	NaN	20.1343	NaN	NaN	19.6812	NaN	NaN	NaN	0	0	0	0	0	0	0	0	0	0	1	0	0	0	0	0	0	0	1	1	1	0	1	0	0	1	0	0	0
Q9CR33	Q9CR33	Mansc1	MANSC domain-containing protein 1	N	1.49531	0.580441	NaN		3	2	21.3949	NaN	20.3546	21.2069	NaN	NaN	NaN	NaN	20.122	20.688	0	0	1	0	0	0	0	0	0	0	0	0	1	1	0	0	0	0	1	1	0	1	1	0	0	0	0	1	1
Q9CR57	Q9CR57	Rpl14	60S ribosomal protein L14	N	1.55025	0.6325	NaN		1	2	NaN	19.8062	NaN	NaN	NaN	20.4803	NaN	NaN	NaN	17.8672	1	0	0	0	0	0	0	0	0	0	0	0	0	0	0	0	0	0	0	0	1	0	0	0	1	0	0	0	1
Q9CR86	Q9CR86	Carhsp1	Calcium-regulated heat stable protein 1	N	1.19263	0.254147	NaN		2	2	20.4324	20.6914	NaN	NaN	NaN	NaN	20.7381	19.8774	NaN	NaN	1	0	0	0	0	0	0	0	0	0	0	0	0	0	0	0	0	0	0	1	1	0	0	0	0	1	1	0	0
Q9CWF2	Q9CWF2	Tubb2b	Tubulin beta-2B chain	N	10.2522	3.35787	NaN		1	1	NaN	21.7504	NaN	NaN	NaN	NaN	NaN	NaN	NaN	18.3925	1	0	0	0	0	0	0	0	0	0	0	0	0	0	0	0	0	0	0	0	1	0	0	0	0	0	0	0	1
Q9CX80	Q9CX80	Cygb	Cytoglobin	N	0.778914	-0.360463	NaN		3	2	21.0475	20.3035	NaN	NaN	18.9958	20.6293	20.3228	NaN	NaN	NaN	1	0	0	0	0	0	0	0	0	0	0	0	0	0	0	0	0	0	0	1	1	0	0	1	2	1	0	0	0
Q9CY58	Q9CY58	Serbp1	Plasminogen activator inhibitor 1 RNA-binding protein	N	0.428022	-1.22424	NaN		3	2	17.9334	17.6179	17.1632	NaN	NaN	20.2634	NaN	17.3281	NaN	NaN	1	1	0	0	0	0	0	0	0	0	0	0	0	0	0	0	0	0	0	1	1	1	0	0	1	0	1	0	0
Q9CZU6	Q9CZU6;Q80X68	Cs	Citrate synthase, mitochondrial	N	1.33233	0.413948	NaN		2	3	21.743	NaN	NaN	NaN	19.3162	22.1812	19.89	NaN	NaN	18.2758	0	0	0	1	0	0	0	0	0	0	0	0	0	0	0	0	0	0	0	3	0	0	0	2	2	2	0	0	1
Q9D3P9	Q9D3P9	Nts	Neurotensin/neuromedin N;Large neuromedin N;Neuromedin N;Neurotensin;Tail peptide	N	NaN	NaN	NaN		3	0	21.558	NaN	20.6731	21.3666	NaN	NaN	NaN	NaN	NaN	NaN	0	0	0	0	0	0	0	0	0	0	1	0	0	0	0	0	0	0	0	1	0	1	1	0	0	0	0	0	0
Q9D6F9	Q9D6F9	Tubb4a	Tubulin beta-4A chain	N	NaN	NaN	NaN		0	0	NaN	NaN	NaN	NaN	NaN	NaN	NaN	NaN	NaN	NaN	1	0	0	0	0	0	0	0	0	0	0	0	0	0	0	0	0	0	0	0	2	0	0	0	0	0	0	0	0
Q9D6X6	Q9D6X6	Prss23	Serine protease 23	N	0.88984	-0.168382	NaN		2	1	21.2489	NaN	NaN	20.4317	NaN	NaN	21.0087	NaN	NaN	NaN	0	0	0	0	0	0	0	0	0	0	1	0	0	0	0	0	0	0	1	1	0	0	1	0	0	1	0	0	0
Q9D7V9	Q9D7V9	Naaa	N-acylethanolamine-hydrolyzing acid amidase;N-acylethanolamine-hydrolyzing acid amidase subunit alpha;N-acylethanolamine-hydrolyzing acid amidase subunit beta	N	1.53433	0.617606	NaN		4	1	NaN	20.1662	20.2269	20.1605	19.5535	NaN	NaN	NaN	19.4092	NaN	0	0	1	0	0	0	0	1	0	0	0	0	0	0	0	0	0	0	1	0	1	1	2	1	0	0	0	1	0
Q9D7X3	Q9D7X3	Dusp3	Dual specificity protein phosphatase 3	N	0.958082	-0.061779	NaN		1	1	19.9332	NaN	NaN	NaN	NaN	19.9949	NaN	NaN	NaN	NaN	0	1	0	0	0	0	0	0	0	0	0	0	0	0	0	0	0	0	0	1	0	0	0	0	1	0	0	0	0
Q9D892	Q9D892	Itpa	Inosine triphosphate pyrophosphatase	N	1.22949	0.298054	NaN		3	1	21.6538	21.5387	NaN	21.1345	NaN	NaN	NaN	21.1443	NaN	NaN	1	0	0	0	0	0	0	0	0	0	0	0	0	0	0	0	0	0	0	1	2	0	1	0	0	0	1	0	0
Q9D8E6	Q9D8E6	Rpl4	60S ribosomal protein L4	N	2.65803	1.41036	NaN		2	2	NaN	20.7568	NaN	NaN	18.6575	NaN	NaN	NaN	18.475	18.1185	1	0	0	0	0	0	0	0	0	0	0	0	0	0	0	0	0	0	0	0	1	0	0	1	0	0	0	1	1
Q9DBB8	Q9DBB8	Dhdh	Trans-1,2-dihydrobenzene-1,2-diol dehydrogenase	N	0.824984	-0.277562	NaN		3	2	20.2796	NaN	19.3915	NaN	19.6673	19.97	20.1441	NaN	NaN	NaN	0	0	0	0	0	0	0	0	0	0	0	0	0	0	0	0	0	0	0	2	0	1	0	1	1	2	0	0	0
Q9DCA7	Q9DCA7	Caly	Neuron-specific vesicular protein calcyon	N	1.14439	0.194582	NaN		4	2	22.1274	NaN	22.1685	21.4102	21.1064	NaN	21.2697	21.7473	NaN	NaN	0	0	1	0	0	0	0	0	0	0	0	0	1	0	0	0	0	0	0	1	0	1	1	1	0	1	1	0	0
Q9DCL8	Q9DCL8	Ppp1r2	Protein phosphatase inhibitor 2	N	0.960451	-0.0582164	NaN		3	2	19.7645	19.7306	NaN	NaN	18.9097	19.5367	19.5163	NaN	NaN	NaN	0	0	0	0	0	0	0	0	0	0	0	0	0	0	0	0	0	0	0	1	1	0	0	1	1	1	0	0	0
Q9EQU5	Q9EQU5	Set	Protein SET	N	0.89161	-0.165516	NaN		2	1	19.9844	21.0019	NaN	NaN	NaN	20.6587	NaN	NaN	NaN	NaN	1	1	0	0	1	0	0	0	0	0	0	0	0	0	0	0	0	0	0	1	3	0	0	0	2	1	0	0	0
Q9ERD7	Q9ERD7	Tubb3	Tubulin beta-3 chain	N	31.9077	4.99583	NaN		1	2	NaN	22.7338	NaN	NaN	NaN	17.3792	NaN	NaN	NaN	18.0966	1	0	0	0	0	0	0	0	0	0	0	0	0	0	0	0	0	0	0	0	5	0	0	0	1	0	0	0	1
Q9EST5	Q9EST5	Anp32b	Acidic leucine-rich nuclear phosphoprotein 32 family member B	N	NaN	NaN	NaN		0	0	NaN	NaN	NaN	NaN	NaN	NaN	NaN	NaN	NaN	NaN	0	1	0	0	0	0	0	0	0	0	0	0	0	0	0	0	0	0	0	0	1	0	0	0	0	1	0	0	0
Q9JI46	Q9JI46	Nudt3	Diphosphoinositol polyphosphate phosphohydrolase 1	N	1.56801	0.648936	NaN		5	2	20.7398	20.9301	20.2906	20.1245	20.6455	19.9445	19.8499	NaN	NaN	NaN	1	0	0	0	0	0	0	0	0	0	0	0	0	0	0	0	0	0	0	1	2	2	1	2	1	1	0	0	0
Q9JI75	Q9JI75	Nqo2	Ribosyldihydronicotinamide dehydrogenase [quinone]	N	NaN	NaN	NaN		0	0	NaN	NaN	NaN	NaN	NaN	NaN	NaN	NaN	NaN	NaN	1	0	0	0	0	0	0	0	0	0	0	0	0	0	0	0	0	0	0	1	1	1	1	0	1	2	2	0	1
Q9JJS0;P08399	Q9JJS0;P08399	Scube2;Phxr5	Signal peptide, CUB and EGF-like domain-containing protein 2;Putative per-hexamer repeat protein 5	N	1.13051	0.176969	NaN		4	2	20.8734	20.7051	20.8182	20.4084	NaN	NaN	NaN	20.6856	NaN	20.363	0	0	0	0	0	0	0	0	0	0	1	0	0	0	0	0	0	0	1	2	1	2	2	0	0	0	1	0	1
Q9JK53	Q9JK53	Prelp	Prolargin	N	0.514659	-0.958312	NaN		4	2	19.905	19.511	19.3234	NaN	18.8598	21.5565	NaN	19.1598	NaN	NaN	0	0	0	0	0	0	0	0	0	1	1	0	0	0	0	0	0	0	1	1	2	1	0	2	3	0	2	0	0
Q9JKB1;P58321	Q9JKB1;P58321	Uchl3;Uchl4	Ubiquitin carboxyl-terminal hydrolase isozyme L3;Ubiquitin carboxyl-terminal hydrolase isozyme L4	N	1.00426	0.00613626	NaN		3	2	19.5454	19.518	19.2361	NaN	NaN	19.6864	19.1676	NaN	NaN	NaN	1	0	0	0	0	0	0	0	0	0	0	0	0	0	0	0	0	0	0	1	1	1	0	0	2	1	0	0	0
Q9QXS1	Q9QXS1;Q8R0W0	Plec	Plectin	N	1.82133	0.864994	NaN		1	1	NaN	19.7202	NaN	NaN	NaN	18.8552	NaN	NaN	NaN	NaN	1	0	0	0	0	0	0	0	0	0	0	0	0	0	0	0	0	0	0	0	3	0	0	1	2	0	0	0	0
Q9QYB5	Q9QYB5	Add3	Gamma-adducin	N	0.823738	-0.279743	NaN		1	2	20.1193	NaN	NaN	NaN	NaN	21.0927	19.7054	NaN	NaN	NaN	1	0	1	0	0	0	0	0	0	0	0	0	0	0	0	0	0	0	0	1	0	0	0	0	1	1	0	0	0
Q9QZ25	Q9QZ25	Vnn3	Vascular non-inflammatory molecule 3	N	2.03669	1.02623	NaN		2	3	NaN	NaN	21.7509	NaN	21.4414	NaN	20.5561	21.216	NaN	19.9376	0	0	1	0	0	0	0	0	0	0	0	1	0	0	0	0	0	0	1	0	0	1	0	2	0	2	1	0	1
Q9QZ47	Q9QZ47	Tnnt3	Troponin T, fast skeletal muscle	N	0.83801	-0.25496	NaN		1	2	NaN	19.9234	NaN	NaN	NaN	20.5507	19.806	NaN	NaN	NaN	0	0	0	0	0	0	0	0	0	0	0	0	0	0	0	0	0	0	0	0	1	0	0	0	1	1	0	0	0
Q9R097	Q9R097	Spint1	Kunitz-type protease inhibitor 1	N	NaN	NaN	NaN		2	0	21.1355	NaN	20.3757	NaN	NaN	NaN	NaN	NaN	NaN	NaN	0	0	0	0	0	0	0	0	0	0	1	0	0	0	0	0	0	0	1	1	0	1	0	0	0	0	0	0	0
Q9R0Q7	Q9R0Q7	Ptges3	Prostaglandin E synthase 3	N	0.861879	-0.214443	NaN		3	2	21.1911	21.8193	NaN	20.3322	NaN	21.8382	20.8191	NaN	NaN	NaN	1	0	0	0	0	0	0	0	0	0	0	0	0	0	0	0	0	0	0	1	1	0	1	0	1	1	0	0	0
Q9R182	Q9R182	Angptl3	Angiopoietin-related protein 3	N	0.983442	-0.0240876	NaN		3	2	19.386	19.4267	NaN	19.222	NaN	NaN	19.4824	19.2556	NaN	NaN	0	0	0	0	0	0	0	0	0	0	1	0	0	0	0	0	0	0	1	1	2	0	1	0	0	2	2	0	0
Q9WU78	Q9WU78	Pdcd6ip	Programmed cell death 6-interacting protein	N	NaN	NaN	NaN		0	0	NaN	NaN	NaN	NaN	NaN	NaN	NaN	NaN	NaN	NaN	1	0	0	0	0	0	0	0	0	0	1	0	0	0	0	0	0	0	0	0	1	0	0	0	0	0	0	0	0
Q9WV32	Q9WV32	Arpc1b	Actin-related protein 2/3 complex subunit 1B	N	NaN	NaN	NaN		0	0	NaN	NaN	NaN	NaN	NaN	NaN	NaN	NaN	NaN	NaN	1	1	0	0	0	0	0	0	0	0	0	0	0	0	0	0	0	0	0	2	1	1	1	0	1	1	0	0	0
Q9WV35	Q9WV35	Apobec2	Probable C->U-editing enzyme APOBEC-2	N	2.50314	1.32374	NaN		2	1	21.6481	NaN	NaN	NaN	21.0099	20.0053	NaN	NaN	NaN	NaN	0	0	0	0	0	0	0	0	0	0	0	0	0	0	0	0	0	0	0	1	0	0	0	2	1	0	0	0	0
Q9WVB4	Q9WVB4	Slit3	Slit homolog 3 protein	N	1.17011	0.226644	NaN		4	2	21.0626	20.09	NaN	20.8398	20.8278	NaN	20.7056	NaN	20.2513	NaN	0	0	0	0	0	0	0	0	0	0	1	0	0	0	0	0	0	0	1	1	1	0	1	1	0	1	0	1	0
Q9Z0J1	Q9Z0J1	Reck	Reversion-inducing cysteine-rich protein with Kazal motifs	N	2.13746	1.0959	NaN		2	3	NaN	19.5934	20.294	NaN	NaN	NaN	19.143	18.6771	NaN	18.7232	0	0	1	0	0	0	0	0	0	0	0	1	0	0	0	0	0	0	1	1	2	2	1	0	0	2	2	0	2
Q9Z0S1	Q9Z0S1	Bpnt1	3(2),5-bisphosphate nucleotidase 1	N	1.20261	0.266168	NaN		4	2	21.1944	20.6308	20.8167	21.0857	NaN	20.7126	NaN	20.6188	NaN	NaN	0	0	0	0	0	0	0	0	0	0	0	0	0	0	0	0	0	0	0	2	2	2	2	1	2	0	2	0	0
Q9Z2U0;Q9CWH6	Q9Z2U0;Q9CWH6	Psma7;Psma8	Proteasome subunit alpha type-7;Proteasome subunit alpha type-7-like	N	0.960767	-0.0577412	NaN		2	4	20.1712	NaN	NaN	20.1691	NaN	20.9399	20.5177	20.1169	19.3371	NaN	1	1	0	0	0	0	0	0	0	0	0	0	0	0	0	0	0	0	1	1	0	0	2	0	2	1	1	1	0
O89098	O89098	Cst7	Cystatin-F	Y	NaN	NaN	NaN		5	0	23.6828	21.9348	23.1243	22.6907	22.1867	NaN	NaN	NaN	NaN	NaN	0	0	0	0	0	0	0	0	0	0	1	0	0	0	0	0	0	0	1	3	3	3	3	3	0	0	0	0	0
P10637	P10637	Mapt	Microtubule-associated protein tau	Y	NaN	NaN	NaN		5	0	20.7872	20.5432	20.9197	20.9357	20.7045	NaN	NaN	NaN	NaN	NaN	1	0	1	0	0	0	0	0	0	0	1	0	0	0	0	0	0	0	1	1	1	1	1	1	0	0	0	0	0
P19246	P19246	Nefh	Neurofilament heavy polypeptide	Y	NaN	NaN	NaN		5	0	22.6293	22.5261	22.7105	22.9366	22.2759	NaN	NaN	NaN	NaN	NaN	1	0	0	0	0	0	0	0	0	0	0	0	0	0	0	0	0	0	0	6	7	7	6	7	0	0	0	0	0
[truncated: 13 more columns]

## Sheet: 3-DDA-imp
UniProt AC group	UniProt AC all	Genes	First Protein Name	Only 5xFAD	Value Imputation?	Ratio (5xFAD/WT)	log2 (5xFAD/WT)	p-value	FDR Significant	Quants 5xFAD	Quants WT	log2 LFQ 5xFAD_466	log2 LFQ 5xFAD_467	log2 LFQ 5xFAD_473	log2 LFQ 5xFAD_478	log2 LFQ 5xFAD_481	log2 LFQ WT_470	log2 LFQ WT_474	log2 LFQ WT_475	log2 LFQ WT_479	log2 LFQ WT_480	Cytoplasm	Nucleus	Membrane	Mitochondrion	ER	Golgi	Endosome	Lysosome	Synapse	ECM	Secreted	GPI	Single-pass	TM1	TM2	TM3	TM4	Multi	Glycoprotein	Pep 5xFAD_466	Pep 5xFAD_467	Pep 5xFAD_473	Pep 5xFAD_478	Pep 5xFAD_481	Pep WT_470	Pep WT_474	Pep WT_475	Pep WT_479
P19246	P19246	Nefh	Neurofilament heavy polypeptide	Y	Y	24.6679	4.62456	5.16266e-06	+	5	5	22.6293	22.5261	22.7105	22.9366	22.2759	17.9619	19.3771	17.1689	18.3443	17.1035	1	0	0	0	0	0	0	0	0	0	0	0	0	0	0	0	0	0	0	6	7	7	6	7	0	0	0	0
P08553	P08553	Nefm	Neurofilament medium polypeptide	N	Y	22.7659	4.5088	1.35687e-05	+	5	5	23.4454	23.5237	22.9685	23.3111	22.7054	18.4836	19.4553	18.8239	17.0541	19.5932	1	0	0	0	0	0	0	0	0	0	0	0	0	0	0	0	0	0	1	7	7	6	7	5	0	0	0	0
O89098	O89098	Cst7	Cystatin-F	Y	Y	21.9705	4.4575	1.44241e-05	+	5	5	23.6828	21.9348	23.1243	22.6907	22.1867	17.8313	19.5826	18.469	17.5807	17.8682	0	0	0	0	0	0	0	0	0	0	1	0	0	0	0	0	0	0	1	3	3	3	3	3	0	0	0	0
O54983	O54983	Crym	Ketimine reductase mu-crystallin	N	N	4.547	2.18492	3.13919e-05	+	5	5	21.5208	21.1972	21.6111	21.6219	21.3008	18.5489	19.7524	19.8876	19.0575	19.0809	1	0	0	0	0	0	0	0	0	0	0	0	0	0	0	0	0	0	0	5	4	5	5	4	1	4	2	2
Q9WUU7	Q9WUU7	Ctsz	Cathepsin Z	N	N	4.59683	2.20064	3.50434e-05	+	5	5	27.5113	26.6577	27.5488	27.6073	26.9983	25.1425	25.6281	25.2521	24.5464	24.7511	0	0	0	0	0	0	0	1	0	0	0	0	0	0	0	0	0	0	1	12	12	11	11	12	12	10	10	11
P17710	P17710;Q91W97	Hk1	Hexokinase-1	N	N	2.15874	1.11019	7.69017e-05	+	5	5	20.7879	20.6472	20.3007	20.5184	20.1779	19.43	19.3687	19.6436	19.019	19.4198	1	0	1	1	0	0	0	0	0	0	0	0	0	0	0	0	0	0	0	6	7	5	8	2	3	3	5	4
Q9JJV2	Q9JJV2	Pfn2	Profilin-2	N	N	2.83669	1.50421	9.18806e-05	+	5	5	23.123	22.8439	22.6045	22.5015	22.8417	21.4824	21.5406	21.6002	20.646	21.1245	1	0	0	0	0	0	0	0	0	0	0	0	0	0	0	0	0	0	0	2	2	2	2	2	1	1	1	1
Q5SSJ1	Q5SSJ1	Wfdc17		N	N	4.7078	2.23505	0.000129988	+	5	5	24.0982	23.3644	24.0749	23.5649	23.5476	21.9893	21.618	22.2138	20.8841	20.7694	0	0	0	0	0	0	0	0	0	0	0	0	0	0	0	0	0	0	0	1	1	1	1	1	1	1	1	1
Q08331	Q08331	Calb2	Calretinin	N	N	3.1924	1.67464	0.000140275	+	5	5	21.2034	21.738	21.2097	21.5369	21.0133	19.4159	20.0876	20.1335	19.0173	19.6738	0	0	0	0	0	0	0	0	0	0	0	0	0	0	0	0	0	0	0	3	4	4	3	3	1	3	2	3
Q18PI6	Q18PI6	Cd84	SLAM family member 5	N	Y	5.96041	2.57541	0.000143231	+	5	5	21.5826	20.5609	20.8002	21.426	20.3542	18.6974	18.8558	18.8517	17.3161	18.1258	0	0	1	0	0	0	0	0	0	0	0	0	1	1	0	0	0	0	1	4	4	3	4	3	0	0	1	0
Q8CFG0	Q8CFG0	Sulf2	Extracellular sulfatase Sulf-2	N	N	2.56011	1.3562	0.00015211	+	5	5	21.4534	21.0368	21.6533	21.609	20.9748	20.2826	20.3342	19.9791	19.6133	19.7372	0	0	0	0	1	1	0	0	0	0	0	0	0	0	0	0	0	0	1	1	2	2	1	1	2	2	1	1
Q7TQF7	Q7TQF7	Amph	Amphiphysin	N	N	3.36125	1.749	0.00015421	+	5	5	20.9536	20.6625	20.9813	21.1895	21.0274	19.125	19.7082	19.8482	18.5813	18.8066	1	0	1	0	0	0	0	0	1	0	0	0	0	0	0	0	0	0	0	2	2	2	2	2	2	1	1	2
P10605	P10605	Ctsb	Cathepsin B;Cathepsin B light chain;Cathepsin B heavy chain	N	N	3.54785	1.82695	0.000159244	+	5	5	28.7049	27.9384	28.6487	28.8256	27.9881	26.7287	27.0875	26.8977	26.1004	26.1567	0	0	1	0	0	0	0	1	0	0	1	0	0	0	0	0	0	0	1	15	14	15	15	15	15	15	15	15
Q91WP6	Q91WP6;Q5I2A0;Q80X76;Q6P4P1	Serpina3n	Serine protease inhibitor A3N	N	N	4.27728	2.09669	0.000173435	+	5	5	28.2614	27.4898	27.8616	28.0636	27.5722	25.4159	26.356	26.5112	25.1107	25.3714	0	0	0	0	0	0	0	0	0	0	1	0	0	0	0	0	0	0	1	16	18	17	17	14	14	16	17	15
Q61553	Q61553	Fscn1	Fascin	N	N	2.53693	1.34308	0.000184334	+	5	5	22.1759	22.0904	21.8319	21.9695	21.4819	20.4746	20.6841	21.1037	20.0804	20.4915	1	0	0	0	0	0	0	0	0	0	0	0	0	0	0	0	0	0	0	5	6	5	3	5	4	2	3	2
Q61362	Q61362	Chi3l1	Chitinase-3-like protein 1	N	N	2.45357	1.29488	0.000229748	+	5	5	24.4805	24.3324	23.9971	24.2823	23.7055	23.0263	22.9804	23.2352	22.7337	22.3478	1	0	0	0	1	0	0	0	0	0	1	0	0	0	0	0	0	0	1	15	15	14	16	11	13	13	12	12
P10637	P10637	Mapt	Microtubule-associated protein tau	Y	Y	6.94018	2.79497	0.000256137	+	5	5	20.7872	20.5432	20.9197	20.9357	20.7045	18.6914	19.2237	17.9756	17.1078	16.9169	1	0	1	0	0	0	0	0	0	0	1	0	0	0	0	0	0	0	1	1	1	1	1	1	0	0	0	0
P16675	P16675	Ctsa	Lysosomal protective protein;Lysosomal protective protein 32 kDa chain;Lysosomal protective protein 20 kDa chain	N	N	2.9578	1.56453	0.000272802	+	5	5	27.477	26.9655	27.3829	27.6653	26.8157	25.8741	26.1055	26.0054	25.0397	25.459	0	0	0	0	0	0	0	1	0	0	0	0	0	0	0	0	0	0	1	16	15	14	16	12	13	14	13	12
O09159	O09159	Man2b1	Lysosomal alpha-mannosidase	N	N	3.64101	1.86434	0.000282261	+	5	5	26.5393	25.6739	26.2227	26.4772	26.0122	24.7705	24.907	24.5169	23.6443	23.7651	0	0	0	0	0	0	0	1	0	0	0	0	0	0	0	0	0	0	1	35	35	39	38	30	30	34	35	29
P11798	P11798	Camk2a	Calcium/calmodulin-dependent protein kinase type II subunit alpha	N	N	3.5508	1.82815	0.000282967	+	5	5	22.0443	21.8315	21.911	22.3332	21.0865	20.1017	20.4317	20.4208	19.8376	19.274	1	0	0	0	0	0	0	0	1	0	0	0	0	0	0	0	0	0	0	2	2	3	2	2	2	1	1	2
Q99NH8	Q99NH8	Trem2	Triggering receptor expressed on myeloid cells 2	N	N	16.788	4.06936	0.000305895	+	5	5	23.8243	21.136	22.9594	23.2275	22.219	18.3665	18.3997	20.4968	17.7544	18.002	0	0	1	0	0	0	0	0	0	0	1	0	1	1	0	0	0	0	1	3	4	4	3	2	1	1	2	1
Q64337	Q64337	Sqstm1	Sequestosome-1	N	N	2.23234	1.15856	0.000316142	+	5	5	22.1219	21.9815	22.4048	22.1996	22.4357	21.1442	21.0532	21.6726	20.6809	20.7997	1	1	0	0	1	0	1	1	0	0	0	0	0	0	0	0	0	0	0	1	1	1	1	1	1	1	1	1
P46460	P46460	Nsf	Vesicle-fusing ATPase	N	N	1.85873	0.894319	0.000403815	+	5	5	23.4187	23.1334	23.1965	23.3031	23.1617	22.4233	22.4671	22.7529	21.8797	22.2189	1	0	0	0	0	0	0	0	0	0	0	0	0	0	0	0	0	0	0	6	7	4	4	4	4	4	5	4
P12023	P12023	App	Amyloid beta A4 protein;N-APP;Soluble APP-alpha;Soluble APP-beta;C99;Beta-amyloid protein 42;Beta-amyloid protein 40;C83;P3(42);P3(40);C80;Gamma-secretase C-terminal fragment 59;Gamma-secretase C-terminal fragment 57;Gamma-secretase C-terminal fragment 50;C31	N	N	2.47399	1.30684	0.000411175	+	5	5	29.8155	29.4049	29.5152	29.8386	29.1803	28.0197	28.6208	28.7487	27.7666	28.0645	1	1	1	0	1	1	1	0	0	0	1	0	1	1	0	0	0	0	1	24	25	26	25	24	22	26	25	24
P18242	P18242	Ctsd	Cathepsin D	N	N	3.23287	1.69281	0.000448018	+	5	5	27.957	27.346	27.6265	27.8303	27.0249	25.7594	26.6886	26.0829	25.323	25.4669	0	0	0	0	0	0	0	1	0	0	1	0	0	0	0	0	0	0	1	16	16	16	16	13	13	16	15	12
A0A0A6YW67;P62984;P62983;P0CG49;P0CG50	A0A0A6YW67;P62984;P62983;P0CG49;P0CG50	Gm8797;Uba52;Rps27a;Ubb;Ubc	Ubiquitin-60S ribosomal protein L40;Ubiquitin;60S ribosomal protein L40;Ubiquitin-40S ribosomal protein S27a;Ubiquitin;40S ribosomal protein S27a;Polyubiquitin-B;Ubiquitin;Polyubiquitin-C;Ubiquitin;Ubiquitin-related 1;Ubiquitin-related 2	N	N	2.06603	1.04686	0.000470797	+	5	5	27.5538	27.285	27.5494	27.1727	27.1081	26.6807	26.413	26.518	25.8838	25.9391	1	1	1	1	0	0	0	0	0	0	0	0	0	0	0	0	0	0	0	3	3	3	3	3	3	2	3	3
O88188	O88188	Ly86	Lymphocyte antigen 86	N	N	3.60927	1.85171	0.000482297	+	5	5	27.0139	26.0673	26.8254	25.6525	25.7584	24.2132	24.8171	24.8097	23.938	24.2811	0	0	0	0	0	0	0	0	0	0	1	0	0	0	0	0	0	0	1	4	4	4	3	3	2	4	4	2
Q7TMR0	Q7TMR0	Prcp	Lysosomal Pro-X carboxypeptidase	N	N	2.14096	1.09826	0.000590433	+	5	5	23.3076	22.9979	23.056	22.9551	22.6841	21.9451	22.4117	22.0217	21.339	21.7921	0	0	0	0	0	0	0	1	0	0	0	0	0	0	0	0	0	0	1	10	9	9	8	7	8	8	8	5
O88325	O88325	Naglu		N	N	9.65101	3.27068	0.000682404	+	5	5	22.4987	21.1953	22.1956	22.2333	20.5235	17.8032	19.6073	19.0313	16.9218	18.9296	0	0	0	0	0	0	0	0	0	0	0	0	0	0	0	0	0	0	0	7	7	8	8	5	1	5	1	2
O35405	O35405	Pld3	Phospholipase D3	N	N	2.10022	1.07054	0.000785452	+	5	5	24.4407	23.9965	24.3299	23.9896	23.7417	22.9166	23.2523	23.5366	22.6736	22.7665	0	0	1	0	1	1	1	1	0	0	0	0	1	0	1	0	0	0	1	7	7	8	6	6	5	8	7	6
P17183	P17183	Eno2	Gamma-enolase	N	N	2.88137	1.52675	0.000822752	+	5	5	25.367	25.5273	25.6059	25.1176	24.8993	24.3198	23.9684	24.1487	22.8372	23.6092	1	0	1	0	0	0	0	0	0	0	0	0	0	0	0	0	0	0	0	11	12	12	12	11	10	11	11	10
P06837	P06837	Gap43	Neuromodulin	N	N	2.4196	1.27477	0.000882646	+	5	5	23.0091	22.4759	23.3055	22.8384	22.7804	21.2884	21.6437	22.3902	21.271	21.4421	1	0	1	0	0	0	0	0	1	0	0	0	0	0	0	0	0	0	0	6	6	6	6	6	6	5	6	6
Q04519	Q04519	Smpd1	Sphingomyelin phosphodiesterase	N	N	2.39933	1.26263	0.000898475	+	5	5	21.487	21.234	21.3095	21.6599	21.0799	19.4952	20.414	20.7238	19.7047	20.1195	0	0	0	0	0	0	0	1	0	0	1	0	0	0	0	0	0	0	1	2	3	3	2	2	2	2	2	2
A2A8L5	A2A8L5	Ptprf	Receptor-type tyrosine-protein phosphatase F	N	N	1.71172	0.775449	0.000996619	+	5	5	21.2422	21.3199	20.793	21.2025	20.9162	20.2683	20.596	20.5753	20.0281	20.1289	0	0	1	0	0	0	0	0	0	0	0	0	1	0	0	0	0	0	1	6	6	6	6	7	3	4	5	5
P09581	P09581	Csf1r	Macrophage colony-stimulating factor 1 receptor	N	N	2.83126	1.50144	0.00100306	+	5	5	26.9252	26.373	26.5733	26.8423	26.0854	24.9826	25.4316	25.825	24.4852	24.5676	0	0	1	0	0	0	0	0	0	0	0	0	1	1	0	0	0	0	1	14	13	15	13	13	11	11	12	12
Q9R111	Q9R111	Gda	Guanine deaminase	N	N	2.38071	1.25139	0.00102147	+	5	5	23.6871	23.1195	23.6213	23.2067	23.0036	22.3119	22.2301	22.6233	21.4576	21.7583	0	0	0	0	0	0	0	0	0	0	0	0	0	0	0	0	0	0	0	19	18	21	16	16	10	14	16	8
P97821	P97821	Ctsc	Dipeptidyl peptidase 1;Dipeptidyl peptidase 1 exclusion domain chain;Dipeptidyl peptidase 1 heavy chain;Dipeptidyl peptidase 1 light chain	N	N	2.63821	1.39956	0.00104906	+	5	5	22.4811	22.0811	22.598	22.0176	21.6704	20.6945	21.3604	21.1756	20.1332	20.4867	0	0	0	0	0	0	0	1	0	0	0	0	0	0	0	0	0	0	1	4	4	6	4	4	1	4	3	5
P08551	P08551	Nefl	Neurofilament light polypeptide	N	Y	6.97214	2.8016	0.0010591	+	5	5	21.588	21.1935	21.4395	22.9147	20.2054	19.0087	18.7722	19.7082	18.2313	17.6127	1	0	0	0	0	0	0	0	0	0	0	0	0	0	0	0	0	0	1	7	8	8	8	5	0	0	0	0
P29416	P29416	Hexa	Beta-hexosaminidase subunit alpha	N	N	2.81945	1.49541	0.00107947	+	5	5	24.7639	23.9757	24.7267	24.7696	23.8434	23.2651	23.3985	23.0791	22.2236	22.6358	0	0	0	0	0	0	0	1	0	0	0	0	0	0	0	0	0	0	1	9	10	9	12	8	4	8	8	5
Q64449	Q64449	Mrc2	C-type mannose receptor 2	N	N	2.15055	1.10471	0.0011926	+	5	5	23.5687	22.9295	23.5195	23.2316	22.6738	22.1683	22.2168	22.5022	21.6728	21.8396	0	0	1	0	0	0	0	0	0	0	0	0	1	1	0	0	0	0	1	21	17	24	21	15	10	16	21	15
Q6NXK9	Q6NXK9	Man1c1	alpha-1,2-Mannosidase	N	Y	2.21683	1.1485	0.00123331	+	5	5	21.2148	20.4857	20.5507	20.8791	20.3518	19.3922	20.0462	19.8712	19.1028	19.3273	0	0	0	0	0	0	0	0	0	0	0	0	0	0	0	0	0	0	0	2	2	2	2	2	0	2	2	1
Q61790	Q61790	Lag3	Lymphocyte activation gene 3 protein	N	N	11.8397	3.56556	0.00133211	+	5	5	24.5584	22.9891	23.7617	23.4438	23.1131	19.9241	20.5657	21.8812	17.6478	20.0194	0	0	1	0	0	0	0	0	0	0	1	0	1	1	0	0	0	0	1	13	11	12	11	10	4	8	7	2
P08905	P08905	Lyz2	Lysozyme C-2	N	N	5.9845	2.58123	0.00133708	+	5	5	29.0376	27.6275	28.7366	27.9461	27.4555	25.899	26.3434	26.3943	25.2125	24.048	0	0	0	0	0	0	0	0	0	0	1	0	0	0	0	0	0	0	0	4	4	4	3	2	2	4	4	2
Q8BK62	Q8BK62	Olfml3	Olfactomedin-like protein 3	N	Y	7.21101	2.8502	0.00138349	+	5	5	22.6622	22.1785	21.7991	22.5079	21.3469	21.0433	19.6829	18.2694	17.99	19.258	0	0	0	0	0	0	0	0	0	0	1	0	0	0	0	0	0	0	1	6	6	5	6	5	4	0	0	1
P09671	P09671	Sod2	Superoxide dismutase [Mn], mitochondrial	N	N	1.97286	0.980287	0.00140764	+	5	5	22.3833	21.8532	22.2157	22.269	22.3287	21.4763	21.795	21.0836	21.0488	20.7448	0	0	0	1	0	0	0	0	0	0	0	0	0	0	0	0	0	0	0	4	3	4	3	3	3	2	2	1
P10923	P10923	Spp1	Osteopontin	N	N	2.16994	1.11765	0.00142177	+	5	5	26.827	26.4908	26.9174	26.9012	26.0094	25.4538	25.8059	25.9421	25.2214	25.1343	0	0	0	0	0	0	0	0	0	0	1	0	0	0	0	0	0	0	1	4	4	8	4	8	4	4	7	3
Q6S5C2	Q6S5C2	Gnptg	N-acetylglucosamine-1-phosphotransferase subunit gamma	N	N	1.85605	0.892239	0.00151484	+	5	5	21.6387	21.0694	21.3861	21.5616	21.0201	20.6266	20.0688	20.5406	20.1629	20.8159	0	0	0	0	0	1	0	0	0	0	1	0	0	0	0	0	0	0	1	3	3	2	3	1	1	3	3	2
Q9QZM0	Q9QZM0	Ubqln2	Ubiquilin-2	N	Y	2.08531	1.06026	0.00163361	+	5	5	20.4329	20.2361	20.5692	20.3001	20.3572	19.0371	19.5582	19.8642	19.5205	18.6142	1	1	1	0	0	0	0	0	0	0	0	0	0	0	0	0	0	0	0	2	2	2	1	2	0	2	2	1
Q8VCN6	Q8VCN6	Cd99	CD99 antigen	N	N	2.11565	1.0811	0.00193039	+	5	5	25.741	25.3334	25.3208	25.667	24.835	24.2568	24.258	24.9577	23.9091	24.1101	0	0	1	0	0	0	0	0	0	0	0	0	1	1	0	0	0	0	0	1	1	1	1	1	1	1	1	1
P10810	P10810	Cd14	Monocyte differentiation antigen CD14	N	N	2.882	1.52707	0.00198152	+	5	5	24.9215	24.1848	24.4164	24.6589	23.692	22.9719	23.1103	23.6377	22.1873	22.331	0	0	1	0	0	1	0	0	0	0	1	1	0	0	0	0	0	0	1	9	10	10	9	10	9	9	10	8
Q06890	Q06890	Clu	Clusterin;Clusterin beta chain;Clusterin alpha chain	N	N	2.55511	1.35339	0.00215408	+	5	5	30.8249	30.2854	30.305	30.8409	30.167	28.9757	28.7493	30.1298	28.6133	29.1882	1	1	1	1	1	0	0	0	0	0	1	0	0	0	0	0	0	0	1	22	22	22	22	21	21	20	22	19
Q9CQ86	Q9CQ86	Mien1	Migration and invasion enhancer 1	N	N	1.7382	0.797597	0.00216542	+	5	5	20.7747	20.6337	20.4076	20.6914	20.6165	20.1238	20.2651	19.7925	19.3271	19.6274	1	0	1	0	0	0	0	0	0	0	0	0	0	0	0	0	0	0	0	1	1	1	1	1	1	1	1	1
Q60963	Q60963	Pla2g7	Platelet-activating factor acetylhydrolase	N	N	2.27277	1.18445	0.00230395	+	5	5	26.5335	26.2729	25.9854	26.7325	26.0236	24.7121	25.0943	25.9846	24.7771	25.0576	0	0	0	0	0	0	0	0	0	0	1	0	0	0	0	0	0	0	1	15	15	14	15	13	10	14	14	14
P63054	P63054	Pcp4	Purkinje cell protein 4	N	Y	7.17754	2.84349	0.00232029	+	5	5	22.9934	23.2535	23.7071	22.9573	23.2924	18.7597	22.0467	21.5037	19.2135	20.4626	0	0	0	0	0	0	0	0	0	0	0	0	0	0	0	0	0	0	0	2	2	3	3	3	0	2	1	0
P28798	P28798	Grn	Granulins;Acrogranin;Granulin-1;Granulin-2;Granulin-3;Granulin-4;Granulin-5;Granulin-6;Granulin-7	N	N	2.47457	1.30718	0.00235274	+	5	5	25.9917	24.8989	25.6919	25.5538	24.9943	24.3748	24.522	24.4965	23.6414	23.5599	0	0	0	0	0	0	0	1	0	0	1	0	0	0	0	0	0	0	1	14	13	14	12	10	12	12	11	11
Q61955	Q61955	Klk8	Kallikrein-8	N	N	1.75313	0.809929	0.00244457	+	5	5	23.0155	22.7175	22.5134	22.5029	22.2566	21.6782	21.8653	22.2472	21.4112	21.7545	1	0	0	0	0	0	0	0	0	0	1	0	0	0	0	0	0	0	1	2	2	2	2	2	2	2	2	1
Q91XW9	Q91XW9	Pcdhgc5		N	N	2.44197	1.28804	0.00261786	+	5	5	22.8371	22.6008	22.6187	22.6528	22.1655	20.3995	21.6257	22.0243	20.985	21.4002	0	0	1	0	0	0	0	0	0	0	0	0	1	1	0	0	0	0	0	9	10	11	11	8	2	9	7	9
Q8BSU2	Q8BSU2	Cxcl16	C-X-C motif chemokine 16	N	N	2.02321	1.01665	0.00287294	+	5	5	24.0887	23.628	23.3999	23.7141	23.24	22.7753	23.055	22.868	22.0766	22.2126	0	0	1	0	0	0	0	0	0	0	0	0	1	1	0	0	0	0	1	2	2	2	2	2	2	2	2	2
C0HKG6;C0HKG5	C0HKG6;C0HKG5			N	N	1.90111	0.926842	0.00290181	+	5	5	24.9641	24.302	24.5112	24.7887	24.1551	23.8397	24.0556	23.6783	23.1843	23.329	0	0	0	1	1	0	0	1	0	0	1	0	0	0	0	0	0	0	1	6	4	6	6	5	6	5	5	5
O08749	O08749	Dld	Dihydrolipoyl dehydrogenase, mitochondrial	N	N	2.0694	1.04921	0.00296105	+	5	5	22.5578	21.9384	22.1875	22.1683	22.0962	21.6291	21.299	21.5456	20.4509	20.7776	0	1	0	1	0	0	0	0	0	0	0	0	0	0	0	0	0	0	0	10	8	7	8	6	6	9	8	6
Q9Z0J0	Q9Z0J0	Npc2	Epididymal secretory protein E1	N	N	1.95837	0.96965	0.00297063	+	5	5	25.2919	24.9199	25.0665	25.4388	24.9441	24.4465	24.6632	24.3645	23.6643	23.6745	0	0	0	0	1	0	0	1	0	0	1	0	0	0	0	0	0	0	1	3	4	4	3	4	3	4	3	4
Q9ET22	Q9ET22	Dpp7	Dipeptidyl peptidase 2	N	N	1.91386	0.936487	0.00312877	+	5	5	23.7104	23.4031	23.637	23.7861	23.4871	23.0054	23.0555	22.9874	22.1526	22.1405	0	0	0	0	0	0	0	1	0	0	1	0	0	0	0	0	0	0	1	11	10	11	11	10	9	9	8	7
Q9D0M5;P63168;Q80ZS7	Q9D0M5;P63168;Q80ZS7	Dynll2;Dynll1;BC048507	Dynein light chain 2, cytoplasmic;Dynein light chain 1, cytoplasmic	N	N	2.2373	1.16176	0.00317924	+	5	5	23.8113	23.4761	23.6127	23.4566	22.9864	22.9107	22.693	22.2874	21.5005	22.1426	1	1	0	1	0	0	0	0	0	0	0	0	0	0	0	0	0	0	0	4	4	4	4	4	3	4	3	2
Q80WM4	Q80WM4	Hapln4	Hyaluronan and proteoglycan link protein 4	N	N	1.7282	0.78927	0.00318471	+	5	5	21.7804	21.4191	21.8874	21.7593	21.3916	20.8378	21.2169	21.2219	20.441	20.574	0	0	0	0	0	0	0	0	0	1	1	0	0	0	0	0	0	0	1	2	2	3	3	1	2	2	3	3
P20060	P20060	Hexb	Beta-hexosaminidase subunit beta	N	N	2.14534	1.10121	0.003389	+	5	5	28.6837	27.9559	28.2178	28.5705	27.6308	27.3587	27.4272	27.4464	26.6395	26.681	0	0	0	0	0	0	0	1	0	0	0	0	0	0	0	0	0	0	1	26	26	27	27	23	23	25	25	19
Q9R118	Q9R118	Htra1	Serine protease HTRA1	N	N	1.8118	0.857421	0.00342043	+	5	5	23.5972	23.1322	23.583	23.4336	23.3369	22.5044	22.8594	23.1139	22.1127	22.2054	1	0	1	0	0	0	0	0	0	0	1	0	0	0	0	0	0	0	0	8	7	8	8	7	6	7	7	7
Q9D8Y0;Q9D4J1	Q9D8Y0;Q9D4J1	Efhd2;Efhd1	EF-hand domain-containing protein D2;EF-hand domain-containing protein D1	N	Y	3.45289	1.7878	0.00348883	+	5	5	20.9287	19.6084	21.2762	19.1921	19.7789	18.4063	18.846	18.598	17.8522	18.1428	0	0	1	1	0	0	0	0	0	0	0	0	0	0	0	0	0	0	0	1	1	2	1	2	1	0	0	1
P01029	P01029;CON__ENSEMBL:ENSBTAP00000007350;CON__P01030	C4b	Complement C4-B;Complement C4 beta chain;Complement C4 alpha chain;C4a anaphylatoxin;Complement C4 gamma chain	N	N	2.36783	1.24357	0.00354202	+	5	5	29.0705	28.6187	28.5947	29.0856	28.493	27.4193	28.3607	27.9148	27.1655	26.7843	0	0	0	0	0	0	0	0	1	0	1	0	0	0	0	0	0	0	1	77	77	78	78	63	67	74	75	67
P49442	P49442	Inpp1	Inositol polyphosphate 1-phosphatase	N	Y	5.14033	2.36186	0.00369844	+	5	5	21.2457	21.4843	21.4388	20.8175	21.2249	19.9179	20.527	18.4201	17.9437	17.5934	0	0	0	0	0	0	0	0	0	0	0	0	0	0	0	0	0	0	0	2	2	1	2	1	1	1	0	0
O88935	O88935	Syn1	Synapsin-1	N	Y	3.28368	1.71531	0.00372428	+	5	5	20.1689	20.58	20.7499	20.5625	20.8803	19.8759	18.8762	19.0603	19.1597	17.393	0	0	0	0	0	1	0	0	1	0	0	0	0	0	0	0	0	0	1	2	2	2	2	2	1	0	0	1
Q8K135	Q8K135	Kiaa0319l	Dyslexia-associated protein KIAA0319-like protein	N	N	1.51812	0.602282	0.00374056		5	5	22.0688	21.9273	22.0188	21.8227	21.4009	21.0923	21.5074	21.4147	21.1234	21.0894	0	0	1	0	0	1	0	0	0	0	0	0	0	0	0	0	0	1	1	4	4	4	3	4	2	4	3	4
P48441	P48441	Idua	Alpha-L-iduronidase	N	Y	3.17009	1.66452	0.00398094	+	5	5	20.4845	19.8226	20.6991	21.1569	20.3021	19.5472	18.7254	18.5756	17.6862	19.6082	0	0	0	0	0	0	0	1	0	0	0	0	0	0	0	0	0	0	1	3	1	4	4	1	1	0	0	0
Q8VEB4	Q8VEB4	Pla2g15	Group XV phospholipase A2	N	N	2.29601	1.19913	0.00401363	+	5	5	23.2587	22.4019	22.2293	22.9574	22.1431	20.9681	22.0429	21.7123	21.027	21.2445	0	0	1	0	0	0	0	1	0	0	1	0	0	0	0	0	0	0	1	4	4	4	5	5	1	4	4	3
Q62351	Q62351	Tfrc	Transferrin receptor protein 1	N	N	2.29161	1.19636	0.00408498	+	5	5	22.3033	22.1049	22.0707	21.9862	21.5467	20.12	21.2826	21.5988	20.5349	20.4938	0	0	1	0	0	0	0	0	0	0	0	0	1	0	1	0	0	0	1	10	9	11	9	4	3	8	8	7
Q91XV3	Q91XV3	Basp1	Brain acid soluble protein 1	N	N	2.17238	1.11927	0.00411474	+	5	5	24.8662	24.5262	25.0262	24.6358	24.7815	23.5432	23.6119	24.6476	23.0509	23.3859	0	0	1	0	0	0	0	0	0	0	0	0	0	0	0	0	0	0	0	7	7	9	8	9	7	8	6	8
Q9DD18	Q9DD18	Dtd1	D-tyrosyl-tRNA(Tyr) deacylase 1	N	N	2.00675	1.00486	0.00411615	+	5	5	21.3373	21.1974	21.3851	21.3767	20.9179	20.6402	20.5448	20.6505	19.4884	19.8661	1	1	0	0	0	0	0	0	0	0	0	0	0	0	0	0	0	0	0	1	1	1	1	1	1	1	1	1
Q05816	Q05816	Fabp5	Fatty acid-binding protein, epidermal	N	Y	3.07021	1.61834	0.00428815	+	5	5	22.3586	21.8753	21.7566	21.496	21.2303	21.2864	20.5231	19.4936	19.2641	20.0581	1	1	0	0	0	0	0	0	1	0	1	0	0	0	0	0	0	0	0	4	4	4	2	3	3	2	0	1
Q61468	Q61468	Msln	Mesothelin;Megakaryocyte-potentiating factor;Mesothelin, cleaved form	N	Y	1.75596	0.812256	0.0043037		5	5	21.5241	21.3761	21.2378	21.6661	21.1941	20.858	20.2948	21.1064	20.0712	20.6064	0	0	1	0	0	1	0	0	0	0	1	1	0	0	0	0	0	0	1	4	5	3	5	1	2	0	3	1
Q8BFR4	Q8BFR4	Gns	N-acetylglucosamine-6-sulfatase	N	N	1.74831	0.805961	0.00431305		5	5	22.4497	22.3529	22.1721	22.8141	22.1981	21.6203	21.9628	21.9566	21.2551	21.1624	0	0	0	0	0	0	0	1	0	0	0	0	0	0	0	0	0	0	1	5	4	5	6	5	4	4	3	4
P16125	P16125	Ldhb	L-lactate dehydrogenase B chain	N	N	1.95152	0.964599	0.00438499	+	5	5	25.6726	25.8867	25.294	25.5663	25.1288	24.9858	24.6247	24.769	23.775	24.571	1	0	1	1	0	0	0	0	0	0	0	0	0	0	0	0	0	0	0	13	12	14	14	13	12	11	15	12
Q61207	Q61207	Psap	Prosaposin	N	N	1.87865	0.909696	0.00442891	+	5	5	28.2847	27.723	27.8539	28.0559	27.5457	26.8802	27.2413	27.5604	26.4326	26.8003	0	0	0	0	0	0	0	1	0	0	1	0	0	0	0	0	0	0	1	24	23	23	24	22	19	21	21	20
Q99LJ1	Q99LJ1	Fuca1	Tissue alpha-L-fucosidase	N	N	1.90476	0.929612	0.00462145	+	5	5	22.4547	21.9231	21.8077	22.2804	21.5067	21.42	21.2975	21.2783	20.5519	20.7769	0	0	0	0	0	0	0	1	0	0	0	0	0	0	0	0	0	0	1	6	7	6	6	3	4	6	5	5
P54728	P54728;P54726	Rad23b	UV excision repair protein RAD23 homolog B	N	N	2.06673	1.04735	0.00492291	+	5	5	22.6686	22.4125	22.0518	22.301	22.3647	21.4547	21.8218	21.8552	20.6968	20.7334	1	1	0	0	0	0	0	0	0	0	0	0	0	0	0	0	0	0	0	3	3	2	3	3	1	3	2	2
Q9WV54	Q9WV54	Asah1	Acid ceramidase;Acid ceramidase subunit alpha;Acid ceramidase subunit beta	N	Y	3.5797	1.83984	0.00509027	+	5	5	22.2695	21.9137	21.9273	22.0128	20.7073	18.6471	20.7506	20.6767	19.4365	20.1206	0	0	0	0	0	0	0	1	0	0	1	0	0	0	0	0	0	0	1	6	6	7	7	2	0	4	2	4
Q9R1Q8	Q9R1Q8	Tagln3	Transgelin-3	N	Y	4.11696	2.04158	0.00519429	+	5	5	21.3512	21.3203	21.6805	21.4144	20.4023	19.4982	19.7006	19.8496	17.2431	19.6692	0	0	0	0	0	0	0	0	0	0	0	0	0	0	0	0	0	0	0	4	4	2	3	4	2	3	3	0
P26645	P26645	Marcks	Myristoylated alanine-rich C-kinase substrate	N	N	1.93892	0.955252	0.00524275	+	5	5	23.1703	23.601	22.834	22.7812	22.9335	22.3675	22.3333	22.4557	21.3528	22.0343	1	0	1	0	0	0	0	0	0	0	0	0	0	0	0	0	0	0	0	7	7	7	7	6	7	6	5	4
O54782	O54782	Man2b2	Epididymis-specific alpha-mannosidase	N	N	1.92192	0.942547	0.00537086		5	5	23.3549	22.9444	23.1661	23.3191	22.5577	22.2451	22.6007	22.4636	21.5515	21.7684	0	0	0	0	0	0	0	0	0	0	1	0	0	0	0	0	0	0	1	16	17	18	16	11	10	15	15	11
P60761	P60761	Nrgn	Neurogranin;NEUG(55-78)	N	Y	4.89415	2.29106	0.00558757	+	5	5	21.2101	21.4326	21.6919	21.1906	21.667	19.9759	18.3087	17.1837	20.0278	20.2409	1	0	0	0	0	0	0	0	1	0	0	0	0	0	0	0	0	0	0	1	1	1	1	1	0	0	0	1
P08226	P08226	Apoe	Apolipoprotein E	N	N	2.13227	1.09239	0.00582702	+	5	5	31.9329	31.4698	31.6815	32.1397	31.4847	30.5162	30.7595	31.5884	30.0333	30.3493	0	0	0	0	0	0	1	0	0	1	1	0	0	0	0	0	0	0	1	23	24	24	23	23	24	24	23	23
P15535	P15535	B4galt1	Beta-1,4-galactosyltransferase 1;Lactose synthase A protein;N-acetyllactosamine synthase;Beta-N-acetylglucosaminylglycopeptide beta-1,4-galactosyltransferase;Beta-N-acetylglucosaminyl-glycolipid beta-1,4-galactosyltransferase;Processed beta-1,4-galactosyltransferase 1	N	Y	2.80341	1.48718	0.00586456	+	5	5	21.9517	20.601	21.8614	20.5619	20.2541	18.9565	19.505	20.067	19.721	19.5447	0	0	1	0	0	1	0	0	0	0	1	0	1	0	1	0	0	0	1	1	1	1	1	1	0	1	1	1
Q3TCN2	Q3TCN2	Plbd2	Putative phospholipase B-like 2;Putative phospholipase B-like 2 28 kDa form;Putative phospholipase B-like 2 40 kDa form;Putative phospholipase B-like 2 15 kDa form	N	N	1.841	0.880492	0.00590331		5	5	22.3494	22.1186	22.0348	22.3728	21.9039	21.6049	21.6537	21.6349	20.6779	20.8056	0	0	0	0	0	0	0	1	0	0	0	0	0	0	0	0	0	0	1	12	11	12	11	9	8	11	9	8
P24288	P24288	Bcat1	Branched-chain-amino-acid aminotransferase, cytosolic	N	Y	2.15698	1.10901	0.00627298	+	5	5	20.1083	20.7438	19.5746	19.8682	19.0147	19.072	18.5754	18.8204	18.5393	18.7573	1	0	0	0	0	0	0	0	0	0	0	0	0	0	0	0	0	0	0	2	2	2	1	1	1	0	0	2
Q91X88	Q91X88	Pomgnt1	Protein O-linked-mannose beta-1,2-N-acetylglucosaminyltransferase 1	N	N	3.0044	1.58708	0.00694738	+	5	5	22.3629	21.6262	22.0158	21.9708	21.3105	19.412	20.9699	21.2027	20.5306	19.2357	0	0	1	0	0	1	0	0	0	0	0	0	1	0	1	0	0	0	0	8	5	8	6	4	1	5	5	6
Q7TQN3	Q7TQN3;Q8R0S6	Wfikkn2	WAP, Kazal, immunoglobulin, Kunitz and NTR domain-containing protein 2	N	N	1.8868	0.915942	0.00732773		5	5	22.7235	22.3499	22.2502	22.7525	22.6591	21.3259	21.7768	22.3381	20.9439	21.7708	0	0	0	0	0	0	0	0	0	0	1	0	0	0	0	0	0	0	1	9	8	7	8	8	5	7	8	7
Q6GQT1	Q6GQT1	A2mp	Alpha-2-macroglobulin-P	N	N	1.7293	0.790189	0.00749255		5	5	26.9644	26.544	27.0551	27.1656	26.348	26.3565	26.133	26.2589	25.9049	25.4728	0	0	0	0	0	0	0	0	0	0	1	0	0	0	0	0	0	0	1	63	58	65	62	53	56	64	63	54
Q8BLX7	Q8BLX7	Col16a1	Collagen alpha-1(XVI) chain	N	N	2.85395	1.51296	0.00752946	+	5	5	21.4265	21.0044	20.4214	20.9601	20.0035	18.8173	20.1207	20.067	18.566	18.6802	0	0	0	0	0	0	0	0	0	1	1	0	0	0	0	0	0	0	1	2	2	2	1	2	1	2	2	1
Q8BLY1	Q8BLY1	Smoc1	SPARC-related modular calcium-binding protein 1	N	Y	2.6611	1.41202	0.00756166	+	5	5	21.0155	20.7094	21.0526	21.0181	20.3408	20.0217	18.2336	20.3917	19.2393	19.19	0	0	0	0	0	0	0	0	0	1	1	0	0	0	0	0	0	0	1	3	3	3	3	2	2	0	3	3
Q14BU0	Q14BU0	Ucma	Unique cartilage matrix-associated protein;Unique cartilage matrix-associated protein C-terminal fragment	N	N	1.89247	0.920272	0.00777699		5	5	22.9435	22.831	23.019	22.8001	22.6943	21.395	22.1224	22.8277	21.8027	21.5387	1	0	0	0	0	1	0	0	0	1	1	0	0	0	0	0	0	0	0	1	1	1	1	1	1	1	1	1
Q09200	Q09200	B4galnt1	Beta-1,4 N-acetylgalactosaminyltransferase 1	N	Y	4.15475	2.05476	0.00788945	+	5	5	20.6818	20.1871	20.1965	20.6093	20.2066	18.1762	19.1889	19.9662	16.747	17.5292	0	0	1	0	0	1	0	0	0	0	0	0	1	0	1	0	0	0	1	2	2	2	1	1	0	0	2	0
P21460	P21460	Cst3	Cystatin-C	N	N	2.06805	1.04827	0.00801015		5	5	33.055	32.1188	32.7338	32.7803	32.1126	31.1258	31.9905	32.1569	31.1833	31.1027	0	0	0	0	0	0	0	0	0	0	1	0	0	0	0	0	0	0	0	12	11	11	11	8	10	10	11	7
Q64729	Q64729	Tgfbr1	TGF-beta receptor type-1	N	N	2.22091	1.15115	0.00802734		5	5	21.7354	21.0583	21.3654	21.9347	21.6371	20.1898	20.6325	21.4044	19.7463	20.0022	0	0	1	0	0	0	0	0	0	0	0	0	1	1	0	0	0	0	1	1	1	1	1	1	1	1	1	1
Q9QYM9	Q9QYM9	Tmeff2	Tomoregulin-2	N	Y	1.9849	0.989067	0.00820735		5	5	20.6263	21.2642	20.6418	21.1604	20.444	19.037	20.4379	20.0898	19.7198	19.9069	0	0	1	0	0	0	0	0	0	0	0	0	1	1	0	0	0	0	1	1	2	2	2	2	0	1	1	2
Q62165	Q62165	Dag1	Dystroglycan;Alpha-dystroglycan;Beta-dystroglycan	N	N	1.94653	0.960904	0.00831181		5	5	25.0495	24.7668	24.3046	25.0554	24.1248	23.4397	24.009	24.3139	23.2441	23.4898	1	1	1	0	0	0	0	0	1	0	1	0	1	1	0	0	0	0	1	10	9	9	9	9	7	10	10	7
P08228	P08228	Sod1	Superoxide dismutase [Cu-Zn]	N	N	1.85509	0.891489	0.00833865		5	5	29.4231	28.7945	29.4365	28.9142	29.189	28.5085	28.5945	28.7391	27.7836	27.6741	1	1	0	0	0	0	0	0	0	0	0	0	0	0	0	0	0	0	0	5	5	5	5	5	4	5	4	5
Q9Z0F7	Q9Z0F7	Sncg	Gamma-synuclein	N	Y	4.71556	2.23743	0.00847773	+	5	5	20.6844	22.1723	20.1179	20.2717	20.1924	19.0986	19.9068	17.933	16.8466	18.4666	1	0	0	0	0	0	0	0	0	0	0	0	0	0	0	0	0	0	0	2	4	2	2	2	1	2	0	0
Q9R1V6	Q9R1V6	Adam22	Disintegrin and metalloproteinase domain-containing protein 22	N	N	1.84906	0.886795	0.00886734		5	5	23.4876	22.858	22.954	23.0491	22.7436	21.5503	22.6693	22.6204	22.0512	21.7672	0	0	1	0	0	0	0	0	0	0	0	0	1	1	0	0	0	0	1	6	5	7	7	6	3	6	7	6
P07141	P07141	Csf1	Macrophage colony-stimulating factor 1;Processed macrophage colony-stimulating factor 1	N	N	2.09008	1.06356	0.00906155		5	5	23.6409	23.1456	23.2246	23.1536	22.9061	21.7579	22.5711	23.0596	21.5237	21.8406	0	0	1	0	0	0	0	0	0	0	1	0	1	1	0	0	0	0	1	6	5	5	6	2	6	6	6	2
Q62092	Q62092	Nsg1	Neuron-specific protein family member 1	N	N	1.73617	0.79591	0.00916231		5	5	25.8205	25.2794	25.4219	25.5584	25.199	24.8633	24.894	25.1717	24.3202	24.0504	0	0	1	0	1	1	1	1	0	0	0	0	1	0	1	0	0	0	0	2	2	2	2	2	2	2	2	2
Q9DBG3	Q9DBG3	Ap2b1	AP-2 complex subunit beta	N	N	1.66466	0.73523	0.009566		5	5	22.642	22.444	22.5957	22.5617	22.1355	22.0746	21.7732	22.2488	21.1951	21.4109	0	0	1	0	0	0	0	0	0	0	0	0	0	0	0	0	0	0	0	10	9	8	8	5	6	9	10	6
P24638	P24638	Acp2	Lysosomal acid phosphatase	N	N	1.46995	0.555771	0.00981953		5	5	21.8046	21.6022	21.3692	21.6887	21.2901	21.2929	21.0196	21.2759	20.6309	20.7566	0	0	1	0	0	0	0	1	0	0	0	0	1	0	0	0	0	0	1	4	5	5	5	3	3	5	5	2
P12025	P12025	Mdk	Midkine	N	Y	2.63415	1.39734	0.00989933	+	5	5	20.8256	20.9989	20.581	20.5682	20.5491	20.0773	20.079	18.8066	17.9761	19.5971	0	0	0	0	0	0	0	0	0	0	1	0	0	0	0	0	0	0	0	1	1	1	2	1	1	0	0	0
Q9JKR6	Q9JKR6	Hyou1	Hypoxia up-regulated protein 1	N	N	1.91467	0.937098	0.00990191		5	5	20.9736	20.0802	20.6757	20.7233	20.5223	19.5619	19.961	20.406	19.1701	19.1905	0	0	0	0	1	0	0	0	0	0	0	0	0	0	0	0	0	0	1	2	2	1	2	3	1	2	2	1
O35664	O35664	Ifnar2	Interferon alpha/beta receptor 2	N	N	1.72391	0.785685	0.010041		5	5	25.2429	24.57	24.8854	25.1568	24.6887	24.3004	24.3158	24.6477	23.5824	23.769	0	0	1	0	0	0	0	0	0	0	1	0	1	1	0	0	0	0	1	4	4	5	4	4	3	5	5	4
Q8VCC9	Q8VCC9	Spon1	Spondin-1	N	N	1.59986	0.677947	0.010157		5	5	24.8504	24.2718	24.6167	24.5661	24.1828	23.6307	23.8771	24.4222	23.6709	23.4973	0	0	0	0	0	0	0	0	0	1	1	0	0	0	0	0	0	0	1	13	14	15	15	11	13	11	15	10
Q8QZR4	Q8QZR4	Oaf	Out at first protein homolog	N	N	1.93156	0.949766	0.0101657		5	5	22.9867	22.6183	22.2706	22.3677	21.8741	21.0394	21.4586	22.198	21.0377	21.6349	0	0	0	0	0	0	0	0	0	0	0	0	0	0	0	0	0	0	0	5	5	6	5	5	4	5	6	4
P26883	P26883	Fkbp1a	Peptidyl-prolyl cis-trans isomerase FKBP1A	N	N	1.87794	0.909154	0.010279		5	5	21.8787	21.5178	21.5892	21.3467	21.7732	21.3578	21.143	20.8132	20.1437	20.102	1	0	1	0	0	0	0	0	0	0	0	0	0	0	0	0	0	0	0	1	1	1	1	1	1	1	1	1
Q09163	Q09163	Dlk1	Protein delta homolog 1;Fetal antigen 1	N	N	1.45021	0.536264	0.0103488		5	5	22.9588	22.7575	22.8331	22.6529	22.6059	22.257	22.4997	22.5778	21.7944	21.998	1	0	1	0	0	0	0	0	0	0	0	0	1	1	0	0	0	0	1	2	2	3	2	2	2	2	2	2
O70362	O70362	Gpld1	Phosphatidylinositol-glycan-specific phospholipase D	N	N	2.00493	1.00356	0.0103575		5	5	25.1385	24.6564	24.8496	24.9951	24.149	23.3006	24.2816	24.4298	23.3429	23.416	0	0	0	0	0	0	0	0	0	0	1	0	0	0	0	0	0	0	1	19	21	20	22	17	18	21	18	17
Q6W8Q3	Q6W8Q3	Pcp4l1	Purkinje cell protein 4-like protein 1	N	Y	2.19599	1.13487	0.0105059		5	5	19.9749	21.0942	20.0179	19.7887	20.7582	19.5281	19.5168	18.4665	18.8347	19.6135	0	0	0	0	0	0	0	0	0	0	0	0	0	0	0	0	0	0	0	1	1	1	1	1	1	1	0	1
O88531	O88531	Ppt1	Palmitoyl-protein thioesterase 1	N	N	1.76268	0.81777	0.0105235		5	5	22.4906	22.7149	22.4102	22.634	22.1694	21.1958	22.3386	22.0382	21.2121	21.5457	0	0	0	0	0	0	0	1	0	0	1	0	0	0	0	0	0	0	1	4	6	5	5	3	3	4	5	5
E5FYH1	E5FYH1	Topaz1	Testis- and ovary-specific PAZ domain-containing protein 1	N	Y	3.27087	1.70967	0.0106375	+	5	5	21.9834	21.8855	22.3318	22.0714	21.2228	19.3761	18.9445	21.6981	20.5078	20.4201	1	0	0	0	0	0	0	0	0	0	0	0	0	0	0	0	0	0	0	1	1	1	1	1	0	0	1	1
P70274	P70274	Sepp1	Selenoprotein P	N	N	1.75874	0.814543	0.0107368		5	5	25.9194	25.276	25.1936	25.4312	25.2479	24.5762	24.4803	25.3202	24.027	24.5916	0	0	0	0	0	0	0	0	0	0	1	0	0	0	0	0	0	0	1	7	7	7	7	7	6	8	8	7
Q9JLL0	Q9JLL0	Crim1	Cysteine-rich motor neuron 1 protein	N	N	1.75952	0.815182	0.0107567		5	5	21.3541	20.7027	20.8048	21.262	20.6385	20.6997	20.1549	20.4142	19.622	19.7954	0	0	1	0	0	0	0	0	0	0	0	0	1	1	0	0	0	0	1	1	1	1	1	1	1	1	1	1
Q8R4G6	Q8R4G6	Mgat5	Alpha-1,6-mannosylglycoprotein 6-beta-N-acetylglucosaminyltransferase A	N	N	1.85966	0.895036	0.0107677		5	5	22.1945	21.9092	21.7766	22.1869	21.5083	20.6731	20.9522	21.9527	20.7424	20.7798	0	0	1	0	0	1	0	0	0	0	1	0	1	0	1	0	0	0	1	7	8	9	9	7	5	4	8	7
P63044;P63024;Q62442	P63044;P63024;Q62442	Vamp2;Vamp3;Vamp1	Vesicle-associated membrane protein 2;Vesicle-associated membrane protein 3;Vesicle-associated membrane protein 1	N	Y	3.38566	1.75944	0.0108179	+	5	5	21.3607	21.0808	21.3647	21.0967	20.8204	20.0807	20.4483	17.47	19.167	19.7601	0	0	1	0	0	0	1	0	1	0	0	0	1	1	0	0	1	0	0	2	1	2	2	1	1	1	0	1
P70699	P70699	Gaa	Lysosomal alpha-glucosidase	N	N	1.94633	0.960755	0.0110565		5	5	23.0565	22.3474	22.6282	22.9483	22.4195	21.169	22.235	22.3937	21.1938	21.6047	0	0	1	0	0	0	0	1	0	0	0	0	0	0	0	0	0	0	1	15	11	14	15	9	7	13	10	11
Q9WUC3	Q9WUC3	Ly6h	Lymphocyte antigen 6H	N	N	1.54806	0.630457	0.0110605		5	5	27.5186	27.0237	27.1927	27.2165	27.1201	26.4048	26.8188	27.1163	26.1265	26.4529	0	0	1	0	0	0	0	0	0	0	0	1	0	0	0	0	0	0	1	6	5	6	5	4	6	6	4	4
P56376	P56376	Acyp1	Acylphosphatase-1	N	N	1.5614	0.642844	0.0111216		5	5	22.5664	22.4272	22.4971	22.3373	22.0168	22.0852	22.0186	21.8937	21.2697	21.3634	0	0	0	0	0	0	0	0	0	0	0	0	0	0	0	0	0	0	0	3	3	2	3	3	3	2	3	3
Q9Z1T2	Q9Z1T2;Q05895	Thbs4	Thrombospondin-4	N	N	1.92865	0.94759	0.0112324		5	5	23.2641	22.957	23.3956	22.9186	22.6877	21.8224	22.7885	22.5882	21.3759	21.9102	0	0	0	0	1	0	0	0	0	1	1	0	0	0	0	0	0	0	1	11	10	9	10	10	3	10	9	6
P29788	P29788;CON__Q3ZBS7;Q8BP99	Vtn	Vitronectin	N	N	1.82733	0.869735	0.0112358		5	5	26.9957	26.5786	26.3416	27.2741	26.2407	25.6768	25.9094	26.469	25.4923	25.5346	0	0	0	0	0	0	0	0	0	0	1	0	0	0	0	0	0	0	1	16	17	15	17	13	14	15	15	16
O70370	O70370	Ctss	Cathepsin S	N	N	2.71233	1.43953	0.0113408		5	5	26.841	26.0027	26.4791	26.7745	25.2826	25.3355	25.4431	25.3077	24.2938	23.8022	0	0	0	0	0	0	0	1	0	0	1	0	0	0	0	0	0	0	1	9	9	9	9	8	7	7	6	9
P18572	P18572	Bsg	Basigin	N	N	1.40752	0.49316	0.0114336		5	5	22.759	22.5487	22.36	22.7123	22.2475	21.9718	22.2003	22.38	21.8562	21.7535	0	0	1	0	1	0	0	0	0	0	0	0	1	1	0	0	0	0	1	1	1	1	1	1	1	1	1	1
O89023	O89023	Tpp1	Tripeptidyl-peptidase 1	N	N	2.03295	1.02357	0.0117475		5	5	23.6158	23.2506	23.5025	23.5147	22.5468	21.978	23.0963	22.4805	21.6408	22.1171	0	0	0	0	0	0	0	1	0	0	0	0	0	0	0	0	0	0	1	8	9	11	9	8	6	9	8	7
P11438	P11438	Lamp1	Lysosome-associated membrane glycoprotein 1	N	N	1.42409	0.510036	0.0122672		5	5	23.474	23.1213	23.8715	23.695	23.5492	22.9496	23.2118	23.2836	22.7448	22.971	0	0	1	0	0	0	1	1	0	0	0	0	1	1	0	0	0	0	1	4	4	4	4	3	4	4	4	2
Q60676	Q60676	Ppp5c	Serine/threonine-protein phosphatase 5	N	Y	2.50189	1.32302	0.0126203		5	5	20.285	19.5977	20.1523	19.755	20.3691	19.521	19.132	18.9979	17.2841	18.609	1	1	1	0	0	0	0	0	0	0	0	0	0	0	0	0	0	0	0	2	2	1	2	1	1	2	1	0
Q61644	Q61644	Pacsin1	Protein kinase C and casein kinase substrate in neurons protein 1	N	Y	2.2639	1.17881	0.0126341		5	5	19.9984	20.022	20.1005	20.1012	19.8219	20.1152	18.6907	17.8434	18.8077	18.693	1	0	1	0	0	0	0	0	1	0	0	0	0	0	0	0	0	0	0	1	1	1	1	1	0	0	0	0
Q80XH4	Q80XH4	Wscd1	WSC domain-containing protein 1	N	N	1.44472	0.53079	0.012636		5	5	20.3167	19.8925	20.0634	20.3791	19.7979	19.3366	19.9673	19.7018	19.3823	19.4078	0	0	1	0	0	0	0	0	0	0	0	0	1	0	0	0	0	0	1	1	2	2	2	2	1	1	1	1
Q7TPG7	Q7TPG7	Fam19a2	Protein FAM19A2	N	N	1.33155	0.413111	0.0130278		5	5	21.4378	21.1865	21.1981	21.0435	21.023	20.7408	20.8811	21.0493	20.7515	20.4007	1	1	0	0	0	0	0	0	0	0	0	0	0	0	0	0	0	0	0	1	2	2	2	1	1	1	1	2
Q02819	Q02819	Nucb1	Nucleobindin-1	N	N	1.72598	0.787414	0.0131095		5	5	25.1762	24.934	24.4898	24.7611	24.7525	23.7107	23.9805	24.8979	23.7452	23.8422	1	0	1	0	0	1	0	0	0	0	1	0	0	0	0	0	0	0	0	21	22	22	21	19	17	18	23	22
P50396	P50396	Gdi1	Rab GDP dissociation inhibitor alpha	N	N	2.04115	1.02938	0.0131508		5	5	23.5352	24.0948	23.4788	23.2833	23.1108	23.0612	22.8416	22.7238	21.4991	22.2304	1	0	0	0	0	1	0	0	0	0	0	0	0	0	0	0	0	0	0	14	14	14	13	9	12	13	10	8
Q811B1	Q811B1	Xylt1	Xylosyltransferase 1	N	N	1.63186	0.706519	0.0136257		5	5	25.6125	25.0989	25.4743	25.7336	25.3692	24.6234	25.1139	25.3073	24.363	24.3483	0	0	1	0	0	1	0	0	0	0	0	0	1	0	1	0	0	0	1	3	3	3	3	3	3	3	3	2
P54923	P54923	Adprh	[Protein ADP-ribosylarginine] hydrolase	N	N	1.62376	0.699337	0.0140436		5	5	21.5038	21.5185	20.8418	21.0788	20.5317	20.5344	20.6285	20.5884	20.1375	20.0893	0	0	0	0	0	0	0	0	0	0	0	0	0	0	0	0	0	0	0	6	7	4	7	5	7	6	3	6
Q9JHJ8	Q9JHJ8	Icoslg	ICOS ligand	N	N	1.69029	0.757269	0.0141868		5	5	23.247	22.903	22.6532	23.0865	22.7604	22.0352	22.6238	22.7456	21.6952	21.7641	0	0	1	0	0	0	0	0	0	0	0	0	1	1	0	0	0	0	1	4	3	4	3	4	4	4	4	3
P06797	P06797	Ctsl	Cathepsin L1;Cathepsin L1 heavy chain;Cathepsin L1 light chain	N	N	1.87275	0.905161	0.0142318		5	5	26.81	26.0128	26.5587	26.5047	25.7336	25.639	25.817	25.8291	24.8349	24.974	0	0	1	0	0	0	0	1	0	0	1	0	0	0	0	0	0	0	1	9	9	12	10	9	9	11	9	9
Q9Z1R3	Q9Z1R3	Apom	Apolipoprotein M	N	N	2.88487	1.52851	0.0144543		5	5	23.8568	22.8248	22.3057	22.6449	22.3121	20.509	22.4032	22.049	20.5697	20.771	0	0	0	0	0	0	0	0	0	0	1	0	0	0	0	0	0	0	0	4	4	3	3	3	2	3	3	2
O35375	O35375	Nrp2	Neuropilin-2	N	Y	1.44161	0.527679	0.0145696		5	5	19.8664	19.7489	19.873	20.1388	19.5265	18.9852	19.5838	19.6621	19.042	19.2422	0	0	1	0	0	0	0	0	0	0	0	0	1	1	0	0	0	0	1	2	1	1	1	1	0	1	1	1
Q9QXV0	Q9QXV0	Pcsk1n	ProSAAS;KEP;Big SAAS;Little SAAS;Big PEN-LEN;PEN;PEN-20;PEN-19;Little LEN;Big LEN	N	N	1.82968	0.871593	0.0146318		5	5	27.9811	27.8497	27.4927	28.0362	27.7111	26.8134	26.3068	27.8719	26.6494	27.0714	0	0	0	0	0	1	0	0	0	0	1	0	0	0	0	0	0	0	0	13	13	13	13	13	13	13	13	12
Q06335	Q06335	Aplp2	Amyloid-like protein 2	N	N	1.62895	0.703942	0.014652		5	5	25.8739	25.6851	25.4645	26.058	25.2545	24.7072	25.2123	25.5149	24.5433	24.8386	0	1	1	0	0	0	0	0	0	0	0	0	1	1	0	0	0	0	1	16	16	17	16	14	16	16	17	15
Q8R422	Q8R422	Cd109	CD109 antigen	N	N	1.80973	0.855772	0.0150075		5	5	23.1716	22.3858	22.2647	22.9223	22.0815	21.7598	21.9568	22.229	21.2017	21.3996	0	0	1	0	0	0	0	0	0	0	0	1	0	0	0	0	0	0	1	15	14	16	16	11	9	12	14	11
Q9DC11	Q9DC11	Plxdc2	Plexin domain-containing protein 2	N	N	1.96823	0.976897	0.0153166		5	5	25.3541	24.6607	24.9175	25.3667	24.4941	24.3186	24.2477	24.6048	23.1815	23.5559	0	0	1	0	0	0	0	0	0	0	0	0	1	1	0	0	0	0	1	10	8	10	10	8	9	8	9	8
P21956	P21956	Mfge8	Lactadherin	N	N	1.65802	0.729458	0.0161195		5	5	22.6466	22.1148	21.9077	22.0851	22.0422	21.8963	21.565	21.7892	20.9963	20.9023	0	0	1	0	0	0	0	0	0	0	1	0	0	0	0	0	0	0	1	12	12	12	12	12	10	10	12	7
Q9JIA1	Q9JIA1	Lgi1	Leucine-rich glioma-inactivated protein 1	N	Y	1.75543	0.811823	0.0162442		5	5	20.1754	20.1926	19.5771	20.7767	20.0467	18.7762	19.4726	19.9072	19.4073	19.1461	1	0	0	0	1	1	0	0	1	0	1	0	0	0	0	0	0	0	1	3	3	3	3	2	0	3	3	1
Q9CYN9	Q9CYN9	Atp6ap2	Renin receptor	N	N	1.80406	0.85125	0.0163005		5	5	21.8095	21.8747	21.8364	21.9155	21.2216	20.5582	20.8643	21.6973	20.2162	21.0654	0	0	1	0	1	0	1	1	1	0	0	0	1	1	0	0	0	0	0	4	4	5	5	2	1	2	5	3
Q9CXI5	Q9CXI5	Manf	Mesencephalic astrocyte-derived neurotrophic factor	N	N	1.6107	0.687684	0.0165339		5	5	23.0074	22.3565	22.0001	22.6986	22.3433	21.8524	22.1135	22.088	21.3409	21.5727	0	0	0	0	1	0	0	0	0	0	1	0	0	0	0	0	0	0	0	4	4	4	4	3	3	4	4	4
Q8K5B2	Q8K5B2	Mcfd2	Multiple coagulation factor deficiency protein 2 homolog	N	Y	1.50705	0.591729	0.0167392		5	5	20.6222	19.9708	20.1982	20.1284	19.8191	19.3493	19.7902	19.9162	19.1367	19.5876	0	0	0	0	1	1	0	0	0	0	0	0	0	0	0	0	0	0	0	1	1	1	1	1	0	1	1	1
Q64442	Q64442	Sord	Sorbitol dehydrogenase	N	N	1.80905	0.855235	0.0169571		5	5	21.6831	21.3692	21.0321	20.9488	20.672	20.3648	20.6925	20.8139	19.6349	19.923	0	0	1	1	0	0	0	0	0	0	0	0	0	0	0	0	0	0	0	5	4	5	4	3	1	4	4	2
E9PUL5	E9PUL5	Prrt2	Proline-rich transmembrane protein 2	N	N	1.61319	0.689917	0.0172585		5	5	21.5861	21.9778	22.1887	21.5389	22.131	21.4517	21.2349	21.6981	20.6354	20.953	0	0	1	0	0	0	0	0	1	0	0	0	1	0	0	0	0	0	0	2	3	3	3	3	2	2	3	4
P52480	P52480;P53657	Pkm	Pyruvate kinase PKM	N	N	2.20222	1.13896	0.0174559		5	5	27.4233	27.1978	27.1417	26.9946	27.0273	26.6899	26.8191	26.3232	25.0116	25.2461	1	1	0	0	0	0	0	0	0	0	0	0	0	0	0	0	0	0	0	35	33	34	35	27	36	32	33	25
P17897	P17897	Lyz1	Lysozyme C-1	N	Y	4.0381	2.01367	0.0179035		5	5	23.0164	21.7967	22.1215	21.6323	19.4009	18.5881	19.263	19.8122	20.5243	19.7119	0	0	0	0	0	0	0	0	0	0	1	0	0	0	0	0	0	0	0	1	1	2	1	2	0	1	1	2
P17047	P17047	Lamp2	Lysosome-associated membrane glycoprotein 2	N	N	1.5204	0.604451	0.018183		5	5	23.4287	23.2418	23.2772	23.6279	23.3302	23.2015	23.1016	22.9111	22.1864	22.4829	0	0	1	0	0	0	1	1	0	0	0	0	1	1	0	0	0	0	1	5	5	5	4	3	5	5	5	4
P03995	P03995	Gfap	Glial fibrillary acidic protein	N	Y	15.2835	3.93391	0.0183233	+	5	5	24.1827	25.8621	23.6725	22.2072	23.2222	21.7735	18.3702	18.2342	17.4897	23.6096	1	0	0	0	0	0	0	0	0	0	0	0	0	0	0	0	0	0	0	16	20	14	11	11	7	0	0	0
Q8BPB5	Q8BPB5	Efemp1	EGF-containing fibulin-like extracellular matrix protein 1	N	N	1.70776	0.772102	0.0184954		5	5	26.3219	25.9438	25.9536	26.2042	25.6357	25.0138	25.6749	25.8153	24.5232	25.1714	0	0	0	0	0	0	0	0	0	1	1	0	0	0	0	0	0	0	1	19	17	20	18	17	17	20	19	17
Q5MJS3	Q5MJS3;Q8CID3	Fam20c	Extracellular serine/threonine protein kinase FAM20C	N	N	1.64185	0.715327	0.0185481		5	5	24.4188	23.8351	24.0558	24.2972	23.5104	23.0601	23.6095	23.8377	22.8655	23.1679	0	0	1	0	1	1	0	0	0	0	1	0	1	0	1	0	0	0	1	13	14	14	14	9	11	14	14	11
Q9JJH1	Q9JJH1	Rnase4	Ribonuclease 4	N	N	1.97488	0.981767	0.0188648		5	5	24.1022	23.5036	23.4843	23.4972	23.2165	23.2025	22.3892	23.3703	21.8876	22.0455	0	0	0	0	0	0	0	0	0	0	1	0	0	0	0	0	0	0	0	5	6	5	5	3	4	4	4	5
Q99KR8	Q99KR8	Fuca2	Plasma alpha-L-fucosidase	N	Y	2.06114	1.04344	0.0189342		5	5	20.6193	20.1941	20.4134	21.1046	20.2491	18.4497	20.2132	19.9934	19.1347	19.5722	0	0	0	0	0	0	0	0	0	0	1	0	0	0	0	0	0	0	1	3	3	3	4	1	0	3	2	1
Q8K4Z3	Q8K4Z3	Apoa1bp	NAD(P)H-hydrate epimerase	N	N	2.08036	1.05683	0.0193987		5	5	23.0383	22.59	22.3937	22.3697	21.811	22.2772	21.6921	21.4538	20.487	21.0085	0	0	0	1	0	0	0	0	0	0	1	0	0	0	0	0	0	0	0	5	5	5	5	5	3	3	3	2
O08912	O08912;Q8CF93	Galnt1	Polypeptide N-acetylgalactosaminyltransferase 1;Polypeptide N-acetylgalactosaminyltransferase 1 soluble form	N	N	1.48908	0.574417	0.0200244		5	5	22.047	21.6985	21.3713	21.6522	21.2114	20.6999	21.3754	21.3192	20.8534	20.8604	0	0	1	0	0	1	0	0	0	0	1	0	1	0	1	0	0	0	1	10	9	10	11	7	5	4	7	8
Q9JI46	Q9JI46	Nudt3	Diphosphoinositol polyphosphate phosphohydrolase 1	N	Y	3.82601	1.93584	0.0203378		5	5	20.7398	20.9301	20.2906	20.1245	20.6455	19.9445	19.8499	19.1757	17.0448	17.0366	1	0	0	0	0	0	0	0	0	0	0	0	0	0	0	0	0	0	0	1	2	2	1	2	1	1	0	0
Q60648	Q60648	Gm2a	Ganglioside GM2 activator	N	N	1.88616	0.915452	0.0204836		5	5	28.1788	28.0168	27.6523	28.1419	27.1285	26.5308	27.2333	27.6816	26.2869	26.8083	0	0	0	0	0	0	0	1	0	0	0	0	0	0	0	0	0	0	1	9	9	9	9	9	9	8	9	8
Q01721	Q01721	Gas1	Growth arrest-specific protein 1	N	N	1.7664	0.820811	0.0208651		5	5	21.7395	21.0695	20.7904	21.3503	20.9195	20.211	20.8081	20.98	19.9091	19.8571	0	0	1	0	0	0	0	0	0	0	0	1	0	0	0	0	0	0	1	1	1	1	1	1	1	1	1	1
P34884	P34884	Mif	Macrophage migration inhibitory factor	N	N	2.84971	1.51081	0.0211093		5	5	23.7592	23.7176	23.2448	22.4941	22.5722	22.6293	22.3367	22.1339	20.7906	20.3435	1	0	0	0	0	0	0	0	0	0	1	0	0	0	0	0	0	0	0	3	3	3	1	3	3	3	3	1
O09010	O09010	Lfng	Beta-1,3-N-acetylglucosaminyltransferase lunatic fringe	N	N	1.73667	0.796323	0.0212739		5	5	24.5826	23.7504	23.5947	24.1084	23.8542	22.6456	23.2985	23.929	22.8682	23.1674	0	0	1	0	0	1	0	0	0	0	0	0	1	0	1	0	0	0	1	13	14	14	14	10	12	14	14	11
O70258	O70258	Sgce	Epsilon-sarcoglycan	N	N	1.73685	0.796477	0.0214916		5	5	22.4539	22.4428	22.0302	22.1655	21.7555	21.0676	21.9999	21.9133	20.7595	21.1253	1	0	1	0	0	1	0	0	0	0	0	0	1	0	0	0	0	0	1	7	8	7	6	3	2	6	6	4
O89051	O89051	Itm2b	Integral membrane protein 2B;BRI2, membrane form;BRI2 intracellular domain;BRI2C, soluble form;Bri23 peptide	N	N	1.70453	0.769378	0.021558		5	5	25.3609	24.9964	25.2	25.3532	24.9852	24.2605	24.8116	25.1725	23.7536	24.0505	0	0	1	0	0	1	1	0	0	0	1	0	1	0	1	0	0	0	1	7	7	8	7	4	5	7	8	5
P52760	P52760	Hrsp12	Ribonuclease UK114	N	N	1.55821	0.639886	0.0217038		5	5	22.5329	22.8869	22.2455	22.5266	21.944	21.8159	22.2117	22.0512	21.372	21.4857	1	1	0	1	0	0	0	0	0	0	0	0	0	0	0	0	0	0	0	5	6	5	6	5	5	7	7	6
Q91V76	Q91V76		Ester hydrolase C11orf54 homolog	N	Y	2.1938	1.13343	0.0218651		5	5	21.1848	21.8321	20.4294	21.0775	20.6483	20.7384	19.0149	20.4178	19.393	19.9408	0	1	0	0	0	0	0	0	0	0	0	0	0	0	0	0	0	0	0	1	1	1	1	1	1	0	2	1
Q8VCF1	Q8VCF1	Cant1	Soluble calcium-activated nucleotidase 1	N	N	1.44717	0.533234	0.0221859		5	5	23.6033	23.301	23.2648	23.6027	23.1046	22.5829	23.1319	23.3151	22.5062	22.6742	0	0	1	0	1	1	0	0	0	0	0	0	1	0	1	0	0	0	1	15	16	17	16	13	11	17	16	14
P47879	P47879	Igfbp4	Insulin-like growth factor-binding protein 4	N	N	1.43727	0.523334	0.0223351		5	5	25.5339	25.3267	25.1699	25.2454	25.0264	24.7644	24.6191	25.3578	24.4284	24.5159	0	0	0	0	0	0	0	0	0	0	1	0	0	0	0	0	0	0	1	7	9	8	7	7	7	8	8	9
P28184	P28184	Mt3	Metallothionein-3	N	N	1.53184	0.615262	0.0223403		5	5	22.5167	22.9978	22.6703	22.4715	22.7222	22.6086	22.1929	22.2836	21.6094	21.6078	0	0	0	0	0	0	0	0	0	0	0	0	0	0	0	0	0	0	0	3	3	2	2	3	2	2	3	2
A0A075B5X7;A0A075B5W1	A0A075B5X7;A0A075B5W1	Ighv1-69;Ighv1-50		N	Y	0.379036	-1.39959	0.0232836		5	5	20.8493	19.2101	18.3139	19.2616	18.7691	20.4096	20.7782	21.6113	20.5325	20.0705	0	0	0	0	0	0	0	0	0	0	0	0	0	0	0	0	0	0	0	1	0	0	0	0	1	1	1	1
P16301	P16301	Lcat	Phosphatidylcholine-sterol acyltransferase	N	N	1.8127	0.858141	0.0233078		5	5	24.6745	24.4778	24.5666	24.6368	24.1618	23.3151	24.2933	24.4138	23.1514	23.0531	0	0	0	0	0	0	0	0	0	0	1	0	0	0	0	0	0	0	1	13	14	13	13	10	12	12	12	11
Q64695	Q64695	Procr	Endothelial protein C receptor	N	Y	2.11584	1.08123	0.023663		5	5	21.3888	21.1578	21.1058	22.6403	21.2269	19.4242	20.558	20.9195	20.7083	20.5035	0	0	1	0	0	0	0	0	0	0	0	0	1	1	0	0	0	0	1	1	1	1	1	1	0	1	1	1
P29699	P29699;CON__P12763	Ahsg	Alpha-2-HS-glycoprotein	N	N	1.77252	0.825798	0.0239997		5	5	30.5488	29.8699	29.8964	30.0769	30.1159	28.7193	30.0488	29.7333	28.6868	29.1906	0	0	0	0	0	0	0	0	0	0	1	0	0	0	0	0	0	0	1	10	10	9	9	8	10	10	10	9
Q91V41	Q91V41	Rab14	Ras-related protein Rab-14	N	N	1.55204	0.634162	0.024147		5	5	21.273	21.0149	20.7136	21.1621	20.8884	20.563	20.4952	20.9373	19.7074	20.1784	0	0	1	0	0	1	1	0	0	0	0	0	0	0	0	0	0	0	0	3	3	3	3	3	2	3	4	3
Q8BM88	Q8BM88	Ctso	Cathepsin O	N	N	1.51886	0.602989	0.0241659		5	5	22.553	22.3592	22.2423	22.8143	21.9939	21.8506	22.1546	22.1365	21.3647	21.4413	0	0	0	0	0	0	0	1	0	0	0	0	0	0	0	0	0	0	1	5	3	3	3	2	2	3	3	2
O88968	O88968	Tcn2	Transcobalamin-2	N	N	1.7644	0.81918	0.0243438		5	5	25.7351	25.2179	25.2561	25.5889	24.511	24.3886	24.9839	24.8451	24.0142	23.9814	0	0	0	0	0	0	0	0	0	0	1	0	0	0	0	0	0	0	0	15	14	15	15	11	11	15	16	11
Q76HP3	Q76HP3	Tmem132d	Transmembrane protein 132D	N	Y	1.63068	0.705478	0.0247576		5	5	20.4017	20.3415	20.0174	20.1284	19.4838	19.2454	19.4687	20.0197	18.8003	19.3113	0	0	1	0	0	0	0	0	0	0	0	0	1	1	0	0	0	0	0	2	3	3	3	1	0	2	4	2
A2RS43	A2RS43	Pcdh7		N	N	1.5809	0.660749	0.0248916		5	5	21.6855	21.2785	21.5527	21.424	21.086	20.7332	20.642	21.5646	20.3952	20.388	0	0	0	0	0	0	0	0	0	0	0	0	0	0	0	0	0	0	0	5	5	7	6	3	4	2	3	5
Q08761	Q08761;CON__P07224	Pros1	Vitamin K-dependent protein S	N	N	2.04554	1.03248	0.0250313		5	5	24.2013	23.838	23.031	24.3401	22.8486	22.4928	23.123	23.1519	22.0956	22.2333	0	0	0	0	0	0	0	0	0	0	1	0	0	0	0	0	0	0	1	16	17	16	17	16	14	16	15	13
P29268	P29268	Ctgf	Connective tissue growth factor	N	N	1.33399	0.415752	0.0252053		5	5	22.9892	22.994	22.8636	22.8847	22.3391	22.3917	22.4637	22.6798	22.1259	22.331	0	0	0	0	0	0	0	0	0	1	1	0	0	0	0	0	0	0	0	5	5	5	5	4	5	5	5	4
E9PV24	E9PV24;CON__P02672	Fga	Fibrinogen alpha chain;Fibrinopeptide A;Fibrinogen alpha chain	N	N	2.4001	1.2631	0.0254155		5	5	27.5583	25.9057	26.6585	26.8059	25.6931	25.4673	25.2157	26.2879	24.9869	24.3482	0	0	0	0	0	0	0	0	0	0	1	0	0	0	0	0	0	0	1	24	20	24	23	17	19	21	22	21
P97291	P97291	Cdh8	Cadherin-8	N	N	1.88161	0.911966	0.0255794		5	5	22.0078	21.867	21.6377	21.8846	21.5387	20.4848	21.5636	21.7169	20.0953	20.5154	0	0	1	0	0	0	0	0	0	0	0	0	1	1	0	0	0	0	1	5	3	4	5	2	2	5	4	3
Q6NZL8	Q6NZL8	Scube1	Signal peptide, CUB and EGF-like domain-containing protein 1	N	N	1.48963	0.574957	0.025774		5	5	24.5787	23.8409	24.108	24.2466	23.8776	23.4815	23.5648	24.1316	23.1341	23.465	0	0	1	0	0	0	0	0	0	0	1	0	0	0	0	0	0	0	1	3	3	3	3	3	3	3	3	3
Q91Y82	Q91Y82	Klk6		N	N	1.79388	0.843085	0.0259882		5	5	24.3078	24.2121	23.425	24.0755	22.8911	22.4141	23.0167	23.3232	23.0499	22.892	0	0	0	0	0	0	0	0	0	0	0	0	0	0	0	0	0	0	0	12	12	12	12	10	7	10	12	9
Q920C1	Q920C1	Chrdl1	Chordin-like protein 1	N	Y	1.74414	0.802517	0.0261223		5	5	20.5139	19.9596	19.9476	19.934	20.2084	19.1886	19.6616	19.8592	19.5296	18.312	0	0	0	0	0	0	0	0	0	0	1	0	0	0	0	0	0	0	1	1	1	1	1	1	0	1	1	1
P60041	P60041	Sst	Somatostatin;Antrin;Somatostatin-28;Somatostatin-14	N	N	1.41904	0.504911	0.0261249		5	5	24.8552	24.7316	24.8971	25.0457	24.9345	24.4739	24.779	24.6983	23.8092	24.1792	0	0	0	0	0	0	0	0	0	0	1	0	0	0	0	0	0	0	0	1	1	1	2	1	1	2	2	1
P70408	P70408;P70407	Cdh10	Cadherin-10	N	N	1.67213	0.741684	0.027189		5	5	21.6077	21.2383	20.8226	21.2115	20.6335	20.0478	20.5696	21.0941	20.208	19.8856	0	0	1	0	0	0	0	0	0	0	0	0	1	1	0	0	0	0	1	5	3	5	5	5	2	4	2	4
O54951	O54951	Sema6b	Semaphorin-6B	N	N	1.53486	0.61811	0.0273461		5	5	20.7652	20.5971	20.4999	20.4636	19.8662	19.6618	20.3284	20.0453	19.3204	19.7456	0	0	1	0	0	0	0	0	0	0	0	0	1	1	0	0	0	0	1	1	2	2	1	1	1	1	1	1
O35988	O35988	Sdc4	Syndecan-4	N	N	1.49367	0.578861	0.0281293		5	5	21.1294	21.5378	21.3979	21.7287	22.0985	21.3627	21.2238	20.7688	20.5885	21.0544	0	0	1	0	0	0	0	0	0	0	1	0	1	1	0	0	0	0	1	3	3	3	2	2	3	3	3	2
P97326	P97326	Cdh6	Cadherin-6	N	N	1.38333	0.468142	0.0281735		5	5	21.3023	21.0087	20.9169	20.9414	21.0311	20.1903	20.6075	21.1465	20.5443	20.3711	0	0	1	0	0	0	0	0	0	0	0	0	1	1	0	0	0	0	1	2	3	3	3	2	2	2	3	2
P05533	P05533	Ly6a	Lymphocyte antigen 6A-2/6E-1	N	Y	3.68867	1.8831	0.0282105		5	5	21.7101	21.6815	21.9182	21.1548	21.7159	18.6685	21.172	21.4748	19.5401	17.9097	0	0	1	0	0	0	0	0	0	0	0	1	0	0	0	0	0	0	1	1	1	1	1	1	1	1	1	1
Q61271	Q61271	Acvr1b	Activin receptor type-1B	N	N	1.57185	0.652466	0.0282309		5	5	22.1664	21.5157	21.8446	21.3717	21.2564	20.9076	21.2047	21.4674	20.3958	20.9171	0	0	1	0	0	0	0	0	0	0	0	0	1	1	0	0	0	0	1	2	2	2	2	2	2	2	2	2
P06909	P06909	Cfh	Complement factor H	N	N	1.72138	0.783565	0.0285557		5	5	27.7951	27.264	27.1968	27.4134	26.7007	26.4428	26.8571	27.1717	25.9653	26.0151	0	0	0	0	0	0	0	0	0	0	1	0	0	0	0	0	0	0	1	54	52	54	52	46	51	54	52	45
Q64487	Q64487	Ptprd	Receptor-type tyrosine-protein phosphatase delta	N	N	1.56011	0.641647	0.0286547		5	5	21.977	21.5984	21.507	21.0913	21.0739	20.2993	21.2439	21.0885	20.5653	20.8421	0	0	1	0	0	0	0	0	0	0	0	0	1	1	0	0	0	0	1	3	3	4	3	2	1	4	3	3
P51910	P51910	Apod	Apolipoprotein D	N	N	2.59561	1.37607	0.0286586		5	5	28.9709	28.9075	28.1378	29.7173	27.8062	26.8089	27.5339	28.771	26.5958	26.9498	0	0	0	0	0	0	0	0	0	0	1	0	0	0	0	0	0	0	1	8	8	8	8	8	8	8	8	8
Q9Z1W4	Q9Z1W4	Gdf11	Growth/differentiation factor 11	N	N	1.50583	0.590557	0.0291956		5	5	21.2126	20.9604	20.7848	20.6606	20.7053	20.5217	20.3651	20.806	20.0087	19.6694	0	0	0	0	0	0	0	0	0	0	1	0	0	0	0	0	0	0	1	1	2	2	2	1	1	1	2	2
P47867	P47867	Scg3	Secretogranin-3	N	N	1.55268	0.634761	0.0293709		5	5	28.8065	28.2876	28.5182	28.7102	28.3201	27.5315	28.163	28.6219	27.6084	27.5438	0	0	1	0	0	0	0	0	0	0	1	0	0	0	0	0	0	0	0	25	23	25	24	23	22	26	27	19
Q99J85	Q99J85	Nptxr	Neuronal pentraxin receptor	N	N	1.49215	0.57739	0.0294542		5	5	27.0067	26.475	26.6043	26.4349	26.3742	25.6565	25.8817	26.6986	25.7285	26.0429	0	0	1	0	0	0	0	0	0	0	0	0	1	0	1	0	0	0	1	18	17	18	17	14	15	16	17	16
Q7TQ33	Q7TQ33	Rgmb	RGM domain family member B	N	N	1.66421	0.734841	0.0295085		5	5	22.9713	23.0338	22.5572	22.2391	22.8583	21.8869	22.4429	22.2192	21.1305	22.3059	0	0	1	0	0	0	0	0	0	0	0	1	0	0	0	0	0	0	1	4	4	3	2	2	3	2	3	1
P39038	P39038	Cdh4	Cadherin-4	N	N	1.43553	0.521581	0.0295216		5	5	22.7736	22.449	22.6334	22.7632	22.2659	21.7095	22.2751	22.5968	21.7039	21.992	0	0	1	0	0	0	0	0	0	0	0	0	1	1	0	0	0	0	1	5	6	5	5	6	4	5	5	6
Q64519	Q64519	Sdc3	Syndecan-3	N	Y	2.76456	1.46705	0.0297984		5	5	21.1279	20.3297	20.7076	20.085	19.9286	20.0006	18.1291	20.0133	19.2487	17.4519	0	0	1	0	0	0	0	0	0	0	0	0	1	1	0	0	0	0	1	1	1	1	1	1	1	0	1	1
Q61772	Q61772;Q60629;Q8BYG9	Epha7	Ephrin type-A receptor 7	N	N	1.73897	0.798237	0.029815		5	5	21.2385	20.6786	20.6278	21.1171	20.6974	19.6389	20.3125	21.05	19.6302	19.7365	0	0	1	0	0	0	0	0	0	0	0	0	1	1	0	0	0	0	1	5	4	4	5	5	3	4	4	4
Q8BTG6	Q8BTG6		UPF0454 protein C12orf49 homolog	N	N	1.51675	0.600985	0.0298187		5	5	22.9227	23.1187	22.7128	23.0896	22.6971	21.8915	22.7183	22.9049	22.0506	21.9708	0	0	1	0	0	1	0	0	0	0	0	0	1	0	0	0	0	0	1	4	4	4	4	4	3	4	4	3
O35464	O35464	Sema6a	Semaphorin-6A	N	N	1.38687	0.471828	0.0301516		5	5	21.8805	22.0751	21.712	21.5206	21.3331	21.1081	21.4516	21.5906	20.9392	21.0727	0	0	1	0	0	0	0	0	0	0	0	0	1	1	0	0	0	0	1	5	6	5	5	4	5	5	4	4
Q07797	Q07797	Lgals3bp	Galectin-3-binding protein	N	N	1.60108	0.679049	0.0306863		5	5	24.4371	23.8555	24.016	24.2214	23.8154	23.6264	23.8224	23.8308	22.9351	22.7353	0	0	0	0	0	0	0	0	0	1	1	0	0	0	0	0	0	0	1	15	13	15	14	11	13	15	15	10
P97401	P97401	Frzb	Secreted frizzled-related protein 3	N	Y	3.08016	1.62301	0.0308257		5	5	21.1242	21.139	21.3154	22.5041	21.3707	19.5841	20.5534	21.0193	20.3718	17.8097	0	0	0	0	0	0	0	0	0	0	1	0	0	0	0	0	0	0	1	2	1	2	2	2	0	1	1	1
Q8K2I4	Q8K2I4	Manba	Beta-mannosidase	N	N	1.65484	0.726694	0.0310572		5	5	21.5887	21.2882	21.4404	21.5303	20.9981	21.083	21.2838	20.742	20.1289	19.9745	0	0	0	0	0	0	0	1	0	0	0	0	0	0	0	0	0	0	1	8	9	10	11	10	8	8	6	9
Q9CYK2	Q9CYK2	Qpct	Glutaminyl-peptide cyclotransferase	N	N	1.76453	0.819285	0.0313199		5	5	22.8196	22.2358	21.9018	22.4736	21.394	21.4486	21.0352	22.0334	20.8947	21.3164	0	0	0	0	0	0	0	0	0	0	1	0	0	0	0	0	0	0	1	5	6	5	4	1	4	2	5	2
P61982	P61982	Ywhag	14-3-3 protein gamma;14-3-3 protein gamma, N-terminally processed	N	N	2.44032	1.28707	0.0314074		5	5	24.2113	24.4843	23.7976	23.558	23.9706	24.0777	23.0878	22.3679	21.219	22.8341	1	0	0	0	0	0	0	0	0	0	0	0	0	0	0	0	0	0	0	5	4	5	4	5	6	5	4	2
A0A668KLU9	A0A668KLU9			N	N	2.56393	1.35836	0.0316209		5	5	23.6555	24.0775	21.9096	22.9445	22.6318	22.1815	21.6787	22.2654	21.9863	20.3152	0	0	0	0	0	0	0	0	0	0	0	0	0	0	0	0	0	0	0	2	2	2	2	2	1	1	1	2
O88322	O88322	Nid2	Nidogen-2	N	N	1.38133	0.466053	0.0319302		5	5	23.0968	22.8384	22.9953	23.12	22.71	22.3407	22.6711	23.0297	22.2269	22.1619	0	0	0	0	0	0	0	0	0	1	1	0	0	0	0	0	0	0	1	11	11	14	14	10	9	11	12	9
P13020	P13020;CON__Q3SX14	Gsn	Gelsolin	N	N	1.6453	0.718354	0.0319882		5	5	29.3628	28.7293	28.67	29.1561	28.4804	27.9622	28.3599	28.8993	27.5644	28.021	1	0	0	0	0	0	0	0	0	0	1	0	0	0	0	0	0	0	0	32	30	32	30	30	31	30	32	30
Q8BTG7	Q8BTG7	Ndrg4	Protein NDRG4	N	N	1.66041	0.73154	0.0321852		5	5	23.0593	22.7754	22.8493	23.0984	22.4473	21.7188	22.4653	22.793	21.3599	22.235	1	0	0	0	0	0	0	0	0	0	0	0	0	0	0	0	0	0	0	6	6	4	6	5	2	5	5	4
P70296	P70296;Q8VIN1	Pebp1	Phosphatidylethanolamine-binding protein 1;Hippocampal cholinergic neurostimulating peptide	N	N	2.1011	1.07114	0.0322712		5	5	26.1174	25.7977	25.4798	25.208	25.3034	25.619	24.909	24.5799	23.3822	24.0605	1	0	0	0	0	0	0	0	0	0	0	0	0	0	0	0	0	0	0	13	13	13	13	9	13	12	12	9
P08607	P08607	C4bpa	C4b-binding protein	N	N	2.01663	1.01195	0.0325348		5	5	22.7902	22.7225	21.4384	21.1325	21.9552	21.1572	21.6885	20.6985	20.4855	20.9493	0	0	0	0	0	0	0	0	0	0	1	0	0	0	0	0	0	0	1	4	4	3	1	3	2	4	4	2
O08709	O08709;Q8BG37	Prdx6	Peroxiredoxin-6	N	N	1.85278	0.889688	0.0327972		5	5	24.5968	24.656	24.0724	23.6757	23.7318	23.7363	23.706	23.5183	22.2648	23.0589	1	0	0	0	0	0	0	1	0	0	0	0	0	0	0	0	0	0	0	16	15	16	16	12	13	14	16	9
Q5FW85	Q5FW85	Ecm2	Extracellular matrix protein 2	N	Y	3.20012	1.67812	0.0348657		5	5	21.6099	20.4917	19.1976	21.5201	19.091	18.5857	19.377	19.5079	17.3809	18.668	0	0	0	0	0	0	0	0	0	1	1	0	0	0	0	0	0	0	1	3	3	3	5	1	1	1	0	0
Q8VHY0	Q8VHY0	Cspg4	Chondroitin sulfate proteoglycan 4	N	N	1.77499	0.827813	0.0348867		5	5	22.0785	21.3996	21.2881	21.5662	20.7578	20.3726	21.1883	21.1621	20.2425	19.9857	0	0	1	0	0	0	0	0	0	0	0	0	1	1	0	0	0	0	1	7	6	9	7	5	2	5	7	6
Q9WVJ9	Q9WVJ9	Efemp2	EGF-containing fibulin-like extracellular matrix protein 2	N	N	1.69616	0.762276	0.034887		5	5	23.8061	23.3072	23.1502	23.9457	23.2183	22.7102	23.2792	23.3019	22.1263	22.1986	0	0	0	0	0	0	0	0	0	1	1	0	0	0	0	0	0	0	1	12	12	12	12	12	10	11	9	9
P28652	P28652	Camk2b	Calcium/calmodulin-dependent protein kinase type II subunit beta	N	Y	3.54813	1.82706	0.0350488		5	5	20.2826	20.9867	19.985	21.2229	19.674	18.494	19.979	19.9409	16.4111	18.1909	1	0	1	0	0	0	0	0	1	0	0	0	0	0	0	0	0	0	0	3	3	3	3	1	0	3	2	0
O89001	O89001	Cpd	Carboxypeptidase D	N	N	1.66461	0.735187	0.0357273		5	5	22.0584	22.3169	21.5104	22.0248	21.3212	21.2995	21.3475	21.6059	20.2947	21.0082	0	0	1	0	0	0	0	0	0	0	0	0	1	1	0	0	0	0	1	10	10	7	8	7	5	8	9	6
Q6P1B3	Q6P1B3	Pianp	PILR alpha-associated neural protein	N	N	1.72149	0.783657	0.0360098		5	5	25.2622	24.5484	24.7091	24.9064	24.3715	24.3858	23.2988	24.7839	23.5605	23.8504	0	0	1	0	0	0	0	0	0	0	0	0	1	1	0	0	0	0	1	2	2	2	2	2	1	2	2	2
Q00623	Q00623;CON__P15497	Apoa1	Apolipoprotein A-I;Proapolipoprotein A-I;Truncated apolipoprotein A-I	N	N	2.03179	1.02275	0.0361483		5	5	31.0533	30.3132	29.7684	30.5698	29.8654	29.0235	30.3594	29.7378	28.597	28.7387	0	0	0	0	0	0	0	0	0	0	1	0	0	0	0	0	0	0	1	17	17	15	17	17	16	17	17	17
Q8BKV0	Q8BKV0	Spock3	Testican-3	N	N	1.43112	0.517142	0.0361767		5	5	23.7248	23.5616	23.4777	23.4375	22.8292	22.9483	23.1813	23.1719	22.4954	22.6481	0	0	0	0	0	0	0	0	0	1	1	0	0	0	0	0	0	0	1	5	5	5	5	3	5	4	4	4
Q8K1I3	Q8K1I3	Spp2	Secreted phosphoprotein 24	N	Y	1.87852	0.909599	0.0362657		5	5	20.8717	19.7979	19.4813	20.1229	19.734	19.2168	19.7639	19.4583	18.2027	18.818	0	0	0	0	0	0	0	0	0	0	1	0	0	0	0	0	0	0	0	2	1	1	2	1	1	2	1	0
P35762	P35762	Cd81	CD81 antigen	N	N	1.80033	0.848259	0.0363525		5	5	22.6553	22.6817	22.2141	22.5424	21.7809	21.9319	21.7909	22.2322	20.9547	20.7234	0	0	1	0	0	0	0	0	0	0	0	0	0	0	0	0	0	1	0	2	2	2	2	1	2	2	2	1
P56942	P56942	Pmch	Pro-MCH;Neuropeptide-glycine-glutamic acid;Neuropeptide-glutamic acid-isoleucine;Melanin-concentrating hormone	N	N	1.50207	0.586949	0.0363692		5	5	26.173	25.351	26.1883	25.6111	25.768	24.8781	25.5622	25.6925	24.9025	25.1216	0	0	0	0	0	0	0	0	0	0	1	0	0	0	0	0	0	0	0	4	4	4	4	4	4	4	4	4
Q61838	Q61838	A2m	Alpha-2-macroglobulin;Alpha-2-macroglobulin 165 kDa subunit;Alpha-2-macroglobulin 35 kDa subunit	N	N	2.08743	1.06172	0.0364015		5	5	28.9745	28.419	27.5735	27.6183	28.1449	26.6491	28.1682	27.5238	26.7184	26.362	0	0	0	0	0	0	0	0	0	0	1	0	0	0	0	0	0	0	1	60	55	59	57	56	54	61	58	53
Q8CFX3	Q8CFX3	Pcdh1		N	N	1.46605	0.551936	0.0365282		5	5	23.5296	23.0666	23.2483	23.133	22.7478	22.5296	22.7823	23.1473	22.0683	22.438	0	0	0	0	0	0	0	0	0	0	0	0	0	0	0	0	0	0	0	10	10	10	9	11	10	8	8	9
Q9DBJ1	Q9DBJ1	Pgam1	Phosphoglycerate mutase 1	N	N	2.13684	1.09548	0.0365619		5	5	24.8658	24.7445	24.6967	24.4998	23.746	24.3884	23.689	23.8615	22.1417	22.9948	0	0	0	0	0	0	0	0	0	0	0	0	0	0	0	0	0	0	0	8	8	9	7	7	7	7	8	6
Q91VU0	Q91VU0	Fam3c	Protein FAM3C	N	N	1.6194	0.695456	0.0366721		5	5	26.4945	25.9581	26.0176	26.2175	25.6127	25.2833	25.8897	25.9315	24.8298	24.8889	0	0	0	0	0	0	0	0	0	0	1	0	0	0	0	0	0	0	0	11	11	11	12	10	10	12	12	10
Q8C3I9	Q8C3I9		Deleted in autism-related protein 1 homolog	N	N	1.55966	0.64123	0.0366937		5	5	20.1243	20.417	20.1941	20.3815	19.9801	19.3574	19.7536	20.4474	19.2135	19.119	0	0	0	0	0	0	0	0	0	0	1	0	0	0	0	0	0	0	1	5	4	3	4	3	1	3	5	2
Q64253	Q64253	Ly6e	Lymphocyte antigen 6E	N	N	1.78921	0.839321	0.0369058		5	5	22.8348	22.5667	21.982	22.6852	21.7702	21.6136	21.6559	22.3819	20.8104	21.1803	0	0	1	0	0	0	0	0	0	0	0	1	0	0	0	0	0	0	1	1	1	1	1	1	1	1	1	1
P61079;P62838;P61080	P61079;P62838;P61080	Ube2d3;Ube2d2;Ube2d1	Ubiquitin-conjugating enzyme E2 D3;Ubiquitin-conjugating enzyme E2 D2;Ubiquitin-conjugating enzyme E2 D1	N	Y	3.26935	1.709	0.0374583		5	5	20.9091	21.1798	20.12	20.2405	20.0943	20.468	19.8594	17.6467	17.0295	18.9951	1	0	1	0	0	0	1	0	0	0	0	0	0	0	0	0	0	0	0	1	2	2	1	1	1	2	0	0
P47757	P47757	Capzb	F-actin-capping protein subunit beta	N	N	1.52782	0.611476	0.0376105		5	5	21.1728	21.1019	20.6964	20.3593	20.2384	19.6185	20.4063	20.4125	19.8595	20.2147	1	0	0	0	0	0	0	0	0	0	0	0	0	0	0	0	0	0	0	1	2	1	1	2	1	1	1	1
P01027	P01027;CON__Q2UVX4	C3	Complement C3;Complement C3 beta chain;C3-beta-c;Complement C3 alpha chain;C3a anaphylatoxin;Acylation stimulating protein;Complement C3b alpha chain;Complement C3c alpha chain fragment 1;Complement C3dg fragment;Complement C3g fragment;Complement C3d fragment;Complement C3f fragment;Complement C3c alpha chain fragment 2	N	N	1.84081	0.880341	0.0377171		5	5	28.8277	28.1637	28.3406	28.2618	27.8045	27.172	28.3185	27.9221	26.9588	26.6252	0	0	0	0	0	0	0	0	0	0	1	0	0	0	0	0	0	0	1	105	103	106	105	90	93	102	102	91
Q02105	Q02105	C1qc	Complement C1q subcomponent subunit C	N	N	2.09875	1.06953	0.0384856		5	5	26.0286	24.6233	25.0887	24.8465	24.1465	24.7409	24.0079	24.226	23.2621	23.1491	0	0	0	0	0	0	0	0	0	0	1	0	0	0	0	0	0	0	0	6	4	5	5	5	5	5	4	4
Q80TR1	Q80TR1	Lphn1	Latrophilin-1	N	N	1.46529	0.551181	0.0386176		5	5	22.4969	22.1011	22.2449	22.2559	21.842	21.751	22.0212	22.0595	21.2005	21.1527	0	0	1	0	0	0	0	0	1	0	0	0	0	0	0	0	0	1	1	6	6	7	7	6	5	7	6	6
P23506	P23506	Pcmt1	Protein-L-isoaspartate(D-aspartate) O-methyltransferase	N	N	1.78247	0.833874	0.0386585		5	5	22.1193	21.9436	21.2859	21.3869	20.7848	20.3798	21.387	20.973	20.0125	20.5988	1	0	0	0	0	0	0	0	0	0	0	0	0	0	0	0	0	0	0	2	3	3	3	3	1	3	3	3
Q80W93	Q80W93	Hydin	Hydrocephalus-inducing protein	N	N	1.35546	0.438778	0.0393745		5	5	27.526	26.7266	26.8862	26.9617	26.8588	26.5023	26.77	26.8533	26.2826	26.3573	1	0	0	0	0	0	0	0	0	0	0	0	0	0	0	0	0	0	0	2	1	2	2	1	1	2	2	2
Q60673	Q60673	Ptprn	Receptor-type tyrosine-protein phosphatase-like N	N	N	1.57256	0.653113	0.0396738		5	5	23.348	23.2728	23.0243	23.1196	22.5556	22.115	22.334	23.2567	21.9417	22.4073	0	1	1	0	0	0	1	0	1	0	0	0	1	1	0	0	0	0	1	6	7	6	4	6	7	5	5	7
Q6PCX7	Q6PCX7	Rgma	Repulsive guidance molecule A	N	N	1.57429	0.654703	0.0397408		5	5	23.3709	23.2189	23.1119	23.4363	22.6519	22.0011	22.8663	23.2014	22.1455	22.3021	0	0	1	0	0	0	0	0	0	0	0	1	0	0	0	0	0	0	1	11	12	13	11	11	8	11	11	8
P00493	P00493	Hprt1	Hypoxanthine-guanine phosphoribosyltransferase	N	N	2.31461	1.21077	0.0397872		5	5	21.7998	21.8684	21.1591	21.0672	20.2236	21.1481	20.4991	19.9701	18.8201	19.6269	1	0	0	0	0	0	0	0	0	0	0	0	0	0	0	0	0	0	0	4	3	7	6	5	2	4	3	3
Q8CHP8	Q8CHP8	Pgp	Phosphoglycolate phosphatase	N	N	2.1823	1.12585	0.0404749		5	5	22.0037	21.0693	22.1888	21.221	21.3139	21.5532	20.6257	20.6945	19.0775	20.2166	0	0	0	0	0	0	0	0	0	0	0	0	0	0	0	0	0	0	0	1	2	1	1	1	2	1	1	1
P98156	P98156	Vldlr	Very low-density lipoprotein receptor	N	N	1.66307	0.733847	0.040662		5	5	21.702	21.532	20.7022	21.3886	21.1342	20.4174	20.8555	21.3536	20.1467	20.0166	0	0	1	0	0	0	0	0	0	0	0	0	1	1	0	0	0	0	1	5	4	6	6	3	4	4	6	3
Q80TS3	Q80TS3	Lphn3	Latrophilin-3	N	N	1.27817	0.354078	0.040786		5	5	21.2636	21.2438	21.2148	21.1169	20.9545	20.8564	20.9258	21.187	20.6683	20.3858	0	0	1	0	0	0	0	0	0	0	0	0	0	0	0	0	0	1	1	5	8	7	5	7	6	5	4	6
Q61316	Q61316	Hspa4	Heat shock 70 kDa protein 4	N	N	2.8201	1.49575	0.0416702		5	5	21.4197	21.9809	21.3004	20.1659	21.2231	21.0989	20.5367	20.0643	18.4179	18.4935	1	0	0	0	0	0	0	0	0	0	0	0	0	0	0	0	0	0	0	8	10	8	7	6	7	8	5	3
Q9WVJ3	Q9WVJ3	Cpq	Carboxypeptidase Q	N	N	1.43498	0.521035	0.0418585		5	5	24.5408	23.9601	24.1373	24.6008	24.068	24.2391	23.8128	23.9046	23.2332	23.5121	0	0	0	0	1	1	0	1	0	0	1	0	0	0	0	0	0	0	1	11	8	9	10	8	11	8	9	8
Q11011	Q11011	Npepps	Puromycin-sensitive aminopeptidase	N	N	2.26345	1.17852	0.0419747		5	5	21.3966	22.1072	20.9076	20.9892	20.9237	21.2231	20.8576	20.0832	19.0964	19.1715	1	1	0	0	0	0	0	0	0	0	0	0	0	0	0	0	0	0	0	13	12	9	8	9	9	12	4	4
O08842	O08842	Gfra2	GDNF family receptor alpha-2	N	N	1.50409	0.588893	0.0420138		5	5	23.9589	23.5709	23.563	23.6104	23.201	22.6825	23.1874	23.7126	22.514	22.8634	0	0	1	0	0	0	0	0	0	0	0	1	0	0	0	0	0	0	1	10	9	10	10	9	7	10	9	7
Q7TMJ8	Q7TMJ8	Pik3ip1	Phosphoinositide-3-kinase-interacting protein 1	N	N	1.38723	0.472203	0.0422074		5	5	27.2536	26.7565	26.8323	27.0683	26.576	26.3652	26.5699	26.9432	26.1812	26.066	0	0	1	0	0	0	0	0	0	0	0	0	1	1	0	0	0	0	0	6	6	6	6	6	6	5	6	5
Q9R1Q9	Q9R1Q9	Atp6ap1	V-type proton ATPase subunit S1	N	N	1.63592	0.710098	0.042703		5	5	27.0684	26.6836	26.4831	26.8767	25.9542	25.4718	26.3293	26.5284	25.4245	25.7615	0	0	1	0	1	0	0	0	1	0	0	0	1	1	0	0	0	0	1	8	8	7	8	6	7	8	7	6
Q8BGQ6	Q8BGQ6	Efcab14	EF-hand calcium-binding domain-containing protein 14	N	N	1.60463	0.682239	0.0431098		5	5	21.8072	21.617	21.2062	21.7238	21.1418	20.5712	21.1081	21.6322	20.2107	20.5625	0	0	0	0	0	0	0	0	0	0	0	0	0	0	0	0	0	0	0	3	3	3	3	3	2	3	3	2
O55023	O55023	Impa1	Inositol monophosphatase 1	N	N	1.58643	0.665785	0.0436919		5	5	21.8532	22.0507	21.3175	21.2038	21.512	21.3193	21.5111	20.8907	20.2508	20.6363	1	0	0	0	0	0	0	0	0	0	0	0	0	0	0	0	0	0	0	3	5	4	3	4	4	5	5	4
O70340	O70340	Nptx2	Neuronal pentraxin-2	N	N	1.46965	0.555471	0.0437093		5	5	22.6809	22.2625	22.1252	22.4814	21.786	21.5994	21.5342	22.3793	21.367	21.6788	0	0	0	0	0	0	0	0	0	0	1	0	0	0	0	0	0	0	1	10	9	10	10	9	5	7	10	5
Q71M36	Q71M36	Cspg5	Chondroitin sulfate proteoglycan 5	N	N	1.61076	0.687745	0.0438629		5	5	25.4339	24.7342	25.3721	25.2015	25.1868	24.5046	24.5272	25.3956	24.2692	23.7931	0	0	1	0	1	1	0	0	1	0	0	0	1	1	0	0	0	0	1	3	3	4	4	4	3	3	4	3
Q6PE13	Q6PE13	Prrt3	Proline-rich transmembrane protein 3	N	N	1.35579	0.439135	0.044171		5	5	24.8649	24.6544	24.882	24.5849	24.3578	23.8873	24.5432	24.663	23.9784	24.0764	0	0	1	0	0	0	0	0	0	0	0	0	0	0	0	0	0	1	1	5	7	6	6	5	5	6	6	6
Q61839	Q61839	Nppc	C-type natriuretic peptide;CNP-22;CNP-29;CNP-53	N	N	1.51798	0.602155	0.0442306		5	5	24.8911	24.1939	24.635	24.6081	24.2746	23.6453	24.0969	24.6638	23.7883	23.3977	0	0	0	0	0	0	0	0	0	0	1	0	0	0	0	0	0	0	0	1	1	2	2	1	2	1	1	1
Q9WTX5	Q9WTX5	Skp1	S-phase kinase-associated protein 1	N	N	2.2621	1.17766	0.0444841		5	5	21.9167	22.4333	21.3448	21.2291	20.6614	21.6752	20.5947	19.7304	19.4321	20.2645	0	0	0	0	0	0	0	0	0	0	0	0	0	0	0	0	0	0	0	2	2	2	2	2	2	2	2	2
P04925	P04925	Prnp	Major prion protein	N	N	1.52182	0.605794	0.0445221		5	5	26.4791	26.3233	26.3343	26.4706	25.5688	25.8086	25.8289	26.134	25.1546	25.221	0	0	1	0	0	1	0	0	0	0	0	1	0	0	0	0	0	0	1	9	8	7	7	8	6	8	8	6
A2ASQ1	A2ASQ1	Agrn	Agrin;Agrin N-terminal 110 kDa subunit;Agrin C-terminal 110 kDa subunit;Agrin C-terminal 90 kDa fragment;Agrin C-terminal 22 kDa fragment	N	N	1.42178	0.5077	0.044761		5	5	24.3315	24.0882	24.123	24.2296	23.6589	23.6965	23.8438	24.0336	23.1083	23.2106	0	0	1	0	0	0	0	0	1	0	0	0	1	0	1	0	0	0	1	10	11	9	11	10	7	12	11	7
Q62170	Q62170	Selplg	P-selectin glycoprotein ligand 1	N	Y	11.6877	3.54692	0.0455155		5	5	25.1684	24.0926	24.371	25.2177	24.3235	22.9376	23.9084	23.6082	17.8583	17.1261	0	0	1	0	0	0	0	0	0	0	0	0	1	0	0	0	0	0	1	1	1	1	1	1	1	1	1	0
Q9R0S3	Q9R0S3	Mmp17	Matrix metalloproteinase-17	N	N	1.51989	0.603967	0.0461623		5	5	22.2821	22.0649	22.3738	21.9915	21.7364	21.2232	21.9181	22.1353	20.9231	21.2291	0	0	1	0	0	0	0	0	0	1	1	1	0	0	0	0	0	0	1	6	5	7	4	6	4	6	6	5
O55042	O55042	Snca	Alpha-synuclein	N	Y	4.60486	2.20316	0.0461793		5	5	21.0887	19.9572	20.6609	20.1918	20.9601	21.6145	17.8891	18.9086	16.6734	16.7574	1	1	1	0	0	0	0	0	1	0	1	0	0	0	0	0	0	0	0	1	1	1	1	1	1	0	1	0
P48299	P48299	Edn3	Endothelin-3	N	N	1.541	0.623864	0.0463143		5	5	23.7179	22.9692	23.0745	23.4648	23.3846	22.3679	22.741	23.5624	22.4903	22.3299	0	0	0	0	0	0	0	0	0	0	1	0	0	0	0	0	0	0	0	3	4	4	3	3	4	4	3	3
P21237	P21237	Bdnf	Brain-derived neurotrophic factor	N	N	1.52013	0.604194	0.0466701		5	5	22.2101	22.3816	21.5969	21.4278	21.3837	21.1469	21.21	21.7459	20.8274	21.0489	0	0	0	0	0	0	0	0	0	0	1	0	0	0	0	0	0	0	1	2	2	2	2	1	2	2	2	2
Q91XX1	Q91XX1	Pcdhgc3		N	N	1.423	0.508934	0.0466843		5	5	21.8118	21.5436	21.6167	21.916	21.2991	21.27	21.2737	21.6833	20.6658	20.7498	0	0	1	0	0	0	0	0	0	0	0	0	1	1	0	0	0	0	0	4	6	5	5	5	3	5	4	5
P97792	P97792	Cxadr	Coxsackievirus and adenovirus receptor homolog	N	N	1.38401	0.468859	0.0469833		5	5	21.1067	20.5439	20.3243	21.0036	20.4832	20.14	20.5907	20.4323	19.8713	20.0832	0	0	1	0	0	0	0	0	0	0	1	0	1	1	0	0	0	0	1	1	2	2	2	2	1	1	2	2
Q9R0B9	Q9R0B9	Plod2	Procollagen-lysine,2-oxoglutarate 5-dioxygenase 2	N	N	1.4622	0.548136	0.0482283		5	5	20.567	20.5793	20.1573	20.7607	19.9369	19.8933	20.2538	20.2307	19.428	19.4547	0	0	1	0	1	0	0	0	0	0	0	0	0	0	0	0	0	0	1	3	3	4	5	1	1	3	2	2
Q9CQI3	Q9CQI3;Q9ERL7	Gmfb	Glia maturation factor beta	N	N	1.52933	0.612903	0.0483777		5	5	22.0758	22.1194	21.8485	21.3757	21.372	21.7227	21.1602	21.4535	20.7915	20.5989	0	0	0	0	0	0	0	0	0	0	0	0	0	0	0	0	0	0	0	2	2	3	2	2	3	2	2	1
P60487	P60487	Pdxp	Pyridoxal phosphate phosphatase	N	N	1.82123	0.864909	0.0491923		5	5	20.1186	20.6208	20.4804	19.3733	20.5919	19.2874	19.2755	20.4309	18.6392	19.2273	1	0	1	0	0	0	0	0	0	0	0	0	0	0	0	0	0	0	0	2	3	3	2	2	1	2	1	1
P15116	P15116	Cdh2	Cadherin-2	N	N	1.43398	0.520021	0.0494699		5	5	27.8631	27.3717	27.5918	27.5888	27.0456	26.8301	27.3242	27.4364	26.4718	26.7984	0	0	1	0	0	0	0	0	0	0	0	0	1	1	0	0	0	0	1	18	17	20	19	16	14	19	20	19
Q9QY42	Q9QY42	Gpr37	Prosaposin receptor GPR37	N	N	1.39814	0.483512	0.0496146		5	5	24.1137	23.5976	23.805	23.7041	23.6954	22.8875	23.2737	23.9996	23.0625	23.275	0	0	1	0	1	0	0	0	0	0	0	0	0	0	0	0	0	1	1	6	7	5	7	6	5	4	6	6
P45700	P45700	Man1a1	Mannosyl-oligosaccharide 1,2-alpha-mannosidase IA	N	N	1.44827	0.534327	0.0496602		5	5	24.7542	24.2523	24.335	24.4356	23.9529	23.7532	24.199	24.301	23.3572	23.4481	0	0	1	0	0	1	0	0	0	0	0	0	1	0	1	0	0	0	1	20	20	20	19	13	16	20	20	14
Q9ESY9	Q9ESY9	Ifi30	Gamma-interferon-inducible lysosomal thiol reductase	N	N	1.83482	0.875636	0.0498893		5	5	23.3367	22.7049	22.7527	23.0371	22.0365	21.9199	22.7851	22.353	21.1158	21.3159	0	0	0	0	0	0	0	1	0	0	1	0	0	0	0	0	0	0	1	7	7	8	6	3	3	7	5	5
Q00493	Q00493	Cpe	Carboxypeptidase E	N	N	1.48552	0.570971	0.0498945		5	5	26.8711	26.6098	26.7852	26.6005	26.3714	25.5974	26.4956	26.7265	25.5888	25.9748	0	0	1	0	0	0	0	0	0	0	1	0	0	0	0	0	0	0	1	19	20	20	20	19	20	19	19	16
O88307	O88307	Sorl1	Sortilin-related receptor	N	N	1.38839	0.473415	0.0499556		5	5	25.6531	24.9531	25.6456	25.5755	25.5343	24.9017	25.087	25.5657	24.691	24.749	0	0	1	0	1	1	1	0	0	0	1	0	1	1	0	0	0	0	1	3	4	4	3	2	2	4	4	3
P26262	P26262;P04187;Q91Y47	Klkb1	Plasma kallikrein;Plasma kallikrein heavy chain;Plasma kallikrein light chain	N	N	1.81738	0.861861	0.0501867		5	5	25.3879	24.2623	24.0536	24.5216	24.0565	23.1864	24.4364	24.0753	22.9909	23.2835	0	0	0	0	0	0	0	0	0	0	1	0	0	0	0	0	0	0	1	23	22	21	23	17	13	20	20	16
P55065	P55065	Pltp	Phospholipid transfer protein	N	N	1.94963	0.963197	0.0502639		5	5	27.5279	27.3496	26.6958	27.6755	26.0991	25.9377	26.3926	27.115	25.524	25.5627	0	1	0	0	0	0	0	0	0	0	1	0	0	0	0	0	0	0	1	16	16	17	16	15	13	16	16	15
P97952	P97952	Scn1b	Sodium channel subunit beta-1	N	Y	6.47665	2.69525	0.0504347		5	5	21.7421	21.5836	21.9498	21.6935	21.4537	17.4874	21.7048	21.9703	16.8521	16.9319	0	0	1	0	0	0	0	0	0	0	0	0	1	1	0	0	0	0	1	2	1	2	2	1	0	1	2	0
P33622	P33622	Apoc3	Apolipoprotein C-III	N	N	2.5634	1.35806	0.0507658		5	5	25.1333	24.3631	23.1308	23.4816	23.7581	21.4128	23.8221	23.6266	21.9353	22.2797	0	0	0	0	0	0	0	0	0	0	1	0	0	0	0	0	0	0	1	2	2	2	2	2	1	2	2	2
P15379	P15379	Cd44	CD44 antigen	N	N	1.81677	0.861376	0.0507685		5	5	24.2862	23.3624	23.9601	24.0372	23.0912	23.8362	22.437	23.3615	22.4635	22.3321	0	0	1	0	0	0	0	0	0	0	0	0	1	1	0	0	0	0	1	2	1	2	2	1	2	1	1	1
Q8C9W3	Q8C9W3	Adamts2	A disintegrin and metalloproteinase with thrombospondin motifs 2	N	N	1.45484	0.540857	0.0508899		5	5	23.4041	22.9556	22.8114	23.234	22.6291	22.5541	22.9479	22.758	21.9318	22.1381	0	0	0	0	0	0	0	0	0	1	1	0	0	0	0	0	0	0	1	6	6	5	5	6	2	3	4	4
Q9QUH0	Q9QUH0	Glrx	Glutaredoxin-1	N	N	1.67498	0.74414	0.0512414		5	5	22.2401	22.0878	22.1174	22.1351	21.8347	22.3728	21.2628	21.6724	20.6683	20.7181	1	0	0	0	0	0	0	0	0	0	0	0	0	0	0	0	0	0	0	1	1	1	1	1	2	2	1	2
Q9D1B1	Q9D1B1	Cst6		N	N	1.42017	0.506067	0.0515121		5	5	23.3429	22.9129	22.5767	23.0082	22.8859	22.2212	22.7842	22.964	22.2203	22.0067	0	0	0	0	0	0	0	0	0	0	0	0	0	0	0	0	0	0	0	5	4	3	4	3	3	2	5	4
F7BAB2	F7BAB2;Q80TY5	Tmem132b		N	N	1.56665	0.647685	0.0525824		5	5	21.8175	21.8466	21.7956	21.8628	20.6169	20.7197	21.345	21.2165	20.5569	20.8629	0	0	1	0	0	0	0	0	0	0	0	0	1	1	0	0	0	0	0	6	7	6	6	2	3	7	6	4
Q9QUN9	Q9QUN9	Dkk3	Dickkopf-related protein 3	N	N	1.54037	0.623273	0.0526522		5	5	27.3608	27.0196	27.2148	27.1974	26.9158	26.5951	26.8441	27.2388	25.7117	26.2023	0	0	0	0	0	0	0	0	0	0	1	0	0	0	0	0	0	0	1	14	14	14	13	13	13	14	13	13
P97857	P97857	Adamts1	A disintegrin and metalloproteinase with thrombospondin motifs 1	N	N	1.50555	0.590288	0.0534459		5	5	24.6194	24.4281	24.2476	24.3867	23.5154	23.2707	23.993	24.159	23.4228	23.4003	0	0	0	0	0	0	0	0	0	1	1	0	0	0	0	0	0	0	1	10	11	10	10	11	9	11	11	10
Q8R3P0	Q8R3P0	Aspa	Aspartoacylase	N	Y	3.01174	1.5906	0.053544		5	5	21.5825	21.6365	20.8122	21.4585	21.0127	18.5922	20.935	21.2755	20.0457	17.701	1	1	0	0	0	0	0	0	0	0	0	0	0	0	0	0	0	0	0	1	2	1	1	1	0	1	1	1
Q9QXC1	Q9QXC1	Fetub	Fetuin-B	N	N	1.63642	0.71054	0.0535999		5	5	27.6908	27.15	26.7598	27.4351	26.5966	26.6831	26.9714	26.7334	25.7615	25.9302	0	0	0	0	0	0	0	0	0	0	1	0	0	0	0	0	0	0	1	14	13	13	13	12	13	14	13	10
Q5SZV5	Q5SZV5	Kiaa0319	Dyslexia-associated protein KIAA0319 homolog	N	Y	2.54578	1.34811	0.0537428		5	5	21.745	21.3386	21.2612	21.2567	21.3676	17.9279	20.7267	21.4389	19.8893	20.2457	0	0	1	0	0	0	1	0	0	0	0	0	1	1	0	0	0	0	1	2	2	2	2	2	0	2	2	1
P55066	P55066	Ncan	Neurocan core protein	N	N	1.60272	0.680523	0.0539319		5	5	24.2776	23.68	24.1522	24.092	23.5039	23.2235	23.5076	24.1094	22.6003	22.8624	0	0	0	0	0	0	0	0	0	0	1	0	0	0	0	0	0	0	1	24	26	28	23	21	23	21	24	18
O89017	O89017	Lgmn	Legumain	N	N	1.80005	0.848034	0.0539968		5	5	25.3634	24.5887	24.6025	25.3391	24.1112	23.801	24.7804	24.385	23.1251	23.6731	0	0	0	0	0	0	0	1	0	0	0	0	0	0	0	0	0	0	1	11	10	11	10	6	9	10	10	9
O88998	O88998	Olfm1	Noelin	N	N	1.46181	0.547755	0.0540218		5	5	23.9066	23.4671	23.4228	23.6377	22.9176	22.8844	23.3944	23.2396	22.3954	22.6993	0	0	0	0	1	0	0	0	1	0	1	0	0	0	0	0	0	0	1	7	7	7	7	6	6	7	7	7
Q8CB67	Q8CB67	Lrp11	Low-density lipoprotein receptor-related protein 11	N	N	1.48335	0.568859	0.0542705		5	5	21.1549	20.5569	20.682	20.6844	20.5795	20.3467	20.2583	20.8702	19.7245	19.6137	0	0	1	0	0	0	0	0	0	0	0	0	1	1	0	0	0	0	1	1	1	1	1	1	1	1	1	1
Q3UHN9	Q3UHN9	Ndst1	Bifunctional heparan sulfate N-deacetylase/N-sulfotransferase 1;Heparan sulfate N-deacetylase 1;Heparan sulfate N-sulfotransferase 1	N	N	1.54661	0.629108	0.0545107		5	5	20.4914	20.754	20.4399	20.7198	20.0224	19.3162	20.4354	20.4576	19.6497	19.4231	0	0	1	0	0	1	0	0	0	0	0	0	1	0	1	0	0	0	1	4	5	5	3	3	1	4	5	3
Q61805	Q61805	Lbp	Lipopolysaccharide-binding protein	N	N	2.21678	1.14846	0.0545128		5	5	24.5645	25.1312	23.709	25.9564	24.4213	23.0942	23	24.8632	23.2555	23.8272	0	0	1	0	0	0	0	0	0	0	1	0	0	0	0	0	0	0	1	11	11	11	10	10	10	10	11	9
P97798	P97798	Neo1	Neogenin	N	N	1.45001	0.536062	0.0545845		5	5	24.6797	24.3581	24.4449	24.552	24.1609	23.8833	24.3293	24.4555	23.5536	23.2936	0	0	1	0	0	0	0	0	0	0	0	0	1	1	0	0	0	0	1	20	17	18	18	17	15	20	19	15
P50608	P50608	Fmod	Fibromodulin	N	N	1.72663	0.78796	0.0548387		5	5	23.7213	23.6969	22.8398	23.957	22.9183	22.9129	22.6841	23.4375	22.2732	21.8857	0	0	0	0	0	0	0	0	0	1	1	0	0	0	0	0	0	0	1	8	8	7	8	6	7	9	7	6
Q61592	Q61592	Gas6	Growth arrest-specific protein 6	N	N	1.68974	0.756805	0.0550416		5	5	23.3412	23.4957	22.8684	24.1702	22.5291	22.5876	23.1108	22.5902	21.9553	22.3767	0	0	0	0	0	0	0	0	0	0	1	0	0	0	0	0	0	0	1	12	10	10	12	6	10	9	9	7
Q3U0P5	Q3U0P5	Entpd6		N	Y	2.0544	1.03872	0.0550708		5	5	21.346	21.0254	20.8279	21.4477	20.3935	18.6576	19.5004	21.0253	20.6844	19.9792	0	0	1	0	0	1	0	0	0	0	1	0	1	0	1	0	0	0	1	1	3	1	2	1	0	1	1	2
Q8BVI4	Q8BVI4	Qdpr	Dihydropteridine reductase	N	N	1.69902	0.7647	0.0557265		5	5	23.0428	22.9678	22.2164	22.4161	22.2094	22.4482	21.9565	22.1718	20.7591	21.6933	0	0	0	0	0	0	0	0	0	0	0	0	0	0	0	0	0	0	0	4	3	3	4	4	3	4	2	4
Q9CZT5	Q9CZT5	Vasn	Vasorin	N	N	1.69262	0.759261	0.055811		5	5	22.8421	22.6395	22.8563	23.0592	22.0181	22.0228	22.3211	22.5914	20.9086	21.7751	0	0	1	0	0	0	0	0	0	0	0	0	1	1	0	0	0	0	1	5	5	6	5	4	4	6	6	3
A0A1L1STD6	A0A1L1STD6			N	N	1.38843	0.473454	0.0564808		5	5	24.0507	23.7355	23.9655	23.8282	23.7763	23.225	23.7834	23.977	23.0526	22.951	0	0	0	0	0	0	0	0	0	0	0	0	0	0	0	0	0	0	0	3	3	3	3	3	3	3	3	3
Q9WU60	Q9WU60	Atrn	Attractin	N	N	1.3962	0.481501	0.0575382		5	5	20.5136	20.5276	20.9829	20.5163	20.2798	20.001	20.4701	20.5111	19.9044	19.5261	0	0	1	0	0	0	0	0	0	0	0	0	1	1	0	0	0	0	1	2	1	2	2	1	2	2	2	2
P16092	P16092	Fgfr1	Fibroblast growth factor receptor 1	N	N	1.44053	0.526602	0.0576051		5	5	23.6413	23.6689	23.1212	23.978	23.0659	22.9375	23.4136	23.2481	22.6622	22.5809	1	1	1	0	0	0	0	0	0	0	0	0	1	1	0	0	0	0	1	8	8	7	9	7	6	7	8	8
A0A2R8VKG2	A0A2R8VKG2			N	N	1.38903	0.474074	0.0578632		5	5	24.6869	24.6159	24.4105	24.2889	24.3744	23.5747	24.2375	24.6602	23.6598	23.8741	0	0	0	0	0	0	0	0	0	0	0	0	0	0	0	0	0	0	0	4	5	5	5	5	4	3	4	4
Q810C1	Q810C1	Slitrk1	SLIT and NTRK-like protein 1	N	N	1.58512	0.664596	0.0581569		5	5	24.2807	24.078	23.9945	24.1859	23.7433	23.452	23.6348	24.2763	22.5851	23.0112	0	0	1	0	0	0	0	0	1	0	1	0	1	1	0	0	0	0	1	7	7	7	7	6	7	7	7	7
P55850	P55850	Dsc3	Desmocollin-3	N	N	1.44418	0.53025	0.0581754		5	5	21	20.8055	20.5483	20.3953	20.0695	19.8384	20.6966	19.902	19.6665	20.0639	0	0	1	0	0	0	0	0	0	0	0	0	1	1	0	0	0	0	1	2	2	1	2	2	1	1	2	1
P15209	P15209	Ntrk2	BDNF/NT-3 growth factors receptor	N	N	1.39741	0.482755	0.0582783		5	5	22.5317	22.1052	22.473	22.4133	21.8239	21.8887	22.0507	22.2022	21.2519	21.5397	1	0	1	0	0	0	1	0	1	0	0	0	1	1	0	0	0	0	1	4	4	6	4	4	2	4	4	4
P70202	P70202	Lxn	Latexin	N	Y	4.20695	2.07277	0.058589		5	5	21.609	22.1623	21.5901	21.3911	20.9106	20.9104	21.1174	20.7612	17.8045	16.7058	1	0	0	0	0	0	0	0	0	0	0	0	0	0	0	0	0	0	0	2	3	3	2	2	2	1	2	0
P12961	P12961	Scg5	Neuroendocrine protein 7B2;N-terminal peptide;C-terminal peptide	N	N	1.80602	0.852811	0.0588114		5	5	28.8036	29.0771	27.5598	29.1186	28.3197	27.1457	27.2233	28.4264	27.6297	28.1896	0	0	0	0	0	0	0	0	0	0	1	0	0	0	0	0	0	0	0	8	8	7	7	7	7	8	8	8
P04186	P04186;CON__Q3KUS7	Cfb	Complement factor B;Complement factor B Ba fragment;Complement factor B Bb fragment	N	N	1.7011	0.76647	0.0590607		5	5	26.9547	26.362	26.2423	26.3969	25.8709	25.5069	26.4746	26.0315	24.7469	25.2345	0	0	0	0	0	0	0	0	0	0	1	0	0	0	0	0	0	0	1	31	30	31	30	26	26	31	29	24
[truncated: 717 more rows]
[truncated: 14 more columns]

## Sheet: 4-DIA_SN
UniProt AC group	Genes	Protein Names	Only 5xFAD	Ratio (5xFAD/WT)	log2 (5xFAD/WT)	p-value	FDR Significant	Quants 5xFAD	Quants WT	log2 LFQ 5xFAD_466	log2 LFQ 5xFAD_467	log2 LFQ 5xFAD_473	log2 LFQ 5xFAD_478	log2 LFQ 5xFAD_481	log2 LFQ WT_470	log2 LFQ WT_474	log2 LFQ WT_475	log2 LFQ WT_479	log2 LFQ WT_480	Cytoplasm	Nucleus	Membrane	Mitochondrion	ER	Golgi	Endosome	Lysosome	Synapse	ECM	Secreted	GPI	TM1	TM2	TM3	TM4	Multi	Glycoprotein	Pep 5xFAD_466	Pep 5xFAD_467	Pep 5xFAD_473	Pep 5xFAD_478	Pep 5xFAD_481	Pep WT_470	Pep WT_474	Pep WT_475	Pep WT_479	Pep WT_480	Unique Pep 5xFAD_466	Unique Pep 5xFAD_467
[truncated: 2,177 more rows]
[truncated: 9 more columns]

[truncated: 5 more sheets: 5-DIA_Imp_SN, 6-DIA_DIA-NN, 7-DIA_DIA-NN-imp, 8-QC, 9-DIA_windows]
